# Supplementary material for: Application and Mechanism of Action of Carvacrol Against Aspergillus niger Causing Postharvest Rot of Garlic Scapes (Allium sativum L.)
Source: J Fungi (Basel). 2025 Sep 30;11(10):709. doi: 10.3390/jof11100709 (PMC12565558; doi:10.3390/jof11100709)
Supplement: Supplementary file 1 [file jof-11-00709-s001.zip]

Archive with 7 entries (7 files):
- Table S2.xls
- Table S3.xlsx
- Table S4.xlsx
- Table S5.xlsx
- Table S6.xlsx
- Table S7.xlsx
- Table S1.xlsx
