# Supplementary material for: Application and Mechanism of Action of Carvacrol Against Aspergillus niger Causing Postharvest Rot of Garlic Scapes (Allium sativum L.)
Source: J Fungi (Basel). 2025 Sep 30;11(10):709. doi: 10.3390/jof11100709 (PMC12565558; doi:10.3390/jof11100709)
Supplement: Supplementary file 1 [file jof-11-00709-s001.zip › Table S2.xls]

## Sheet: Table S2
GO.ID	Term	Ontology	Significant	Annotated	Pvalue	Qvalue	Signi_id	Signi_symbol
GO:0010467	gene expression	biological process	718/1854	1293/3745	5.1e-08	0.000202636	AtWU_00003(2.85050729178),AtWU_00058(1.11297327285),AtWU_00063(-1.62743432786),AtWU_00076(-2.88637360038),AtWU_00080(-1.06137555068),AtWU_00093(-1.7918258149),AtWU_00124(-1.31974937723),AtWU_00137(-1.95369533994),AtWU_00138(-3.60310497704),AtWU_00141(-1.79379407048),AtWU_00144(-2.18906682853),AtWU_00146(-2.77392539179),AtWU_00149(1.4998161239),AtWU_00158(-1.71816689523),AtWU_00159(-1.27690047786)…	AtWU_00003(2.85050729178),AtWU_00058(1.11297327285),AtWU_00063(-1.62743432786),AtWU_00076(-2.88637360038),AtWU_00080(-1.06137555068),AtWU_00093(-1.7918258149),AtWU_00124(-1.31974937723),AtWU_00137(-1.95369533994),AtWU_00138(-3.60310497704),AtWU_00141(-1.79379407048),AtWU_00144(-2.18906682853),AtWU_00146(-2.77392539179),AtWU_00149(1.4998161239),AtWU_00158(-1.71816689523),AtWU_00159(-1.27690047786)…
GO:0016070	RNA metabolic process	biological process	592/1854	1048/3745	5.9e-08	0.000202636	AtWU_00003(2.85050729178),AtWU_00058(1.11297327285),AtWU_00063(-1.62743432786),AtWU_00076(-2.88637360038),AtWU_00093(-1.7918258149),AtWU_00124(-1.31974937723),AtWU_00137(-1.95369533994),AtWU_00138(-3.60310497704),AtWU_00141(-1.79379407048),AtWU_00144(-2.18906682853),AtWU_00146(-2.77392539179),AtWU_00158(-1.71816689523),AtWU_00185(-1.37505194766),AtWU_00186(-1.37928021319),AtWU_00206(-2.3311406257…	AtWU_00003(2.85050729178),AtWU_00058(1.11297327285),AtWU_00063(-1.62743432786),AtWU_00076(-2.88637360038),AtWU_00093(-1.7918258149),AtWU_00124(-1.31974937723),AtWU_00137(-1.95369533994),AtWU_00138(-3.60310497704),AtWU_00141(-1.79379407048),AtWU_00144(-2.18906682853),AtWU_00146(-2.77392539179),AtWU_00158(-1.71816689523),AtWU_00185(-1.37505194766),AtWU_00186(-1.37928021319),AtWU_00206(-2.3311406257…
GO:0090304	nucleic acid metabolic process	biological process	682/1854	1232/3745	3.1e-07	0.000709797	AtWU_00003(2.85050729178),AtWU_00058(1.11297327285),AtWU_00063(-1.62743432786),AtWU_00074(-1.64867382473),AtWU_00076(-2.88637360038),AtWU_00093(-1.7918258149),AtWU_00124(-1.31974937723),AtWU_00137(-1.95369533994),AtWU_00138(-3.60310497704),AtWU_00141(-1.79379407048),AtWU_00144(-2.18906682853),AtWU_00146(-2.77392539179),AtWU_00156(-2.2082435232),AtWU_00158(-1.71816689523),AtWU_00185(-1.37505194766…	AtWU_00003(2.85050729178),AtWU_00058(1.11297327285),AtWU_00063(-1.62743432786),AtWU_00074(-1.64867382473),AtWU_00076(-2.88637360038),AtWU_00093(-1.7918258149),AtWU_00124(-1.31974937723),AtWU_00137(-1.95369533994),AtWU_00138(-3.60310497704),AtWU_00141(-1.79379407048),AtWU_00144(-2.18906682853),AtWU_00146(-2.77392539179),AtWU_00156(-2.2082435232),AtWU_00158(-1.71816689523),AtWU_00185(-1.37505194766…
GO:0005634	nucleus	cellular component	858/1810	1579/3626	1.7e-06	0.0020094	AtWU_00003(2.85050729178),AtWU_00008(1.68524009272),AtWU_00018(1.01319899777),AtWU_00047(-2.88269865368),AtWU_00058(1.11297327285),AtWU_00062(-1.77987486065),AtWU_00063(-1.62743432786),AtWU_00070(-2.64625681136),AtWU_00076(-2.88637360038),AtWU_00083(-1.57985354318),AtWU_00086(-1.22263924238),AtWU_00092(-2.71226602155),AtWU_00093(-1.7918258149),AtWU_00104(-2.7309548281),AtWU_00124(-1.31974937723),…	AtWU_00003(2.85050729178),AtWU_00008(1.68524009272),AtWU_00018(1.01319899777),AtWU_00047(-2.88269865368),AtWU_00058(1.11297327285),AtWU_00062(-1.77987486065),AtWU_00063(-1.62743432786),AtWU_00070(-2.64625681136),AtWU_00076(-2.88637360038),AtWU_00083(-1.57985354318),AtWU_00086(-1.22263924238),AtWU_00092(-2.71226602155),AtWU_00093(-1.7918258149),AtWU_00104(-2.7309548281),AtWU_00124(-1.31974937723),…
GO:0044428	nuclear part	cellular component	536/1810	956/3626	5.5e-06	0.0032505	AtWU_00003(2.85050729178),AtWU_00058(1.11297327285),AtWU_00063(-1.62743432786),AtWU_00070(-2.64625681136),AtWU_00086(-1.22263924238),AtWU_00104(-2.7309548281),AtWU_00124(-1.31974937723),AtWU_00137(-1.95369533994),AtWU_00138(-3.60310497704),AtWU_00144(-2.18906682853),AtWU_00146(-2.77392539179),AtWU_00158(-1.71816689523),AtWU_00172(-2.33587737879),AtWU_00177(-1.44954653392),AtWU_00185(-1.3750519476…	AtWU_00003(2.85050729178),AtWU_00058(1.11297327285),AtWU_00063(-1.62743432786),AtWU_00070(-2.64625681136),AtWU_00086(-1.22263924238),AtWU_00104(-2.7309548281),AtWU_00124(-1.31974937723),AtWU_00137(-1.95369533994),AtWU_00138(-3.60310497704),AtWU_00144(-2.18906682853),AtWU_00146(-2.77392539179),AtWU_00158(-1.71816689523),AtWU_00172(-2.33587737879),AtWU_00177(-1.44954653392),AtWU_00185(-1.3750519476…
GO:0006366	transcription by RNA polymerase II	biological process	233/1854	386/3745	4e-06	0.006869	AtWU_00058(1.11297327285),AtWU_00063(-1.62743432786),AtWU_00076(-2.88637360038),AtWU_00124(-1.31974937723),AtWU_00141(-1.79379407048),AtWU_00146(-2.77392539179),AtWU_00185(-1.37505194766),AtWU_00186(-1.37928021319),AtWU_00211(1.17774660533),AtWU_00253(-2.5154196083),AtWU_00275(-1.48213160275),AtWU_00302(-1.83657733596),AtWU_00328(-3.10410640715),AtWU_00386(-1.08813508711),AtWU_00599(-2.2600334091…	AtWU_00058(1.11297327285),AtWU_00063(-1.62743432786),AtWU_00076(-2.88637360038),AtWU_00124(-1.31974937723),AtWU_00141(-1.79379407048),AtWU_00146(-2.77392539179),AtWU_00185(-1.37505194766),AtWU_00186(-1.37928021319),AtWU_00211(1.17774660533),AtWU_00253(-2.5154196083),AtWU_00275(-1.48213160275),AtWU_00302(-1.83657733596),AtWU_00328(-3.10410640715),AtWU_00386(-1.08813508711),AtWU_00599(-2.2600334091…
GO:0043170	macromolecule metabolic process	biological process	1111/1854	2109/3745	6e-06	0.0082428	AtWU_00003(2.85050729178),AtWU_00014(1.54448582118),AtWU_00018(1.01319899777),AtWU_00033(1.94202717249),AtWU_00047(-2.88269865368),AtWU_00054(-1.62349394355),AtWU_00058(1.11297327285),AtWU_00062(-1.77987486065),AtWU_00063(-1.62743432786),AtWU_00065(-1.17474477365),AtWU_00069(-1.62514069774),AtWU_00074(-1.64867382473),AtWU_00076(-2.88637360038),AtWU_00077(-2.20438247509),AtWU_00079(-1.52597175955)…	AtWU_00003(2.85050729178),AtWU_00014(1.54448582118),AtWU_00018(1.01319899777),AtWU_00033(1.94202717249),AtWU_00047(-2.88269865368),AtWU_00054(-1.62349394355),AtWU_00058(1.11297327285),AtWU_00062(-1.77987486065),AtWU_00063(-1.62743432786),AtWU_00065(-1.17474477365),AtWU_00069(-1.62514069774),AtWU_00074(-1.64867382473),AtWU_00076(-2.88637360038),AtWU_00077(-2.20438247509),AtWU_00079(-1.52597175955)…
GO:0006357	regulation of transcription by RNA polymerase II	biological process	211/1854	348/3745	8e-06	0.0082428	AtWU_00058(1.11297327285),AtWU_00063(-1.62743432786),AtWU_00076(-2.88637360038),AtWU_00124(-1.31974937723),AtWU_00141(-1.79379407048),AtWU_00146(-2.77392539179),AtWU_00185(-1.37505194766),AtWU_00186(-1.37928021319),AtWU_00211(1.17774660533),AtWU_00253(-2.5154196083),AtWU_00275(-1.48213160275),AtWU_00302(-1.83657733596),AtWU_00328(-3.10410640715),AtWU_00386(-1.08813508711),AtWU_00599(-2.2600334091…	AtWU_00058(1.11297327285),AtWU_00063(-1.62743432786),AtWU_00076(-2.88637360038),AtWU_00124(-1.31974937723),AtWU_00141(-1.79379407048),AtWU_00146(-2.77392539179),AtWU_00185(-1.37505194766),AtWU_00186(-1.37928021319),AtWU_00211(1.17774660533),AtWU_00253(-2.5154196083),AtWU_00275(-1.48213160275),AtWU_00302(-1.83657733596),AtWU_00328(-3.10410640715),AtWU_00386(-1.08813508711),AtWU_00599(-2.2600334091…
GO:0009889	regulation of biosynthetic process	biological process	370/1854	647/3745	1e-05	0.0082428	AtWU_00058(1.11297327285),AtWU_00063(-1.62743432786),AtWU_00065(-1.17474477365),AtWU_00074(-1.64867382473),AtWU_00076(-2.88637360038),AtWU_00080(-1.06137555068),AtWU_00124(-1.31974937723),AtWU_00141(-1.79379407048),AtWU_00146(-2.77392539179),AtWU_00185(-1.37505194766),AtWU_00186(-1.37928021319),AtWU_00198(-2.00654256088),AtWU_00211(1.17774660533),AtWU_00253(-2.5154196083),AtWU_00275(-1.4821316027…	AtWU_00058(1.11297327285),AtWU_00063(-1.62743432786),AtWU_00065(-1.17474477365),AtWU_00074(-1.64867382473),AtWU_00076(-2.88637360038),AtWU_00080(-1.06137555068),AtWU_00124(-1.31974937723),AtWU_00141(-1.79379407048),AtWU_00146(-2.77392539179),AtWU_00185(-1.37505194766),AtWU_00186(-1.37928021319),AtWU_00198(-2.00654256088),AtWU_00211(1.17774660533),AtWU_00253(-2.5154196083),AtWU_00275(-1.4821316027…
GO:0051254	positive regulation of RNA metabolic process	biological process	156/1854	249/3745	1.1e-05	0.0082428	AtWU_00076(-2.88637360038),AtWU_00146(-2.77392539179),AtWU_00186(-1.37928021319),AtWU_00211(1.17774660533),AtWU_00599(-2.26003340912),AtWU_00624(-1.48363780091),AtWU_00907(1.08874360684),AtWU_01111(-1.88673431522),AtWU_01154(-1.41452554421),AtWU_01271(-2.06605529948),AtWU_01377(-2.32558918917),AtWU_01382(-1.20626132525),AtWU_01392(-1.49786368436),AtWU_01400(-1.36601794103),AtWU_01603(-1.227579331…	AtWU_00076(-2.88637360038),AtWU_00146(-2.77392539179),AtWU_00186(-1.37928021319),AtWU_00211(1.17774660533),AtWU_00599(-2.26003340912),AtWU_00624(-1.48363780091),AtWU_00907(1.08874360684),AtWU_01111(-1.88673431522),AtWU_01154(-1.41452554421),AtWU_01271(-2.06605529948),AtWU_01377(-2.32558918917),AtWU_01382(-1.20626132525),AtWU_01392(-1.49786368436),AtWU_01400(-1.36601794103),AtWU_01603(-1.227579331…
GO:0045935	positive regulation of nucleobase-containing compound metabolic process	biological process	170/1854	275/3745	1.4e-05	0.0082428	AtWU_00076(-2.88637360038),AtWU_00146(-2.77392539179),AtWU_00186(-1.37928021319),AtWU_00211(1.17774660533),AtWU_00366(-1.8422611401),AtWU_00599(-2.26003340912),AtWU_00624(-1.48363780091),AtWU_00907(1.08874360684),AtWU_01111(-1.88673431522),AtWU_01154(-1.41452554421),AtWU_01271(-2.06605529948),AtWU_01377(-2.32558918917),AtWU_01382(-1.20626132525),AtWU_01392(-1.49786368436),AtWU_01400(-1.3660179410…	AtWU_00076(-2.88637360038),AtWU_00146(-2.77392539179),AtWU_00186(-1.37928021319),AtWU_00211(1.17774660533),AtWU_00366(-1.8422611401),AtWU_00599(-2.26003340912),AtWU_00624(-1.48363780091),AtWU_00907(1.08874360684),AtWU_01111(-1.88673431522),AtWU_01154(-1.41452554421),AtWU_01271(-2.06605529948),AtWU_01377(-2.32558918917),AtWU_01382(-1.20626132525),AtWU_01392(-1.49786368436),AtWU_01400(-1.3660179410…
GO:1902680	positive regulation of RNA biosynthetic process	biological process	150/1854	239/3745	1.4e-05	0.0082428	AtWU_00076(-2.88637360038),AtWU_00146(-2.77392539179),AtWU_00186(-1.37928021319),AtWU_00211(1.17774660533),AtWU_00599(-2.26003340912),AtWU_00624(-1.48363780091),AtWU_00907(1.08874360684),AtWU_01111(-1.88673431522),AtWU_01154(-1.41452554421),AtWU_01271(-2.06605529948),AtWU_01377(-2.32558918917),AtWU_01382(-1.20626132525),AtWU_01392(-1.49786368436),AtWU_01400(-1.36601794103),AtWU_01603(-1.227579331…	AtWU_00076(-2.88637360038),AtWU_00146(-2.77392539179),AtWU_00186(-1.37928021319),AtWU_00211(1.17774660533),AtWU_00599(-2.26003340912),AtWU_00624(-1.48363780091),AtWU_00907(1.08874360684),AtWU_01111(-1.88673431522),AtWU_01154(-1.41452554421),AtWU_01271(-2.06605529948),AtWU_01377(-2.32558918917),AtWU_01382(-1.20626132525),AtWU_01392(-1.49786368436),AtWU_01400(-1.36601794103),AtWU_01603(-1.227579331…
GO:0031326	regulation of cellular biosynthetic process	biological process	368/1854	645/3745	1.5e-05	0.0082428	AtWU_00058(1.11297327285),AtWU_00063(-1.62743432786),AtWU_00065(-1.17474477365),AtWU_00074(-1.64867382473),AtWU_00076(-2.88637360038),AtWU_00080(-1.06137555068),AtWU_00124(-1.31974937723),AtWU_00141(-1.79379407048),AtWU_00146(-2.77392539179),AtWU_00185(-1.37505194766),AtWU_00186(-1.37928021319),AtWU_00198(-2.00654256088),AtWU_00211(1.17774660533),AtWU_00253(-2.5154196083),AtWU_00275(-1.4821316027…	AtWU_00058(1.11297327285),AtWU_00063(-1.62743432786),AtWU_00065(-1.17474477365),AtWU_00074(-1.64867382473),AtWU_00076(-2.88637360038),AtWU_00080(-1.06137555068),AtWU_00124(-1.31974937723),AtWU_00141(-1.79379407048),AtWU_00146(-2.77392539179),AtWU_00185(-1.37505194766),AtWU_00186(-1.37928021319),AtWU_00198(-2.00654256088),AtWU_00211(1.17774660533),AtWU_00253(-2.5154196083),AtWU_00275(-1.4821316027…
GO:2000112	regulation of cellular macromolecule biosynthetic process	biological process	342/1854	596/3745	1.6e-05	0.0082428	AtWU_00058(1.11297327285),AtWU_00063(-1.62743432786),AtWU_00065(-1.17474477365),AtWU_00074(-1.64867382473),AtWU_00076(-2.88637360038),AtWU_00080(-1.06137555068),AtWU_00124(-1.31974937723),AtWU_00141(-1.79379407048),AtWU_00146(-2.77392539179),AtWU_00185(-1.37505194766),AtWU_00186(-1.37928021319),AtWU_00211(1.17774660533),AtWU_00253(-2.5154196083),AtWU_00275(-1.48213160275),AtWU_00302(-1.8365773359…	AtWU_00058(1.11297327285),AtWU_00063(-1.62743432786),AtWU_00065(-1.17474477365),AtWU_00074(-1.64867382473),AtWU_00076(-2.88637360038),AtWU_00080(-1.06137555068),AtWU_00124(-1.31974937723),AtWU_00141(-1.79379407048),AtWU_00146(-2.77392539179),AtWU_00185(-1.37505194766),AtWU_00186(-1.37928021319),AtWU_00211(1.17774660533),AtWU_00253(-2.5154196083),AtWU_00275(-1.48213160275),AtWU_00302(-1.8365773359…
GO:0031323	regulation of cellular metabolic process	biological process	477/1854	855/3745	1.7e-05	0.0082428	AtWU_00018(1.01319899777),AtWU_00058(1.11297327285),AtWU_00062(-1.77987486065),AtWU_00063(-1.62743432786),AtWU_00065(-1.17474477365),AtWU_00074(-1.64867382473),AtWU_00076(-2.88637360038),AtWU_00080(-1.06137555068),AtWU_00124(-1.31974937723),AtWU_00141(-1.79379407048),AtWU_00146(-2.77392539179),AtWU_00185(-1.37505194766),AtWU_00186(-1.37928021319),AtWU_00198(-2.00654256088),AtWU_00211(1.1777466053…	AtWU_00018(1.01319899777),AtWU_00058(1.11297327285),AtWU_00062(-1.77987486065),AtWU_00063(-1.62743432786),AtWU_00065(-1.17474477365),AtWU_00074(-1.64867382473),AtWU_00076(-2.88637360038),AtWU_00080(-1.06137555068),AtWU_00124(-1.31974937723),AtWU_00141(-1.79379407048),AtWU_00146(-2.77392539179),AtWU_00185(-1.37505194766),AtWU_00186(-1.37928021319),AtWU_00198(-2.00654256088),AtWU_00211(1.1777466053…
GO:1903508	positive regulation of nucleic acid-templated transcription	biological process	149/1854	238/3745	1.8e-05	0.0082428	AtWU_00076(-2.88637360038),AtWU_00146(-2.77392539179),AtWU_00186(-1.37928021319),AtWU_00211(1.17774660533),AtWU_00599(-2.26003340912),AtWU_00624(-1.48363780091),AtWU_00907(1.08874360684),AtWU_01111(-1.88673431522),AtWU_01154(-1.41452554421),AtWU_01271(-2.06605529948),AtWU_01377(-2.32558918917),AtWU_01382(-1.20626132525),AtWU_01392(-1.49786368436),AtWU_01400(-1.36601794103),AtWU_01603(-1.227579331…	AtWU_00076(-2.88637360038),AtWU_00146(-2.77392539179),AtWU_00186(-1.37928021319),AtWU_00211(1.17774660533),AtWU_00599(-2.26003340912),AtWU_00624(-1.48363780091),AtWU_00907(1.08874360684),AtWU_01111(-1.88673431522),AtWU_01154(-1.41452554421),AtWU_01271(-2.06605529948),AtWU_01377(-2.32558918917),AtWU_01382(-1.20626132525),AtWU_01392(-1.49786368436),AtWU_01400(-1.36601794103),AtWU_01603(-1.227579331…
GO:0006351	transcription, DNA-templated	biological process	310/1854	536/3745	1.8e-05	0.0082428	AtWU_00058(1.11297327285),AtWU_00063(-1.62743432786),AtWU_00076(-2.88637360038),AtWU_00124(-1.31974937723),AtWU_00141(-1.79379407048),AtWU_00146(-2.77392539179),AtWU_00158(-1.71816689523),AtWU_00185(-1.37505194766),AtWU_00186(-1.37928021319),AtWU_00211(1.17774660533),AtWU_00253(-2.5154196083),AtWU_00275(-1.48213160275),AtWU_00302(-1.83657733596),AtWU_00305(-1.33443427254),AtWU_00328(-3.1041064071…	AtWU_00058(1.11297327285),AtWU_00063(-1.62743432786),AtWU_00076(-2.88637360038),AtWU_00124(-1.31974937723),AtWU_00141(-1.79379407048),AtWU_00146(-2.77392539179),AtWU_00158(-1.71816689523),AtWU_00185(-1.37505194766),AtWU_00186(-1.37928021319),AtWU_00211(1.17774660533),AtWU_00253(-2.5154196083),AtWU_00275(-1.48213160275),AtWU_00302(-1.83657733596),AtWU_00305(-1.33443427254),AtWU_00328(-3.1041064071…
GO:0140110	transcription regulator activity	molecular function	106/1599	158/3225	3.9e-06	0.0095472	AtWU_00146(-2.77392539179),AtWU_00185(-1.37505194766),AtWU_00186(-1.37928021319),AtWU_00275(-1.48213160275),AtWU_00302(-1.83657733596),AtWU_00345(1.74809635323),AtWU_00615(-2.6387917434),AtWU_01111(-1.88673431522),AtWU_01271(-2.06605529948),AtWU_01377(-2.32558918917),AtWU_01392(-1.49786368436),AtWU_01400(-1.36601794103),AtWU_01603(-1.22757933119),AtWU_01738(1.72534919224),AtWU_01799(-2.1855765015…	AtWU_00146(-2.77392539179),AtWU_00185(-1.37505194766),AtWU_00186(-1.37928021319),AtWU_00275(-1.48213160275),AtWU_00302(-1.83657733596),AtWU_00345(1.74809635323),AtWU_00615(-2.6387917434),AtWU_01111(-1.88673431522),AtWU_01271(-2.06605529948),AtWU_01377(-2.32558918917),AtWU_01392(-1.49786368436),AtWU_01400(-1.36601794103),AtWU_01603(-1.22757933119),AtWU_01738(1.72534919224),AtWU_01799(-2.1855765015…
GO:0001067	regulatory region nucleic acid binding	molecular function	65/1599	90/3225	8e-06	0.009792	AtWU_00186(-1.37928021319),AtWU_00275(-1.48213160275),AtWU_00599(-2.26003340912),AtWU_00907(1.08874360684),AtWU_01377(-2.32558918917),AtWU_01392(-1.49786368436),AtWU_01603(-1.22757933119),AtWU_01912(-2.23918716328),AtWU_01971(-1.51391337806),AtWU_02177(-1.20918247303),AtWU_02358(-1.35616345856),AtWU_02359(-1.58108430341),AtWU_02383(-1.02813776771),AtWU_02423(-2.24013295375),AtWU_02452(-1.12769182…	AtWU_00186(-1.37928021319),AtWU_00275(-1.48213160275),AtWU_00599(-2.26003340912),AtWU_00907(1.08874360684),AtWU_01377(-2.32558918917),AtWU_01392(-1.49786368436),AtWU_01603(-1.22757933119),AtWU_01912(-2.23918716328),AtWU_01971(-1.51391337806),AtWU_02177(-1.20918247303),AtWU_02358(-1.35616345856),AtWU_02359(-1.58108430341),AtWU_02383(-1.02813776771),AtWU_02423(-2.24013295375),AtWU_02452(-1.12769182…
GO:0080090	regulation of primary metabolic process	biological process	461/1854	826/3745	2.4e-05	0.00992189	AtWU_00018(1.01319899777),AtWU_00058(1.11297327285),AtWU_00062(-1.77987486065),AtWU_00063(-1.62743432786),AtWU_00065(-1.17474477365),AtWU_00074(-1.64867382473),AtWU_00076(-2.88637360038),AtWU_00080(-1.06137555068),AtWU_00124(-1.31974937723),AtWU_00141(-1.79379407048),AtWU_00146(-2.77392539179),AtWU_00185(-1.37505194766),AtWU_00186(-1.37928021319),AtWU_00198(-2.00654256088),AtWU_00211(1.1777466053…	AtWU_00018(1.01319899777),AtWU_00058(1.11297327285),AtWU_00062(-1.77987486065),AtWU_00063(-1.62743432786),AtWU_00065(-1.17474477365),AtWU_00074(-1.64867382473),AtWU_00076(-2.88637360038),AtWU_00080(-1.06137555068),AtWU_00124(-1.31974937723),AtWU_00141(-1.79379407048),AtWU_00146(-2.77392539179),AtWU_00185(-1.37505194766),AtWU_00186(-1.37928021319),AtWU_00198(-2.00654256088),AtWU_00211(1.1777466053…
GO:0032774	RNA biosynthetic process	biological process	315/1854	547/3745	2.6e-05	0.00992189	AtWU_00058(1.11297327285),AtWU_00063(-1.62743432786),AtWU_00076(-2.88637360038),AtWU_00124(-1.31974937723),AtWU_00141(-1.79379407048),AtWU_00146(-2.77392539179),AtWU_00158(-1.71816689523),AtWU_00185(-1.37505194766),AtWU_00186(-1.37928021319),AtWU_00211(1.17774660533),AtWU_00253(-2.5154196083),AtWU_00275(-1.48213160275),AtWU_00302(-1.83657733596),AtWU_00305(-1.33443427254),AtWU_00328(-3.1041064071…	AtWU_00058(1.11297327285),AtWU_00063(-1.62743432786),AtWU_00076(-2.88637360038),AtWU_00124(-1.31974937723),AtWU_00141(-1.79379407048),AtWU_00146(-2.77392539179),AtWU_00158(-1.71816689523),AtWU_00185(-1.37505194766),AtWU_00186(-1.37928021319),AtWU_00211(1.17774660533),AtWU_00253(-2.5154196083),AtWU_00275(-1.48213160275),AtWU_00302(-1.83657733596),AtWU_00305(-1.33443427254),AtWU_00328(-3.1041064071…
GO:0010556	regulation of macromolecule biosynthetic process	biological process	345/1854	604/3745	2.6e-05	0.00992189	AtWU_00058(1.11297327285),AtWU_00063(-1.62743432786),AtWU_00065(-1.17474477365),AtWU_00074(-1.64867382473),AtWU_00076(-2.88637360038),AtWU_00080(-1.06137555068),AtWU_00124(-1.31974937723),AtWU_00141(-1.79379407048),AtWU_00146(-2.77392539179),AtWU_00185(-1.37505194766),AtWU_00186(-1.37928021319),AtWU_00211(1.17774660533),AtWU_00253(-2.5154196083),AtWU_00275(-1.48213160275),AtWU_00302(-1.8365773359…	AtWU_00058(1.11297327285),AtWU_00063(-1.62743432786),AtWU_00065(-1.17474477365),AtWU_00074(-1.64867382473),AtWU_00076(-2.88637360038),AtWU_00080(-1.06137555068),AtWU_00124(-1.31974937723),AtWU_00141(-1.79379407048),AtWU_00146(-2.77392539179),AtWU_00185(-1.37505194766),AtWU_00186(-1.37928021319),AtWU_00211(1.17774660533),AtWU_00253(-2.5154196083),AtWU_00275(-1.48213160275),AtWU_00302(-1.8365773359…
GO:0097659	nucleic acid-templated transcription	biological process	311/1854	540/3745	2.9e-05	0.0104843	AtWU_00058(1.11297327285),AtWU_00063(-1.62743432786),AtWU_00076(-2.88637360038),AtWU_00124(-1.31974937723),AtWU_00141(-1.79379407048),AtWU_00146(-2.77392539179),AtWU_00158(-1.71816689523),AtWU_00185(-1.37505194766),AtWU_00186(-1.37928021319),AtWU_00211(1.17774660533),AtWU_00253(-2.5154196083),AtWU_00275(-1.48213160275),AtWU_00302(-1.83657733596),AtWU_00305(-1.33443427254),AtWU_00328(-3.1041064071…	AtWU_00058(1.11297327285),AtWU_00063(-1.62743432786),AtWU_00076(-2.88637360038),AtWU_00124(-1.31974937723),AtWU_00141(-1.79379407048),AtWU_00146(-2.77392539179),AtWU_00158(-1.71816689523),AtWU_00185(-1.37505194766),AtWU_00186(-1.37928021319),AtWU_00211(1.17774660533),AtWU_00253(-2.5154196083),AtWU_00275(-1.48213160275),AtWU_00302(-1.83657733596),AtWU_00305(-1.33443427254),AtWU_00328(-3.1041064071…
GO:0003676	nucleic acid binding	molecular function	402/1599	711/3225	1.6e-05	0.013056	AtWU_00003(2.85050729178),AtWU_00063(-1.62743432786),AtWU_00104(-2.7309548281),AtWU_00124(-1.31974937723),AtWU_00138(-3.60310497704),AtWU_00144(-2.18906682853),AtWU_00156(-2.2082435232),AtWU_00158(-1.71816689523),AtWU_00159(-1.27690047786),AtWU_00181(-1.0751664948),AtWU_00186(-1.37928021319),AtWU_00211(1.17774660533),AtWU_00242(-1.43559106047),AtWU_00253(-2.5154196083),AtWU_00275(-1.48213160275),…	AtWU_00003(2.85050729178),AtWU_00063(-1.62743432786),AtWU_00104(-2.7309548281),AtWU_00124(-1.31974937723),AtWU_00138(-3.60310497704),AtWU_00144(-2.18906682853),AtWU_00156(-2.2082435232),AtWU_00158(-1.71816689523),AtWU_00159(-1.27690047786),AtWU_00181(-1.0751664948),AtWU_00186(-1.37928021319),AtWU_00211(1.17774660533),AtWU_00242(-1.43559106047),AtWU_00253(-2.5154196083),AtWU_00275(-1.48213160275),…
GO:0045944	positive regulation of transcription by RNA polymerase II	biological process	127/1854	201/3745	4.2e-05	0.0144249	AtWU_00076(-2.88637360038),AtWU_00146(-2.77392539179),AtWU_00186(-1.37928021319),AtWU_00211(1.17774660533),AtWU_00599(-2.26003340912),AtWU_00624(-1.48363780091),AtWU_00907(1.08874360684),AtWU_01111(-1.88673431522),AtWU_01154(-1.41452554421),AtWU_01271(-2.06605529948),AtWU_01377(-2.32558918917),AtWU_01392(-1.49786368436),AtWU_01603(-1.22757933119),AtWU_01787(2.94260493036),AtWU_01847(-2.0825680097…	AtWU_00076(-2.88637360038),AtWU_00146(-2.77392539179),AtWU_00186(-1.37928021319),AtWU_00211(1.17774660533),AtWU_00599(-2.26003340912),AtWU_00624(-1.48363780091),AtWU_00907(1.08874360684),AtWU_01111(-1.88673431522),AtWU_01154(-1.41452554421),AtWU_01271(-2.06605529948),AtWU_01377(-2.32558918917),AtWU_01392(-1.49786368436),AtWU_01603(-1.22757933119),AtWU_01787(2.94260493036),AtWU_01847(-2.0825680097…
GO:0044212	transcription regulatory region DNA binding	molecular function	62/1599	87/3225	2.6e-05	0.015912	AtWU_00186(-1.37928021319),AtWU_00275(-1.48213160275),AtWU_00599(-2.26003340912),AtWU_00907(1.08874360684),AtWU_01377(-2.32558918917),AtWU_01392(-1.49786368436),AtWU_01603(-1.22757933119),AtWU_01912(-2.23918716328),AtWU_01971(-1.51391337806),AtWU_02177(-1.20918247303),AtWU_02358(-1.35616345856),AtWU_02359(-1.58108430341),AtWU_02383(-1.02813776771),AtWU_02423(-2.24013295375),AtWU_02452(-1.12769182…	AtWU_00186(-1.37928021319),AtWU_00275(-1.48213160275),AtWU_00599(-2.26003340912),AtWU_00907(1.08874360684),AtWU_01377(-2.32558918917),AtWU_01392(-1.49786368436),AtWU_01603(-1.22757933119),AtWU_01912(-2.23918716328),AtWU_01971(-1.51391337806),AtWU_02177(-1.20918247303),AtWU_02358(-1.35616345856),AtWU_02359(-1.58108430341),AtWU_02383(-1.02813776771),AtWU_02423(-2.24013295375),AtWU_02452(-1.12769182…
GO:0001012	RNA polymerase II regulatory region DNA binding	molecular function	47/1599	63/3225	3.8e-05	0.0186048	AtWU_00186(-1.37928021319),AtWU_00275(-1.48213160275),AtWU_00599(-2.26003340912),AtWU_00907(1.08874360684),AtWU_01377(-2.32558918917),AtWU_01392(-1.49786368436),AtWU_01603(-1.22757933119),AtWU_01912(-2.23918716328),AtWU_02383(-1.02813776771),AtWU_02423(-2.24013295375),AtWU_02619(-2.91634909597),AtWU_03094(-1.07926913722),AtWU_03110(-2.07575119859),AtWU_03152(-1.82150362316),AtWU_03214(-1.13439016…	AtWU_00186(-1.37928021319),AtWU_00275(-1.48213160275),AtWU_00599(-2.26003340912),AtWU_00907(1.08874360684),AtWU_01377(-2.32558918917),AtWU_01392(-1.49786368436),AtWU_01603(-1.22757933119),AtWU_01912(-2.23918716328),AtWU_02383(-1.02813776771),AtWU_02423(-2.24013295375),AtWU_02619(-2.91634909597),AtWU_03094(-1.07926913722),AtWU_03110(-2.07575119859),AtWU_03152(-1.82150362316),AtWU_03214(-1.13439016…
GO:0045893	positive regulation of transcription, DNA-templated	biological process	142/1854	229/3745	5.9e-05	0.0188151	AtWU_00076(-2.88637360038),AtWU_00146(-2.77392539179),AtWU_00186(-1.37928021319),AtWU_00211(1.17774660533),AtWU_00599(-2.26003340912),AtWU_00624(-1.48363780091),AtWU_00907(1.08874360684),AtWU_01111(-1.88673431522),AtWU_01154(-1.41452554421),AtWU_01271(-2.06605529948),AtWU_01377(-2.32558918917),AtWU_01382(-1.20626132525),AtWU_01392(-1.49786368436),AtWU_01400(-1.36601794103),AtWU_01603(-1.227579331…	AtWU_00076(-2.88637360038),AtWU_00146(-2.77392539179),AtWU_00186(-1.37928021319),AtWU_00211(1.17774660533),AtWU_00599(-2.26003340912),AtWU_00624(-1.48363780091),AtWU_00907(1.08874360684),AtWU_01111(-1.88673431522),AtWU_01154(-1.41452554421),AtWU_01271(-2.06605529948),AtWU_01377(-2.32558918917),AtWU_01382(-1.20626132525),AtWU_01392(-1.49786368436),AtWU_01400(-1.36601794103),AtWU_01603(-1.227579331…
GO:0019222	regulation of metabolic process	biological process	507/1854	921/3745	6.2e-05	0.0188151	AtWU_00018(1.01319899777),AtWU_00058(1.11297327285),AtWU_00062(-1.77987486065),AtWU_00063(-1.62743432786),AtWU_00065(-1.17474477365),AtWU_00074(-1.64867382473),AtWU_00076(-2.88637360038),AtWU_00079(-1.52597175955),AtWU_00080(-1.06137555068),AtWU_00124(-1.31974937723),AtWU_00141(-1.79379407048),AtWU_00146(-2.77392539179),AtWU_00185(-1.37505194766),AtWU_00186(-1.37928021319),AtWU_00198(-2.006542560…	AtWU_00018(1.01319899777),AtWU_00058(1.11297327285),AtWU_00062(-1.77987486065),AtWU_00063(-1.62743432786),AtWU_00065(-1.17474477365),AtWU_00074(-1.64867382473),AtWU_00076(-2.88637360038),AtWU_00079(-1.52597175955),AtWU_00080(-1.06137555068),AtWU_00124(-1.31974937723),AtWU_00141(-1.79379407048),AtWU_00146(-2.77392539179),AtWU_00185(-1.37505194766),AtWU_00186(-1.37928021319),AtWU_00198(-2.006542560…
GO:0019219	regulation of nucleobase-containing compound metabolic process	biological process	329/1854	578/3745	6.3e-05	0.0188151	AtWU_00058(1.11297327285),AtWU_00063(-1.62743432786),AtWU_00076(-2.88637360038),AtWU_00124(-1.31974937723),AtWU_00141(-1.79379407048),AtWU_00146(-2.77392539179),AtWU_00185(-1.37505194766),AtWU_00186(-1.37928021319),AtWU_00211(1.17774660533),AtWU_00253(-2.5154196083),AtWU_00275(-1.48213160275),AtWU_00302(-1.83657733596),AtWU_00305(-1.33443427254),AtWU_00328(-3.10410640715),AtWU_00345(1.74809635323…	AtWU_00058(1.11297327285),AtWU_00063(-1.62743432786),AtWU_00076(-2.88637360038),AtWU_00124(-1.31974937723),AtWU_00141(-1.79379407048),AtWU_00146(-2.77392539179),AtWU_00185(-1.37505194766),AtWU_00186(-1.37928021319),AtWU_00211(1.17774660533),AtWU_00253(-2.5154196083),AtWU_00275(-1.48213160275),AtWU_00302(-1.83657733596),AtWU_00305(-1.33443427254),AtWU_00328(-3.10410640715),AtWU_00345(1.74809635323…
GO:0006139	nucleobase-containing compound metabolic process	biological process	770/1854	1440/3745	7.1e-05	0.0203208	AtWU_00003(2.85050729178),AtWU_00058(1.11297327285),AtWU_00063(-1.62743432786),AtWU_00074(-1.64867382473),AtWU_00076(-2.88637360038),AtWU_00093(-1.7918258149),AtWU_00124(-1.31974937723),AtWU_00137(-1.95369533994),AtWU_00138(-3.60310497704),AtWU_00141(-1.79379407048),AtWU_00144(-2.18906682853),AtWU_00146(-2.77392539179),AtWU_00156(-2.2082435232),AtWU_00158(-1.71816689523),AtWU_00185(-1.37505194766…	AtWU_00003(2.85050729178),AtWU_00058(1.11297327285),AtWU_00063(-1.62743432786),AtWU_00074(-1.64867382473),AtWU_00076(-2.88637360038),AtWU_00093(-1.7918258149),AtWU_00124(-1.31974937723),AtWU_00137(-1.95369533994),AtWU_00138(-3.60310497704),AtWU_00141(-1.79379407048),AtWU_00144(-2.18906682853),AtWU_00146(-2.77392539179),AtWU_00156(-2.2082435232),AtWU_00158(-1.71816689523),AtWU_00185(-1.37505194766…
GO:0051252	regulation of RNA metabolic process	biological process	293/1854	511/3745	8.2e-05	0.0225303	AtWU_00058(1.11297327285),AtWU_00063(-1.62743432786),AtWU_00076(-2.88637360038),AtWU_00124(-1.31974937723),AtWU_00141(-1.79379407048),AtWU_00146(-2.77392539179),AtWU_00185(-1.37505194766),AtWU_00186(-1.37928021319),AtWU_00211(1.17774660533),AtWU_00253(-2.5154196083),AtWU_00275(-1.48213160275),AtWU_00302(-1.83657733596),AtWU_00305(-1.33443427254),AtWU_00328(-3.10410640715),AtWU_00345(1.74809635323…	AtWU_00058(1.11297327285),AtWU_00063(-1.62743432786),AtWU_00076(-2.88637360038),AtWU_00124(-1.31974937723),AtWU_00141(-1.79379407048),AtWU_00146(-2.77392539179),AtWU_00185(-1.37505194766),AtWU_00186(-1.37928021319),AtWU_00211(1.17774660533),AtWU_00253(-2.5154196083),AtWU_00275(-1.48213160275),AtWU_00302(-1.83657733596),AtWU_00305(-1.33443427254),AtWU_00328(-3.10410640715),AtWU_00345(1.74809635323…
GO:0000977	RNA polymerase II regulatory region sequence-specific DNA binding	molecular function	46/1599	62/3225	5.9e-05	0.024072	AtWU_00186(-1.37928021319),AtWU_00275(-1.48213160275),AtWU_00599(-2.26003340912),AtWU_00907(1.08874360684),AtWU_01377(-2.32558918917),AtWU_01392(-1.49786368436),AtWU_01603(-1.22757933119),AtWU_01912(-2.23918716328),AtWU_02383(-1.02813776771),AtWU_02423(-2.24013295375),AtWU_02619(-2.91634909597),AtWU_03094(-1.07926913722),AtWU_03110(-2.07575119859),AtWU_03152(-1.82150362316),AtWU_03214(-1.13439016…	AtWU_00186(-1.37928021319),AtWU_00275(-1.48213160275),AtWU_00599(-2.26003340912),AtWU_00907(1.08874360684),AtWU_01377(-2.32558918917),AtWU_01392(-1.49786368436),AtWU_01603(-1.22757933119),AtWU_01912(-2.23918716328),AtWU_02383(-1.02813776771),AtWU_02423(-2.24013295375),AtWU_02619(-2.91634909597),AtWU_03094(-1.07926913722),AtWU_03110(-2.07575119859),AtWU_03152(-1.82150362316),AtWU_03214(-1.13439016…
GO:0010557	positive regulation of macromolecule biosynthetic process	biological process	167/1854	277/3745	0.00012	0.0284234	AtWU_00065(-1.17474477365),AtWU_00076(-2.88637360038),AtWU_00146(-2.77392539179),AtWU_00186(-1.37928021319),AtWU_00211(1.17774660533),AtWU_00361(-1.44907749244),AtWU_00599(-2.26003340912),AtWU_00624(-1.48363780091),AtWU_00907(1.08874360684),AtWU_01111(-1.88673431522),AtWU_01154(-1.41452554421),AtWU_01271(-2.06605529948),AtWU_01377(-2.32558918917),AtWU_01382(-1.20626132525),AtWU_01392(-1.497863684…	AtWU_00065(-1.17474477365),AtWU_00076(-2.88637360038),AtWU_00146(-2.77392539179),AtWU_00186(-1.37928021319),AtWU_00211(1.17774660533),AtWU_00361(-1.44907749244),AtWU_00599(-2.26003340912),AtWU_00624(-1.48363780091),AtWU_00907(1.08874360684),AtWU_01111(-1.88673431522),AtWU_01154(-1.41452554421),AtWU_01271(-2.06605529948),AtWU_01377(-2.32558918917),AtWU_01382(-1.20626132525),AtWU_01392(-1.497863684…
GO:0010604	positive regulation of macromolecule metabolic process	biological process	238/1854	409/3745	0.00012	0.0284234	AtWU_00018(1.01319899777),AtWU_00065(-1.17474477365),AtWU_00076(-2.88637360038),AtWU_00146(-2.77392539179),AtWU_00186(-1.37928021319),AtWU_00211(1.17774660533),AtWU_00256(-2.29571880629),AtWU_00361(-1.44907749244),AtWU_00366(-1.8422611401),AtWU_00599(-2.26003340912),AtWU_00624(-1.48363780091),AtWU_00907(1.08874360684),AtWU_01004(-2.60918430462),AtWU_01106(-1.5908843674),AtWU_01111(-1.88673431522)…	AtWU_00018(1.01319899777),AtWU_00065(-1.17474477365),AtWU_00076(-2.88637360038),AtWU_00146(-2.77392539179),AtWU_00186(-1.37928021319),AtWU_00211(1.17774660533),AtWU_00256(-2.29571880629),AtWU_00361(-1.44907749244),AtWU_00366(-1.8422611401),AtWU_00599(-2.26003340912),AtWU_00624(-1.48363780091),AtWU_00907(1.08874360684),AtWU_01004(-2.60918430462),AtWU_01106(-1.5908843674),AtWU_01111(-1.88673431522)…
GO:0006355	regulation of transcription, DNA-templated	biological process	273/1854	475/3745	0.00012	0.0284234	AtWU_00058(1.11297327285),AtWU_00063(-1.62743432786),AtWU_00076(-2.88637360038),AtWU_00124(-1.31974937723),AtWU_00141(-1.79379407048),AtWU_00146(-2.77392539179),AtWU_00185(-1.37505194766),AtWU_00186(-1.37928021319),AtWU_00211(1.17774660533),AtWU_00253(-2.5154196083),AtWU_00275(-1.48213160275),AtWU_00302(-1.83657733596),AtWU_00305(-1.33443427254),AtWU_00328(-3.10410640715),AtWU_00345(1.74809635323…	AtWU_00058(1.11297327285),AtWU_00063(-1.62743432786),AtWU_00076(-2.88637360038),AtWU_00124(-1.31974937723),AtWU_00141(-1.79379407048),AtWU_00146(-2.77392539179),AtWU_00185(-1.37505194766),AtWU_00186(-1.37928021319),AtWU_00211(1.17774660533),AtWU_00253(-2.5154196083),AtWU_00275(-1.48213160275),AtWU_00302(-1.83657733596),AtWU_00305(-1.33443427254),AtWU_00328(-3.10410640715),AtWU_00345(1.74809635323…
GO:0050794	regulation of cellular process	biological process	651/1854	1208/3745	0.00012	0.0284234	AtWU_00015(-1.29754847984),AtWU_00018(1.01319899777),AtWU_00027(1.21525787417),AtWU_00047(-2.88269865368),AtWU_00058(1.11297327285),AtWU_00062(-1.77987486065),AtWU_00063(-1.62743432786),AtWU_00065(-1.17474477365),AtWU_00074(-1.64867382473),AtWU_00076(-2.88637360038),AtWU_00080(-1.06137555068),AtWU_00124(-1.31974937723),AtWU_00141(-1.79379407048),AtWU_00146(-2.77392539179),AtWU_00185(-1.3750519476…	AtWU_00015(-1.29754847984),AtWU_00018(1.01319899777),AtWU_00027(1.21525787417),AtWU_00047(-2.88269865368),AtWU_00058(1.11297327285),AtWU_00062(-1.77987486065),AtWU_00063(-1.62743432786),AtWU_00065(-1.17474477365),AtWU_00074(-1.64867382473),AtWU_00076(-2.88637360038),AtWU_00080(-1.06137555068),AtWU_00124(-1.31974937723),AtWU_00141(-1.79379407048),AtWU_00146(-2.77392539179),AtWU_00185(-1.3750519476…
GO:0003677	DNA binding	molecular function	190/1599	318/3225	8.2e-05	0.0286766	AtWU_00063(-1.62743432786),AtWU_00104(-2.7309548281),AtWU_00124(-1.31974937723),AtWU_00156(-2.2082435232),AtWU_00158(-1.71816689523),AtWU_00186(-1.37928021319),AtWU_00211(1.17774660533),AtWU_00253(-2.5154196083),AtWU_00275(-1.48213160275),AtWU_00302(-1.83657733596),AtWU_00314(-2.77933877595),AtWU_00599(-2.26003340912),AtWU_00610(-1.07179561141),AtWU_00615(-2.6387917434),AtWU_00907(1.08874360684),…	AtWU_00063(-1.62743432786),AtWU_00104(-2.7309548281),AtWU_00124(-1.31974937723),AtWU_00156(-2.2082435232),AtWU_00158(-1.71816689523),AtWU_00186(-1.37928021319),AtWU_00211(1.17774660533),AtWU_00253(-2.5154196083),AtWU_00275(-1.48213160275),AtWU_00302(-1.83657733596),AtWU_00314(-2.77933877595),AtWU_00599(-2.26003340912),AtWU_00610(-1.07179561141),AtWU_00615(-2.6387917434),AtWU_00907(1.08874360684),…
GO:0006807	nitrogen compound metabolic process	biological process	1268/1854	2453/3745	0.00013	0.0297657	AtWU_00003(2.85050729178),AtWU_00008(1.68524009272),AtWU_00014(1.54448582118),AtWU_00018(1.01319899777),AtWU_00033(1.94202717249),AtWU_00047(-2.88269865368),AtWU_00054(-1.62349394355),AtWU_00058(1.11297327285),AtWU_00062(-1.77987486065),AtWU_00063(-1.62743432786),AtWU_00069(-1.62514069774),AtWU_00072(-2.88742987787),AtWU_00074(-1.64867382473),AtWU_00076(-2.88637360038),AtWU_00077(-2.20438247509),…
GO:0001228	transcriptional activator activity, RNA polymerase II transcription regulatory region sequence-speci...	molecular function	31/1599	39/3225	0.00011	0.03366	AtWU_01111(-1.88673431522),AtWU_01271(-2.06605529948),AtWU_01377(-2.32558918917),AtWU_01392(-1.49786368436),AtWU_01603(-1.22757933119),AtWU_01912(-2.23918716328),AtWU_03094(-1.07926913722),AtWU_03214(-1.13439016329),AtWU_03729(-2.65869846933),AtWU_04307(-2.02262367129),AtWU_04314(-2.26988991298),AtWU_04388(-1.09766967239),AtWU_04392(-2.31063002091),AtWU_05197(-3.73811168418),AtWU_05206(-1.2249660…	AtWU_01111(-1.88673431522),AtWU_01271(-2.06605529948),AtWU_01377(-2.32558918917),AtWU_01392(-1.49786368436),AtWU_01603(-1.22757933119),AtWU_01912(-2.23918716328),AtWU_03094(-1.07926913722),AtWU_03214(-1.13439016329),AtWU_03729(-2.65869846933),AtWU_04307(-2.02262367129),AtWU_04314(-2.26988991298),AtWU_04388(-1.09766967239),AtWU_04392(-2.31063002091),AtWU_05197(-3.73811168418),AtWU_05206(-1.2249660…
GO:0009893	positive regulation of metabolic process	biological process	261/1854	454/3745	0.00017	0.0374673	AtWU_00018(1.01319899777),AtWU_00065(-1.17474477365),AtWU_00076(-2.88637360038),AtWU_00079(-1.52597175955),AtWU_00146(-2.77392539179),AtWU_00186(-1.37928021319),AtWU_00211(1.17774660533),AtWU_00256(-2.29571880629),AtWU_00361(-1.44907749244),AtWU_00366(-1.8422611401),AtWU_00420(-1.35269853273),AtWU_00599(-2.26003340912),AtWU_00624(-1.48363780091),AtWU_00907(1.08874360684),AtWU_01004(-2.60918430462…	AtWU_00018(1.01319899777),AtWU_00065(-1.17474477365),AtWU_00076(-2.88637360038),AtWU_00079(-1.52597175955),AtWU_00146(-2.77392539179),AtWU_00186(-1.37928021319),AtWU_00211(1.17774660533),AtWU_00256(-2.29571880629),AtWU_00361(-1.44907749244),AtWU_00366(-1.8422611401),AtWU_00420(-1.35269853273),AtWU_00599(-2.26003340912),AtWU_00624(-1.48363780091),AtWU_00907(1.08874360684),AtWU_01004(-2.60918430462…
GO:0050789	regulation of biological process	biological process	691/1854	1290/3745	0.00018	0.0374673	AtWU_00015(-1.29754847984),AtWU_00018(1.01319899777),AtWU_00027(1.21525787417),AtWU_00047(-2.88269865368),AtWU_00058(1.11297327285),AtWU_00062(-1.77987486065),AtWU_00063(-1.62743432786),AtWU_00065(-1.17474477365),AtWU_00074(-1.64867382473),AtWU_00076(-2.88637360038),AtWU_00079(-1.52597175955),AtWU_00080(-1.06137555068),AtWU_00124(-1.31974937723),AtWU_00141(-1.79379407048),AtWU_00146(-2.7739253917…	AtWU_00015(-1.29754847984),AtWU_00018(1.01319899777),AtWU_00027(1.21525787417),AtWU_00047(-2.88269865368),AtWU_00058(1.11297327285),AtWU_00062(-1.77987486065),AtWU_00063(-1.62743432786),AtWU_00065(-1.17474477365),AtWU_00074(-1.64867382473),AtWU_00076(-2.88637360038),AtWU_00079(-1.52597175955),AtWU_00080(-1.06137555068),AtWU_00124(-1.31974937723),AtWU_00141(-1.79379407048),AtWU_00146(-2.7739253917…
GO:0006725	cellular aromatic compound metabolic process	biological process	812/1854	1531/3745	0.00018	0.0374673	AtWU_00003(2.85050729178),AtWU_00058(1.11297327285),AtWU_00063(-1.62743432786),AtWU_00072(-2.88742987787),AtWU_00074(-1.64867382473),AtWU_00076(-2.88637360038),AtWU_00093(-1.7918258149),AtWU_00124(-1.31974937723),AtWU_00137(-1.95369533994),AtWU_00138(-3.60310497704),AtWU_00141(-1.79379407048),AtWU_00144(-2.18906682853),AtWU_00146(-2.77392539179),AtWU_00156(-2.2082435232),AtWU_00158(-1.71816689523…	AtWU_00003(2.85050729178),AtWU_00058(1.11297327285),AtWU_00063(-1.62743432786),AtWU_00072(-2.88742987787),AtWU_00074(-1.64867382473),AtWU_00076(-2.88637360038),AtWU_00093(-1.7918258149),AtWU_00124(-1.31974937723),AtWU_00137(-1.95369533994),AtWU_00138(-3.60310497704),AtWU_00141(-1.79379407048),AtWU_00144(-2.18906682853),AtWU_00146(-2.77392539179),AtWU_00156(-2.2082435232),AtWU_00158(-1.71816689523…
GO:1903506	regulation of nucleic acid-templated transcription	biological process	274/1854	480/3745	0.00022	0.0431766	AtWU_00058(1.11297327285),AtWU_00063(-1.62743432786),AtWU_00076(-2.88637360038),AtWU_00124(-1.31974937723),AtWU_00141(-1.79379407048),AtWU_00146(-2.77392539179),AtWU_00185(-1.37505194766),AtWU_00186(-1.37928021319),AtWU_00211(1.17774660533),AtWU_00253(-2.5154196083),AtWU_00275(-1.48213160275),AtWU_00302(-1.83657733596),AtWU_00305(-1.33443427254),AtWU_00328(-3.10410640715),AtWU_00345(1.74809635323…	AtWU_00058(1.11297327285),AtWU_00063(-1.62743432786),AtWU_00076(-2.88637360038),AtWU_00124(-1.31974937723),AtWU_00141(-1.79379407048),AtWU_00146(-2.77392539179),AtWU_00185(-1.37505194766),AtWU_00186(-1.37928021319),AtWU_00211(1.17774660533),AtWU_00253(-2.5154196083),AtWU_00275(-1.48213160275),AtWU_00302(-1.83657733596),AtWU_00305(-1.33443427254),AtWU_00328(-3.10410640715),AtWU_00345(1.74809635323…
GO:2001141	regulation of RNA biosynthetic process	biological process	274/1854	480/3745	0.00022	0.0431766	AtWU_00058(1.11297327285),AtWU_00063(-1.62743432786),AtWU_00076(-2.88637360038),AtWU_00124(-1.31974937723),AtWU_00141(-1.79379407048),AtWU_00146(-2.77392539179),AtWU_00185(-1.37505194766),AtWU_00186(-1.37928021319),AtWU_00211(1.17774660533),AtWU_00253(-2.5154196083),AtWU_00275(-1.48213160275),AtWU_00302(-1.83657733596),AtWU_00305(-1.33443427254),AtWU_00328(-3.10410640715),AtWU_00345(1.74809635323…	AtWU_00058(1.11297327285),AtWU_00063(-1.62743432786),AtWU_00076(-2.88637360038),AtWU_00124(-1.31974937723),AtWU_00141(-1.79379407048),AtWU_00146(-2.77392539179),AtWU_00185(-1.37505194766),AtWU_00186(-1.37928021319),AtWU_00211(1.17774660533),AtWU_00253(-2.5154196083),AtWU_00275(-1.48213160275),AtWU_00302(-1.83657733596),AtWU_00305(-1.33443427254),AtWU_00328(-3.10410640715),AtWU_00345(1.74809635323…
GO:0051171	regulation of nitrogen compound metabolic process	biological process	442/1854	803/3745	0.00023	0.0438853	AtWU_00018(1.01319899777),AtWU_00058(1.11297327285),AtWU_00063(-1.62743432786),AtWU_00076(-2.88637360038),AtWU_00080(-1.06137555068),AtWU_00124(-1.31974937723),AtWU_00141(-1.79379407048),AtWU_00146(-2.77392539179),AtWU_00185(-1.37505194766),AtWU_00186(-1.37928021319),AtWU_00211(1.17774660533),AtWU_00253(-2.5154196083),AtWU_00256(-2.29571880629),AtWU_00275(-1.48213160275),AtWU_00302(-1.83657733596…	AtWU_00018(1.01319899777),AtWU_00058(1.11297327285),AtWU_00063(-1.62743432786),AtWU_00076(-2.88637360038),AtWU_00080(-1.06137555068),AtWU_00124(-1.31974937723),AtWU_00141(-1.79379407048),AtWU_00146(-2.77392539179),AtWU_00185(-1.37505194766),AtWU_00186(-1.37928021319),AtWU_00211(1.17774660533),AtWU_00253(-2.5154196083),AtWU_00256(-2.29571880629),AtWU_00275(-1.48213160275),AtWU_00302(-1.83657733596…
GO:0034660	ncRNA metabolic process	biological process	233/1854	403/3745	0.00025	0.0451908	AtWU_00003(2.85050729178),AtWU_00093(-1.7918258149),AtWU_00137(-1.95369533994),AtWU_00138(-3.60310497704),AtWU_00144(-2.18906682853),AtWU_00158(-1.71816689523),AtWU_00186(-1.37928021319),AtWU_00206(-2.33114062576),AtWU_00208(-2.96122890547),AtWU_00253(-2.5154196083),AtWU_00278(-2.41347253407),AtWU_00291(-1.85395197595),AtWU_00298(-2.13260464993),AtWU_00306(-1.98232119374),AtWU_00309(-1.0177365301…	AtWU_00003(2.85050729178),AtWU_00093(-1.7918258149),AtWU_00137(-1.95369533994),AtWU_00138(-3.60310497704),AtWU_00144(-2.18906682853),AtWU_00158(-1.71816689523),AtWU_00186(-1.37928021319),AtWU_00206(-2.33114062576),AtWU_00208(-2.96122890547),AtWU_00253(-2.5154196083),AtWU_00278(-2.41347253407),AtWU_00291(-1.85395197595),AtWU_00298(-2.13260464993),AtWU_00306(-1.98232119374),AtWU_00309(-1.0177365301…
GO:0009059	macromolecule biosynthetic process	biological process	589/1854	1091/3745	0.00025	0.0451908	AtWU_00014(1.54448582118),AtWU_00033(1.94202717249),AtWU_00058(1.11297327285),AtWU_00063(-1.62743432786),AtWU_00065(-1.17474477365),AtWU_00069(-1.62514069774),AtWU_00074(-1.64867382473),AtWU_00076(-2.88637360038),AtWU_00077(-2.20438247509),AtWU_00080(-1.06137555068),AtWU_00124(-1.31974937723),AtWU_00135(1.09630243946),AtWU_00141(-1.79379407048),AtWU_00146(-2.77392539179),AtWU_00149(1.4998161239),…	AtWU_00014(1.54448582118),AtWU_00033(1.94202717249),AtWU_00058(1.11297327285),AtWU_00063(-1.62743432786),AtWU_00065(-1.17474477365),AtWU_00069(-1.62514069774),AtWU_00074(-1.64867382473),AtWU_00076(-2.88637360038),AtWU_00077(-2.20438247509),AtWU_00080(-1.06137555068),AtWU_00124(-1.31974937723),AtWU_00135(1.09630243946),AtWU_00141(-1.79379407048),AtWU_00146(-2.77392539179),AtWU_00149(1.4998161239),…
GO:0031325	positive regulation of cellular metabolic process	biological process	255/1854	445/3745	0.00027	0.0469102	AtWU_00018(1.01319899777),AtWU_00065(-1.17474477365),AtWU_00076(-2.88637360038),AtWU_00146(-2.77392539179),AtWU_00186(-1.37928021319),AtWU_00211(1.17774660533),AtWU_00256(-2.29571880629),AtWU_00361(-1.44907749244),AtWU_00366(-1.8422611401),AtWU_00420(-1.35269853273),AtWU_00599(-2.26003340912),AtWU_00624(-1.48363780091),AtWU_00907(1.08874360684),AtWU_01004(-2.60918430462),AtWU_01106(-1.5908843674)…	AtWU_00018(1.01319899777),AtWU_00065(-1.17474477365),AtWU_00076(-2.88637360038),AtWU_00146(-2.77392539179),AtWU_00186(-1.37928021319),AtWU_00211(1.17774660533),AtWU_00256(-2.29571880629),AtWU_00361(-1.44907749244),AtWU_00366(-1.8422611401),AtWU_00420(-1.35269853273),AtWU_00599(-2.26003340912),AtWU_00624(-1.48363780091),AtWU_00907(1.08874360684),AtWU_01004(-2.60918430462),AtWU_01106(-1.5908843674)…
GO:0034645	cellular macromolecule biosynthetic process	biological process	585/1854	1084/3745	0.00028	0.0469102	AtWU_00014(1.54448582118),AtWU_00033(1.94202717249),AtWU_00058(1.11297327285),AtWU_00063(-1.62743432786),AtWU_00065(-1.17474477365),AtWU_00069(-1.62514069774),AtWU_00074(-1.64867382473),AtWU_00076(-2.88637360038),AtWU_00077(-2.20438247509),AtWU_00080(-1.06137555068),AtWU_00124(-1.31974937723),AtWU_00135(1.09630243946),AtWU_00141(-1.79379407048),AtWU_00146(-2.77392539179),AtWU_00149(1.4998161239),…	AtWU_00014(1.54448582118),AtWU_00033(1.94202717249),AtWU_00058(1.11297327285),AtWU_00063(-1.62743432786),AtWU_00065(-1.17474477365),AtWU_00069(-1.62514069774),AtWU_00074(-1.64867382473),AtWU_00076(-2.88637360038),AtWU_00077(-2.20438247509),AtWU_00080(-1.06137555068),AtWU_00124(-1.31974937723),AtWU_00135(1.09630243946),AtWU_00141(-1.79379407048),AtWU_00146(-2.77392539179),AtWU_00149(1.4998161239),…
GO:0060255	regulation of macromolecule metabolic process	biological process	467/1854	853/3745	0.00028	0.0469102	AtWU_00018(1.01319899777),AtWU_00058(1.11297327285),AtWU_00063(-1.62743432786),AtWU_00065(-1.17474477365),AtWU_00074(-1.64867382473),AtWU_00076(-2.88637360038),AtWU_00080(-1.06137555068),AtWU_00124(-1.31974937723),AtWU_00141(-1.79379407048),AtWU_00146(-2.77392539179),AtWU_00185(-1.37505194766),AtWU_00186(-1.37928021319),AtWU_00211(1.17774660533),AtWU_00253(-2.5154196083),AtWU_00256(-2.29571880629…	AtWU_00018(1.01319899777),AtWU_00058(1.11297327285),AtWU_00063(-1.62743432786),AtWU_00065(-1.17474477365),AtWU_00074(-1.64867382473),AtWU_00076(-2.88637360038),AtWU_00080(-1.06137555068),AtWU_00124(-1.31974937723),AtWU_00141(-1.79379407048),AtWU_00146(-2.77392539179),AtWU_00185(-1.37505194766),AtWU_00186(-1.37928021319),AtWU_00211(1.17774660533),AtWU_00253(-2.5154196083),AtWU_00256(-2.29571880629…
GO:0031981	nuclear lumen	cellular component	418/1810	747/3626	0.00012	0.04728	AtWU_00003(2.85050729178),AtWU_00058(1.11297327285),AtWU_00063(-1.62743432786),AtWU_00104(-2.7309548281),AtWU_00124(-1.31974937723),AtWU_00137(-1.95369533994),AtWU_00138(-3.60310497704),AtWU_00144(-2.18906682853),AtWU_00146(-2.77392539179),AtWU_00158(-1.71816689523),AtWU_00172(-2.33587737879),AtWU_00185(-1.37505194766),AtWU_00186(-1.37928021319),AtWU_00208(-2.96122890547),AtWU_00222(-2.7342087809…	AtWU_00003(2.85050729178),AtWU_00058(1.11297327285),AtWU_00063(-1.62743432786),AtWU_00104(-2.7309548281),AtWU_00124(-1.31974937723),AtWU_00137(-1.95369533994),AtWU_00138(-3.60310497704),AtWU_00144(-2.18906682853),AtWU_00146(-2.77392539179),AtWU_00158(-1.71816689523),AtWU_00172(-2.33587737879),AtWU_00185(-1.37505194766),AtWU_00186(-1.37928021319),AtWU_00208(-2.96122890547),AtWU_00222(-2.7342087809…
GO:0097159	organic cyclic compound binding	molecular function	539/1599	992/3225	0.00018	0.04896	AtWU_00003(2.85050729178),AtWU_00008(1.68524009272),AtWU_00047(-2.88269865368),AtWU_00062(-1.77987486065),AtWU_00063(-1.62743432786),AtWU_00065(-1.17474477365),AtWU_00072(-2.88742987787),AtWU_00104(-2.7309548281),AtWU_00124(-1.31974937723),AtWU_00138(-3.60310497704),AtWU_00144(-2.18906682853),AtWU_00156(-2.2082435232),AtWU_00158(-1.71816689523),AtWU_00159(-1.27690047786),AtWU_00181(-1.0751664948)…	AtWU_00003(2.85050729178),AtWU_00008(1.68524009272),AtWU_00047(-2.88269865368),AtWU_00062(-1.77987486065),AtWU_00063(-1.62743432786),AtWU_00065(-1.17474477365),AtWU_00072(-2.88742987787),AtWU_00104(-2.7309548281),AtWU_00124(-1.31974937723),AtWU_00138(-3.60310497704),AtWU_00144(-2.18906682853),AtWU_00156(-2.2082435232),AtWU_00158(-1.71816689523),AtWU_00159(-1.27690047786),AtWU_00181(-1.0751664948)…
GO:1901363	heterocyclic compound binding	molecular function	535/1599	985/3225	0.00021	0.0507086	AtWU_00003(2.85050729178),AtWU_00008(1.68524009272),AtWU_00047(-2.88269865368),AtWU_00062(-1.77987486065),AtWU_00063(-1.62743432786),AtWU_00065(-1.17474477365),AtWU_00072(-2.88742987787),AtWU_00104(-2.7309548281),AtWU_00124(-1.31974937723),AtWU_00138(-3.60310497704),AtWU_00144(-2.18906682853),AtWU_00156(-2.2082435232),AtWU_00158(-1.71816689523),AtWU_00159(-1.27690047786),AtWU_00181(-1.0751664948)…	AtWU_00003(2.85050729178),AtWU_00008(1.68524009272),AtWU_00047(-2.88269865368),AtWU_00062(-1.77987486065),AtWU_00063(-1.62743432786),AtWU_00065(-1.17474477365),AtWU_00072(-2.88742987787),AtWU_00104(-2.7309548281),AtWU_00124(-1.31974937723),AtWU_00138(-3.60310497704),AtWU_00144(-2.18906682853),AtWU_00156(-2.2082435232),AtWU_00158(-1.71816689523),AtWU_00159(-1.27690047786),AtWU_00181(-1.0751664948)…
GO:0000978	RNA polymerase II proximal promoter sequence-specific DNA binding	molecular function	38/1599	51/3225	0.00023	0.0507086	AtWU_00186(-1.37928021319),AtWU_00275(-1.48213160275),AtWU_00599(-2.26003340912),AtWU_00907(1.08874360684),AtWU_01377(-2.32558918917),AtWU_01392(-1.49786368436),AtWU_01603(-1.22757933119),AtWU_01912(-2.23918716328),AtWU_02423(-2.24013295375),AtWU_02619(-2.91634909597),AtWU_03094(-1.07926913722),AtWU_03110(-2.07575119859),AtWU_03152(-1.82150362316),AtWU_03214(-1.13439016329),AtWU_03729(-2.65869846…	AtWU_00186(-1.37928021319),AtWU_00275(-1.48213160275),AtWU_00599(-2.26003340912),AtWU_00907(1.08874360684),AtWU_01377(-2.32558918917),AtWU_01392(-1.49786368436),AtWU_01603(-1.22757933119),AtWU_01912(-2.23918716328),AtWU_02423(-2.24013295375),AtWU_02619(-2.91634909597),AtWU_03094(-1.07926913722),AtWU_03110(-2.07575119859),AtWU_03152(-1.82150362316),AtWU_03214(-1.13439016329),AtWU_03729(-2.65869846…
GO:0000976	transcription regulatory region sequence-specific DNA binding	molecular function	47/1599	66/3225	0.00026	0.0507086	AtWU_00186(-1.37928021319),AtWU_00275(-1.48213160275),AtWU_00599(-2.26003340912),AtWU_00907(1.08874360684),AtWU_01377(-2.32558918917),AtWU_01392(-1.49786368436),AtWU_01603(-1.22757933119),AtWU_01912(-2.23918716328),AtWU_02383(-1.02813776771),AtWU_02423(-2.24013295375),AtWU_02452(-1.12769182868),AtWU_02619(-2.91634909597),AtWU_03094(-1.07926913722),AtWU_03110(-2.07575119859),AtWU_03152(-1.82150362…	AtWU_00186(-1.37928021319),AtWU_00275(-1.48213160275),AtWU_00599(-2.26003340912),AtWU_00907(1.08874360684),AtWU_01377(-2.32558918917),AtWU_01392(-1.49786368436),AtWU_01603(-1.22757933119),AtWU_01912(-2.23918716328),AtWU_02383(-1.02813776771),AtWU_02423(-2.24013295375),AtWU_02452(-1.12769182868),AtWU_02619(-2.91634909597),AtWU_03094(-1.07926913722),AtWU_03110(-2.07575119859),AtWU_03152(-1.82150362…
GO:0000982	transcription factor activity, RNA polymerase II proximal promoter sequence-specific DNA binding	molecular function	39/1599	53/3225	0.00029	0.0507086	AtWU_00186(-1.37928021319),AtWU_00275(-1.48213160275),AtWU_01111(-1.88673431522),AtWU_01271(-2.06605529948),AtWU_01377(-2.32558918917),AtWU_01392(-1.49786368436),AtWU_01603(-1.22757933119),AtWU_01912(-2.23918716328),AtWU_02423(-2.24013295375),AtWU_02619(-2.91634909597),AtWU_03094(-1.07926913722),AtWU_03152(-1.82150362316),AtWU_03214(-1.13439016329),AtWU_03729(-2.65869846933),AtWU_04080(-2.9401988…	AtWU_00186(-1.37928021319),AtWU_00275(-1.48213160275),AtWU_01111(-1.88673431522),AtWU_01271(-2.06605529948),AtWU_01377(-2.32558918917),AtWU_01392(-1.49786368436),AtWU_01603(-1.22757933119),AtWU_01912(-2.23918716328),AtWU_02423(-2.24013295375),AtWU_02619(-2.91634909597),AtWU_03094(-1.07926913722),AtWU_03152(-1.82150362316),AtWU_03214(-1.13439016329),AtWU_03729(-2.65869846933),AtWU_04080(-2.9401988…
GO:0001077	transcriptional activator activity, RNA polymerase II proximal promoter sequence-specific DNA bindin...	molecular function	29/1599	37/3225	0.00029	0.0507086	AtWU_01111(-1.88673431522),AtWU_01271(-2.06605529948),AtWU_01377(-2.32558918917),AtWU_01392(-1.49786368436),AtWU_01603(-1.22757933119),AtWU_01912(-2.23918716328),AtWU_03094(-1.07926913722),AtWU_03214(-1.13439016329),AtWU_03729(-2.65869846933),AtWU_04307(-2.02262367129),AtWU_04314(-2.26988991298),AtWU_04388(-1.09766967239),AtWU_04392(-2.31063002091),AtWU_05206(-1.22496600078),AtWU_05604(-2.6877755…	AtWU_01111(-1.88673431522),AtWU_01271(-2.06605529948),AtWU_01377(-2.32558918917),AtWU_01392(-1.49786368436),AtWU_01603(-1.22757933119),AtWU_01912(-2.23918716328),AtWU_03094(-1.07926913722),AtWU_03214(-1.13439016329),AtWU_03729(-2.65869846933),AtWU_04307(-2.02262367129),AtWU_04314(-2.26988991298),AtWU_04388(-1.09766967239),AtWU_04392(-2.31063002091),AtWU_05206(-1.22496600078),AtWU_05604(-2.6877755…
GO:0010468	regulation of gene expression	biological process	357/1854	641/3745	0.00034	0.0556062	AtWU_00058(1.11297327285),AtWU_00063(-1.62743432786),AtWU_00076(-2.88637360038),AtWU_00080(-1.06137555068),AtWU_00124(-1.31974937723),AtWU_00141(-1.79379407048),AtWU_00146(-2.77392539179),AtWU_00185(-1.37505194766),AtWU_00186(-1.37928021319),AtWU_00211(1.17774660533),AtWU_00253(-2.5154196083),AtWU_00275(-1.48213160275),AtWU_00302(-1.83657733596),AtWU_00305(-1.33443427254),AtWU_00328(-3.1041064071…	AtWU_00058(1.11297327285),AtWU_00063(-1.62743432786),AtWU_00076(-2.88637360038),AtWU_00080(-1.06137555068),AtWU_00124(-1.31974937723),AtWU_00141(-1.79379407048),AtWU_00146(-2.77392539179),AtWU_00185(-1.37505194766),AtWU_00186(-1.37928021319),AtWU_00211(1.17774660533),AtWU_00253(-2.5154196083),AtWU_00275(-1.48213160275),AtWU_00302(-1.83657733596),AtWU_00305(-1.33443427254),AtWU_00328(-3.1041064071…
GO:0034470	ncRNA processing	biological process	186/1854	317/3745	0.00039	0.0623002	AtWU_00003(2.85050729178),AtWU_00093(-1.7918258149),AtWU_00137(-1.95369533994),AtWU_00138(-3.60310497704),AtWU_00144(-2.18906682853),AtWU_00158(-1.71816689523),AtWU_00206(-2.33114062576),AtWU_00208(-2.96122890547),AtWU_00253(-2.5154196083),AtWU_00278(-2.41347253407),AtWU_00298(-2.13260464993),AtWU_00306(-1.98232119374),AtWU_00309(-1.01773653017),AtWU_00317(-1.65408414358),AtWU_00377(-2.2741358889…	AtWU_00003(2.85050729178),AtWU_00093(-1.7918258149),AtWU_00137(-1.95369533994),AtWU_00138(-3.60310497704),AtWU_00144(-2.18906682853),AtWU_00158(-1.71816689523),AtWU_00206(-2.33114062576),AtWU_00208(-2.96122890547),AtWU_00253(-2.5154196083),AtWU_00278(-2.41347253407),AtWU_00298(-2.13260464993),AtWU_00306(-1.98232119374),AtWU_00309(-1.01773653017),AtWU_00317(-1.65408414358),AtWU_00377(-2.2741358889…
GO:0031974	membrane-enclosed lumen	cellular component	540/1810	990/3626	0.00036	0.0675429	AtWU_00003(2.85050729178),AtWU_00008(1.68524009272),AtWU_00058(1.11297327285),AtWU_00063(-1.62743432786),AtWU_00079(-1.52597175955),AtWU_00104(-2.7309548281),AtWU_00124(-1.31974937723),AtWU_00137(-1.95369533994),AtWU_00138(-3.60310497704),AtWU_00144(-2.18906682853),AtWU_00146(-2.77392539179),AtWU_00158(-1.71816689523),AtWU_00172(-2.33587737879),AtWU_00184(2.15278396724),AtWU_00185(-1.37505194766)…	AtWU_00003(2.85050729178),AtWU_00008(1.68524009272),AtWU_00058(1.11297327285),AtWU_00063(-1.62743432786),AtWU_00079(-1.52597175955),AtWU_00104(-2.7309548281),AtWU_00124(-1.31974937723),AtWU_00137(-1.95369533994),AtWU_00138(-3.60310497704),AtWU_00144(-2.18906682853),AtWU_00146(-2.77392539179),AtWU_00158(-1.71816689523),AtWU_00172(-2.33587737879),AtWU_00184(2.15278396724),AtWU_00185(-1.37505194766)…
GO:0043233	organelle lumen	cellular component	540/1810	990/3626	0.00036	0.0675429	AtWU_00003(2.85050729178),AtWU_00008(1.68524009272),AtWU_00058(1.11297327285),AtWU_00063(-1.62743432786),AtWU_00079(-1.52597175955),AtWU_00104(-2.7309548281),AtWU_00124(-1.31974937723),AtWU_00137(-1.95369533994),AtWU_00138(-3.60310497704),AtWU_00144(-2.18906682853),AtWU_00146(-2.77392539179),AtWU_00158(-1.71816689523),AtWU_00172(-2.33587737879),AtWU_00184(2.15278396724),AtWU_00185(-1.37505194766)…	AtWU_00003(2.85050729178),AtWU_00008(1.68524009272),AtWU_00058(1.11297327285),AtWU_00063(-1.62743432786),AtWU_00079(-1.52597175955),AtWU_00104(-2.7309548281),AtWU_00124(-1.31974937723),AtWU_00137(-1.95369533994),AtWU_00138(-3.60310497704),AtWU_00144(-2.18906682853),AtWU_00146(-2.77392539179),AtWU_00158(-1.71816689523),AtWU_00172(-2.33587737879),AtWU_00184(2.15278396724),AtWU_00185(-1.37505194766)…
GO:0070013	intracellular organelle lumen	cellular component	540/1810	990/3626	0.00036	0.0675429	AtWU_00003(2.85050729178),AtWU_00008(1.68524009272),AtWU_00058(1.11297327285),AtWU_00063(-1.62743432786),AtWU_00079(-1.52597175955),AtWU_00104(-2.7309548281),AtWU_00124(-1.31974937723),AtWU_00137(-1.95369533994),AtWU_00138(-3.60310497704),AtWU_00144(-2.18906682853),AtWU_00146(-2.77392539179),AtWU_00158(-1.71816689523),AtWU_00172(-2.33587737879),AtWU_00184(2.15278396724),AtWU_00185(-1.37505194766)…	AtWU_00003(2.85050729178),AtWU_00008(1.68524009272),AtWU_00058(1.11297327285),AtWU_00063(-1.62743432786),AtWU_00079(-1.52597175955),AtWU_00104(-2.7309548281),AtWU_00124(-1.31974937723),AtWU_00137(-1.95369533994),AtWU_00138(-3.60310497704),AtWU_00144(-2.18906682853),AtWU_00146(-2.77392539179),AtWU_00158(-1.71816689523),AtWU_00172(-2.33587737879),AtWU_00184(2.15278396724),AtWU_00185(-1.37505194766)…
GO:1990234	transferase complex	cellular component	185/1810	313/3626	0.0004	0.0675429	AtWU_00058(1.11297327285),AtWU_00065(-1.17474477365),AtWU_00144(-2.18906682853),AtWU_00156(-2.2082435232),AtWU_00158(-1.71816689523),AtWU_00185(-1.37505194766),AtWU_00302(-1.83657733596),AtWU_00311(-1.11432206518),AtWU_00387(-3.0393195919),AtWU_00420(-1.35269853273),AtWU_00615(-2.6387917434),AtWU_01106(-1.5908843674),AtWU_01107(-1.01375339811),AtWU_01130(-2.21220836787),AtWU_01378(-1.51296261582)…	AtWU_00058(1.11297327285),AtWU_00065(-1.17474477365),AtWU_00144(-2.18906682853),AtWU_00156(-2.2082435232),AtWU_00158(-1.71816689523),AtWU_00185(-1.37505194766),AtWU_00302(-1.83657733596),AtWU_00311(-1.11432206518),AtWU_00387(-3.0393195919),AtWU_00420(-1.35269853273),AtWU_00615(-2.6387917434),AtWU_01106(-1.5908843674),AtWU_01107(-1.01375339811),AtWU_01130(-2.21220836787),AtWU_01378(-1.51296261582)…
GO:0000987	proximal promoter sequence-specific DNA binding	molecular function	38/1599	52/3225	0.00044	0.071808	AtWU_00186(-1.37928021319),AtWU_00275(-1.48213160275),AtWU_00599(-2.26003340912),AtWU_00907(1.08874360684),AtWU_01377(-2.32558918917),AtWU_01392(-1.49786368436),AtWU_01603(-1.22757933119),AtWU_01912(-2.23918716328),AtWU_02423(-2.24013295375),AtWU_02619(-2.91634909597),AtWU_03094(-1.07926913722),AtWU_03110(-2.07575119859),AtWU_03152(-1.82150362316),AtWU_03214(-1.13439016329),AtWU_03729(-2.65869846…	AtWU_00186(-1.37928021319),AtWU_00275(-1.48213160275),AtWU_00599(-2.26003340912),AtWU_00907(1.08874360684),AtWU_01377(-2.32558918917),AtWU_01392(-1.49786368436),AtWU_01603(-1.22757933119),AtWU_01912(-2.23918716328),AtWU_02423(-2.24013295375),AtWU_02619(-2.91634909597),AtWU_03094(-1.07926913722),AtWU_03110(-2.07575119859),AtWU_03152(-1.82150362316),AtWU_03214(-1.13439016329),AtWU_03729(-2.65869846…
GO:0003700	DNA binding transcription factor activity	molecular function	58/1599	86/3225	0.00053	0.08109	AtWU_00186(-1.37928021319),AtWU_00275(-1.48213160275),AtWU_00615(-2.6387917434),AtWU_01111(-1.88673431522),AtWU_01271(-2.06605529948),AtWU_01377(-2.32558918917),AtWU_01392(-1.49786368436),AtWU_01603(-1.22757933119),AtWU_01847(-2.08256800979),AtWU_01912(-2.23918716328),AtWU_01971(-1.51391337806),AtWU_01998(-1.34102355398),AtWU_02359(-1.58108430341),AtWU_02423(-2.24013295375),AtWU_02619(-2.91634909…	AtWU_00186(-1.37928021319),AtWU_00275(-1.48213160275),AtWU_00615(-2.6387917434),AtWU_01111(-1.88673431522),AtWU_01271(-2.06605529948),AtWU_01377(-2.32558918917),AtWU_01392(-1.49786368436),AtWU_01603(-1.22757933119),AtWU_01847(-2.08256800979),AtWU_01912(-2.23918716328),AtWU_01971(-1.51391337806),AtWU_01998(-1.34102355398),AtWU_02359(-1.58108430341),AtWU_02423(-2.24013295375),AtWU_02619(-2.91634909…
GO:0010628	positive regulation of gene expression	biological process	159/1854	268/3745	0.00052	0.0811791	AtWU_00076(-2.88637360038),AtWU_00146(-2.77392539179),AtWU_00186(-1.37928021319),AtWU_00211(1.17774660533),AtWU_00599(-2.26003340912),AtWU_00624(-1.48363780091),AtWU_00907(1.08874360684),AtWU_01111(-1.88673431522),AtWU_01154(-1.41452554421),AtWU_01271(-2.06605529948),AtWU_01377(-2.32558918917),AtWU_01382(-1.20626132525),AtWU_01392(-1.49786368436),AtWU_01400(-1.36601794103),AtWU_01409(-2.940118306…	AtWU_00076(-2.88637360038),AtWU_00146(-2.77392539179),AtWU_00186(-1.37928021319),AtWU_00211(1.17774660533),AtWU_00599(-2.26003340912),AtWU_00624(-1.48363780091),AtWU_00907(1.08874360684),AtWU_01111(-1.88673431522),AtWU_01154(-1.41452554421),AtWU_01271(-2.06605529948),AtWU_01377(-2.32558918917),AtWU_01382(-1.20626132525),AtWU_01392(-1.49786368436),AtWU_01400(-1.36601794103),AtWU_01409(-2.940118306…
GO:1901360	organic cyclic compound metabolic process	biological process	843/1854	1602/3745	0.00055	0.0821293	AtWU_00003(2.85050729178),AtWU_00008(1.68524009272),AtWU_00058(1.11297327285),AtWU_00063(-1.62743432786),AtWU_00072(-2.88742987787),AtWU_00074(-1.64867382473),AtWU_00076(-2.88637360038),AtWU_00093(-1.7918258149),AtWU_00124(-1.31974937723),AtWU_00137(-1.95369533994),AtWU_00138(-3.60310497704),AtWU_00141(-1.79379407048),AtWU_00144(-2.18906682853),AtWU_00146(-2.77392539179),AtWU_00156(-2.2082435232)…	AtWU_00003(2.85050729178),AtWU_00008(1.68524009272),AtWU_00058(1.11297327285),AtWU_00063(-1.62743432786),AtWU_00072(-2.88742987787),AtWU_00074(-1.64867382473),AtWU_00076(-2.88637360038),AtWU_00093(-1.7918258149),AtWU_00124(-1.31974937723),AtWU_00137(-1.95369533994),AtWU_00138(-3.60310497704),AtWU_00141(-1.79379407048),AtWU_00144(-2.18906682853),AtWU_00146(-2.77392539179),AtWU_00156(-2.2082435232)…
GO:0006333	chromatin assembly or disassembly	biological process	55/1854	81/3745	0.00055	0.0821293	AtWU_00063(-1.62743432786),AtWU_00124(-1.31974937723),AtWU_00146(-2.77392539179),AtWU_01130(-2.21220836787),AtWU_01913(-1.6250755811),AtWU_01961(-1.04076316631),AtWU_01989(-2.44333634208),AtWU_02133(-1.82619475787),AtWU_02581(-1.25923315752),AtWU_02707(-1.37540129683),AtWU_03026(-1.3820278687),AtWU_03057(-1.90987635167),AtWU_03240(-2.75585619957),AtWU_03978(-1.98374840278),AtWU_04288(-1.299991354…	AtWU_00063(-1.62743432786),AtWU_00124(-1.31974937723),AtWU_00146(-2.77392539179),AtWU_01130(-2.21220836787),AtWU_01913(-1.6250755811),AtWU_01961(-1.04076316631),AtWU_01989(-2.44333634208),AtWU_02133(-1.82619475787),AtWU_02581(-1.25923315752),AtWU_02707(-1.37540129683),AtWU_03026(-1.3820278687),AtWU_03057(-1.90987635167),AtWU_03240(-2.75585619957),AtWU_03978(-1.98374840278),AtWU_04288(-1.299991354…
GO:0009891	positive regulation of biosynthetic process	biological process	179/1854	306/3745	0.00062	0.0906123	AtWU_00065(-1.17474477365),AtWU_00076(-2.88637360038),AtWU_00146(-2.77392539179),AtWU_00186(-1.37928021319),AtWU_00211(1.17774660533),AtWU_00361(-1.44907749244),AtWU_00599(-2.26003340912),AtWU_00624(-1.48363780091),AtWU_00907(1.08874360684),AtWU_01108(-1.80017561037),AtWU_01111(-1.88673431522),AtWU_01154(-1.41452554421),AtWU_01271(-2.06605529948),AtWU_01377(-2.32558918917),AtWU_01382(-1.206261325…	AtWU_00065(-1.17474477365),AtWU_00076(-2.88637360038),AtWU_00146(-2.77392539179),AtWU_00186(-1.37928021319),AtWU_00211(1.17774660533),AtWU_00361(-1.44907749244),AtWU_00599(-2.26003340912),AtWU_00624(-1.48363780091),AtWU_00907(1.08874360684),AtWU_01108(-1.80017561037),AtWU_01111(-1.88673431522),AtWU_01154(-1.41452554421),AtWU_01271(-2.06605529948),AtWU_01377(-2.32558918917),AtWU_01382(-1.206261325…
GO:0048518	positive regulation of biological process	biological process	359/1854	649/3745	0.00065	0.0930177	AtWU_00018(1.01319899777),AtWU_00027(1.21525787417),AtWU_00065(-1.17474477365),AtWU_00076(-2.88637360038),AtWU_00079(-1.52597175955),AtWU_00146(-2.77392539179),AtWU_00186(-1.37928021319),AtWU_00211(1.17774660533),AtWU_00244(-2.23066340926),AtWU_00256(-2.29571880629),AtWU_00295(-1.82475832656),AtWU_00317(-1.65408414358),AtWU_00361(-1.44907749244),AtWU_00366(-1.8422611401),AtWU_00386(-1.08813508711…	AtWU_00018(1.01319899777),AtWU_00027(1.21525787417),AtWU_00065(-1.17474477365),AtWU_00076(-2.88637360038),AtWU_00079(-1.52597175955),AtWU_00146(-2.77392539179),AtWU_00186(-1.37928021319),AtWU_00211(1.17774660533),AtWU_00244(-2.23066340926),AtWU_00256(-2.29571880629),AtWU_00295(-1.82475832656),AtWU_00317(-1.65408414358),AtWU_00361(-1.44907749244),AtWU_00366(-1.8422611401),AtWU_00386(-1.08813508711…
GO:0000981	RNA polymerase II transcription factor activity, sequence-specific DNA binding	molecular function	46/1599	66/3225	0.00066	0.09504	AtWU_00186(-1.37928021319),AtWU_00275(-1.48213160275),AtWU_01111(-1.88673431522),AtWU_01271(-2.06605529948),AtWU_01377(-2.32558918917),AtWU_01392(-1.49786368436),AtWU_01603(-1.22757933119),AtWU_01912(-2.23918716328),AtWU_02423(-2.24013295375),AtWU_02619(-2.91634909597),AtWU_03094(-1.07926913722),AtWU_03109(1.14328560934),AtWU_03152(-1.82150362316),AtWU_03214(-1.13439016329),AtWU_03729(-2.65869846…	AtWU_00186(-1.37928021319),AtWU_00275(-1.48213160275),AtWU_01111(-1.88673431522),AtWU_01271(-2.06605529948),AtWU_01377(-2.32558918917),AtWU_01392(-1.49786368436),AtWU_01603(-1.22757933119),AtWU_01912(-2.23918716328),AtWU_02423(-2.24013295375),AtWU_02619(-2.91634909597),AtWU_03094(-1.07926913722),AtWU_03109(1.14328560934),AtWU_03152(-1.82150362316),AtWU_03214(-1.13439016329),AtWU_03729(-2.65869846…
GO:0043565	sequence-specific DNA binding	molecular function	95/1599	152/3225	0.0007	0.0952	AtWU_00186(-1.37928021319),AtWU_00211(1.17774660533),AtWU_00275(-1.48213160275),AtWU_00599(-2.26003340912),AtWU_00907(1.08874360684),AtWU_00921(-1.21988310659),AtWU_01111(-1.88673431522),AtWU_01271(-2.06605529948),AtWU_01377(-2.32558918917),AtWU_01392(-1.49786368436),AtWU_01603(-1.22757933119),AtWU_01700(-1.74533114982),AtWU_01712(-2.18319882754),AtWU_01723(-1.91494592723),AtWU_01847(-2.082568009…	AtWU_00186(-1.37928021319),AtWU_00211(1.17774660533),AtWU_00275(-1.48213160275),AtWU_00599(-2.26003340912),AtWU_00907(1.08874360684),AtWU_00921(-1.21988310659),AtWU_01111(-1.88673431522),AtWU_01271(-2.06605529948),AtWU_01377(-2.32558918917),AtWU_01392(-1.49786368436),AtWU_01603(-1.22757933119),AtWU_01700(-1.74533114982),AtWU_01712(-2.18319882754),AtWU_01723(-1.91494592723),AtWU_01847(-2.082568009…
GO:0051173	positive regulation of nitrogen compound metabolic process	biological process	235/1854	412/3745	0.0007	0.0981286	AtWU_00018(1.01319899777),AtWU_00076(-2.88637360038),AtWU_00146(-2.77392539179),AtWU_00186(-1.37928021319),AtWU_00211(1.17774660533),AtWU_00256(-2.29571880629),AtWU_00361(-1.44907749244),AtWU_00366(-1.8422611401),AtWU_00599(-2.26003340912),AtWU_00624(-1.48363780091),AtWU_00907(1.08874360684),AtWU_01004(-2.60918430462),AtWU_01106(-1.5908843674),AtWU_01108(-1.80017561037),AtWU_01111(-1.88673431522)…	AtWU_00018(1.01319899777),AtWU_00076(-2.88637360038),AtWU_00146(-2.77392539179),AtWU_00186(-1.37928021319),AtWU_00211(1.17774660533),AtWU_00256(-2.29571880629),AtWU_00361(-1.44907749244),AtWU_00366(-1.8422611401),AtWU_00599(-2.26003340912),AtWU_00624(-1.48363780091),AtWU_00907(1.08874360684),AtWU_01004(-2.60918430462),AtWU_01106(-1.5908843674),AtWU_01108(-1.80017561037),AtWU_01111(-1.88673431522)…
GO:0044260	cellular macromolecule metabolic process	biological process	900/1854	1719/3745	0.00073	0.100287	AtWU_00014(1.54448582118),AtWU_00018(1.01319899777),AtWU_00033(1.94202717249),AtWU_00047(-2.88269865368),AtWU_00054(-1.62349394355),AtWU_00058(1.11297327285),AtWU_00062(-1.77987486065),AtWU_00063(-1.62743432786),AtWU_00065(-1.17474477365),AtWU_00069(-1.62514069774),AtWU_00074(-1.64867382473),AtWU_00076(-2.88637360038),AtWU_00077(-2.20438247509),AtWU_00079(-1.52597175955),AtWU_00080(-1.06137555068…	AtWU_00014(1.54448582118),AtWU_00018(1.01319899777),AtWU_00033(1.94202717249),AtWU_00047(-2.88269865368),AtWU_00054(-1.62349394355),AtWU_00058(1.11297327285),AtWU_00062(-1.77987486065),AtWU_00063(-1.62743432786),AtWU_00065(-1.17474477365),AtWU_00069(-1.62514069774),AtWU_00074(-1.64867382473),AtWU_00076(-2.88637360038),AtWU_00077(-2.20438247509),AtWU_00079(-1.52597175955),AtWU_00080(-1.06137555068…
GO:0006468	protein phosphorylation	biological process	114/1854	187/3745	0.00082	0.110443	AtWU_00047(-2.88269865368),AtWU_00062(-1.77987486065),AtWU_00074(-1.64867382473),AtWU_00256(-2.29571880629),AtWU_00263(-1.44575171627),AtWU_00295(-1.82475832656),AtWU_00302(-1.83657733596),AtWU_00317(-1.65408414358),AtWU_00328(-3.10410640715),AtWU_00361(-1.44907749244),AtWU_00615(-2.6387917434),AtWU_01004(-2.60918430462),AtWU_01382(-1.20626132525),AtWU_01409(-2.9401183068),AtWU_01429(-1.330197003…	AtWU_00047(-2.88269865368),AtWU_00062(-1.77987486065),AtWU_00074(-1.64867382473),AtWU_00256(-2.29571880629),AtWU_00263(-1.44575171627),AtWU_00295(-1.82475832656),AtWU_00302(-1.83657733596),AtWU_00317(-1.65408414358),AtWU_00328(-3.10410640715),AtWU_00361(-1.44907749244),AtWU_00615(-2.6387917434),AtWU_01004(-2.60918430462),AtWU_01382(-1.20626132525),AtWU_01409(-2.9401183068),AtWU_01429(-1.330197003…
GO:0034654	nucleobase-containing compound biosynthetic process	biological process	392/1854	715/3745	0.0009	0.117939	AtWU_00058(1.11297327285),AtWU_00063(-1.62743432786),AtWU_00076(-2.88637360038),AtWU_00124(-1.31974937723),AtWU_00141(-1.79379407048),AtWU_00146(-2.77392539179),AtWU_00158(-1.71816689523),AtWU_00185(-1.37505194766),AtWU_00186(-1.37928021319),AtWU_00196(-1.24989308955),AtWU_00211(1.17774660533),AtWU_00253(-2.5154196083),AtWU_00275(-1.48213160275),AtWU_00302(-1.83657733596),AtWU_00305(-1.3344342725…	AtWU_00058(1.11297327285),AtWU_00063(-1.62743432786),AtWU_00076(-2.88637360038),AtWU_00124(-1.31974937723),AtWU_00141(-1.79379407048),AtWU_00146(-2.77392539179),AtWU_00158(-1.71816689523),AtWU_00185(-1.37505194766),AtWU_00186(-1.37928021319),AtWU_00196(-1.24989308955),AtWU_00211(1.17774660533),AtWU_00253(-2.5154196083),AtWU_00275(-1.48213160275),AtWU_00302(-1.83657733596),AtWU_00305(-1.3344342725…
GO:0031328	positive regulation of cellular biosynthetic process	biological process	177/1854	304/3745	0.00091	0.117939	AtWU_00065(-1.17474477365),AtWU_00076(-2.88637360038),AtWU_00146(-2.77392539179),AtWU_00186(-1.37928021319),AtWU_00211(1.17774660533),AtWU_00361(-1.44907749244),AtWU_00599(-2.26003340912),AtWU_00624(-1.48363780091),AtWU_00907(1.08874360684),AtWU_01108(-1.80017561037),AtWU_01111(-1.88673431522),AtWU_01154(-1.41452554421),AtWU_01271(-2.06605529948),AtWU_01377(-2.32558918917),AtWU_01382(-1.206261325…	AtWU_00065(-1.17474477365),AtWU_00076(-2.88637360038),AtWU_00146(-2.77392539179),AtWU_00186(-1.37928021319),AtWU_00211(1.17774660533),AtWU_00361(-1.44907749244),AtWU_00599(-2.26003340912),AtWU_00624(-1.48363780091),AtWU_00907(1.08874360684),AtWU_01108(-1.80017561037),AtWU_01111(-1.88673431522),AtWU_01154(-1.41452554421),AtWU_01271(-2.06605529948),AtWU_01377(-2.32558918917),AtWU_01382(-1.206261325…
GO:0034605	cellular response to heat	biological process	36/1854	50/3745	0.00097	0.122393	AtWU_01409(-2.9401183068),AtWU_01700(-1.74533114982),AtWU_01916(-2.33513724052),AtWU_02162(-1.94946286231),AtWU_02333(-3.03428752911),AtWU_02696(-1.31535956285),AtWU_02895(-2.50403993413),AtWU_02984(-2.00376394534),AtWU_04042(-2.49346634094),AtWU_04233(-1.71996039818),AtWU_04314(-2.26988991298),AtWU_05064(1.17290667414),AtWU_05126(-1.42896320761),AtWU_05553(-1.30032867527),AtWU_05649(-1.764338755…	AtWU_01409(-2.9401183068),AtWU_01700(-1.74533114982),AtWU_01916(-2.33513724052),AtWU_02162(-1.94946286231),AtWU_02333(-3.03428752911),AtWU_02696(-1.31535956285),AtWU_02895(-2.50403993413),AtWU_02984(-2.00376394534),AtWU_04042(-2.49346634094),AtWU_04233(-1.71996039818),AtWU_04314(-2.26988991298),AtWU_05064(1.17290667414),AtWU_05126(-1.42896320761),AtWU_05553(-1.30032867527),AtWU_05649(-1.764338755…
GO:0065007	biological regulation	biological process	817/1854	1555/3745	0.00098	0.122393	AtWU_00014(1.54448582118),AtWU_00015(-1.29754847984),AtWU_00018(1.01319899777),AtWU_00027(1.21525787417),AtWU_00044(1.04135159702),AtWU_00047(-2.88269865368),AtWU_00058(1.11297327285),AtWU_00062(-1.77987486065),AtWU_00063(-1.62743432786),AtWU_00065(-1.17474477365),AtWU_00074(-1.64867382473),AtWU_00076(-2.88637360038),AtWU_00079(-1.52597175955),AtWU_00080(-1.06137555068),AtWU_00124(-1.31974937723)…	AtWU_00014(1.54448582118),AtWU_00015(-1.29754847984),AtWU_00018(1.01319899777),AtWU_00027(1.21525787417),AtWU_00044(1.04135159702),AtWU_00047(-2.88269865368),AtWU_00058(1.11297327285),AtWU_00062(-1.77987486065),AtWU_00063(-1.62743432786),AtWU_00065(-1.17474477365),AtWU_00074(-1.64867382473),AtWU_00076(-2.88637360038),AtWU_00079(-1.52597175955),AtWU_00080(-1.06137555068),AtWU_00124(-1.31974937723)…
GO:0043412	macromolecule modification	biological process	427/1854	784/3745	0.00102	0.125114	AtWU_00014(1.54448582118),AtWU_00033(1.94202717249),AtWU_00047(-2.88269865368),AtWU_00054(-1.62349394355),AtWU_00062(-1.77987486065),AtWU_00069(-1.62514069774),AtWU_00074(-1.64867382473),AtWU_00077(-2.20438247509),AtWU_00079(-1.52597175955),AtWU_00135(1.09630243946),AtWU_00141(-1.79379407048),AtWU_00185(-1.37505194766),AtWU_00256(-2.29571880629),AtWU_00263(-1.44575171627),AtWU_00278(-2.4134725340…	AtWU_00014(1.54448582118),AtWU_00033(1.94202717249),AtWU_00047(-2.88269865368),AtWU_00054(-1.62349394355),AtWU_00062(-1.77987486065),AtWU_00069(-1.62514069774),AtWU_00074(-1.64867382473),AtWU_00077(-2.20438247509),AtWU_00079(-1.52597175955),AtWU_00135(1.09630243946),AtWU_00141(-1.79379407048),AtWU_00185(-1.37505194766),AtWU_00256(-2.29571880629),AtWU_00263(-1.44575171627),AtWU_00278(-2.4134725340…
GO:0010494	cytoplasmic stress granule	cellular component	50/1810	73/3626	0.00091	0.12608	AtWU_00033(1.94202717249),AtWU_00317(-1.65408414358),AtWU_00669(-2.08072213134),AtWU_00876(-2.39808140934),AtWU_00935(-1.20895270173),AtWU_01154(-1.41452554421),AtWU_01442(1.29244770638),AtWU_01711(-2.34572867007),AtWU_01971(-1.51391337806),AtWU_02356(-1.1997201746),AtWU_02399(-1.46807343538),AtWU_02445(-2.73697859642),AtWU_03507(-1.44138107077),AtWU_03690(-1.45443117159),AtWU_03698(-1.3596886694…	AtWU_00033(1.94202717249),AtWU_00317(-1.65408414358),AtWU_00669(-2.08072213134),AtWU_00876(-2.39808140934),AtWU_00935(-1.20895270173),AtWU_01154(-1.41452554421),AtWU_01442(1.29244770638),AtWU_01711(-2.34572867007),AtWU_01971(-1.51391337806),AtWU_02356(-1.1997201746),AtWU_02399(-1.46807343538),AtWU_02445(-2.73697859642),AtWU_03507(-1.44138107077),AtWU_03690(-1.45443117159),AtWU_03698(-1.3596886694…
GO:0005730	nucleolus	cellular component	144/1810	241/3626	0.00096	0.12608	AtWU_00003(2.85050729178),AtWU_00104(-2.7309548281),AtWU_00137(-1.95369533994),AtWU_00138(-3.60310497704),AtWU_00144(-2.18906682853),AtWU_00208(-2.96122890547),AtWU_00377(-2.27413588892),AtWU_00394(-1.38879529149),AtWU_00731(-1.6928055397),AtWU_00876(-2.39808140934),AtWU_00915(-3.48264353),AtWU_01001(-1.0483071742),AtWU_01011(-1.23443575312),AtWU_01140(1.42162971165),AtWU_01405(-1.83412701542),At…	AtWU_00003(2.85050729178),AtWU_00104(-2.7309548281),AtWU_00137(-1.95369533994),AtWU_00138(-3.60310497704),AtWU_00144(-2.18906682853),AtWU_00208(-2.96122890547),AtWU_00377(-2.27413588892),AtWU_00394(-1.38879529149),AtWU_00731(-1.6928055397),AtWU_00876(-2.39808140934),AtWU_00915(-3.48264353),AtWU_01001(-1.0483071742),AtWU_01011(-1.23443575312),AtWU_01140(1.42162971165),AtWU_01405(-1.83412701542),At…
GO:1990837	sequence-specific double-stranded DNA binding	molecular function	68/1599	105/3225	0.00103	0.127296	AtWU_00186(-1.37928021319),AtWU_00275(-1.48213160275),AtWU_00599(-2.26003340912),AtWU_00907(1.08874360684),AtWU_00921(-1.21988310659),AtWU_01377(-2.32558918917),AtWU_01392(-1.49786368436),AtWU_01603(-1.22757933119),AtWU_01700(-1.74533114982),AtWU_01723(-1.91494592723),AtWU_01912(-2.23918716328),AtWU_01961(-1.04076316631),AtWU_01989(-2.44333634208),AtWU_02383(-1.02813776771),AtWU_02423(-2.24013295…	AtWU_00186(-1.37928021319),AtWU_00275(-1.48213160275),AtWU_00599(-2.26003340912),AtWU_00907(1.08874360684),AtWU_00921(-1.21988310659),AtWU_01377(-2.32558918917),AtWU_01392(-1.49786368436),AtWU_01603(-1.22757933119),AtWU_01700(-1.74533114982),AtWU_01723(-1.91494592723),AtWU_01912(-2.23918716328),AtWU_01961(-1.04076316631),AtWU_01989(-2.44333634208),AtWU_02383(-1.02813776771),AtWU_02423(-2.24013295…
GO:0000988	transcription factor activity, protein binding	molecular function	64/1599	98/3225	0.00104	0.127296	AtWU_00146(-2.77392539179),AtWU_00185(-1.37505194766),AtWU_00302(-1.83657733596),AtWU_00345(1.74809635323),AtWU_00615(-2.6387917434),AtWU_01377(-2.32558918917),AtWU_01400(-1.36601794103),AtWU_01738(1.72534919224),AtWU_01799(-2.18557650158),AtWU_01913(-1.6250755811),AtWU_02106(-1.61763266041),AtWU_02177(-1.20918247303),AtWU_02372(1.15917698992),AtWU_02698(-3.40447093929),AtWU_02901(-4.4302567147),…	AtWU_00146(-2.77392539179),AtWU_00185(-1.37505194766),AtWU_00302(-1.83657733596),AtWU_00345(1.74809635323),AtWU_00615(-2.6387917434),AtWU_01377(-2.32558918917),AtWU_01400(-1.36601794103),AtWU_01738(1.72534919224),AtWU_01799(-2.18557650158),AtWU_01913(-1.6250755811),AtWU_02106(-1.61763266041),AtWU_02177(-1.20918247303),AtWU_02372(1.15917698992),AtWU_02698(-3.40447093929),AtWU_02901(-4.4302567147),…
GO:0034641	cellular nitrogen compound metabolic process	biological process	934/1854	1792/3745	0.00121	0.144486	AtWU_00003(2.85050729178),AtWU_00008(1.68524009272),AtWU_00058(1.11297327285),AtWU_00063(-1.62743432786),AtWU_00074(-1.64867382473),AtWU_00076(-2.88637360038),AtWU_00080(-1.06137555068),AtWU_00093(-1.7918258149),AtWU_00124(-1.31974937723),AtWU_00137(-1.95369533994),AtWU_00138(-3.60310497704),AtWU_00141(-1.79379407048),AtWU_00144(-2.18906682853),AtWU_00146(-2.77392539179),AtWU_00149(1.4998161239),…	AtWU_00003(2.85050729178),AtWU_00008(1.68524009272),AtWU_00058(1.11297327285),AtWU_00063(-1.62743432786),AtWU_00074(-1.64867382473),AtWU_00076(-2.88637360038),AtWU_00080(-1.06137555068),AtWU_00093(-1.7918258149),AtWU_00124(-1.31974937723),AtWU_00137(-1.95369533994),AtWU_00138(-3.60310497704),AtWU_00141(-1.79379407048),AtWU_00144(-2.18906682853),AtWU_00146(-2.77392539179),AtWU_00149(1.4998161239),…
GO:0046483	heterocycle metabolic process	biological process	805/1854	1533/3745	0.00122	0.144486	AtWU_00003(2.85050729178),AtWU_00008(1.68524009272),AtWU_00058(1.11297327285),AtWU_00063(-1.62743432786),AtWU_00074(-1.64867382473),AtWU_00076(-2.88637360038),AtWU_00093(-1.7918258149),AtWU_00124(-1.31974937723),AtWU_00137(-1.95369533994),AtWU_00138(-3.60310497704),AtWU_00141(-1.79379407048),AtWU_00144(-2.18906682853),AtWU_00146(-2.77392539179),AtWU_00156(-2.2082435232),AtWU_00158(-1.71816689523)…	AtWU_00003(2.85050729178),AtWU_00008(1.68524009272),AtWU_00058(1.11297327285),AtWU_00063(-1.62743432786),AtWU_00074(-1.64867382473),AtWU_00076(-2.88637360038),AtWU_00093(-1.7918258149),AtWU_00124(-1.31974937723),AtWU_00137(-1.95369533994),AtWU_00138(-3.60310497704),AtWU_00141(-1.79379407048),AtWU_00144(-2.18906682853),AtWU_00146(-2.77392539179),AtWU_00156(-2.2082435232),AtWU_00158(-1.71816689523)…
GO:0070887	cellular response to chemical stimulus	biological process	227/1854	400/3745	0.00128	0.148641	AtWU_00062(-1.77987486065),AtWU_00065(-1.17474477365),AtWU_00076(-2.88637360038),AtWU_00181(-1.0751664948),AtWU_00211(1.17774660533),AtWU_00295(-1.82475832656),AtWU_00345(1.74809635323),AtWU_00361(-1.44907749244),AtWU_00366(-1.8422611401),AtWU_00386(-1.08813508711),AtWU_00415(-1.95253794964),AtWU_00420(-1.35269853273),AtWU_00474(3.10398438585),AtWU_00599(-2.26003340912),AtWU_00639(-3.08639825504)…	AtWU_00062(-1.77987486065),AtWU_00065(-1.17474477365),AtWU_00076(-2.88637360038),AtWU_00181(-1.0751664948),AtWU_00211(1.17774660533),AtWU_00295(-1.82475832656),AtWU_00345(1.74809635323),AtWU_00361(-1.44907749244),AtWU_00366(-1.8422611401),AtWU_00386(-1.08813508711),AtWU_00415(-1.95253794964),AtWU_00420(-1.35269853273),AtWU_00474(3.10398438585),AtWU_00599(-2.26003340912),AtWU_00639(-3.08639825504)…
GO:0042327	positive regulation of phosphorylation	biological process	44/1854	64/3745	0.00132	0.148641	AtWU_00256(-2.29571880629),AtWU_00361(-1.44907749244),AtWU_01004(-2.60918430462),AtWU_01409(-2.9401183068),AtWU_01835(-1.8778911232),AtWU_02383(-1.02813776771),AtWU_02878(-1.09809706786),AtWU_04233(-1.71996039818),AtWU_04294(-2.67708233304),AtWU_04338(-1.23279774776),AtWU_04448(-1.3554326284),AtWU_04459(-1.95519991092),AtWU_05336(-2.53161306662),AtWU_05388(-2.65048057421),AtWU_05574(-1.563032297)…	AtWU_00256(-2.29571880629),AtWU_00361(-1.44907749244),AtWU_01004(-2.60918430462),AtWU_01409(-2.9401183068),AtWU_01835(-1.8778911232),AtWU_02383(-1.02813776771),AtWU_02878(-1.09809706786),AtWU_04233(-1.71996039818),AtWU_04294(-2.67708233304),AtWU_04338(-1.23279774776),AtWU_04448(-1.3554326284),AtWU_04459(-1.95519991092),AtWU_05336(-2.53161306662),AtWU_05388(-2.65048057421),AtWU_05574(-1.563032297)…
GO:0071704	organic substance metabolic process	biological process	1429/1854	2805/3745	0.00132	0.148641	AtWU_00003(2.85050729178),AtWU_00008(1.68524009272),AtWU_00014(1.54448582118),AtWU_00018(1.01319899777),AtWU_00033(1.94202717249),AtWU_00047(-2.88269865368),AtWU_00054(-1.62349394355),AtWU_00058(1.11297327285),AtWU_00062(-1.77987486065),AtWU_00063(-1.62743432786),AtWU_00065(-1.17474477365),AtWU_00069(-1.62514069774),AtWU_00072(-2.88742987787),AtWU_00074(-1.64867382473),AtWU_00076(-2.88637360038),…
GO:0001932	regulation of protein phosphorylation	biological process	63/1854	97/3745	0.00137	0.151783	AtWU_00256(-2.29571880629),AtWU_00361(-1.44907749244),AtWU_01004(-2.60918430462),AtWU_01382(-1.20626132525),AtWU_01409(-2.9401183068),AtWU_01787(2.94260493036),AtWU_01984(-2.27245511492),AtWU_02383(-1.02813776771),AtWU_02421(-1.76050637579),AtWU_02878(-1.09809706786),AtWU_03120(-2.27537991781),AtWU_03241(-2.10448597999),AtWU_04233(-1.71996039818),AtWU_04288(-1.29999135463),AtWU_04294(-2.677082333…	AtWU_00256(-2.29571880629),AtWU_00361(-1.44907749244),AtWU_01004(-2.60918430462),AtWU_01382(-1.20626132525),AtWU_01409(-2.9401183068),AtWU_01787(2.94260493036),AtWU_01984(-2.27245511492),AtWU_02383(-1.02813776771),AtWU_02421(-1.76050637579),AtWU_02878(-1.09809706786),AtWU_03120(-2.27537991781),AtWU_03241(-2.10448597999),AtWU_04233(-1.71996039818),AtWU_04288(-1.29999135463),AtWU_04294(-2.677082333…
GO:0006364	rRNA processing	biological process	127/1854	213/3745	0.00145	0.155345	AtWU_00003(2.85050729178),AtWU_00093(-1.7918258149),AtWU_00137(-1.95369533994),AtWU_00138(-3.60310497704),AtWU_00144(-2.18906682853),AtWU_00208(-2.96122890547),AtWU_00253(-2.5154196083),AtWU_00306(-1.98232119374),AtWU_00317(-1.65408414358),AtWU_00377(-2.27413588892),AtWU_00394(-1.38879529149),AtWU_00731(-1.6928055397),AtWU_00915(-3.48264353),AtWU_01011(-1.23443575312),AtWU_01140(1.42162971165),At…	AtWU_00003(2.85050729178),AtWU_00093(-1.7918258149),AtWU_00137(-1.95369533994),AtWU_00138(-3.60310497704),AtWU_00144(-2.18906682853),AtWU_00208(-2.96122890547),AtWU_00253(-2.5154196083),AtWU_00306(-1.98232119374),AtWU_00317(-1.65408414358),AtWU_00377(-2.27413588892),AtWU_00394(-1.38879529149),AtWU_00731(-1.6928055397),AtWU_00915(-3.48264353),AtWU_01011(-1.23443575312),AtWU_01140(1.42162971165),At…
GO:0009890	negative regulation of biosynthetic process	biological process	179/1854	310/3745	0.00147	0.155345	AtWU_00063(-1.62743432786),AtWU_00186(-1.37928021319),AtWU_00198(-2.00654256088),AtWU_00253(-2.5154196083),AtWU_00328(-3.10410640715),AtWU_00345(1.74809635323),AtWU_00386(-1.08813508711),AtWU_00599(-2.26003340912),AtWU_00610(-1.07179561141),AtWU_00935(-1.20895270173),AtWU_01001(-1.0483071742),AtWU_01108(-1.80017561037),AtWU_01130(-2.21220836787),AtWU_01377(-2.32558918917),AtWU_01387(-1.2553139620…	AtWU_00063(-1.62743432786),AtWU_00186(-1.37928021319),AtWU_00198(-2.00654256088),AtWU_00253(-2.5154196083),AtWU_00328(-3.10410640715),AtWU_00345(1.74809635323),AtWU_00386(-1.08813508711),AtWU_00599(-2.26003340912),AtWU_00610(-1.07179561141),AtWU_00935(-1.20895270173),AtWU_01001(-1.0483071742),AtWU_01108(-1.80017561037),AtWU_01130(-2.21220836787),AtWU_01377(-2.32558918917),AtWU_01387(-1.2553139620…
GO:0031327	negative regulation of cellular biosynthetic process	biological process	179/1854	310/3745	0.00147	0.155345	AtWU_00063(-1.62743432786),AtWU_00186(-1.37928021319),AtWU_00198(-2.00654256088),AtWU_00253(-2.5154196083),AtWU_00328(-3.10410640715),AtWU_00345(1.74809635323),AtWU_00386(-1.08813508711),AtWU_00599(-2.26003340912),AtWU_00610(-1.07179561141),AtWU_00935(-1.20895270173),AtWU_01001(-1.0483071742),AtWU_01108(-1.80017561037),AtWU_01130(-2.21220836787),AtWU_01377(-2.32558918917),AtWU_01387(-1.2553139620…	AtWU_00063(-1.62743432786),AtWU_00186(-1.37928021319),AtWU_00198(-2.00654256088),AtWU_00253(-2.5154196083),AtWU_00328(-3.10410640715),AtWU_00345(1.74809635323),AtWU_00386(-1.08813508711),AtWU_00599(-2.26003340912),AtWU_00610(-1.07179561141),AtWU_00935(-1.20895270173),AtWU_01001(-1.0483071742),AtWU_01108(-1.80017561037),AtWU_01130(-2.21220836787),AtWU_01377(-2.32558918917),AtWU_01387(-1.2553139620…
GO:0042325	regulation of phosphorylation	biological process	69/1854	108/3745	0.00159	0.165061	AtWU_00062(-1.77987486065),AtWU_00256(-2.29571880629),AtWU_00361(-1.44907749244),AtWU_01004(-2.60918430462),AtWU_01382(-1.20626132525),AtWU_01409(-2.9401183068),AtWU_01787(2.94260493036),AtWU_01835(-1.8778911232),AtWU_01984(-2.27245511492),AtWU_02383(-1.02813776771),AtWU_02421(-1.76050637579),AtWU_02878(-1.09809706786),AtWU_03000(-2.1465600029),AtWU_03120(-2.27537991781),AtWU_03241(-2.10448597999…	AtWU_00062(-1.77987486065),AtWU_00256(-2.29571880629),AtWU_00361(-1.44907749244),AtWU_01004(-2.60918430462),AtWU_01382(-1.20626132525),AtWU_01409(-2.9401183068),AtWU_01787(2.94260493036),AtWU_01835(-1.8778911232),AtWU_01984(-2.27245511492),AtWU_02383(-1.02813776771),AtWU_02421(-1.76050637579),AtWU_02878(-1.09809706786),AtWU_03000(-2.1465600029),AtWU_03120(-2.27537991781),AtWU_03241(-2.10448597999…
GO:0001934	positive regulation of protein phosphorylation	biological process	42/1854	61/3745	0.00161	0.165061	AtWU_00256(-2.29571880629),AtWU_00361(-1.44907749244),AtWU_01004(-2.60918430462),AtWU_01409(-2.9401183068),AtWU_02383(-1.02813776771),AtWU_02878(-1.09809706786),AtWU_04233(-1.71996039818),AtWU_04294(-2.67708233304),AtWU_04338(-1.23279774776),AtWU_04448(-1.3554326284),AtWU_04459(-1.95519991092),AtWU_05336(-2.53161306662),AtWU_05388(-2.65048057421),AtWU_05574(-1.563032297),AtWU_05847(-2.23928878141…	AtWU_00256(-2.29571880629),AtWU_00361(-1.44907749244),AtWU_01004(-2.60918430462),AtWU_01409(-2.9401183068),AtWU_02383(-1.02813776771),AtWU_02878(-1.09809706786),AtWU_04233(-1.71996039818),AtWU_04294(-2.67708233304),AtWU_04338(-1.23279774776),AtWU_04448(-1.3554326284),AtWU_04459(-1.95519991092),AtWU_05336(-2.53161306662),AtWU_05388(-2.65048057421),AtWU_05574(-1.563032297),AtWU_05847(-2.23928878141…
GO:0006396	RNA processing	biological process	265/1854	474/3745	0.00167	0.168695	AtWU_00003(2.85050729178),AtWU_00093(-1.7918258149),AtWU_00137(-1.95369533994),AtWU_00138(-3.60310497704),AtWU_00144(-2.18906682853),AtWU_00158(-1.71816689523),AtWU_00206(-2.33114062576),AtWU_00208(-2.96122890547),AtWU_00242(-1.43559106047),AtWU_00253(-2.5154196083),AtWU_00278(-2.41347253407),AtWU_00298(-2.13260464993),AtWU_00306(-1.98232119374),AtWU_00309(-1.01773653017),AtWU_00317(-1.6540841435…	AtWU_00003(2.85050729178),AtWU_00093(-1.7918258149),AtWU_00137(-1.95369533994),AtWU_00138(-3.60310497704),AtWU_00144(-2.18906682853),AtWU_00158(-1.71816689523),AtWU_00206(-2.33114062576),AtWU_00208(-2.96122890547),AtWU_00242(-1.43559106047),AtWU_00253(-2.5154196083),AtWU_00278(-2.41347253407),AtWU_00298(-2.13260464993),AtWU_00306(-1.98232119374),AtWU_00309(-1.01773653017),AtWU_00317(-1.6540841435…
GO:0034062	5'-3' RNA polymerase activity	molecular function	12/1599	13/3225	0.00153	0.170247	AtWU_00158(-1.71816689523),AtWU_01745(-3.57424862898),AtWU_02358(-1.35616345856),AtWU_03693(-2.07254524284),AtWU_04521(1.03719872759),AtWU_04522(-2.27978281998),AtWU_05439(-2.7297940229),AtWU_06495(-1.45498984719),AtWU_07130(-3.39727935),AtWU_09671(-2.59140080278),AtWU_10236(-2.59823450586),AtWU_11074(-1.31149976955)	AtWU_00158(-1.71816689523),AtWU_01745(-3.57424862898),AtWU_02358(-1.35616345856),AtWU_03693(-2.07254524284),AtWU_04521(1.03719872759),AtWU_04522(-2.27978281998),AtWU_05439(-2.7297940229),AtWU_06495(-1.45498984719),AtWU_07130(-3.39727935),AtWU_09671(-2.59140080278),AtWU_10236(-2.59823450586),AtWU_11074(-1.31149976955)
GO:0097747	RNA polymerase activity	molecular function	12/1599	13/3225	0.00153	0.170247	AtWU_00158(-1.71816689523),AtWU_01745(-3.57424862898),AtWU_02358(-1.35616345856),AtWU_03693(-2.07254524284),AtWU_04521(1.03719872759),AtWU_04522(-2.27978281998),AtWU_05439(-2.7297940229),AtWU_06495(-1.45498984719),AtWU_07130(-3.39727935),AtWU_09671(-2.59140080278),AtWU_10236(-2.59823450586),AtWU_11074(-1.31149976955)	AtWU_00158(-1.71816689523),AtWU_01745(-3.57424862898),AtWU_02358(-1.35616345856),AtWU_03693(-2.07254524284),AtWU_04521(1.03719872759),AtWU_04522(-2.27978281998),AtWU_05439(-2.7297940229),AtWU_06495(-1.45498984719),AtWU_07130(-3.39727935),AtWU_09671(-2.59140080278),AtWU_10236(-2.59823450586),AtWU_11074(-1.31149976955)
GO:0097428	protein maturation by iron-sulfur cluster transfer	biological process	9/1854	9/3745	0.00177	0.176205	AtWU_02564(1.81872935117),AtWU_02639(-1.58393204742),AtWU_03046(-2.58734657266),AtWU_03658(1.0684017977),AtWU_05276(-1.38115616651),AtWU_05558(-1.60540673672),AtWU_09891(-3.74205578659),AtWU_10045(-1.02140743061),AtWU_10930(-2.46096362011)	AtWU_02564(1.81872935117),AtWU_02639(-1.58393204742),AtWU_03046(-2.58734657266),AtWU_03658(1.0684017977),AtWU_05276(-1.38115616651),AtWU_05558(-1.60540673672),AtWU_09891(-3.74205578659),AtWU_10045(-1.02140743061),AtWU_10930(-2.46096362011)
GO:0061695	transferase complex, transferring phosphorus-containing groups	cellular component	79/1810	125/3626	0.00161	0.190302	AtWU_00058(1.11297327285),AtWU_00158(-1.71816689523),AtWU_00185(-1.37505194766),AtWU_00302(-1.83657733596),AtWU_00311(-1.11432206518),AtWU_00420(-1.35269853273),AtWU_00615(-2.6387917434),AtWU_01107(-1.01375339811),AtWU_01382(-1.20626132525),AtWU_01799(-2.18557650158),AtWU_01835(-1.8778911232),AtWU_01923(1.07565963829),AtWU_01984(-2.27245511492),AtWU_02177(-1.20918247303),AtWU_02358(-1.35616345856…	AtWU_00058(1.11297327285),AtWU_00158(-1.71816689523),AtWU_00185(-1.37505194766),AtWU_00302(-1.83657733596),AtWU_00311(-1.11432206518),AtWU_00420(-1.35269853273),AtWU_00615(-2.6387917434),AtWU_01107(-1.01375339811),AtWU_01382(-1.20626132525),AtWU_01799(-2.18557650158),AtWU_01835(-1.8778911232),AtWU_01923(1.07565963829),AtWU_01984(-2.27245511492),AtWU_02177(-1.20918247303),AtWU_02358(-1.35616345856…
GO:0051716	cellular response to stimulus	biological process	514/1854	960/3745	0.0021	0.20607	AtWU_00015(-1.29754847984),AtWU_00047(-2.88269865368),AtWU_00054(-1.62349394355),AtWU_00062(-1.77987486065),AtWU_00065(-1.17474477365),AtWU_00074(-1.64867382473),AtWU_00076(-2.88637360038),AtWU_00124(-1.31974937723),AtWU_00146(-2.77392539179),AtWU_00156(-2.2082435232),AtWU_00181(-1.0751664948),AtWU_00211(1.17774660533),AtWU_00256(-2.29571880629),AtWU_00263(-1.44575171627),AtWU_00289(-1.5207930110…	AtWU_00015(-1.29754847984),AtWU_00047(-2.88269865368),AtWU_00054(-1.62349394355),AtWU_00062(-1.77987486065),AtWU_00065(-1.17474477365),AtWU_00074(-1.64867382473),AtWU_00076(-2.88637360038),AtWU_00124(-1.31974937723),AtWU_00146(-2.77392539179),AtWU_00156(-2.2082435232),AtWU_00181(-1.0751664948),AtWU_00211(1.17774660533),AtWU_00256(-2.29571880629),AtWU_00263(-1.44575171627),AtWU_00289(-1.5207930110…
GO:0044424	intracellular part	cellular component	1748/1810	3465/3626	0.00192	0.206313	AtWU_00003(2.85050729178),AtWU_00008(1.68524009272),AtWU_00014(1.54448582118),AtWU_00015(-1.29754847984),AtWU_00018(1.01319899777),AtWU_00027(1.21525787417),AtWU_00033(1.94202717249),AtWU_00047(-2.88269865368),AtWU_00054(-1.62349394355),AtWU_00058(1.11297327285),AtWU_00062(-1.77987486065),AtWU_00063(-1.62743432786),AtWU_00065(-1.17474477365),AtWU_00069(-1.62514069774),AtWU_00070(-2.64625681136),A…
GO:0006338	chromatin remodeling	biological process	78/1854	125/3745	0.00217	0.20994	AtWU_00063(-1.62743432786),AtWU_00124(-1.31974937723),AtWU_00146(-2.77392539179),AtWU_00185(-1.37505194766),AtWU_00870(-1.09603465205),AtWU_00872(-1.65770066104),AtWU_01130(-2.21220836787),AtWU_01377(-2.32558918917),AtWU_01727(-3.84644881543),AtWU_01913(-1.6250755811),AtWU_01952(-1.37693078454),AtWU_02581(-1.25923315752),AtWU_02698(-3.40447093929),AtWU_02707(-1.37540129683),AtWU_02726(-1.18649906…	AtWU_00063(-1.62743432786),AtWU_00124(-1.31974937723),AtWU_00146(-2.77392539179),AtWU_00185(-1.37505194766),AtWU_00870(-1.09603465205),AtWU_00872(-1.65770066104),AtWU_01130(-2.21220836787),AtWU_01377(-2.32558918917),AtWU_01727(-3.84644881543),AtWU_01913(-1.6250755811),AtWU_01952(-1.37693078454),AtWU_02581(-1.25923315752),AtWU_02698(-3.40447093929),AtWU_02707(-1.37540129683),AtWU_02726(-1.18649906…
GO:0032991	protein-containing complex	cellular component	881/1810	1678/3626	0.00214	0.21079	AtWU_00003(2.85050729178),AtWU_00018(1.01319899777),AtWU_00027(1.21525787417),AtWU_00033(1.94202717249),AtWU_00058(1.11297327285),AtWU_00065(-1.17474477365),AtWU_00069(-1.62514069774),AtWU_00080(-1.06137555068),AtWU_00104(-2.7309548281),AtWU_00124(-1.31974937723),AtWU_00138(-3.60310497704),AtWU_00141(-1.79379407048),AtWU_00144(-2.18906682853),AtWU_00146(-2.77392539179),AtWU_00149(1.4998161239),At…	AtWU_00003(2.85050729178),AtWU_00018(1.01319899777),AtWU_00027(1.21525787417),AtWU_00033(1.94202717249),AtWU_00058(1.11297327285),AtWU_00065(-1.17474477365),AtWU_00069(-1.62514069774),AtWU_00080(-1.06137555068),AtWU_00104(-2.7309548281),AtWU_00124(-1.31974937723),AtWU_00138(-3.60310497704),AtWU_00141(-1.79379407048),AtWU_00144(-2.18906682853),AtWU_00146(-2.77392539179),AtWU_00149(1.4998161239),At…
GO:0006354	DNA-templated transcription, elongation	biological process	52/1854	79/3745	0.00228	0.213496	AtWU_00063(-1.62743432786),AtWU_00124(-1.31974937723),AtWU_00146(-2.77392539179),AtWU_00618(-1.13752969521),AtWU_01787(2.94260493036),AtWU_02545(4.08246564688),AtWU_02581(-1.25923315752),AtWU_02707(-1.37540129683),AtWU_03236(-2.4377705671),AtWU_04039(1.27862861922),AtWU_04288(-1.29999135463),AtWU_04340(1.39504407476),AtWU_04392(-2.31063002091),AtWU_04477(-1.927397958),AtWU_04758(-1.38583904636),A…	AtWU_00063(-1.62743432786),AtWU_00124(-1.31974937723),AtWU_00146(-2.77392539179),AtWU_00618(-1.13752969521),AtWU_01787(2.94260493036),AtWU_02545(4.08246564688),AtWU_02581(-1.25923315752),AtWU_02707(-1.37540129683),AtWU_03236(-2.4377705671),AtWU_04039(1.27862861922),AtWU_04288(-1.29999135463),AtWU_04340(1.39504407476),AtWU_04392(-2.31063002091),AtWU_04477(-1.927397958),AtWU_04758(-1.38583904636),A…
GO:0048522	positive regulation of cellular process	biological process	335/1854	611/3745	0.0023	0.213496	AtWU_00018(1.01319899777),AtWU_00027(1.21525787417),AtWU_00065(-1.17474477365),AtWU_00076(-2.88637360038),AtWU_00146(-2.77392539179),AtWU_00186(-1.37928021319),AtWU_00211(1.17774660533),AtWU_00244(-2.23066340926),AtWU_00256(-2.29571880629),AtWU_00295(-1.82475832656),AtWU_00361(-1.44907749244),AtWU_00366(-1.8422611401),AtWU_00386(-1.08813508711),AtWU_00420(-1.35269853273),AtWU_00599(-2.26003340912…	AtWU_00018(1.01319899777),AtWU_00027(1.21525787417),AtWU_00065(-1.17474477365),AtWU_00076(-2.88637360038),AtWU_00146(-2.77392539179),AtWU_00186(-1.37928021319),AtWU_00211(1.17774660533),AtWU_00244(-2.23066340926),AtWU_00256(-2.29571880629),AtWU_00295(-1.82475832656),AtWU_00361(-1.44907749244),AtWU_00366(-1.8422611401),AtWU_00386(-1.08813508711),AtWU_00420(-1.35269853273),AtWU_00599(-2.26003340912…
GO:0009653	anatomical structure morphogenesis	biological process	113/1854	189/3745	0.0023	0.213496	AtWU_00062(-1.77987486065),AtWU_00065(-1.17474477365),AtWU_00076(-2.88637360038),AtWU_00305(-1.33443427254),AtWU_00361(-1.44907749244),AtWU_00387(-3.0393195919),AtWU_00640(-1.63614897079),AtWU_00752(1.06280921473),AtWU_00928(-1.04334269791),AtWU_00989(-1.03986664634),AtWU_01108(-1.80017561037),AtWU_01439(-3.22621883274),AtWU_01461(-1.35222934221),AtWU_01691(-2.19994426673),AtWU_01916(-2.335137240…	AtWU_00062(-1.77987486065),AtWU_00065(-1.17474477365),AtWU_00076(-2.88637360038),AtWU_00305(-1.33443427254),AtWU_00361(-1.44907749244),AtWU_00387(-3.0393195919),AtWU_00640(-1.63614897079),AtWU_00752(1.06280921473),AtWU_00928(-1.04334269791),AtWU_00989(-1.03986664634),AtWU_01108(-1.80017561037),AtWU_01439(-3.22621883274),AtWU_01461(-1.35222934221),AtWU_01691(-2.19994426673),AtWU_01916(-2.335137240…
GO:0032784	regulation of DNA-templated transcription, elongation	biological process	32/1854	45/3745	0.00257	0.235378	AtWU_00146(-2.77392539179),AtWU_01787(2.94260493036),AtWU_02545(4.08246564688),AtWU_04039(1.27862861922),AtWU_04288(-1.29999135463),AtWU_04392(-2.31063002091),AtWU_04758(-1.38583904636),AtWU_04877(-1.24568189468),AtWU_04908(-1.65863906239),AtWU_05601(-1.34941403651),AtWU_05638(-1.12055343231),AtWU_05998(-2.06413865178),AtWU_06085(-2.47459365029),AtWU_06421(2.15206743296),AtWU_06887(-1.53869124307…	AtWU_00146(-2.77392539179),AtWU_01787(2.94260493036),AtWU_02545(4.08246564688),AtWU_04039(1.27862861922),AtWU_04288(-1.29999135463),AtWU_04392(-2.31063002091),AtWU_04758(-1.38583904636),AtWU_04877(-1.24568189468),AtWU_04908(-1.65863906239),AtWU_05601(-1.34941403651),AtWU_05638(-1.12055343231),AtWU_05998(-2.06413865178),AtWU_06085(-2.47459365029),AtWU_06421(2.15206743296),AtWU_06887(-1.53869124307…
GO:0048523	negative regulation of cellular process	biological process	294/1854	533/3745	0.00277	0.250357	AtWU_00015(-1.29754847984),AtWU_00063(-1.62743432786),AtWU_00065(-1.17474477365),AtWU_00186(-1.37928021319),AtWU_00198(-2.00654256088),AtWU_00253(-2.5154196083),AtWU_00328(-3.10410640715),AtWU_00345(1.74809635323),AtWU_00361(-1.44907749244),AtWU_00366(-1.8422611401),AtWU_00386(-1.08813508711),AtWU_00599(-2.26003340912),AtWU_00610(-1.07179561141),AtWU_00935(-1.20895270173),AtWU_01001(-1.0483071742…	AtWU_00015(-1.29754847984),AtWU_00063(-1.62743432786),AtWU_00065(-1.17474477365),AtWU_00186(-1.37928021319),AtWU_00198(-2.00654256088),AtWU_00253(-2.5154196083),AtWU_00328(-3.10410640715),AtWU_00345(1.74809635323),AtWU_00361(-1.44907749244),AtWU_00366(-1.8422611401),AtWU_00386(-1.08813508711),AtWU_00599(-2.26003340912),AtWU_00610(-1.07179561141),AtWU_00935(-1.20895270173),AtWU_01001(-1.0483071742…
GO:0005622	intracellular	cellular component	1756/1810	3485/3626	0.00308	0.256346	AtWU_00003(2.85050729178),AtWU_00008(1.68524009272),AtWU_00014(1.54448582118),AtWU_00015(-1.29754847984),AtWU_00018(1.01319899777),AtWU_00027(1.21525787417),AtWU_00033(1.94202717249),AtWU_00047(-2.88269865368),AtWU_00054(-1.62349394355),AtWU_00058(1.11297327285),AtWU_00062(-1.77987486065),AtWU_00063(-1.62743432786),AtWU_00065(-1.17474477365),AtWU_00069(-1.62514069774),AtWU_00070(-2.64625681136),A…
GO:0035770	ribonucleoprotein granule	cellular component	62/1810	97/3626	0.0034	0.256346	AtWU_00003(2.85050729178),AtWU_00033(1.94202717249),AtWU_00317(-1.65408414358),AtWU_00669(-2.08072213134),AtWU_00876(-2.39808140934),AtWU_00935(-1.20895270173),AtWU_01140(1.42162971165),AtWU_01154(-1.41452554421),AtWU_01442(1.29244770638),AtWU_01711(-2.34572867007),AtWU_01971(-1.51391337806),AtWU_02356(-1.1997201746),AtWU_02399(-1.46807343538),AtWU_02445(-2.73697859642),AtWU_02545(4.08246564688),…	AtWU_00003(2.85050729178),AtWU_00033(1.94202717249),AtWU_00317(-1.65408414358),AtWU_00669(-2.08072213134),AtWU_00876(-2.39808140934),AtWU_00935(-1.20895270173),AtWU_01140(1.42162971165),AtWU_01154(-1.41452554421),AtWU_01442(1.29244770638),AtWU_01711(-2.34572867007),AtWU_01971(-1.51391337806),AtWU_02356(-1.1997201746),AtWU_02399(-1.46807343538),AtWU_02445(-2.73697859642),AtWU_02545(4.08246564688),…
GO:0036464	cytoplasmic ribonucleoprotein granule	cellular component	62/1810	97/3626	0.0034	0.256346	AtWU_00003(2.85050729178),AtWU_00033(1.94202717249),AtWU_00317(-1.65408414358),AtWU_00669(-2.08072213134),AtWU_00876(-2.39808140934),AtWU_00935(-1.20895270173),AtWU_01140(1.42162971165),AtWU_01154(-1.41452554421),AtWU_01442(1.29244770638),AtWU_01711(-2.34572867007),AtWU_01971(-1.51391337806),AtWU_02356(-1.1997201746),AtWU_02399(-1.46807343538),AtWU_02445(-2.73697859642),AtWU_02545(4.08246564688),…	AtWU_00003(2.85050729178),AtWU_00033(1.94202717249),AtWU_00317(-1.65408414358),AtWU_00669(-2.08072213134),AtWU_00876(-2.39808140934),AtWU_00935(-1.20895270173),AtWU_01140(1.42162971165),AtWU_01154(-1.41452554421),AtWU_01442(1.29244770638),AtWU_01711(-2.34572867007),AtWU_01971(-1.51391337806),AtWU_02356(-1.1997201746),AtWU_02399(-1.46807343538),AtWU_02445(-2.73697859642),AtWU_02545(4.08246564688),…
GO:0005654	nucleoplasm	cellular component	148/1810	254/3626	0.00347	0.256346	AtWU_00058(1.11297327285),AtWU_00158(-1.71816689523),AtWU_00185(-1.37505194766),AtWU_00302(-1.83657733596),AtWU_00361(-1.44907749244),AtWU_00615(-2.6387917434),AtWU_00921(-1.21988310659),AtWU_01004(-2.60918430462),AtWU_01011(-1.23443575312),AtWU_01130(-2.21220836787),AtWU_01378(-1.51296261582),AtWU_01409(-2.9401183068),AtWU_01719(-3.00590569383),AtWU_01723(-1.91494592723),AtWU_01738(1.72534919224…	AtWU_00058(1.11297327285),AtWU_00158(-1.71816689523),AtWU_00185(-1.37505194766),AtWU_00302(-1.83657733596),AtWU_00361(-1.44907749244),AtWU_00615(-2.6387917434),AtWU_00921(-1.21988310659),AtWU_01004(-2.60918430462),AtWU_01011(-1.23443575312),AtWU_01130(-2.21220836787),AtWU_01378(-1.51296261582),AtWU_01409(-2.9401183068),AtWU_01719(-3.00590569383),AtWU_01723(-1.91494592723),AtWU_01738(1.72534919224…
GO:0000122	negative regulation of transcription by RNA polymerase II	biological process	69/1854	110/3745	0.00318	0.283681	AtWU_00063(-1.62743432786),AtWU_00328(-3.10410640715),AtWU_00599(-2.26003340912),AtWU_01130(-2.21220836787),AtWU_01377(-2.32558918917),AtWU_01392(-1.49786368436),AtWU_01787(2.94260493036),AtWU_01913(-1.6250755811),AtWU_02106(-1.61763266041),AtWU_02383(-1.02813776771),AtWU_02896(-1.09039289416),AtWU_03110(-2.07575119859),AtWU_03152(-1.82150362316),AtWU_03233(-1.64886776142),AtWU_03236(-2.437770567…	AtWU_00063(-1.62743432786),AtWU_00328(-3.10410640715),AtWU_00599(-2.26003340912),AtWU_01130(-2.21220836787),AtWU_01377(-2.32558918917),AtWU_01392(-1.49786368436),AtWU_01787(2.94260493036),AtWU_01913(-1.6250755811),AtWU_02106(-1.61763266041),AtWU_02383(-1.02813776771),AtWU_02896(-1.09039289416),AtWU_03110(-2.07575119859),AtWU_03152(-1.82150362316),AtWU_03233(-1.64886776142),AtWU_03236(-2.437770567…
GO:0043410	positive regulation of MAPK cascade	biological process	15/1854	18/3745	0.00327	0.28797	AtWU_00256(-2.29571880629),AtWU_01409(-2.9401183068),AtWU_04233(-1.71996039818),AtWU_04294(-2.67708233304),AtWU_04448(-1.3554326284),AtWU_05847(-2.23928878141),AtWU_06737(-2.38064711324),AtWU_07237(-1.74895055811),AtWU_07464(-2.81449920018),AtWU_07473(-1.30272714549),AtWU_07789(-2.75936222054),AtWU_08642(-1.12205827481),AtWU_08852(-2.94143205619),AtWU_09466(-1.51929370293),AtWU_10220(-1.754813676…	AtWU_00256(-2.29571880629),AtWU_01409(-2.9401183068),AtWU_04233(-1.71996039818),AtWU_04294(-2.67708233304),AtWU_04448(-1.3554326284),AtWU_05847(-2.23928878141),AtWU_06737(-2.38064711324),AtWU_07237(-1.74895055811),AtWU_07464(-2.81449920018),AtWU_07473(-1.30272714549),AtWU_07789(-2.75936222054),AtWU_08642(-1.12205827481),AtWU_08852(-2.94143205619),AtWU_09466(-1.51929370293),AtWU_10220(-1.754813676…
GO:0043408	regulation of MAPK cascade	biological process	22/1854	29/3745	0.00337	0.293019	AtWU_00256(-2.29571880629),AtWU_01409(-2.9401183068),AtWU_03120(-2.27537991781),AtWU_04233(-1.71996039818),AtWU_04294(-2.67708233304),AtWU_04448(-1.3554326284),AtWU_05847(-2.23928878141),AtWU_06737(-2.38064711324),AtWU_07237(-1.74895055811),AtWU_07464(-2.81449920018),AtWU_07473(-1.30272714549),AtWU_07476(-1.25554313019),AtWU_07556(-2.16597026343),AtWU_07558(-2.07198549533),AtWU_07789(-2.759362220…	AtWU_00256(-2.29571880629),AtWU_01409(-2.9401183068),AtWU_03120(-2.27537991781),AtWU_04233(-1.71996039818),AtWU_04294(-2.67708233304),AtWU_04448(-1.3554326284),AtWU_05847(-2.23928878141),AtWU_06737(-2.38064711324),AtWU_07237(-1.74895055811),AtWU_07464(-2.81449920018),AtWU_07473(-1.30272714549),AtWU_07476(-1.25554313019),AtWU_07556(-2.16597026343),AtWU_07558(-2.07198549533),AtWU_07789(-2.759362220…
GO:0016072	rRNA metabolic process	biological process	139/1854	239/3745	0.00344	0.295367	AtWU_00003(2.85050729178),AtWU_00093(-1.7918258149),AtWU_00137(-1.95369533994),AtWU_00138(-3.60310497704),AtWU_00144(-2.18906682853),AtWU_00186(-1.37928021319),AtWU_00208(-2.96122890547),AtWU_00253(-2.5154196083),AtWU_00306(-1.98232119374),AtWU_00317(-1.65408414358),AtWU_00377(-2.27413588892),AtWU_00394(-1.38879529149),AtWU_00731(-1.6928055397),AtWU_00915(-3.48264353),AtWU_01011(-1.23443575312),A…	AtWU_00003(2.85050729178),AtWU_00093(-1.7918258149),AtWU_00137(-1.95369533994),AtWU_00138(-3.60310497704),AtWU_00144(-2.18906682853),AtWU_00186(-1.37928021319),AtWU_00208(-2.96122890547),AtWU_00253(-2.5154196083),AtWU_00306(-1.98232119374),AtWU_00317(-1.65408414358),AtWU_00377(-2.27413588892),AtWU_00394(-1.38879529149),AtWU_00731(-1.6928055397),AtWU_00915(-3.48264353),AtWU_01011(-1.23443575312),A…
GO:0003899	DNA-directed 5'-3' RNA polymerase activity	molecular function	11/1599	12/3225	0.00287	0.305468	AtWU_00158(-1.71816689523),AtWU_01745(-3.57424862898),AtWU_02358(-1.35616345856),AtWU_03693(-2.07254524284),AtWU_04521(1.03719872759),AtWU_04522(-2.27978281998),AtWU_05439(-2.7297940229),AtWU_06495(-1.45498984719),AtWU_09671(-2.59140080278),AtWU_10236(-2.59823450586),AtWU_11074(-1.31149976955)	AtWU_00158(-1.71816689523),AtWU_01745(-3.57424862898),AtWU_02358(-1.35616345856),AtWU_03693(-2.07254524284),AtWU_04521(1.03719872759),AtWU_04522(-2.27978281998),AtWU_05439(-2.7297940229),AtWU_06495(-1.45498984719),AtWU_09671(-2.59140080278),AtWU_10236(-2.59823450586),AtWU_11074(-1.31149976955)
GO:0000966	RNA 5'-end processing	biological process	25/1854	34/3745	0.00369	0.309105	AtWU_00915(-3.48264353),AtWU_01405(-1.83412701542),AtWU_02410(-1.81488917861),AtWU_02557(-1.37953448207),AtWU_02712(-1.28022899877),AtWU_03231(-3.01145354361),AtWU_04091(1.93414495767),AtWU_04251(-1.75652431615),AtWU_04285(-2.4577783286),AtWU_04519(-1.51089732459),AtWU_04912(-1.43429323909),AtWU_05245(-1.13331434306),AtWU_05419(-1.04922417456),AtWU_05424(-2.15881720122),AtWU_05582(-1.7003742089),…	AtWU_00915(-3.48264353),AtWU_01405(-1.83412701542),AtWU_02410(-1.81488917861),AtWU_02557(-1.37953448207),AtWU_02712(-1.28022899877),AtWU_03231(-3.01145354361),AtWU_04091(1.93414495767),AtWU_04251(-1.75652431615),AtWU_04285(-2.4577783286),AtWU_04519(-1.51089732459),AtWU_04912(-1.43429323909),AtWU_05245(-1.13331434306),AtWU_05419(-1.04922417456),AtWU_05424(-2.15881720122),AtWU_05582(-1.7003742089),…
GO:0034471	ncRNA 5'-end processing	biological process	25/1854	34/3745	0.00369	0.309105	AtWU_00915(-3.48264353),AtWU_01405(-1.83412701542),AtWU_02410(-1.81488917861),AtWU_02557(-1.37953448207),AtWU_02712(-1.28022899877),AtWU_03231(-3.01145354361),AtWU_04091(1.93414495767),AtWU_04251(-1.75652431615),AtWU_04285(-2.4577783286),AtWU_04519(-1.51089732459),AtWU_04912(-1.43429323909),AtWU_05245(-1.13331434306),AtWU_05419(-1.04922417456),AtWU_05424(-2.15881720122),AtWU_05582(-1.7003742089),…	AtWU_00915(-3.48264353),AtWU_01405(-1.83412701542),AtWU_02410(-1.81488917861),AtWU_02557(-1.37953448207),AtWU_02712(-1.28022899877),AtWU_03231(-3.01145354361),AtWU_04091(1.93414495767),AtWU_04251(-1.75652431615),AtWU_04285(-2.4577783286),AtWU_04519(-1.51089732459),AtWU_04912(-1.43429323909),AtWU_05245(-1.13331434306),AtWU_05419(-1.04922417456),AtWU_05424(-2.15881720122),AtWU_05582(-1.7003742089),…
GO:0043228	non-membrane-bounded organelle	cellular component	566/1810	1062/3626	0.0049	0.321767	AtWU_00003(2.85050729178),AtWU_00015(-1.29754847984),AtWU_00027(1.21525787417),AtWU_00033(1.94202717249),AtWU_00063(-1.62743432786),AtWU_00070(-2.64625681136),AtWU_00104(-2.7309548281),AtWU_00124(-1.31974937723),AtWU_00137(-1.95369533994),AtWU_00138(-3.60310497704),AtWU_00141(-1.79379407048),AtWU_00144(-2.18906682853),AtWU_00146(-2.77392539179),AtWU_00149(1.4998161239),AtWU_00156(-2.2082435232),A…	AtWU_00003(2.85050729178),AtWU_00015(-1.29754847984),AtWU_00027(1.21525787417),AtWU_00033(1.94202717249),AtWU_00063(-1.62743432786),AtWU_00070(-2.64625681136),AtWU_00104(-2.7309548281),AtWU_00124(-1.31974937723),AtWU_00137(-1.95369533994),AtWU_00138(-3.60310497704),AtWU_00141(-1.79379407048),AtWU_00144(-2.18906682853),AtWU_00146(-2.77392539179),AtWU_00149(1.4998161239),AtWU_00156(-2.2082435232),A…
GO:0043232	intracellular non-membrane-bounded organelle	cellular component	566/1810	1062/3626	0.0049	0.321767	AtWU_00003(2.85050729178),AtWU_00015(-1.29754847984),AtWU_00027(1.21525787417),AtWU_00033(1.94202717249),AtWU_00063(-1.62743432786),AtWU_00070(-2.64625681136),AtWU_00104(-2.7309548281),AtWU_00124(-1.31974937723),AtWU_00137(-1.95369533994),AtWU_00138(-3.60310497704),AtWU_00141(-1.79379407048),AtWU_00144(-2.18906682853),AtWU_00146(-2.77392539179),AtWU_00149(1.4998161239),AtWU_00156(-2.2082435232),A…	AtWU_00003(2.85050729178),AtWU_00015(-1.29754847984),AtWU_00027(1.21525787417),AtWU_00033(1.94202717249),AtWU_00063(-1.62743432786),AtWU_00070(-2.64625681136),AtWU_00104(-2.7309548281),AtWU_00124(-1.31974937723),AtWU_00137(-1.95369533994),AtWU_00138(-3.60310497704),AtWU_00141(-1.79379407048),AtWU_00144(-2.18906682853),AtWU_00146(-2.77392539179),AtWU_00149(1.4998161239),AtWU_00156(-2.2082435232),A…
GO:0034728	nucleosome organization	biological process	50/1854	77/3745	0.0042	0.347588	AtWU_00063(-1.62743432786),AtWU_00124(-1.31974937723),AtWU_00146(-2.77392539179),AtWU_00671(-1.29761633583),AtWU_00870(-1.09603465205),AtWU_00872(-1.65770066104),AtWU_01913(-1.6250755811),AtWU_01952(-1.37693078454),AtWU_01961(-1.04076316631),AtWU_01989(-2.44333634208),AtWU_02581(-1.25923315752),AtWU_02698(-3.40447093929),AtWU_02707(-1.37540129683),AtWU_02726(-1.1864990657),AtWU_03040(-1.914410203…	AtWU_00063(-1.62743432786),AtWU_00124(-1.31974937723),AtWU_00146(-2.77392539179),AtWU_00671(-1.29761633583),AtWU_00870(-1.09603465205),AtWU_00872(-1.65770066104),AtWU_01913(-1.6250755811),AtWU_01952(-1.37693078454),AtWU_01961(-1.04076316631),AtWU_01989(-2.44333634208),AtWU_02581(-1.25923315752),AtWU_02698(-3.40447093929),AtWU_02707(-1.37540129683),AtWU_02726(-1.1864990657),AtWU_03040(-1.914410203…
GO:0022613	ribonucleoprotein complex biogenesis	biological process	219/1854	392/3745	0.00452	0.365306	AtWU_00003(2.85050729178),AtWU_00093(-1.7918258149),AtWU_00104(-2.7309548281),AtWU_00137(-1.95369533994),AtWU_00138(-3.60310497704),AtWU_00144(-2.18906682853),AtWU_00184(2.15278396724),AtWU_00208(-2.96122890547),AtWU_00242(-1.43559106047),AtWU_00253(-2.5154196083),AtWU_00306(-1.98232119374),AtWU_00317(-1.65408414358),AtWU_00361(-1.44907749244),AtWU_00377(-2.27413588892),AtWU_00394(-1.38879529149)…	AtWU_00003(2.85050729178),AtWU_00093(-1.7918258149),AtWU_00104(-2.7309548281),AtWU_00137(-1.95369533994),AtWU_00138(-3.60310497704),AtWU_00144(-2.18906682853),AtWU_00184(2.15278396724),AtWU_00208(-2.96122890547),AtWU_00242(-1.43559106047),AtWU_00253(-2.5154196083),AtWU_00306(-1.98232119374),AtWU_00317(-1.65408414358),AtWU_00361(-1.44907749244),AtWU_00377(-2.27413588892),AtWU_00394(-1.38879529149)…
GO:0023014	signal transduction by protein phosphorylation	biological process	29/1854	41/3745	0.00461	0.365306	AtWU_00256(-2.29571880629),AtWU_01409(-2.9401183068),AtWU_03120(-2.27537991781),AtWU_04233(-1.71996039818),AtWU_04294(-2.67708233304),AtWU_04314(-2.26988991298),AtWU_04430(-1.64663419052),AtWU_04447(-2.57767591985),AtWU_04448(-1.3554326284),AtWU_04459(-1.95519991092),AtWU_05336(-2.53161306662),AtWU_05847(-2.23928878141),AtWU_06240(-1.27107347118),AtWU_06737(-2.38064711324),AtWU_07237(-1.748950558…	AtWU_00256(-2.29571880629),AtWU_01409(-2.9401183068),AtWU_03120(-2.27537991781),AtWU_04233(-1.71996039818),AtWU_04294(-2.67708233304),AtWU_04314(-2.26988991298),AtWU_04430(-1.64663419052),AtWU_04447(-2.57767591985),AtWU_04448(-1.3554326284),AtWU_04459(-1.95519991092),AtWU_05336(-2.53161306662),AtWU_05847(-2.23928878141),AtWU_06240(-1.27107347118),AtWU_06737(-2.38064711324),AtWU_07237(-1.748950558…
GO:0000165	MAPK cascade	biological process	26/1854	36/3745	0.00461	0.365306	AtWU_00256(-2.29571880629),AtWU_01409(-2.9401183068),AtWU_03120(-2.27537991781),AtWU_04233(-1.71996039818),AtWU_04294(-2.67708233304),AtWU_04314(-2.26988991298),AtWU_04430(-1.64663419052),AtWU_04448(-1.3554326284),AtWU_04459(-1.95519991092),AtWU_05847(-2.23928878141),AtWU_06240(-1.27107347118),AtWU_06737(-2.38064711324),AtWU_07237(-1.74895055811),AtWU_07464(-2.81449920018),AtWU_07473(-1.302727145…	AtWU_00256(-2.29571880629),AtWU_01409(-2.9401183068),AtWU_03120(-2.27537991781),AtWU_04233(-1.71996039818),AtWU_04294(-2.67708233304),AtWU_04314(-2.26988991298),AtWU_04430(-1.64663419052),AtWU_04448(-1.3554326284),AtWU_04459(-1.95519991092),AtWU_05847(-2.23928878141),AtWU_06240(-1.27107347118),AtWU_06737(-2.38064711324),AtWU_07237(-1.74895055811),AtWU_07464(-2.81449920018),AtWU_07473(-1.302727145…
GO:0006368	transcription elongation from RNA polymerase II promoter	biological process	47/1854	72/3745	0.00468	0.365306	AtWU_00063(-1.62743432786),AtWU_00124(-1.31974937723),AtWU_00146(-2.77392539179),AtWU_00618(-1.13752969521),AtWU_01787(2.94260493036),AtWU_02545(4.08246564688),AtWU_02581(-1.25923315752),AtWU_02707(-1.37540129683),AtWU_03236(-2.4377705671),AtWU_04039(1.27862861922),AtWU_04288(-1.29999135463),AtWU_04392(-2.31063002091),AtWU_04477(-1.927397958),AtWU_04758(-1.38583904636),AtWU_04877(-1.24568189468),…	AtWU_00063(-1.62743432786),AtWU_00124(-1.31974937723),AtWU_00146(-2.77392539179),AtWU_00618(-1.13752969521),AtWU_01787(2.94260493036),AtWU_02545(4.08246564688),AtWU_02581(-1.25923315752),AtWU_02707(-1.37540129683),AtWU_03236(-2.4377705671),AtWU_04039(1.27862861922),AtWU_04288(-1.29999135463),AtWU_04392(-2.31063002091),AtWU_04477(-1.927397958),AtWU_04758(-1.38583904636),AtWU_04877(-1.24568189468),…
GO:0062012	regulation of small molecule metabolic process	biological process	47/1854	72/3745	0.00468	0.365306	AtWU_00074(-1.64867382473),AtWU_00198(-2.00654256088),AtWU_00361(-1.44907749244),AtWU_00474(3.10398438585),AtWU_00907(1.08874360684),AtWU_00983(-1.68135503985),AtWU_01181(1.08263815312),AtWU_01377(-2.32558918917),AtWU_01392(-1.49786368436),AtWU_01603(-1.22757933119),AtWU_01913(-1.6250755811),AtWU_02175(-1.73993613098),AtWU_03152(-1.82150362316),AtWU_03716(-1.75110478809),AtWU_04598(-1.7240827732)…	AtWU_00074(-1.64867382473),AtWU_00198(-2.00654256088),AtWU_00361(-1.44907749244),AtWU_00474(3.10398438585),AtWU_00907(1.08874360684),AtWU_00983(-1.68135503985),AtWU_01181(1.08263815312),AtWU_01377(-2.32558918917),AtWU_01392(-1.49786368436),AtWU_01603(-1.22757933119),AtWU_01913(-1.6250755811),AtWU_02175(-1.73993613098),AtWU_03152(-1.82150362316),AtWU_03716(-1.75110478809),AtWU_04598(-1.7240827732)…
GO:2000113	negative regulation of cellular macromolecule biosynthetic process	biological process	161/1854	282/3745	0.00479	0.369691	AtWU_00063(-1.62743432786),AtWU_00186(-1.37928021319),AtWU_00253(-2.5154196083),AtWU_00328(-3.10410640715),AtWU_00386(-1.08813508711),AtWU_00599(-2.26003340912),AtWU_00610(-1.07179561141),AtWU_00935(-1.20895270173),AtWU_01001(-1.0483071742),AtWU_01130(-2.21220836787),AtWU_01377(-2.32558918917),AtWU_01387(-1.25531396204),AtWU_01392(-1.49786368436),AtWU_01430(-1.06032903605),AtWU_01723(-1.914945927…	AtWU_00063(-1.62743432786),AtWU_00186(-1.37928021319),AtWU_00253(-2.5154196083),AtWU_00328(-3.10410640715),AtWU_00386(-1.08813508711),AtWU_00599(-2.26003340912),AtWU_00610(-1.07179561141),AtWU_00935(-1.20895270173),AtWU_01001(-1.0483071742),AtWU_01130(-2.21220836787),AtWU_01377(-2.32558918917),AtWU_01387(-1.25531396204),AtWU_01392(-1.49786368436),AtWU_01430(-1.06032903605),AtWU_01723(-1.914945927…
GO:0050896	response to stimulus	biological process	573/1854	1084/3745	0.00488	0.372452	AtWU_00015(-1.29754847984),AtWU_00047(-2.88269865368),AtWU_00054(-1.62349394355),AtWU_00062(-1.77987486065),AtWU_00065(-1.17474477365),AtWU_00074(-1.64867382473),AtWU_00076(-2.88637360038),AtWU_00124(-1.31974937723),AtWU_00146(-2.77392539179),AtWU_00156(-2.2082435232),AtWU_00181(-1.0751664948),AtWU_00211(1.17774660533),AtWU_00256(-2.29571880629),AtWU_00263(-1.44575171627),AtWU_00289(-1.5207930110…	AtWU_00015(-1.29754847984),AtWU_00047(-2.88269865368),AtWU_00054(-1.62349394355),AtWU_00062(-1.77987486065),AtWU_00065(-1.17474477365),AtWU_00074(-1.64867382473),AtWU_00076(-2.88637360038),AtWU_00124(-1.31974937723),AtWU_00146(-2.77392539179),AtWU_00156(-2.2082435232),AtWU_00181(-1.0751664948),AtWU_00211(1.17774660533),AtWU_00256(-2.29571880629),AtWU_00263(-1.44575171627),AtWU_00289(-1.5207930110…
GO:0030490	maturation of SSU-rRNA	biological process	61/1854	97/3745	0.00497	0.375153	AtWU_00003(2.85050729178),AtWU_00093(-1.7918258149),AtWU_00137(-1.95369533994),AtWU_00144(-2.18906682853),AtWU_00208(-2.96122890547),AtWU_00306(-1.98232119374),AtWU_00317(-1.65408414358),AtWU_00915(-3.48264353),AtWU_01405(-1.83412701542),AtWU_01704(-1.36225561387),AtWU_01969(-1.62728733875),AtWU_01972(-1.01865919362),AtWU_02410(-1.81488917861),AtWU_02557(-1.37953448207),AtWU_02708(-1.6361641945),…	AtWU_00003(2.85050729178),AtWU_00093(-1.7918258149),AtWU_00137(-1.95369533994),AtWU_00144(-2.18906682853),AtWU_00208(-2.96122890547),AtWU_00306(-1.98232119374),AtWU_00317(-1.65408414358),AtWU_00915(-3.48264353),AtWU_01405(-1.83412701542),AtWU_01704(-1.36225561387),AtWU_01969(-1.62728733875),AtWU_01972(-1.01865919362),AtWU_02410(-1.81488917861),AtWU_02557(-1.37953448207),AtWU_02708(-1.6361641945),…
GO:0031497	chromatin assembly	biological process	44/1854	67/3745	0.0052	0.387295	AtWU_00063(-1.62743432786),AtWU_00146(-2.77392539179),AtWU_01130(-2.21220836787),AtWU_01913(-1.6250755811),AtWU_01961(-1.04076316631),AtWU_01989(-2.44333634208),AtWU_02707(-1.37540129683),AtWU_03026(-1.3820278687),AtWU_03057(-1.90987635167),AtWU_03978(-1.98374840278),AtWU_04288(-1.29999135463),AtWU_04314(-2.26988991298),AtWU_04340(1.39504407476),AtWU_04384(-1.25807011692),AtWU_04477(-1.927397958)…	AtWU_00063(-1.62743432786),AtWU_00146(-2.77392539179),AtWU_01130(-2.21220836787),AtWU_01913(-1.6250755811),AtWU_01961(-1.04076316631),AtWU_01989(-2.44333634208),AtWU_02707(-1.37540129683),AtWU_03026(-1.3820278687),AtWU_03057(-1.90987635167),AtWU_03978(-1.98374840278),AtWU_04288(-1.29999135463),AtWU_04314(-2.26988991298),AtWU_04340(1.39504407476),AtWU_04384(-1.25807011692),AtWU_04477(-1.927397958)…
GO:0033962	cytoplasmic mRNA processing body assembly	biological process	10/1854	11/3745	0.0053	0.387295	AtWU_00361(-1.44907749244),AtWU_00935(-1.20895270173),AtWU_01140(1.42162971165),AtWU_02545(4.08246564688),AtWU_04459(-1.95519991092),AtWU_06010(1.64015979326),AtWU_07280(-1.76247108202),AtWU_08694(-1.27232402396),AtWU_09013(-3.38227850243),AtWU_09666(-1.47627529286)	AtWU_00361(-1.44907749244),AtWU_00935(-1.20895270173),AtWU_01140(1.42162971165),AtWU_02545(4.08246564688),AtWU_04459(-1.95519991092),AtWU_06010(1.64015979326),AtWU_07280(-1.76247108202),AtWU_08694(-1.27232402396),AtWU_09013(-3.38227850243),AtWU_09666(-1.47627529286)
GO:0043406	positive regulation of MAP kinase activity	biological process	10/1854	11/3745	0.0053	0.387295	AtWU_00256(-2.29571880629),AtWU_01409(-2.9401183068),AtWU_04233(-1.71996039818),AtWU_04294(-2.67708233304),AtWU_06737(-2.38064711324),AtWU_07237(-1.74895055811),AtWU_07789(-2.75936222054),AtWU_08642(-1.12205827481),AtWU_08852(-2.94143205619),AtWU_10220(-1.7548136767)	AtWU_00256(-2.29571880629),AtWU_01409(-2.9401183068),AtWU_04233(-1.71996039818),AtWU_04294(-2.67708233304),AtWU_06737(-2.38064711324),AtWU_07237(-1.74895055811),AtWU_07789(-2.75936222054),AtWU_08642(-1.12205827481),AtWU_08852(-2.94143205619),AtWU_10220(-1.7548136767)
GO:0007154	cell communication	biological process	245/1854	443/3745	0.00538	0.389002	AtWU_00015(-1.29754847984),AtWU_00047(-2.88269865368),AtWU_00062(-1.77987486065),AtWU_00065(-1.17474477365),AtWU_00074(-1.64867382473),AtWU_00146(-2.77392539179),AtWU_00211(1.17774660533),AtWU_00256(-2.29571880629),AtWU_00263(-1.44575171627),AtWU_00289(-1.52079301107),AtWU_00295(-1.82475832656),AtWU_00328(-3.10410640715),AtWU_00361(-1.44907749244),AtWU_00366(-1.8422611401),AtWU_00386(-1.088135087…	AtWU_00015(-1.29754847984),AtWU_00047(-2.88269865368),AtWU_00062(-1.77987486065),AtWU_00065(-1.17474477365),AtWU_00074(-1.64867382473),AtWU_00146(-2.77392539179),AtWU_00211(1.17774660533),AtWU_00256(-2.29571880629),AtWU_00263(-1.44575171627),AtWU_00289(-1.52079301107),AtWU_00295(-1.82475832656),AtWU_00328(-3.10410640715),AtWU_00361(-1.44907749244),AtWU_00366(-1.8422611401),AtWU_00386(-1.088135087…
GO:0044451	nucleoplasm part	cellular component	126/1810	216/3626	0.00648	0.403124	AtWU_00058(1.11297327285),AtWU_00158(-1.71816689523),AtWU_00185(-1.37505194766),AtWU_00302(-1.83657733596),AtWU_00615(-2.6387917434),AtWU_00921(-1.21988310659),AtWU_01004(-2.60918430462),AtWU_01130(-2.21220836787),AtWU_01378(-1.51296261582),AtWU_01719(-3.00590569383),AtWU_01723(-1.91494592723),AtWU_01738(1.72534919224),AtWU_01799(-2.18557650158),AtWU_01913(-1.6250755811),AtWU_01952(-1.37693078454…	AtWU_00058(1.11297327285),AtWU_00158(-1.71816689523),AtWU_00185(-1.37505194766),AtWU_00302(-1.83657733596),AtWU_00615(-2.6387917434),AtWU_00921(-1.21988310659),AtWU_01004(-2.60918430462),AtWU_01130(-2.21220836787),AtWU_01378(-1.51296261582),AtWU_01719(-3.00590569383),AtWU_01723(-1.91494592723),AtWU_01738(1.72534919224),AtWU_01799(-2.18557650158),AtWU_01913(-1.6250755811),AtWU_01952(-1.37693078454…
GO:0030880	RNA polymerase complex	cellular component	49/1810	76/3626	0.00691	0.408381	AtWU_00058(1.11297327285),AtWU_00158(-1.71816689523),AtWU_00185(-1.37505194766),AtWU_00302(-1.83657733596),AtWU_00615(-2.6387917434),AtWU_01107(-1.01375339811),AtWU_01799(-2.18557650158),AtWU_02177(-1.20918247303),AtWU_02358(-1.35616345856),AtWU_02372(1.15917698992),AtWU_02878(-1.09809706786),AtWU_03693(-2.07254524284),AtWU_03698(-1.35968866946),AtWU_03755(1.38539857274),AtWU_04087(-2.59432145544…	AtWU_00058(1.11297327285),AtWU_00158(-1.71816689523),AtWU_00185(-1.37505194766),AtWU_00302(-1.83657733596),AtWU_00615(-2.6387917434),AtWU_01107(-1.01375339811),AtWU_01799(-2.18557650158),AtWU_02177(-1.20918247303),AtWU_02358(-1.35616345856),AtWU_02372(1.15917698992),AtWU_02878(-1.09809706786),AtWU_03693(-2.07254524284),AtWU_03698(-1.35968866946),AtWU_03755(1.38539857274),AtWU_04087(-2.59432145544…
GO:0044070	regulation of anion transport	biological process	12/1854	14/3745	0.00577	0.412856	AtWU_00295(-1.82475832656),AtWU_00361(-1.44907749244),AtWU_00738(-3.36757891531),AtWU_01143(-4.11204877726),AtWU_01382(-1.20626132525),AtWU_01998(-1.34102355398),AtWU_02010(-1.44808150055),AtWU_05284(-2.54360241944),AtWU_05873(-1.88092631565),AtWU_08490(-1.78942519764),AtWU_09030(-1.25932786651),AtWU_10313(1.49912081886)	AtWU_00295(-1.82475832656),AtWU_00361(-1.44907749244),AtWU_00738(-3.36757891531),AtWU_01143(-4.11204877726),AtWU_01382(-1.20626132525),AtWU_01998(-1.34102355398),AtWU_02010(-1.44808150055),AtWU_05284(-2.54360241944),AtWU_05873(-1.88092631565),AtWU_08490(-1.78942519764),AtWU_09030(-1.25932786651),AtWU_10313(1.49912081886)
GO:0019438	aromatic compound biosynthetic process	biological process	423/1854	790/3745	0.00593	0.41993	AtWU_00058(1.11297327285),AtWU_00063(-1.62743432786),AtWU_00072(-2.88742987787),AtWU_00076(-2.88637360038),AtWU_00124(-1.31974937723),AtWU_00141(-1.79379407048),AtWU_00146(-2.77392539179),AtWU_00158(-1.71816689523),AtWU_00185(-1.37505194766),AtWU_00186(-1.37928021319),AtWU_00196(-1.24989308955),AtWU_00211(1.17774660533),AtWU_00253(-2.5154196083),AtWU_00275(-1.48213160275),AtWU_00302(-1.8365773359…	AtWU_00058(1.11297327285),AtWU_00063(-1.62743432786),AtWU_00072(-2.88742987787),AtWU_00076(-2.88637360038),AtWU_00124(-1.31974937723),AtWU_00141(-1.79379407048),AtWU_00146(-2.77392539179),AtWU_00158(-1.71816689523),AtWU_00185(-1.37505194766),AtWU_00186(-1.37928021319),AtWU_00196(-1.24989308955),AtWU_00211(1.17774660533),AtWU_00253(-2.5154196083),AtWU_00275(-1.48213160275),AtWU_00302(-1.8365773359…
GO:0000785	chromatin	cellular component	172/1810	303/3626	0.00748	0.421017	AtWU_00063(-1.62743432786),AtWU_00124(-1.31974937723),AtWU_00146(-2.77392539179),AtWU_00185(-1.37505194766),AtWU_00186(-1.37928021319),AtWU_00610(-1.07179561141),AtWU_00870(-1.09603465205),AtWU_00872(-1.65770066104),AtWU_00921(-1.21988310659),AtWU_01001(-1.0483071742),AtWU_01004(-2.60918430462),AtWU_01082(-2.3185321602),AtWU_01107(-1.01375339811),AtWU_01130(-2.21220836787),AtWU_01378(-1.512962615…	AtWU_00063(-1.62743432786),AtWU_00124(-1.31974937723),AtWU_00146(-2.77392539179),AtWU_00185(-1.37505194766),AtWU_00186(-1.37928021319),AtWU_00610(-1.07179561141),AtWU_00870(-1.09603465205),AtWU_00872(-1.65770066104),AtWU_00921(-1.21988310659),AtWU_01001(-1.0483071742),AtWU_01004(-2.60918430462),AtWU_01082(-2.3185321602),AtWU_01107(-1.01375339811),AtWU_01130(-2.21220836787),AtWU_01378(-1.512962615…
GO:0005488	binding	molecular function	863/1599	1664/3225	0.00414	0.42228	AtWU_00003(2.85050729178),AtWU_00008(1.68524009272),AtWU_00014(1.54448582118),AtWU_00015(-1.29754847984),AtWU_00027(1.21525787417),AtWU_00034(1.75064305001),AtWU_00047(-2.88269865368),AtWU_00054(-1.62349394355),AtWU_00062(-1.77987486065),AtWU_00063(-1.62743432786),AtWU_00065(-1.17474477365),AtWU_00069(-1.62514069774),AtWU_00072(-2.88742987787),AtWU_00093(-1.7918258149),AtWU_00104(-2.7309548281),A…	AtWU_00003(2.85050729178),AtWU_00008(1.68524009272),AtWU_00014(1.54448582118),AtWU_00015(-1.29754847984),AtWU_00027(1.21525787417),AtWU_00034(1.75064305001),AtWU_00047(-2.88269865368),AtWU_00054(-1.62349394355),AtWU_00062(-1.77987486065),AtWU_00063(-1.62743432786),AtWU_00065(-1.17474477365),AtWU_00069(-1.62514069774),AtWU_00072(-2.88742987787),AtWU_00093(-1.7918258149),AtWU_00104(-2.7309548281),A…
GO:0010558	negative regulation of macromolecule biosynthetic process	biological process	164/1854	289/3745	0.00614	0.424382	AtWU_00063(-1.62743432786),AtWU_00186(-1.37928021319),AtWU_00253(-2.5154196083),AtWU_00328(-3.10410640715),AtWU_00345(1.74809635323),AtWU_00386(-1.08813508711),AtWU_00599(-2.26003340912),AtWU_00610(-1.07179561141),AtWU_00935(-1.20895270173),AtWU_01001(-1.0483071742),AtWU_01130(-2.21220836787),AtWU_01377(-2.32558918917),AtWU_01387(-1.25531396204),AtWU_01392(-1.49786368436),AtWU_01430(-1.0603290360…	AtWU_00063(-1.62743432786),AtWU_00186(-1.37928021319),AtWU_00253(-2.5154196083),AtWU_00328(-3.10410640715),AtWU_00345(1.74809635323),AtWU_00386(-1.08813508711),AtWU_00599(-2.26003340912),AtWU_00610(-1.07179561141),AtWU_00935(-1.20895270173),AtWU_01001(-1.0483071742),AtWU_01130(-2.21220836787),AtWU_01377(-2.32558918917),AtWU_01387(-1.25531396204),AtWU_01392(-1.49786368436),AtWU_01430(-1.0603290360…
GO:0044271	cellular nitrogen compound biosynthetic process	biological process	589/1854	1118/3745	0.00618	0.424382	AtWU_00008(1.68524009272),AtWU_00058(1.11297327285),AtWU_00063(-1.62743432786),AtWU_00076(-2.88637360038),AtWU_00080(-1.06137555068),AtWU_00124(-1.31974937723),AtWU_00141(-1.79379407048),AtWU_00146(-2.77392539179),AtWU_00149(1.4998161239),AtWU_00158(-1.71816689523),AtWU_00159(-1.27690047786),AtWU_00184(2.15278396724),AtWU_00185(-1.37505194766),AtWU_00186(-1.37928021319),AtWU_00196(-1.24989308955)…	AtWU_00008(1.68524009272),AtWU_00058(1.11297327285),AtWU_00063(-1.62743432786),AtWU_00076(-2.88637360038),AtWU_00080(-1.06137555068),AtWU_00124(-1.31974937723),AtWU_00141(-1.79379407048),AtWU_00146(-2.77392539179),AtWU_00149(1.4998161239),AtWU_00158(-1.71816689523),AtWU_00159(-1.27690047786),AtWU_00184(2.15278396724),AtWU_00185(-1.37505194766),AtWU_00186(-1.37928021319),AtWU_00196(-1.24989308955)…
GO:0044238	primary metabolic process	biological process	1337/1854	2629/3745	0.00619	0.424382	AtWU_00003(2.85050729178),AtWU_00014(1.54448582118),AtWU_00018(1.01319899777),AtWU_00033(1.94202717249),AtWU_00047(-2.88269865368),AtWU_00054(-1.62349394355),AtWU_00058(1.11297327285),AtWU_00062(-1.77987486065),AtWU_00063(-1.62743432786),AtWU_00065(-1.17474477365),AtWU_00069(-1.62514069774),AtWU_00072(-2.88742987787),AtWU_00074(-1.64867382473),AtWU_00076(-2.88637360038),AtWU_00077(-2.20438247509)…
GO:0071902	positive regulation of protein serine/threonine kinase activity	biological process	19/1854	25/3745	0.00624	0.424382	AtWU_00256(-2.29571880629),AtWU_01409(-2.9401183068),AtWU_02383(-1.02813776771),AtWU_02878(-1.09809706786),AtWU_04233(-1.71996039818),AtWU_04294(-2.67708233304),AtWU_04459(-1.95519991092),AtWU_05388(-2.65048057421),AtWU_05574(-1.563032297),AtWU_06737(-2.38064711324),AtWU_06935(-1.37400228952),AtWU_07237(-1.74895055811),AtWU_07370(-1.86913952322),AtWU_07632(-1.85158363181),AtWU_07789(-2.7593622205…	AtWU_00256(-2.29571880629),AtWU_01409(-2.9401183068),AtWU_02383(-1.02813776771),AtWU_02878(-1.09809706786),AtWU_04233(-1.71996039818),AtWU_04294(-2.67708233304),AtWU_04459(-1.95519991092),AtWU_05388(-2.65048057421),AtWU_05574(-1.563032297),AtWU_06737(-2.38064711324),AtWU_06935(-1.37400228952),AtWU_07237(-1.74895055811),AtWU_07370(-1.86913952322),AtWU_07632(-1.85158363181),AtWU_07789(-2.7593622205…
GO:0031324	negative regulation of cellular metabolic process	biological process	212/1854	381/3745	0.00665	0.445164	AtWU_00063(-1.62743432786),AtWU_00186(-1.37928021319),AtWU_00198(-2.00654256088),AtWU_00253(-2.5154196083),AtWU_00328(-3.10410640715),AtWU_00345(1.74809635323),AtWU_00361(-1.44907749244),AtWU_00386(-1.08813508711),AtWU_00599(-2.26003340912),AtWU_00610(-1.07179561141),AtWU_00935(-1.20895270173),AtWU_01001(-1.0483071742),AtWU_01108(-1.80017561037),AtWU_01130(-2.21220836787),AtWU_01181(1.08263815312…	AtWU_00063(-1.62743432786),AtWU_00186(-1.37928021319),AtWU_00198(-2.00654256088),AtWU_00253(-2.5154196083),AtWU_00328(-3.10410640715),AtWU_00345(1.74809635323),AtWU_00361(-1.44907749244),AtWU_00386(-1.08813508711),AtWU_00599(-2.26003340912),AtWU_00610(-1.07179561141),AtWU_00935(-1.20895270173),AtWU_01001(-1.0483071742),AtWU_01108(-1.80017561037),AtWU_01130(-2.21220836787),AtWU_01181(1.08263815312…
GO:0006915	apoptotic process	biological process	28/1854	40/3745	0.00674	0.445164	AtWU_00092(-2.71226602155),AtWU_00256(-2.29571880629),AtWU_00361(-1.44907749244),AtWU_01700(-1.74533114982),AtWU_01765(-1.4145575243),AtWU_01782(1.9060934078),AtWU_02655(-1.38406453138),AtWU_02664(1.05437322391),AtWU_04233(-1.71996039818),AtWU_04294(-2.67708233304),AtWU_05025(-2.38446754794),AtWU_05336(-2.53161306662),AtWU_05571(1.10504601656),AtWU_05649(-1.76433875531),AtWU_06737(-2.38064711324)…	AtWU_00092(-2.71226602155),AtWU_00256(-2.29571880629),AtWU_00361(-1.44907749244),AtWU_01700(-1.74533114982),AtWU_01765(-1.4145575243),AtWU_01782(1.9060934078),AtWU_02655(-1.38406453138),AtWU_02664(1.05437322391),AtWU_04233(-1.71996039818),AtWU_04294(-2.67708233304),AtWU_05025(-2.38446754794),AtWU_05336(-2.53161306662),AtWU_05571(1.10504601656),AtWU_05649(-1.76433875531),AtWU_06737(-2.38064711324)…
GO:0032786	positive regulation of DNA-templated transcription, elongation	biological process	28/1854	40/3745	0.00674	0.445164	AtWU_00146(-2.77392539179),AtWU_02545(4.08246564688),AtWU_04039(1.27862861922),AtWU_04288(-1.29999135463),AtWU_04392(-2.31063002091),AtWU_04758(-1.38583904636),AtWU_04877(-1.24568189468),AtWU_04908(-1.65863906239),AtWU_05601(-1.34941403651),AtWU_05638(-1.12055343231),AtWU_05998(-2.06413865178),AtWU_06085(-2.47459365029),AtWU_06421(2.15206743296),AtWU_06887(-1.53869124307),AtWU_07297(-1.2949045261…	AtWU_00146(-2.77392539179),AtWU_02545(4.08246564688),AtWU_04039(1.27862861922),AtWU_04288(-1.29999135463),AtWU_04392(-2.31063002091),AtWU_04758(-1.38583904636),AtWU_04877(-1.24568189468),AtWU_04908(-1.65863906239),AtWU_05601(-1.34941403651),AtWU_05638(-1.12055343231),AtWU_05998(-2.06413865178),AtWU_06085(-2.47459365029),AtWU_06421(2.15206743296),AtWU_06887(-1.53869124307),AtWU_07297(-1.2949045261…
GO:0031401	positive regulation of protein modification process	biological process	56/1854	89/3745	0.00687	0.449429	AtWU_00256(-2.29571880629),AtWU_00361(-1.44907749244),AtWU_01004(-2.60918430462),AtWU_01409(-2.9401183068),AtWU_01787(2.94260493036),AtWU_02167(-1.72423965587),AtWU_02383(-1.02813776771),AtWU_02694(-1.2796292903),AtWU_02878(-1.09809706786),AtWU_03054(1.2894638874),AtWU_03978(-1.98374840278),AtWU_04233(-1.71996039818),AtWU_04288(-1.29999135463),AtWU_04294(-2.67708233304),AtWU_04338(-1.23279774776)…	AtWU_00256(-2.29571880629),AtWU_00361(-1.44907749244),AtWU_01004(-2.60918430462),AtWU_01409(-2.9401183068),AtWU_01787(2.94260493036),AtWU_02167(-1.72423965587),AtWU_02383(-1.02813776771),AtWU_02694(-1.2796292903),AtWU_02878(-1.09809706786),AtWU_03054(1.2894638874),AtWU_03978(-1.98374840278),AtWU_04233(-1.71996039818),AtWU_04288(-1.29999135463),AtWU_04294(-2.67708233304),AtWU_04338(-1.23279774776)…
GO:0071824	protein-DNA complex subunit organization	biological process	90/1854	151/3745	0.00704	0.456205	AtWU_00063(-1.62743432786),AtWU_00124(-1.31974937723),AtWU_00146(-2.77392539179),AtWU_00185(-1.37505194766),AtWU_00253(-2.5154196083),AtWU_00671(-1.29761633583),AtWU_00870(-1.09603465205),AtWU_00872(-1.65770066104),AtWU_00921(-1.21988310659),AtWU_01004(-2.60918430462),AtWU_01378(-1.51296261582),AtWU_01723(-1.91494592723),AtWU_01787(2.94260493036),AtWU_01799(-2.18557650158),AtWU_01913(-1.625075581…	AtWU_00063(-1.62743432786),AtWU_00124(-1.31974937723),AtWU_00146(-2.77392539179),AtWU_00185(-1.37505194766),AtWU_00253(-2.5154196083),AtWU_00671(-1.29761633583),AtWU_00870(-1.09603465205),AtWU_00872(-1.65770066104),AtWU_00921(-1.21988310659),AtWU_01004(-2.60918430462),AtWU_01378(-1.51296261582),AtWU_01723(-1.91494592723),AtWU_01787(2.94260493036),AtWU_01799(-2.18557650158),AtWU_01913(-1.625075581…
GO:0048646	anatomical structure formation involved in morphogenesis	biological process	78/1854	129/3745	0.00714	0.458361	AtWU_00387(-3.0393195919),AtWU_00752(1.06280921473),AtWU_00928(-1.04334269791),AtWU_00989(-1.03986664634),AtWU_01108(-1.80017561037),AtWU_01461(-1.35222934221),AtWU_01691(-2.19994426673),AtWU_01916(-2.33513724052),AtWU_01952(-1.37693078454),AtWU_02090(-1.94387766972),AtWU_02146(1.58010181597),AtWU_02702(-2.99240218441),AtWU_02728(-1.03273020858),AtWU_02847(-2.97975306548),AtWU_02939(-1.0829284921…	AtWU_00387(-3.0393195919),AtWU_00752(1.06280921473),AtWU_00928(-1.04334269791),AtWU_00989(-1.03986664634),AtWU_01108(-1.80017561037),AtWU_01461(-1.35222934221),AtWU_01691(-2.19994426673),AtWU_01916(-2.33513724052),AtWU_01952(-1.37693078454),AtWU_02090(-1.94387766972),AtWU_02146(1.58010181597),AtWU_02702(-2.99240218441),AtWU_02728(-1.03273020858),AtWU_02847(-2.97975306548),AtWU_02939(-1.0829284921…
GO:0120113	protein localization by the NVT pathway	biological process	7/1854	7/3745	0.00725	0.461113	AtWU_01450(1.02992755993),AtWU_01878(-1.12245601534),AtWU_02890(-1.53775879681),AtWU_04756(-1.14466207103),AtWU_06742(-1.32312256788),AtWU_07245(-1.49791692356),AtWU_09030(-1.25932786651)	AtWU_01450(1.02992755993),AtWU_01878(-1.12245601534),AtWU_02890(-1.53775879681),AtWU_04756(-1.14466207103),AtWU_06742(-1.32312256788),AtWU_07245(-1.49791692356),AtWU_09030(-1.25932786651)
GO:0051704	multi-organism process	biological process	187/1854	334/3745	0.00761	0.47957	AtWU_00044(1.04135159702),AtWU_00076(-2.88637360038),AtWU_00138(-3.60310497704),AtWU_00159(-1.27690047786),AtWU_00244(-2.23066340926),AtWU_00288(-1.30352218357),AtWU_00295(-1.82475832656),AtWU_00386(-1.08813508711),AtWU_00387(-3.0393195919),AtWU_00415(-1.95253794964),AtWU_00460(-2.33682740339),AtWU_00474(3.10398438585),AtWU_00599(-2.26003340912),AtWU_00640(-1.63614897079),AtWU_00752(1.06280921473…	AtWU_00044(1.04135159702),AtWU_00076(-2.88637360038),AtWU_00138(-3.60310497704),AtWU_00159(-1.27690047786),AtWU_00244(-2.23066340926),AtWU_00288(-1.30352218357),AtWU_00295(-1.82475832656),AtWU_00386(-1.08813508711),AtWU_00387(-3.0393195919),AtWU_00415(-1.95253794964),AtWU_00460(-2.33682740339),AtWU_00474(3.10398438585),AtWU_00599(-2.26003340912),AtWU_00640(-1.63614897079),AtWU_00752(1.06280921473…
GO:0009987	cellular process	biological process	1720/1854	3432/3745	0.00778	0.482068	AtWU_00003(2.85050729178),AtWU_00008(1.68524009272),AtWU_00014(1.54448582118),AtWU_00015(-1.29754847984),AtWU_00018(1.01319899777),AtWU_00027(1.21525787417),AtWU_00033(1.94202717249),AtWU_00044(1.04135159702),AtWU_00047(-2.88269865368),AtWU_00054(-1.62349394355),AtWU_00058(1.11297327285),AtWU_00062(-1.77987486065),AtWU_00063(-1.62743432786),AtWU_00065(-1.17474477365),AtWU_00069(-1.62514069774),At…
GO:0042274	ribosomal small subunit biogenesis	biological process	74/1854	122/3745	0.00779	0.482068	AtWU_00003(2.85050729178),AtWU_00093(-1.7918258149),AtWU_00104(-2.7309548281),AtWU_00137(-1.95369533994),AtWU_00144(-2.18906682853),AtWU_00184(2.15278396724),AtWU_00208(-2.96122890547),AtWU_00306(-1.98232119374),AtWU_00317(-1.65408414358),AtWU_00915(-3.48264353),AtWU_01405(-1.83412701542),AtWU_01704(-1.36225561387),AtWU_01744(-1.8284922588),AtWU_01969(-1.62728733875),AtWU_01972(-1.01865919362),At…	AtWU_00003(2.85050729178),AtWU_00093(-1.7918258149),AtWU_00104(-2.7309548281),AtWU_00137(-1.95369533994),AtWU_00144(-2.18906682853),AtWU_00184(2.15278396724),AtWU_00208(-2.96122890547),AtWU_00306(-1.98232119374),AtWU_00317(-1.65408414358),AtWU_00915(-3.48264353),AtWU_01405(-1.83412701542),AtWU_01704(-1.36225561387),AtWU_01744(-1.8284922588),AtWU_01969(-1.62728733875),AtWU_01972(-1.01865919362),At…
GO:0031669	cellular response to nutrient levels	biological process	100/1854	170/3745	0.00792	0.485736	AtWU_00146(-2.77392539179),AtWU_00211(1.17774660533),AtWU_00386(-1.08813508711),AtWU_00872(-1.65770066104),AtWU_01111(-1.88673431522),AtWU_01191(1.46696491651),AtWU_01271(-2.06605529948),AtWU_01377(-2.32558918917),AtWU_01409(-2.9401183068),AtWU_01864(-1.23408168573),AtWU_01904(1.2777261582),AtWU_01913(-1.6250755811),AtWU_01937(-2.04148784894),AtWU_01984(-2.27245511492),AtWU_01989(-2.44333634208),…	AtWU_00146(-2.77392539179),AtWU_00211(1.17774660533),AtWU_00386(-1.08813508711),AtWU_00872(-1.65770066104),AtWU_01111(-1.88673431522),AtWU_01191(1.46696491651),AtWU_01271(-2.06605529948),AtWU_01377(-2.32558918917),AtWU_01409(-2.9401183068),AtWU_01864(-1.23408168573),AtWU_01904(1.2777261582),AtWU_01913(-1.6250755811),AtWU_01937(-2.04148784894),AtWU_01984(-2.27245511492),AtWU_01989(-2.44333634208),…
GO:0000428	DNA-directed RNA polymerase complex	cellular component	48/1810	75/3626	0.00915	0.491605	AtWU_00058(1.11297327285),AtWU_00158(-1.71816689523),AtWU_00185(-1.37505194766),AtWU_00302(-1.83657733596),AtWU_00615(-2.6387917434),AtWU_01107(-1.01375339811),AtWU_01799(-2.18557650158),AtWU_02177(-1.20918247303),AtWU_02358(-1.35616345856),AtWU_02372(1.15917698992),AtWU_02878(-1.09809706786),AtWU_03693(-2.07254524284),AtWU_03698(-1.35968866946),AtWU_03755(1.38539857274),AtWU_04087(-2.59432145544…	AtWU_00058(1.11297327285),AtWU_00158(-1.71816689523),AtWU_00185(-1.37505194766),AtWU_00302(-1.83657733596),AtWU_00615(-2.6387917434),AtWU_01107(-1.01375339811),AtWU_01799(-2.18557650158),AtWU_02177(-1.20918247303),AtWU_02358(-1.35616345856),AtWU_02372(1.15917698992),AtWU_02878(-1.09809706786),AtWU_03693(-2.07254524284),AtWU_03698(-1.35968866946),AtWU_03755(1.38539857274),AtWU_04087(-2.59432145544…
GO:0005623	cell	cellular component	1786/1810	3558/3626	0.01004	0.49447	AtWU_00003(2.85050729178),AtWU_00008(1.68524009272),AtWU_00014(1.54448582118),AtWU_00015(-1.29754847984),AtWU_00018(1.01319899777),AtWU_00027(1.21525787417),AtWU_00033(1.94202717249),AtWU_00044(1.04135159702),AtWU_00047(-2.88269865368),AtWU_00054(-1.62349394355),AtWU_00058(1.11297327285),AtWU_00062(-1.77987486065),AtWU_00063(-1.62743432786),AtWU_00065(-1.17474477365),AtWU_00069(-1.62514069774),At…
GO:0044464	cell part	cellular component	1786/1810	3558/3626	0.01004	0.49447	AtWU_00003(2.85050729178),AtWU_00008(1.68524009272),AtWU_00014(1.54448582118),AtWU_00015(-1.29754847984),AtWU_00018(1.01319899777),AtWU_00027(1.21525787417),AtWU_00033(1.94202717249),AtWU_00044(1.04135159702),AtWU_00047(-2.88269865368),AtWU_00054(-1.62349394355),AtWU_00058(1.11297327285),AtWU_00062(-1.77987486065),AtWU_00063(-1.62743432786),AtWU_00065(-1.17474477365),AtWU_00069(-1.62514069774),At…
GO:0006515	protein quality control for misfolded or incompletely synthesized proteins	biological process	20/1854	27/3745	0.00816	0.496027	AtWU_00092(-2.71226602155),AtWU_00639(-3.08639825504),AtWU_02679(-1.70207754722),AtWU_02965(-1.49676862793),AtWU_03667(-1.73773326294),AtWU_04039(1.27862861922),AtWU_04227(-1.54573643587),AtWU_05407(-1.73216398697),AtWU_05441(-1.08465432181),AtWU_06032(-1.33929364531),AtWU_06033(-1.24218520412),AtWU_06482(-1.11684223375),AtWU_07222(-1.18194519175),AtWU_07327(-2.46594969439),AtWU_07358(-2.32747299…	AtWU_00092(-2.71226602155),AtWU_00639(-3.08639825504),AtWU_02679(-1.70207754722),AtWU_02965(-1.49676862793),AtWU_03667(-1.73773326294),AtWU_04039(1.27862861922),AtWU_04227(-1.54573643587),AtWU_05407(-1.73216398697),AtWU_05441(-1.08465432181),AtWU_06032(-1.33929364531),AtWU_06033(-1.24218520412),AtWU_06482(-1.11684223375),AtWU_07222(-1.18194519175),AtWU_07327(-2.46594969439),AtWU_07358(-2.32747299…
GO:0034293	sexual sporulation	biological process	59/1854	95/3745	0.00838	0.497269	AtWU_00387(-3.0393195919),AtWU_00752(1.06280921473),AtWU_00989(-1.03986664634),AtWU_01108(-1.80017561037),AtWU_01461(-1.35222934221),AtWU_01691(-2.19994426673),AtWU_01916(-2.33513724052),AtWU_01952(-1.37693078454),AtWU_02090(-1.94387766972),AtWU_02146(1.58010181597),AtWU_02728(-1.03273020858),AtWU_02847(-2.97975306548),AtWU_03036(-1.93274266248),AtWU_03054(1.2894638874),AtWU_03657(-1.56765121474)…	AtWU_00387(-3.0393195919),AtWU_00752(1.06280921473),AtWU_00989(-1.03986664634),AtWU_01108(-1.80017561037),AtWU_01461(-1.35222934221),AtWU_01691(-2.19994426673),AtWU_01916(-2.33513724052),AtWU_01952(-1.37693078454),AtWU_02090(-1.94387766972),AtWU_02146(1.58010181597),AtWU_02728(-1.03273020858),AtWU_02847(-2.97975306548),AtWU_03036(-1.93274266248),AtWU_03054(1.2894638874),AtWU_03657(-1.56765121474)…
GO:0043935	sexual sporulation resulting in formation of a cellular spore	biological process	59/1854	95/3745	0.00838	0.497269	AtWU_00387(-3.0393195919),AtWU_00752(1.06280921473),AtWU_00989(-1.03986664634),AtWU_01108(-1.80017561037),AtWU_01461(-1.35222934221),AtWU_01691(-2.19994426673),AtWU_01916(-2.33513724052),AtWU_01952(-1.37693078454),AtWU_02090(-1.94387766972),AtWU_02146(1.58010181597),AtWU_02728(-1.03273020858),AtWU_02847(-2.97975306548),AtWU_03036(-1.93274266248),AtWU_03054(1.2894638874),AtWU_03657(-1.56765121474)…	AtWU_00387(-3.0393195919),AtWU_00752(1.06280921473),AtWU_00989(-1.03986664634),AtWU_01108(-1.80017561037),AtWU_01461(-1.35222934221),AtWU_01691(-2.19994426673),AtWU_01916(-2.33513724052),AtWU_01952(-1.37693078454),AtWU_02090(-1.94387766972),AtWU_02146(1.58010181597),AtWU_02728(-1.03273020858),AtWU_02847(-2.97975306548),AtWU_03036(-1.93274266248),AtWU_03054(1.2894638874),AtWU_03657(-1.56765121474)…
GO:0051403	stress-activated MAPK cascade	biological process	15/1854	19/3745	0.00843	0.497269	AtWU_03120(-2.27537991781),AtWU_04233(-1.71996039818),AtWU_04314(-2.26988991298),AtWU_04448(-1.3554326284),AtWU_04459(-1.95519991092),AtWU_05847(-2.23928878141),AtWU_07237(-1.74895055811),AtWU_07464(-2.81449920018),AtWU_07558(-2.07198549533),AtWU_07789(-2.75936222054),AtWU_08642(-1.12205827481),AtWU_08852(-2.94143205619),AtWU_09052(-1.07262597194),AtWU_09466(-1.51929370293),AtWU_10220(-1.75481367…	AtWU_03120(-2.27537991781),AtWU_04233(-1.71996039818),AtWU_04314(-2.26988991298),AtWU_04448(-1.3554326284),AtWU_04459(-1.95519991092),AtWU_05847(-2.23928878141),AtWU_07237(-1.74895055811),AtWU_07464(-2.81449920018),AtWU_07558(-2.07198549533),AtWU_07789(-2.75936222054),AtWU_08642(-1.12205827481),AtWU_08852(-2.94143205619),AtWU_09052(-1.07262597194),AtWU_09466(-1.51929370293),AtWU_10220(-1.75481367…
GO:0048519	negative regulation of biological process	biological process	331/1854	613/3745	0.00847	0.497269	AtWU_00015(-1.29754847984),AtWU_00063(-1.62743432786),AtWU_00065(-1.17474477365),AtWU_00186(-1.37928021319),AtWU_00198(-2.00654256088),AtWU_00253(-2.5154196083),AtWU_00328(-3.10410640715),AtWU_00345(1.74809635323),AtWU_00361(-1.44907749244),AtWU_00366(-1.8422611401),AtWU_00386(-1.08813508711),AtWU_00599(-2.26003340912),AtWU_00610(-1.07179561141),AtWU_00855(-2.71504713326),AtWU_00935(-1.2089527017…	AtWU_00015(-1.29754847984),AtWU_00063(-1.62743432786),AtWU_00065(-1.17474477365),AtWU_00186(-1.37928021319),AtWU_00198(-2.00654256088),AtWU_00253(-2.5154196083),AtWU_00328(-3.10410640715),AtWU_00345(1.74809635323),AtWU_00361(-1.44907749244),AtWU_00366(-1.8422611401),AtWU_00386(-1.08813508711),AtWU_00599(-2.26003340912),AtWU_00610(-1.07179561141),AtWU_00855(-2.71504713326),AtWU_00935(-1.2089527017…
GO:0045934	negative regulation of nucleobase-containing compound metabolic process	biological process	163/1854	289/3745	0.00863	0.502368	AtWU_00063(-1.62743432786),AtWU_00186(-1.37928021319),AtWU_00253(-2.5154196083),AtWU_00328(-3.10410640715),AtWU_00345(1.74809635323),AtWU_00386(-1.08813508711),AtWU_00599(-2.26003340912),AtWU_00610(-1.07179561141),AtWU_01001(-1.0483071742),AtWU_01130(-2.21220836787),AtWU_01377(-2.32558918917),AtWU_01387(-1.25531396204),AtWU_01392(-1.49786368436),AtWU_01409(-2.9401183068),AtWU_01430(-1.06032903605…	AtWU_00063(-1.62743432786),AtWU_00186(-1.37928021319),AtWU_00253(-2.5154196083),AtWU_00328(-3.10410640715),AtWU_00345(1.74809635323),AtWU_00386(-1.08813508711),AtWU_00599(-2.26003340912),AtWU_00610(-1.07179561141),AtWU_01001(-1.0483071742),AtWU_01130(-2.21220836787),AtWU_01377(-2.32558918917),AtWU_01387(-1.25531396204),AtWU_01392(-1.49786368436),AtWU_01409(-2.9401183068),AtWU_01430(-1.06032903605…
GO:0006109	regulation of carbohydrate metabolic process	biological process	30/1854	44/3745	0.00917	0.523428	AtWU_00065(-1.17474477365),AtWU_00074(-1.64867382473),AtWU_00198(-2.00654256088),AtWU_00361(-1.44907749244),AtWU_00983(-1.68135503985),AtWU_02150(-1.97343174738),AtWU_02158(-1.60201767744),AtWU_02359(-1.58108430341),AtWU_03152(-1.82150362316),AtWU_03716(-1.75110478809),AtWU_04598(-1.7240827732),AtWU_04921(-1.86336088165),AtWU_05206(-1.22496600078),AtWU_06779(-1.30849600321),AtWU_06932(1.452889010…	AtWU_00065(-1.17474477365),AtWU_00074(-1.64867382473),AtWU_00198(-2.00654256088),AtWU_00361(-1.44907749244),AtWU_00983(-1.68135503985),AtWU_02150(-1.97343174738),AtWU_02158(-1.60201767744),AtWU_02359(-1.58108430341),AtWU_03152(-1.82150362316),AtWU_03716(-1.75110478809),AtWU_04598(-1.7240827732),AtWU_04921(-1.86336088165),AtWU_05206(-1.22496600078),AtWU_06779(-1.30849600321),AtWU_06932(1.452889010…
GO:0006464	cellular protein modification process	biological process	373/1854	696/3745	0.00944	0.523428	AtWU_00014(1.54448582118),AtWU_00033(1.94202717249),AtWU_00047(-2.88269865368),AtWU_00054(-1.62349394355),AtWU_00062(-1.77987486065),AtWU_00069(-1.62514069774),AtWU_00074(-1.64867382473),AtWU_00077(-2.20438247509),AtWU_00079(-1.52597175955),AtWU_00135(1.09630243946),AtWU_00141(-1.79379407048),AtWU_00185(-1.37505194766),AtWU_00256(-2.29571880629),AtWU_00263(-1.44575171627),AtWU_00295(-1.8247583265…	AtWU_00014(1.54448582118),AtWU_00033(1.94202717249),AtWU_00047(-2.88269865368),AtWU_00054(-1.62349394355),AtWU_00062(-1.77987486065),AtWU_00069(-1.62514069774),AtWU_00074(-1.64867382473),AtWU_00077(-2.20438247509),AtWU_00079(-1.52597175955),AtWU_00135(1.09630243946),AtWU_00141(-1.79379407048),AtWU_00185(-1.37505194766),AtWU_00256(-2.29571880629),AtWU_00263(-1.44575171627),AtWU_00295(-1.8247583265…
GO:0036211	protein modification process	biological process	373/1854	696/3745	0.00944	0.523428	AtWU_00014(1.54448582118),AtWU_00033(1.94202717249),AtWU_00047(-2.88269865368),AtWU_00054(-1.62349394355),AtWU_00062(-1.77987486065),AtWU_00069(-1.62514069774),AtWU_00074(-1.64867382473),AtWU_00077(-2.20438247509),AtWU_00079(-1.52597175955),AtWU_00135(1.09630243946),AtWU_00141(-1.79379407048),AtWU_00185(-1.37505194766),AtWU_00256(-2.29571880629),AtWU_00263(-1.44575171627),AtWU_00295(-1.8247583265…	AtWU_00014(1.54448582118),AtWU_00033(1.94202717249),AtWU_00047(-2.88269865368),AtWU_00054(-1.62349394355),AtWU_00062(-1.77987486065),AtWU_00069(-1.62514069774),AtWU_00074(-1.64867382473),AtWU_00077(-2.20438247509),AtWU_00079(-1.52597175955),AtWU_00135(1.09630243946),AtWU_00141(-1.79379407048),AtWU_00185(-1.37505194766),AtWU_00256(-2.29571880629),AtWU_00263(-1.44575171627),AtWU_00295(-1.8247583265…
GO:0042254	ribosome biogenesis	biological process	169/1854	301/3745	0.00953	0.523428	AtWU_00003(2.85050729178),AtWU_00093(-1.7918258149),AtWU_00104(-2.7309548281),AtWU_00137(-1.95369533994),AtWU_00138(-3.60310497704),AtWU_00144(-2.18906682853),AtWU_00184(2.15278396724),AtWU_00208(-2.96122890547),AtWU_00253(-2.5154196083),AtWU_00306(-1.98232119374),AtWU_00317(-1.65408414358),AtWU_00377(-2.27413588892),AtWU_00394(-1.38879529149),AtWU_00731(-1.6928055397),AtWU_00915(-3.48264353),AtW…	AtWU_00003(2.85050729178),AtWU_00093(-1.7918258149),AtWU_00104(-2.7309548281),AtWU_00137(-1.95369533994),AtWU_00138(-3.60310497704),AtWU_00144(-2.18906682853),AtWU_00184(2.15278396724),AtWU_00208(-2.96122890547),AtWU_00253(-2.5154196083),AtWU_00306(-1.98232119374),AtWU_00317(-1.65408414358),AtWU_00377(-2.27413588892),AtWU_00394(-1.38879529149),AtWU_00731(-1.6928055397),AtWU_00915(-3.48264353),AtW…
GO:0010941	regulation of cell death	biological process	18/1854	24/3745	0.00978	0.523428	AtWU_00256(-2.29571880629),AtWU_00361(-1.44907749244),AtWU_01782(1.9060934078),AtWU_04233(-1.71996039818),AtWU_04294(-2.67708233304),AtWU_04698(-1.07084395852),AtWU_05336(-2.53161306662),AtWU_05571(1.10504601656),AtWU_06737(-2.38064711324),AtWU_06826(-1.63096186337),AtWU_07237(-1.74895055811),AtWU_07512(-1.55140226972),AtWU_08852(-2.94143205619),AtWU_09606(-1.20338481367),AtWU_10220(-1.7548136767…	AtWU_00256(-2.29571880629),AtWU_00361(-1.44907749244),AtWU_01782(1.9060934078),AtWU_04233(-1.71996039818),AtWU_04294(-2.67708233304),AtWU_04698(-1.07084395852),AtWU_05336(-2.53161306662),AtWU_05571(1.10504601656),AtWU_06737(-2.38064711324),AtWU_06826(-1.63096186337),AtWU_07237(-1.74895055811),AtWU_07512(-1.55140226972),AtWU_08852(-2.94143205619),AtWU_09606(-1.20338481367),AtWU_10220(-1.7548136767…
GO:0043067	regulation of programmed cell death	biological process	18/1854	24/3745	0.00978	0.523428	AtWU_00256(-2.29571880629),AtWU_00361(-1.44907749244),AtWU_01782(1.9060934078),AtWU_04233(-1.71996039818),AtWU_04294(-2.67708233304),AtWU_04698(-1.07084395852),AtWU_05336(-2.53161306662),AtWU_05571(1.10504601656),AtWU_06737(-2.38064711324),AtWU_06826(-1.63096186337),AtWU_07237(-1.74895055811),AtWU_07512(-1.55140226972),AtWU_08852(-2.94143205619),AtWU_09606(-1.20338481367),AtWU_10220(-1.7548136767…	AtWU_00256(-2.29571880629),AtWU_00361(-1.44907749244),AtWU_01782(1.9060934078),AtWU_04233(-1.71996039818),AtWU_04294(-2.67708233304),AtWU_04698(-1.07084395852),AtWU_05336(-2.53161306662),AtWU_05571(1.10504601656),AtWU_06737(-2.38064711324),AtWU_06826(-1.63096186337),AtWU_07237(-1.74895055811),AtWU_07512(-1.55140226972),AtWU_08852(-2.94143205619),AtWU_09606(-1.20338481367),AtWU_10220(-1.7548136767…
GO:0019953	sexual reproduction	biological process	123/1854	214/3745	0.0098	0.523428	AtWU_00138(-3.60310497704),AtWU_00244(-2.23066340926),AtWU_00288(-1.30352218357),AtWU_00295(-1.82475832656),AtWU_00386(-1.08813508711),AtWU_00387(-3.0393195919),AtWU_00474(3.10398438585),AtWU_00640(-1.63614897079),AtWU_00752(1.06280921473),AtWU_00989(-1.03986664634),AtWU_01108(-1.80017561037),AtWU_01377(-2.32558918917),AtWU_01388(-2.07144069332),AtWU_01392(-1.49786368436),AtWU_01444(-1.6953970034…	AtWU_00138(-3.60310497704),AtWU_00244(-2.23066340926),AtWU_00288(-1.30352218357),AtWU_00295(-1.82475832656),AtWU_00386(-1.08813508711),AtWU_00387(-3.0393195919),AtWU_00474(3.10398438585),AtWU_00640(-1.63614897079),AtWU_00752(1.06280921473),AtWU_00989(-1.03986664634),AtWU_01108(-1.80017561037),AtWU_01377(-2.32558918917),AtWU_01388(-2.07144069332),AtWU_01392(-1.49786368436),AtWU_01444(-1.6953970034…
GO:0044703	multi-organism reproductive process	biological process	123/1854	214/3745	0.0098	0.523428	AtWU_00138(-3.60310497704),AtWU_00244(-2.23066340926),AtWU_00288(-1.30352218357),AtWU_00295(-1.82475832656),AtWU_00386(-1.08813508711),AtWU_00387(-3.0393195919),AtWU_00474(3.10398438585),AtWU_00640(-1.63614897079),AtWU_00752(1.06280921473),AtWU_00989(-1.03986664634),AtWU_01108(-1.80017561037),AtWU_01377(-2.32558918917),AtWU_01388(-2.07144069332),AtWU_01392(-1.49786368436),AtWU_01444(-1.6953970034…	AtWU_00138(-3.60310497704),AtWU_00244(-2.23066340926),AtWU_00288(-1.30352218357),AtWU_00295(-1.82475832656),AtWU_00386(-1.08813508711),AtWU_00387(-3.0393195919),AtWU_00474(3.10398438585),AtWU_00640(-1.63614897079),AtWU_00752(1.06280921473),AtWU_00989(-1.03986664634),AtWU_01108(-1.80017561037),AtWU_01377(-2.32558918917),AtWU_01388(-2.07144069332),AtWU_01392(-1.49786368436),AtWU_01444(-1.6953970034…
GO:0031578	mitotic spindle orientation checkpoint	biological process	9/1854	10/3745	0.00983	0.523428	AtWU_01020(-2.03439711304),AtWU_04074(-2.42871094835),AtWU_04437(-2.42573118938),AtWU_04583(-1.11844880525),AtWU_05388(-2.65048057421),AtWU_05716(-1.16041352822),AtWU_06461(-1.32428866618),AtWU_07512(-1.55140226972),AtWU_08239(-2.10424937579)	AtWU_01020(-2.03439711304),AtWU_04074(-2.42871094835),AtWU_04437(-2.42573118938),AtWU_04583(-1.11844880525),AtWU_05388(-2.65048057421),AtWU_05716(-1.16041352822),AtWU_06461(-1.32428866618),AtWU_07512(-1.55140226972),AtWU_08239(-2.10424937579)
GO:0032007	negative regulation of TOR signaling	biological process	9/1854	10/3745	0.00983	0.523428	AtWU_02010(-1.44808150055),AtWU_02583(-1.51328563113),AtWU_05284(-2.54360241944),AtWU_05873(-1.88092631565),AtWU_07102(-2.94816696618),AtWU_07842(-2.55940697864),AtWU_08980(-1.40161535485),AtWU_09459(-2.17233837771),AtWU_10528(-1.09197773881)	AtWU_02010(-1.44808150055),AtWU_02583(-1.51328563113),AtWU_05284(-2.54360241944),AtWU_05873(-1.88092631565),AtWU_07102(-2.94816696618),AtWU_07842(-2.55940697864),AtWU_08980(-1.40161535485),AtWU_09459(-2.17233837771),AtWU_10528(-1.09197773881)
GO:0032890	regulation of organic acid transport	biological process	9/1854	10/3745	0.00983	0.523428	AtWU_00361(-1.44907749244),AtWU_01143(-4.11204877726),AtWU_01382(-1.20626132525),AtWU_01998(-1.34102355398),AtWU_02010(-1.44808150055),AtWU_05284(-2.54360241944),AtWU_08490(-1.78942519764),AtWU_09030(-1.25932786651),AtWU_10313(1.49912081886)	AtWU_00361(-1.44907749244),AtWU_01143(-4.11204877726),AtWU_01382(-1.20626132525),AtWU_01998(-1.34102355398),AtWU_02010(-1.44808150055),AtWU_05284(-2.54360241944),AtWU_08490(-1.78942519764),AtWU_09030(-1.25932786651),AtWU_10313(1.49912081886)
GO:0010501	RNA secondary structure unwinding	biological process	21/1854	29/3745	0.01025	0.537984	AtWU_00137(-1.95369533994),AtWU_00394(-1.38879529149),AtWU_00876(-2.39808140934),AtWU_01792(-2.4557205043),AtWU_02725(-2.33169651787),AtWU_02889(-2.80697947402),AtWU_04058(-3.04516995933),AtWU_04251(-1.75652431615),AtWU_04285(-2.4577783286),AtWU_04510(-2.68313949656),AtWU_04597(-1.91613668388),AtWU_04693(-1.24548923892),AtWU_05710(-1.20440486822),AtWU_05937(-2.45789307684),AtWU_06128(-3.348279061…	AtWU_00137(-1.95369533994),AtWU_00394(-1.38879529149),AtWU_00876(-2.39808140934),AtWU_01792(-2.4557205043),AtWU_02725(-2.33169651787),AtWU_02889(-2.80697947402),AtWU_04058(-3.04516995933),AtWU_04251(-1.75652431615),AtWU_04285(-2.4577783286),AtWU_04510(-2.68313949656),AtWU_04597(-1.91613668388),AtWU_04693(-1.24548923892),AtWU_05710(-1.20440486822),AtWU_05937(-2.45789307684),AtWU_06128(-3.348279061…
GO:0044237	cellular metabolic process	biological process	1431/1854	2828/3745	0.01026	0.537984	AtWU_00003(2.85050729178),AtWU_00008(1.68524009272),AtWU_00014(1.54448582118),AtWU_00018(1.01319899777),AtWU_00033(1.94202717249),AtWU_00047(-2.88269865368),AtWU_00054(-1.62349394355),AtWU_00058(1.11297327285),AtWU_00062(-1.77987486065),AtWU_00063(-1.62743432786),AtWU_00065(-1.17474477365),AtWU_00069(-1.62514069774),AtWU_00072(-2.88742987787),AtWU_00074(-1.64867382473),AtWU_00076(-2.88637360038),…
GO:1901362	organic cyclic compound biosynthetic process	biological process	457/1854	862/3745	0.01042	0.542235	AtWU_00008(1.68524009272),AtWU_00058(1.11297327285),AtWU_00063(-1.62743432786),AtWU_00072(-2.88742987787),AtWU_00076(-2.88637360038),AtWU_00124(-1.31974937723),AtWU_00141(-1.79379407048),AtWU_00146(-2.77392539179),AtWU_00158(-1.71816689523),AtWU_00170(-1.86551864024),AtWU_00185(-1.37505194766),AtWU_00186(-1.37928021319),AtWU_00196(-1.24989308955),AtWU_00211(1.17774660533),AtWU_00253(-2.5154196083…	AtWU_00008(1.68524009272),AtWU_00058(1.11297327285),AtWU_00063(-1.62743432786),AtWU_00072(-2.88742987787),AtWU_00076(-2.88637360038),AtWU_00124(-1.31974937723),AtWU_00141(-1.79379407048),AtWU_00146(-2.77392539179),AtWU_00158(-1.71816689523),AtWU_00170(-1.86551864024),AtWU_00185(-1.37505194766),AtWU_00186(-1.37928021319),AtWU_00196(-1.24989308955),AtWU_00211(1.17774660533),AtWU_00253(-2.5154196083…
GO:0030435	sporulation resulting in formation of a cellular spore	biological process	75/1854	125/3745	0.0107	0.550545	AtWU_00387(-3.0393195919),AtWU_00752(1.06280921473),AtWU_00928(-1.04334269791),AtWU_00989(-1.03986664634),AtWU_01108(-1.80017561037),AtWU_01461(-1.35222934221),AtWU_01691(-2.19994426673),AtWU_01916(-2.33513724052),AtWU_01952(-1.37693078454),AtWU_02090(-1.94387766972),AtWU_02146(1.58010181597),AtWU_02702(-2.99240218441),AtWU_02728(-1.03273020858),AtWU_02847(-2.97975306548),AtWU_02939(-1.0829284921…	AtWU_00387(-3.0393195919),AtWU_00752(1.06280921473),AtWU_00928(-1.04334269791),AtWU_00989(-1.03986664634),AtWU_01108(-1.80017561037),AtWU_01461(-1.35222934221),AtWU_01691(-2.19994426673),AtWU_01916(-2.33513724052),AtWU_01952(-1.37693078454),AtWU_02090(-1.94387766972),AtWU_02146(1.58010181597),AtWU_02702(-2.99240218441),AtWU_02728(-1.03273020858),AtWU_02847(-2.97975306548),AtWU_02939(-1.0829284921…
GO:0035556	intracellular signal transduction	biological process	127/1854	222/3745	0.01074	0.550545	AtWU_00015(-1.29754847984),AtWU_00047(-2.88269865368),AtWU_00065(-1.17474477365),AtWU_00074(-1.64867382473),AtWU_00256(-2.29571880629),AtWU_00289(-1.52079301107),AtWU_00295(-1.82475832656),AtWU_00328(-3.10410640715),AtWU_00361(-1.44907749244),AtWU_00366(-1.8422611401),AtWU_00386(-1.08813508711),AtWU_00640(-1.63614897079),AtWU_00651(1.50487165384),AtWU_01020(-2.03439711304),AtWU_01395(1.2900562739…	AtWU_00015(-1.29754847984),AtWU_00047(-2.88269865368),AtWU_00065(-1.17474477365),AtWU_00074(-1.64867382473),AtWU_00256(-2.29571880629),AtWU_00289(-1.52079301107),AtWU_00295(-1.82475832656),AtWU_00328(-3.10410640715),AtWU_00361(-1.44907749244),AtWU_00366(-1.8422611401),AtWU_00386(-1.08813508711),AtWU_00640(-1.63614897079),AtWU_00651(1.50487165384),AtWU_01020(-2.03439711304),AtWU_01395(1.2900562739…
GO:0008026	ATP-dependent helicase activity	molecular function	45/1599	69/3225	0.0059	0.555508	AtWU_00137(-1.95369533994),AtWU_00242(-1.43559106047),AtWU_00306(-1.98232119374),AtWU_00394(-1.38879529149),AtWU_00671(-1.29761633583),AtWU_00876(-2.39808140934),AtWU_00928(-1.04334269791),AtWU_01001(-1.0483071742),AtWU_01387(-1.25531396204),AtWU_01704(-1.36225561387),AtWU_01792(-2.4557205043),AtWU_01842(-1.6543315482),AtWU_02420(-2.58931527484),AtWU_02725(-2.33169651787),AtWU_02889(-2.8069794740…	AtWU_00137(-1.95369533994),AtWU_00242(-1.43559106047),AtWU_00306(-1.98232119374),AtWU_00394(-1.38879529149),AtWU_00671(-1.29761633583),AtWU_00876(-2.39808140934),AtWU_00928(-1.04334269791),AtWU_01001(-1.0483071742),AtWU_01387(-1.25531396204),AtWU_01704(-1.36225561387),AtWU_01792(-2.4557205043),AtWU_01842(-1.6543315482),AtWU_02420(-2.58931527484),AtWU_02725(-2.33169651787),AtWU_02889(-2.8069794740…
GO:0070035	purine NTP-dependent helicase activity	molecular function	45/1599	69/3225	0.0059	0.555508	AtWU_00137(-1.95369533994),AtWU_00242(-1.43559106047),AtWU_00306(-1.98232119374),AtWU_00394(-1.38879529149),AtWU_00671(-1.29761633583),AtWU_00876(-2.39808140934),AtWU_00928(-1.04334269791),AtWU_01001(-1.0483071742),AtWU_01387(-1.25531396204),AtWU_01704(-1.36225561387),AtWU_01792(-2.4557205043),AtWU_01842(-1.6543315482),AtWU_02420(-2.58931527484),AtWU_02725(-2.33169651787),AtWU_02889(-2.8069794740…	AtWU_00137(-1.95369533994),AtWU_00242(-1.43559106047),AtWU_00306(-1.98232119374),AtWU_00394(-1.38879529149),AtWU_00671(-1.29761633583),AtWU_00876(-2.39808140934),AtWU_00928(-1.04334269791),AtWU_01001(-1.0483071742),AtWU_01387(-1.25531396204),AtWU_01704(-1.36225561387),AtWU_01792(-2.4557205043),AtWU_01842(-1.6543315482),AtWU_02420(-2.58931527484),AtWU_02725(-2.33169651787),AtWU_02889(-2.8069794740…
GO:0055029	nuclear DNA-directed RNA polymerase complex	cellular component	47/1810	74/3626	0.01204	0.569251	AtWU_00058(1.11297327285),AtWU_00158(-1.71816689523),AtWU_00185(-1.37505194766),AtWU_00302(-1.83657733596),AtWU_00615(-2.6387917434),AtWU_01107(-1.01375339811),AtWU_01799(-2.18557650158),AtWU_02177(-1.20918247303),AtWU_02372(1.15917698992),AtWU_02878(-1.09809706786),AtWU_03693(-2.07254524284),AtWU_03698(-1.35968866946),AtWU_03755(1.38539857274),AtWU_04087(-2.59432145544),AtWU_04094(-2.33226841318…	AtWU_00058(1.11297327285),AtWU_00158(-1.71816689523),AtWU_00185(-1.37505194766),AtWU_00302(-1.83657733596),AtWU_00615(-2.6387917434),AtWU_01107(-1.01375339811),AtWU_01799(-2.18557650158),AtWU_02177(-1.20918247303),AtWU_02372(1.15917698992),AtWU_02878(-1.09809706786),AtWU_03693(-2.07254524284),AtWU_03698(-1.35968866946),AtWU_03755(1.38539857274),AtWU_04087(-2.59432145544),AtWU_04094(-2.33226841318…
GO:0034243	regulation of transcription elongation from RNA polymerase II promoter	biological process	28/1854	41/3745	0.01133	0.573223	AtWU_00146(-2.77392539179),AtWU_01787(2.94260493036),AtWU_02545(4.08246564688),AtWU_04039(1.27862861922),AtWU_04288(-1.29999135463),AtWU_04392(-2.31063002091),AtWU_04758(-1.38583904636),AtWU_04877(-1.24568189468),AtWU_04908(-1.65863906239),AtWU_05601(-1.34941403651),AtWU_05638(-1.12055343231),AtWU_06085(-2.47459365029),AtWU_06421(2.15206743296),AtWU_06887(-1.53869124307),AtWU_06918(-2.36844917326…	AtWU_00146(-2.77392539179),AtWU_01787(2.94260493036),AtWU_02545(4.08246564688),AtWU_04039(1.27862861922),AtWU_04288(-1.29999135463),AtWU_04392(-2.31063002091),AtWU_04758(-1.38583904636),AtWU_04877(-1.24568189468),AtWU_04908(-1.65863906239),AtWU_05601(-1.34941403651),AtWU_05638(-1.12055343231),AtWU_06085(-2.47459365029),AtWU_06421(2.15206743296),AtWU_06887(-1.53869124307),AtWU_06918(-2.36844917326…
GO:0000436	carbon catabolite activation of transcription from RNA polymerase II promoter	biological process	16/1854	21/3745	0.01165	0.573223	AtWU_00211(1.17774660533),AtWU_01111(-1.88673431522),AtWU_01271(-2.06605529948),AtWU_02192(-2.26018376026),AtWU_03214(-1.13439016329),AtWU_03240(-2.75585619957),AtWU_04388(-1.09766967239),AtWU_04921(-1.86336088165),AtWU_05206(-1.22496600078),AtWU_06580(-1.86081196889),AtWU_07913(-1.67050000794),AtWU_08583(-1.62820951159),AtWU_08799(-2.50893439934),AtWU_09558(2.97105289678),AtWU_09616(-2.480726168…	AtWU_00211(1.17774660533),AtWU_01111(-1.88673431522),AtWU_01271(-2.06605529948),AtWU_02192(-2.26018376026),AtWU_03214(-1.13439016329),AtWU_03240(-2.75585619957),AtWU_04388(-1.09766967239),AtWU_04921(-1.86336088165),AtWU_05206(-1.22496600078),AtWU_06580(-1.86081196889),AtWU_07913(-1.67050000794),AtWU_08583(-1.62820951159),AtWU_08799(-2.50893439934),AtWU_09558(2.97105289678),AtWU_09616(-2.480726168…
GO:0007117	budding cell bud growth	biological process	16/1854	21/3745	0.01165	0.573223	AtWU_00065(-1.17474477365),AtWU_01409(-2.9401183068),AtWU_01937(-2.04148784894),AtWU_01952(-1.37693078454),AtWU_02687(-1.92581743407),AtWU_03507(-1.44138107077),AtWU_05553(-1.30032867527),AtWU_06140(-2.40888009098),AtWU_06623(-3.00721080042),AtWU_06737(-2.38064711324),AtWU_07473(-1.30272714549),AtWU_07507(-1.02801981697),AtWU_08482(-1.23365770011),AtWU_08668(-1.71442967134),AtWU_09173(1.343895204…	AtWU_00065(-1.17474477365),AtWU_01409(-2.9401183068),AtWU_01937(-2.04148784894),AtWU_01952(-1.37693078454),AtWU_02687(-1.92581743407),AtWU_03507(-1.44138107077),AtWU_05553(-1.30032867527),AtWU_06140(-2.40888009098),AtWU_06623(-3.00721080042),AtWU_06737(-2.38064711324),AtWU_07473(-1.30272714549),AtWU_07507(-1.02801981697),AtWU_08482(-1.23365770011),AtWU_08668(-1.71442967134),AtWU_09173(1.343895204…
GO:0042981	regulation of apoptotic process	biological process	16/1854	21/3745	0.01165	0.573223	AtWU_00256(-2.29571880629),AtWU_00361(-1.44907749244),AtWU_01782(1.9060934078),AtWU_04233(-1.71996039818),AtWU_04294(-2.67708233304),AtWU_05336(-2.53161306662),AtWU_05571(1.10504601656),AtWU_06737(-2.38064711324),AtWU_06826(-1.63096186337),AtWU_07237(-1.74895055811),AtWU_07512(-1.55140226972),AtWU_08852(-2.94143205619),AtWU_10220(-1.7548136767),AtWU_10275(-2.69435994287),AtWU_10291(-1.05182389104…	AtWU_00256(-2.29571880629),AtWU_00361(-1.44907749244),AtWU_01782(1.9060934078),AtWU_04233(-1.71996039818),AtWU_04294(-2.67708233304),AtWU_05336(-2.53161306662),AtWU_05571(1.10504601656),AtWU_06737(-2.38064711324),AtWU_06826(-1.63096186337),AtWU_07237(-1.74895055811),AtWU_07512(-1.55140226972),AtWU_08852(-2.94143205619),AtWU_10220(-1.7548136767),AtWU_10275(-2.69435994287),AtWU_10291(-1.05182389104…
GO:0009408	response to heat	biological process	40/1854	62/3745	0.01172	0.573223	AtWU_01409(-2.9401183068),AtWU_01700(-1.74533114982),AtWU_01916(-2.33513724052),AtWU_02162(-1.94946286231),AtWU_02333(-3.03428752911),AtWU_02696(-1.31535956285),AtWU_02895(-2.50403993413),AtWU_02984(-2.00376394534),AtWU_04042(-2.49346634094),AtWU_04233(-1.71996039818),AtWU_04314(-2.26988991298),AtWU_05064(1.17290667414),AtWU_05126(-1.42896320761),AtWU_05300(-2.35833380185),AtWU_05553(-1.300328675…	AtWU_01409(-2.9401183068),AtWU_01700(-1.74533114982),AtWU_01916(-2.33513724052),AtWU_02162(-1.94946286231),AtWU_02333(-3.03428752911),AtWU_02696(-1.31535956285),AtWU_02895(-2.50403993413),AtWU_02984(-2.00376394534),AtWU_04042(-2.49346634094),AtWU_04233(-1.71996039818),AtWU_04314(-2.26988991298),AtWU_05064(1.17290667414),AtWU_05126(-1.42896320761),AtWU_05300(-2.35833380185),AtWU_05553(-1.300328675…
GO:0048869	cellular developmental process	biological process	161/1854	287/3745	0.01177	0.573223	AtWU_00062(-1.77987486065),AtWU_00065(-1.17474477365),AtWU_00076(-2.88637360038),AtWU_00244(-2.23066340926),AtWU_00305(-1.33443427254),AtWU_00361(-1.44907749244),AtWU_00387(-3.0393195919),AtWU_00610(-1.07179561141),AtWU_00640(-1.63614897079),AtWU_00752(1.06280921473),AtWU_00928(-1.04334269791),AtWU_00989(-1.03986664634),AtWU_01004(-2.60918430462),AtWU_01108(-1.80017561037),AtWU_01377(-2.325589189…	AtWU_00062(-1.77987486065),AtWU_00065(-1.17474477365),AtWU_00076(-2.88637360038),AtWU_00244(-2.23066340926),AtWU_00305(-1.33443427254),AtWU_00361(-1.44907749244),AtWU_00387(-3.0393195919),AtWU_00610(-1.07179561141),AtWU_00640(-1.63614897079),AtWU_00752(1.06280921473),AtWU_00928(-1.04334269791),AtWU_00989(-1.03986664634),AtWU_01004(-2.60918430462),AtWU_01108(-1.80017561037),AtWU_01377(-2.325589189…
GO:0008219	cell death	biological process	32/1854	48/3745	0.01185	0.573223	AtWU_00092(-2.71226602155),AtWU_00256(-2.29571880629),AtWU_00361(-1.44907749244),AtWU_01700(-1.74533114982),AtWU_01765(-1.4145575243),AtWU_01782(1.9060934078),AtWU_02655(-1.38406453138),AtWU_02664(1.05437322391),AtWU_02892(-1.31392925021),AtWU_04233(-1.71996039818),AtWU_04294(-2.67708233304),AtWU_04698(-1.07084395852),AtWU_05025(-2.38446754794),AtWU_05336(-2.53161306662),AtWU_05571(1.10504601656)…	AtWU_00092(-2.71226602155),AtWU_00256(-2.29571880629),AtWU_00361(-1.44907749244),AtWU_01700(-1.74533114982),AtWU_01765(-1.4145575243),AtWU_01782(1.9060934078),AtWU_02655(-1.38406453138),AtWU_02664(1.05437322391),AtWU_02892(-1.31392925021),AtWU_04233(-1.71996039818),AtWU_04294(-2.67708233304),AtWU_04698(-1.07084395852),AtWU_05025(-2.38446754794),AtWU_05336(-2.53161306662),AtWU_05571(1.10504601656)…
GO:0012501	programmed cell death	biological process	32/1854	48/3745	0.01185	0.573223	AtWU_00092(-2.71226602155),AtWU_00256(-2.29571880629),AtWU_00361(-1.44907749244),AtWU_01700(-1.74533114982),AtWU_01765(-1.4145575243),AtWU_01782(1.9060934078),AtWU_02655(-1.38406453138),AtWU_02664(1.05437322391),AtWU_02892(-1.31392925021),AtWU_04233(-1.71996039818),AtWU_04294(-2.67708233304),AtWU_04698(-1.07084395852),AtWU_05025(-2.38446754794),AtWU_05336(-2.53161306662),AtWU_05571(1.10504601656)…	AtWU_00092(-2.71226602155),AtWU_00256(-2.29571880629),AtWU_00361(-1.44907749244),AtWU_01700(-1.74533114982),AtWU_01765(-1.4145575243),AtWU_01782(1.9060934078),AtWU_02655(-1.38406453138),AtWU_02664(1.05437322391),AtWU_02892(-1.31392925021),AtWU_04233(-1.71996039818),AtWU_04294(-2.67708233304),AtWU_04698(-1.07084395852),AtWU_05025(-2.38446754794),AtWU_05336(-2.53161306662),AtWU_05571(1.10504601656)…
GO:0000989	transcription factor activity, transcription factor binding	molecular function	46/1599	71/3225	0.00649	0.581611	AtWU_00345(1.74809635323),AtWU_01377(-2.32558918917),AtWU_01400(-1.36601794103),AtWU_01738(1.72534919224),AtWU_01913(-1.6250755811),AtWU_02106(-1.61763266041),AtWU_02177(-1.20918247303),AtWU_02372(1.15917698992),AtWU_02698(-3.40447093929),AtWU_02901(-4.4302567147),AtWU_03109(1.14328560934),AtWU_03115(-1.28318812072),AtWU_03152(-1.82150362316),AtWU_03236(-2.4377705671),AtWU_03526(-1.55438113969),A…	AtWU_00345(1.74809635323),AtWU_01377(-2.32558918917),AtWU_01400(-1.36601794103),AtWU_01738(1.72534919224),AtWU_01913(-1.6250755811),AtWU_02106(-1.61763266041),AtWU_02177(-1.20918247303),AtWU_02372(1.15917698992),AtWU_02698(-3.40447093929),AtWU_02901(-4.4302567147),AtWU_03109(1.14328560934),AtWU_03115(-1.28318812072),AtWU_03152(-1.82150362316),AtWU_03236(-2.4377705671),AtWU_03526(-1.55438113969),A…
GO:0001076	transcription factor activity, RNA polymerase II transcription factor binding	molecular function	22/1599	30/3225	0.00689	0.581611	AtWU_01377(-2.32558918917),AtWU_01913(-1.6250755811),AtWU_03109(1.14328560934),AtWU_04080(-2.94019883214),AtWU_04314(-2.26988991298),AtWU_04392(-2.31063002091),AtWU_04405(-1.30947184465),AtWU_04678(-1.70580175235),AtWU_05064(1.17290667414),AtWU_05609(-2.89874226006),AtWU_05849(-1.71966122928),AtWU_06024(-2.35714802466),AtWU_06085(-2.47459365029),AtWU_06246(-2.25864531164),AtWU_06489(-2.2197160461…	AtWU_01377(-2.32558918917),AtWU_01913(-1.6250755811),AtWU_03109(1.14328560934),AtWU_04080(-2.94019883214),AtWU_04314(-2.26988991298),AtWU_04392(-2.31063002091),AtWU_04405(-1.30947184465),AtWU_04678(-1.70580175235),AtWU_05064(1.17290667414),AtWU_05609(-2.89874226006),AtWU_05849(-1.71966122928),AtWU_06024(-2.35714802466),AtWU_06085(-2.47459365029),AtWU_06246(-2.25864531164),AtWU_06489(-2.2197160461…
GO:0030515	snoRNA binding	molecular function	22/1599	30/3225	0.00689	0.581611	AtWU_00144(-2.18906682853),AtWU_02410(-1.81488917861),AtWU_02708(-1.6361641945),AtWU_02712(-1.28022899877),AtWU_03056(-2.33295527179),AtWU_04519(-1.51089732459),AtWU_04910(-1.05116876539),AtWU_05419(-1.04922417456),AtWU_05744(1.35921629152),AtWU_05889(-1.674228104),AtWU_06210(-1.81941640147),AtWU_06211(-2.17985784407),AtWU_07457(-2.5289351581),AtWU_07689(-1.51389982304),AtWU_08387(-1.36113274227)…	AtWU_00144(-2.18906682853),AtWU_02410(-1.81488917861),AtWU_02708(-1.6361641945),AtWU_02712(-1.28022899877),AtWU_03056(-2.33295527179),AtWU_04519(-1.51089732459),AtWU_04910(-1.05116876539),AtWU_05419(-1.04922417456),AtWU_05744(1.35921629152),AtWU_05889(-1.674228104),AtWU_06210(-1.81941640147),AtWU_06211(-2.17985784407),AtWU_07457(-2.5289351581),AtWU_07689(-1.51389982304),AtWU_08387(-1.36113274227)…
GO:0000967	rRNA 5'-end processing	biological process	22/1854	31/3745	0.0125	0.600437	AtWU_00915(-3.48264353),AtWU_02410(-1.81488917861),AtWU_02557(-1.37953448207),AtWU_02712(-1.28022899877),AtWU_03231(-3.01145354361),AtWU_04251(-1.75652431615),AtWU_04285(-2.4577783286),AtWU_04519(-1.51089732459),AtWU_04912(-1.43429323909),AtWU_05245(-1.13331434306),AtWU_05419(-1.04922417456),AtWU_05424(-2.15881720122),AtWU_05582(-1.7003742089),AtWU_05889(-1.674228104),AtWU_06210(-1.81941640147),A…	AtWU_00915(-3.48264353),AtWU_02410(-1.81488917861),AtWU_02557(-1.37953448207),AtWU_02712(-1.28022899877),AtWU_03231(-3.01145354361),AtWU_04251(-1.75652431615),AtWU_04285(-2.4577783286),AtWU_04519(-1.51089732459),AtWU_04912(-1.43429323909),AtWU_05245(-1.13331434306),AtWU_05419(-1.04922417456),AtWU_05424(-2.15881720122),AtWU_05582(-1.7003742089),AtWU_05889(-1.674228104),AtWU_06210(-1.81941640147),A…
GO:0009266	response to temperature stimulus	biological process	41/1854	64/3745	0.01278	0.601743	AtWU_01409(-2.9401183068),AtWU_01700(-1.74533114982),AtWU_01916(-2.33513724052),AtWU_02162(-1.94946286231),AtWU_02333(-3.03428752911),AtWU_02696(-1.31535956285),AtWU_02895(-2.50403993413),AtWU_02984(-2.00376394534),AtWU_04042(-2.49346634094),AtWU_04233(-1.71996039818),AtWU_04314(-2.26988991298),AtWU_05064(1.17290667414),AtWU_05126(-1.42896320761),AtWU_05300(-2.35833380185),AtWU_05553(-1.300328675…	AtWU_01409(-2.9401183068),AtWU_01700(-1.74533114982),AtWU_01916(-2.33513724052),AtWU_02162(-1.94946286231),AtWU_02333(-3.03428752911),AtWU_02696(-1.31535956285),AtWU_02895(-2.50403993413),AtWU_02984(-2.00376394534),AtWU_04042(-2.49346634094),AtWU_04233(-1.71996039818),AtWU_04314(-2.26988991298),AtWU_05064(1.17290667414),AtWU_05126(-1.42896320761),AtWU_05300(-2.35833380185),AtWU_05553(-1.300328675…
GO:0031668	cellular response to extracellular stimulus	biological process	101/1854	174/3745	0.01279	0.601743	AtWU_00146(-2.77392539179),AtWU_00211(1.17774660533),AtWU_00386(-1.08813508711),AtWU_00872(-1.65770066104),AtWU_01111(-1.88673431522),AtWU_01191(1.46696491651),AtWU_01271(-2.06605529948),AtWU_01377(-2.32558918917),AtWU_01409(-2.9401183068),AtWU_01864(-1.23408168573),AtWU_01904(1.2777261582),AtWU_01913(-1.6250755811),AtWU_01937(-2.04148784894),AtWU_01984(-2.27245511492),AtWU_01989(-2.44333634208),…	AtWU_00146(-2.77392539179),AtWU_00211(1.17774660533),AtWU_00386(-1.08813508711),AtWU_00872(-1.65770066104),AtWU_01111(-1.88673431522),AtWU_01191(1.46696491651),AtWU_01271(-2.06605529948),AtWU_01377(-2.32558918917),AtWU_01409(-2.9401183068),AtWU_01864(-1.23408168573),AtWU_01904(1.2777261582),AtWU_01913(-1.6250755811),AtWU_01937(-2.04148784894),AtWU_01984(-2.27245511492),AtWU_01989(-2.44333634208),…
GO:0071496	cellular response to external stimulus	biological process	101/1854	174/3745	0.01279	0.601743	AtWU_00146(-2.77392539179),AtWU_00211(1.17774660533),AtWU_00386(-1.08813508711),AtWU_00872(-1.65770066104),AtWU_01111(-1.88673431522),AtWU_01191(1.46696491651),AtWU_01271(-2.06605529948),AtWU_01377(-2.32558918917),AtWU_01409(-2.9401183068),AtWU_01864(-1.23408168573),AtWU_01904(1.2777261582),AtWU_01913(-1.6250755811),AtWU_01937(-2.04148784894),AtWU_01984(-2.27245511492),AtWU_01989(-2.44333634208),…	AtWU_00146(-2.77392539179),AtWU_00211(1.17774660533),AtWU_00386(-1.08813508711),AtWU_00872(-1.65770066104),AtWU_01111(-1.88673431522),AtWU_01191(1.46696491651),AtWU_01271(-2.06605529948),AtWU_01377(-2.32558918917),AtWU_01409(-2.9401183068),AtWU_01864(-1.23408168573),AtWU_01904(1.2777261582),AtWU_01913(-1.6250755811),AtWU_01937(-2.04148784894),AtWU_01984(-2.27245511492),AtWU_01989(-2.44333634208),…
GO:0043547	positive regulation of GTPase activity	biological process	29/1854	43/3745	0.01296	0.605593	AtWU_00015(-1.29754847984),AtWU_01395(1.29005627392),AtWU_02010(-1.44808150055),AtWU_02042(-3.29657117605),AtWU_02149(-2.33630505323),AtWU_02158(-1.60201767744),AtWU_02871(-1.31302669997),AtWU_02901(-4.4302567147),AtWU_03052(-1.0590334937),AtWU_04289(-1.91401808105),AtWU_04440(-2.38284401756),AtWU_04763(-1.51014982825),AtWU_05367(-1.14578471472),AtWU_05388(-2.65048057421),AtWU_06086(-3.0784344150…	AtWU_00015(-1.29754847984),AtWU_01395(1.29005627392),AtWU_02010(-1.44808150055),AtWU_02042(-3.29657117605),AtWU_02149(-2.33630505323),AtWU_02158(-1.60201767744),AtWU_02871(-1.31302669997),AtWU_02901(-4.4302567147),AtWU_03052(-1.0590334937),AtWU_04289(-1.91401808105),AtWU_04440(-2.38284401756),AtWU_04763(-1.51014982825),AtWU_05367(-1.14578471472),AtWU_05388(-2.65048057421),AtWU_06086(-3.0784344150…
GO:0140030	modification-dependent protein binding	molecular function	17/1599	22/3225	0.00743	0.606288	AtWU_02679(-1.70207754722),AtWU_02901(-4.4302567147),AtWU_03057(-1.90987635167),AtWU_04384(-1.25807011692),AtWU_04756(-1.14466207103),AtWU_04908(-1.65863906239),AtWU_05441(-1.08465432181),AtWU_06918(-2.36844917326),AtWU_07752(-1.23540916931),AtWU_07840(-2.08619108624),AtWU_07863(-2.26319834912),AtWU_08394(-1.13966026751),AtWU_08490(-1.78942519764),AtWU_08927(-1.13084734675),AtWU_10231(-1.70252543…	AtWU_02679(-1.70207754722),AtWU_02901(-4.4302567147),AtWU_03057(-1.90987635167),AtWU_04384(-1.25807011692),AtWU_04756(-1.14466207103),AtWU_04908(-1.65863906239),AtWU_05441(-1.08465432181),AtWU_06918(-2.36844917326),AtWU_07752(-1.23540916931),AtWU_07840(-2.08619108624),AtWU_07863(-2.26319834912),AtWU_08394(-1.13966026751),AtWU_08490(-1.78942519764),AtWU_08927(-1.13084734675),AtWU_10231(-1.70252543…
GO:0048856	anatomical structure development	biological process	128/1854	225/3745	0.01328	0.616354	AtWU_00062(-1.77987486065),AtWU_00065(-1.17474477365),AtWU_00076(-2.88637360038),AtWU_00244(-2.23066340926),AtWU_00305(-1.33443427254),AtWU_00361(-1.44907749244),AtWU_00387(-3.0393195919),AtWU_00640(-1.63614897079),AtWU_00752(1.06280921473),AtWU_00928(-1.04334269791),AtWU_00989(-1.03986664634),AtWU_01108(-1.80017561037),AtWU_01439(-3.22621883274),AtWU_01461(-1.35222934221),AtWU_01691(-2.199944266…	AtWU_00062(-1.77987486065),AtWU_00065(-1.17474477365),AtWU_00076(-2.88637360038),AtWU_00244(-2.23066340926),AtWU_00305(-1.33443427254),AtWU_00361(-1.44907749244),AtWU_00387(-3.0393195919),AtWU_00640(-1.63614897079),AtWU_00752(1.06280921473),AtWU_00928(-1.04334269791),AtWU_00989(-1.03986664634),AtWU_01108(-1.80017561037),AtWU_01439(-3.22621883274),AtWU_01461(-1.35222934221),AtWU_01691(-2.199944266…
GO:0071310	cellular response to organic substance	biological process	95/1854	163/3745	0.0134	0.617749	AtWU_00062(-1.77987486065),AtWU_00295(-1.82475832656),AtWU_00361(-1.44907749244),AtWU_00366(-1.8422611401),AtWU_00386(-1.08813508711),AtWU_00420(-1.35269853273),AtWU_00855(-2.71504713326),AtWU_01111(-1.88673431522),AtWU_01271(-2.06605529948),AtWU_01377(-2.32558918917),AtWU_01388(-2.07144069332),AtWU_01409(-2.9401183068),AtWU_01703(-1.08390225501),AtWU_01744(-1.8284922588),AtWU_01912(-2.2391871632…	AtWU_00062(-1.77987486065),AtWU_00295(-1.82475832656),AtWU_00361(-1.44907749244),AtWU_00366(-1.8422611401),AtWU_00386(-1.08813508711),AtWU_00420(-1.35269853273),AtWU_00855(-2.71504713326),AtWU_01111(-1.88673431522),AtWU_01271(-2.06605529948),AtWU_01377(-2.32558918917),AtWU_01388(-2.07144069332),AtWU_01409(-2.9401183068),AtWU_01703(-1.08390225501),AtWU_01744(-1.8284922588),AtWU_01912(-2.2391871632…
GO:0006808	regulation of nitrogen utilization	biological process	14/1854	18/3745	0.01371	0.623669	AtWU_00328(-3.10410640715),AtWU_00345(1.74809635323),AtWU_01377(-2.32558918917),AtWU_03109(1.14328560934),AtWU_03152(-1.82150362316),AtWU_03526(-1.55438113969),AtWU_03716(-1.75110478809),AtWU_04678(-1.70580175235),AtWU_05609(-2.89874226006),AtWU_06489(-2.21971604618),AtWU_06536(-2.36072819227),AtWU_07014(-3.32901113519),AtWU_09030(-1.25932786651),AtWU_11014(-1.27340630347)	AtWU_00328(-3.10410640715),AtWU_00345(1.74809635323),AtWU_01377(-2.32558918917),AtWU_03109(1.14328560934),AtWU_03152(-1.82150362316),AtWU_03526(-1.55438113969),AtWU_03716(-1.75110478809),AtWU_04678(-1.70580175235),AtWU_05609(-2.89874226006),AtWU_06489(-2.21971604618),AtWU_06536(-2.36072819227),AtWU_07014(-3.32901113519),AtWU_09030(-1.25932786651),AtWU_11014(-1.27340630347)
GO:0042149	cellular response to glucose starvation	biological process	14/1854	18/3745	0.01371	0.623669	AtWU_01409(-2.9401183068),AtWU_01984(-2.27245511492),AtWU_02064(-2.4260867487),AtWU_04459(-1.95519991092),AtWU_05858(-1.04573594445),AtWU_05873(-1.88092631565),AtWU_06054(-1.94589206853),AtWU_08243(1.19761165184),AtWU_10023(-1.69666791644),AtWU_10050(-1.65455275285),AtWU_10335(-1.18657498229),AtWU_10528(-1.09197773881),AtWU_11324(-1.1873063475),AtWU_11437(-2.34992590767)	AtWU_01409(-2.9401183068),AtWU_01984(-2.27245511492),AtWU_02064(-2.4260867487),AtWU_04459(-1.95519991092),AtWU_05858(-1.04573594445),AtWU_05873(-1.88092631565),AtWU_06054(-1.94589206853),AtWU_08243(1.19761165184),AtWU_10023(-1.69666791644),AtWU_10050(-1.65455275285),AtWU_10335(-1.18657498229),AtWU_10528(-1.09197773881),AtWU_11324(-1.1873063475),AtWU_11437(-2.34992590767)
GO:0007124	pseudohyphal growth	biological process	26/1854	38/3745	0.014	0.629372	AtWU_00074(-1.64867382473),AtWU_00599(-2.26003340912),AtWU_01156(-1.70862495041),AtWU_01392(-1.49786368436),AtWU_01409(-2.9401183068),AtWU_01436(-1.70372107912),AtWU_02545(4.08246564688),AtWU_02779(-1.67263757527),AtWU_03152(-1.82150362316),AtWU_04392(-2.31063002091),AtWU_05942(1.87780248526),AtWU_06008(-1.10095185866),AtWU_06737(-2.38064711324),AtWU_06790(-1.79623978923),AtWU_07237(-1.7489505581…	AtWU_00074(-1.64867382473),AtWU_00599(-2.26003340912),AtWU_01156(-1.70862495041),AtWU_01392(-1.49786368436),AtWU_01409(-2.9401183068),AtWU_01436(-1.70372107912),AtWU_02545(4.08246564688),AtWU_02779(-1.67263757527),AtWU_03152(-1.82150362316),AtWU_04392(-2.31063002091),AtWU_05942(1.87780248526),AtWU_06008(-1.10095185866),AtWU_06737(-2.38064711324),AtWU_06790(-1.79623978923),AtWU_07237(-1.7489505581…
GO:0051172	negative regulation of nitrogen compound metabolic process	biological process	198/1854	359/3745	0.01404	0.629372	AtWU_00063(-1.62743432786),AtWU_00186(-1.37928021319),AtWU_00253(-2.5154196083),AtWU_00328(-3.10410640715),AtWU_00345(1.74809635323),AtWU_00361(-1.44907749244),AtWU_00386(-1.08813508711),AtWU_00599(-2.26003340912),AtWU_00610(-1.07179561141),AtWU_00935(-1.20895270173),AtWU_01001(-1.0483071742),AtWU_01130(-2.21220836787),AtWU_01377(-2.32558918917),AtWU_01387(-1.25531396204),AtWU_01392(-1.4978636843…	AtWU_00063(-1.62743432786),AtWU_00186(-1.37928021319),AtWU_00253(-2.5154196083),AtWU_00328(-3.10410640715),AtWU_00345(1.74809635323),AtWU_00361(-1.44907749244),AtWU_00386(-1.08813508711),AtWU_00599(-2.26003340912),AtWU_00610(-1.07179561141),AtWU_00935(-1.20895270173),AtWU_01001(-1.0483071742),AtWU_01130(-2.21220836787),AtWU_01377(-2.32558918917),AtWU_01387(-1.25531396204),AtWU_01392(-1.4978636843…
GO:0022603	regulation of anatomical structure morphogenesis	biological process	47/1854	75/3745	0.01413	0.629372	AtWU_00062(-1.77987486065),AtWU_00065(-1.17474477365),AtWU_00305(-1.33443427254),AtWU_00361(-1.44907749244),AtWU_00640(-1.63614897079),AtWU_01108(-1.80017561037),AtWU_01439(-3.22621883274),AtWU_01952(-1.37693078454),AtWU_02158(-1.60201767744),AtWU_02252(-1.53671149288),AtWU_02687(-1.92581743407),AtWU_02901(-4.4302567147),AtWU_02976(-2.5946354243),AtWU_03036(-1.93274266248),AtWU_03999(-2.252501314…	AtWU_00062(-1.77987486065),AtWU_00065(-1.17474477365),AtWU_00305(-1.33443427254),AtWU_00361(-1.44907749244),AtWU_00640(-1.63614897079),AtWU_01108(-1.80017561037),AtWU_01439(-3.22621883274),AtWU_01952(-1.37693078454),AtWU_02158(-1.60201767744),AtWU_02252(-1.53671149288),AtWU_02687(-1.92581743407),AtWU_02901(-4.4302567147),AtWU_02976(-2.5946354243),AtWU_03036(-1.93274266248),AtWU_03999(-2.252501314…
GO:0051253	negative regulation of RNA metabolic process	biological process	142/1854	252/3745	0.0144	0.629372	AtWU_00063(-1.62743432786),AtWU_00186(-1.37928021319),AtWU_00253(-2.5154196083),AtWU_00328(-3.10410640715),AtWU_00345(1.74809635323),AtWU_00386(-1.08813508711),AtWU_00599(-2.26003340912),AtWU_01130(-2.21220836787),AtWU_01377(-2.32558918917),AtWU_01387(-1.25531396204),AtWU_01392(-1.49786368436),AtWU_01409(-2.9401183068),AtWU_01430(-1.06032903605),AtWU_01787(2.94260493036),AtWU_01913(-1.6250755811)…	AtWU_00063(-1.62743432786),AtWU_00186(-1.37928021319),AtWU_00253(-2.5154196083),AtWU_00328(-3.10410640715),AtWU_00345(1.74809635323),AtWU_00386(-1.08813508711),AtWU_00599(-2.26003340912),AtWU_01130(-2.21220836787),AtWU_01377(-2.32558918917),AtWU_01387(-1.25531396204),AtWU_01392(-1.49786368436),AtWU_01409(-2.9401183068),AtWU_01430(-1.06032903605),AtWU_01787(2.94260493036),AtWU_01913(-1.6250755811)…
GO:0045892	negative regulation of transcription, DNA-templated	biological process	133/1854	235/3745	0.01464	0.629372	AtWU_00063(-1.62743432786),AtWU_00186(-1.37928021319),AtWU_00253(-2.5154196083),AtWU_00328(-3.10410640715),AtWU_00386(-1.08813508711),AtWU_00599(-2.26003340912),AtWU_01130(-2.21220836787),AtWU_01377(-2.32558918917),AtWU_01387(-1.25531396204),AtWU_01392(-1.49786368436),AtWU_01430(-1.06032903605),AtWU_01787(2.94260493036),AtWU_01913(-1.6250755811),AtWU_01989(-2.44333634208),AtWU_02106(-1.6176326604…	AtWU_00063(-1.62743432786),AtWU_00186(-1.37928021319),AtWU_00253(-2.5154196083),AtWU_00328(-3.10410640715),AtWU_00386(-1.08813508711),AtWU_00599(-2.26003340912),AtWU_01130(-2.21220836787),AtWU_01377(-2.32558918917),AtWU_01387(-1.25531396204),AtWU_01392(-1.49786368436),AtWU_01430(-1.06032903605),AtWU_01787(2.94260493036),AtWU_01913(-1.6250755811),AtWU_01989(-2.44333634208),AtWU_02106(-1.6176326604…
GO:0030474	spindle pole body duplication	biological process	6/1854	6/3745	0.01466	0.629372	AtWU_02672(-2.34616097042),AtWU_03000(-2.1465600029),AtWU_03120(-2.27537991781),AtWU_07274(-2.1155798843),AtWU_08394(-1.13966026751),AtWU_08854(-1.82407102743)	AtWU_02672(-2.34616097042),AtWU_03000(-2.1465600029),AtWU_03120(-2.27537991781),AtWU_07274(-2.1155798843),AtWU_08394(-1.13966026751),AtWU_08854(-1.82407102743)
GO:0034063	stress granule assembly	biological process	6/1854	6/3745	0.01466	0.629372	AtWU_01154(-1.41452554421),AtWU_06737(-2.38064711324),AtWU_07280(-1.76247108202),AtWU_08694(-1.27232402396),AtWU_08761(-1.67003482592),AtWU_09013(-3.38227850243)	AtWU_01154(-1.41452554421),AtWU_06737(-2.38064711324),AtWU_07280(-1.76247108202),AtWU_08694(-1.27232402396),AtWU_08761(-1.67003482592),AtWU_09013(-3.38227850243)
GO:0043939	negative regulation of sporulation	biological process	6/1854	6/3745	0.01466	0.629372	AtWU_01108(-1.80017561037),AtWU_03036(-1.93274266248),AtWU_05488(-1.12217385878),AtWU_05574(-1.563032297),AtWU_05789(1.61213625731),AtWU_08691(-3.23556714836)	AtWU_01108(-1.80017561037),AtWU_03036(-1.93274266248),AtWU_05488(-1.12217385878),AtWU_05574(-1.563032297),AtWU_05789(1.61213625731),AtWU_08691(-3.23556714836)
GO:0106035	protein maturation by [4Fe-4S] cluster transfer	biological process	6/1854	6/3745	0.01466	0.629372	AtWU_03658(1.0684017977),AtWU_05276(-1.38115616651),AtWU_05558(-1.60540673672),AtWU_09891(-3.74205578659),AtWU_10045(-1.02140743061),AtWU_10930(-2.46096362011)	AtWU_03658(1.0684017977),AtWU_05276(-1.38115616651),AtWU_05558(-1.60540673672),AtWU_09891(-3.74205578659),AtWU_10045(-1.02140743061),AtWU_10930(-2.46096362011)
GO:0031098	stress-activated protein kinase signaling cascade	biological process	20/1854	28/3745	0.01537	0.651707	AtWU_00256(-2.29571880629),AtWU_03120(-2.27537991781),AtWU_04233(-1.71996039818),AtWU_04294(-2.67708233304),AtWU_04314(-2.26988991298),AtWU_04448(-1.3554326284),AtWU_04459(-1.95519991092),AtWU_05336(-2.53161306662),AtWU_05847(-2.23928878141),AtWU_06737(-2.38064711324),AtWU_07237(-1.74895055811),AtWU_07464(-2.81449920018),AtWU_07558(-2.07198549533),AtWU_07789(-2.75936222054),AtWU_08642(-1.12205827…	AtWU_00256(-2.29571880629),AtWU_03120(-2.27537991781),AtWU_04233(-1.71996039818),AtWU_04294(-2.67708233304),AtWU_04314(-2.26988991298),AtWU_04448(-1.3554326284),AtWU_04459(-1.95519991092),AtWU_05336(-2.53161306662),AtWU_05847(-2.23928878141),AtWU_06737(-2.38064711324),AtWU_07237(-1.74895055811),AtWU_07464(-2.81449920018),AtWU_07558(-2.07198549533),AtWU_07789(-2.75936222054),AtWU_08642(-1.12205827…
GO:0046364	monosaccharide biosynthetic process	biological process	20/1854	28/3745	0.01537	0.651707	AtWU_00198(-2.00654256088),AtWU_02730(-1.63549351463),AtWU_03716(-1.75110478809),AtWU_03752(1.17575831118),AtWU_04598(-1.7240827732),AtWU_04727(-2.41623940846),AtWU_04921(-1.86336088165),AtWU_06566(-2.93651155495),AtWU_06779(-1.30849600321),AtWU_06932(1.45288901047),AtWU_07106(-1.78818274055),AtWU_07367(-1.17087592882),AtWU_07799(-1.87713905547),AtWU_08583(-1.62820951159),AtWU_08851(-1.3322569810…	AtWU_00198(-2.00654256088),AtWU_02730(-1.63549351463),AtWU_03716(-1.75110478809),AtWU_03752(1.17575831118),AtWU_04598(-1.7240827732),AtWU_04727(-2.41623940846),AtWU_04921(-1.86336088165),AtWU_06566(-2.93651155495),AtWU_06779(-1.30849600321),AtWU_06932(1.45288901047),AtWU_07106(-1.78818274055),AtWU_07367(-1.17087592882),AtWU_07799(-1.87713905547),AtWU_08583(-1.62820951159),AtWU_08851(-1.3322569810…
GO:0042221	response to chemical	biological process	292/1854	542/3745	0.01564	0.659087	AtWU_00054(-1.62349394355),AtWU_00062(-1.77987486065),AtWU_00065(-1.17474477365),AtWU_00076(-2.88637360038),AtWU_00181(-1.0751664948),AtWU_00211(1.17774660533),AtWU_00295(-1.82475832656),AtWU_00329(-1.47152278445),AtWU_00345(1.74809635323),AtWU_00361(-1.44907749244),AtWU_00366(-1.8422611401),AtWU_00386(-1.08813508711),AtWU_00415(-1.95253794964),AtWU_00420(-1.35269853273),AtWU_00460(-2.33682740339…	AtWU_00054(-1.62349394355),AtWU_00062(-1.77987486065),AtWU_00065(-1.17474477365),AtWU_00076(-2.88637360038),AtWU_00181(-1.0751664948),AtWU_00211(1.17774660533),AtWU_00295(-1.82475832656),AtWU_00329(-1.47152278445),AtWU_00345(1.74809635323),AtWU_00361(-1.44907749244),AtWU_00366(-1.8422611401),AtWU_00386(-1.08813508711),AtWU_00415(-1.95253794964),AtWU_00420(-1.35269853273),AtWU_00460(-2.33682740339…
GO:0051347	positive regulation of transferase activity	biological process	35/1854	54/3745	0.01621	0.678942	AtWU_00256(-2.29571880629),AtWU_01004(-2.60918430462),AtWU_01409(-2.9401183068),AtWU_01835(-1.8778911232),AtWU_02383(-1.02813776771),AtWU_02878(-1.09809706786),AtWU_03054(1.2894638874),AtWU_03978(-1.98374840278),AtWU_04233(-1.71996039818),AtWU_04294(-2.67708233304),AtWU_04459(-1.95519991092),AtWU_04709(-1.6678003416),AtWU_05336(-2.53161306662),AtWU_05388(-2.65048057421),AtWU_05574(-1.563032297),A…	AtWU_00256(-2.29571880629),AtWU_01004(-2.60918430462),AtWU_01409(-2.9401183068),AtWU_01835(-1.8778911232),AtWU_02383(-1.02813776771),AtWU_02878(-1.09809706786),AtWU_03054(1.2894638874),AtWU_03978(-1.98374840278),AtWU_04233(-1.71996039818),AtWU_04294(-2.67708233304),AtWU_04459(-1.95519991092),AtWU_04709(-1.6678003416),AtWU_05336(-2.53161306662),AtWU_05388(-2.65048057421),AtWU_05574(-1.563032297),A…
GO:0033674	positive regulation of kinase activity	biological process	31/1854	47/3745	0.01639	0.682321	AtWU_00256(-2.29571880629),AtWU_01004(-2.60918430462),AtWU_01409(-2.9401183068),AtWU_01835(-1.8778911232),AtWU_02383(-1.02813776771),AtWU_02878(-1.09809706786),AtWU_04233(-1.71996039818),AtWU_04294(-2.67708233304),AtWU_04459(-1.95519991092),AtWU_05336(-2.53161306662),AtWU_05388(-2.65048057421),AtWU_05574(-1.563032297),AtWU_06139(-1.53211632456),AtWU_06737(-2.38064711324),AtWU_06745(-1.91292664239…	AtWU_00256(-2.29571880629),AtWU_01004(-2.60918430462),AtWU_01409(-2.9401183068),AtWU_01835(-1.8778911232),AtWU_02383(-1.02813776771),AtWU_02878(-1.09809706786),AtWU_04233(-1.71996039818),AtWU_04294(-2.67708233304),AtWU_04459(-1.95519991092),AtWU_05336(-2.53161306662),AtWU_05388(-2.65048057421),AtWU_05574(-1.563032297),AtWU_06139(-1.53211632456),AtWU_06737(-2.38064711324),AtWU_06745(-1.91292664239…
GO:0050793	regulation of developmental process	biological process	61/1854	101/3745	0.01688	0.698486	AtWU_00062(-1.77987486065),AtWU_00065(-1.17474477365),AtWU_00305(-1.33443427254),AtWU_00361(-1.44907749244),AtWU_00640(-1.63614897079),AtWU_01108(-1.80017561037),AtWU_01392(-1.49786368436),AtWU_01439(-3.22621883274),AtWU_01847(-2.08256800979),AtWU_01952(-1.37693078454),AtWU_02090(-1.94387766972),AtWU_02158(-1.60201767744),AtWU_02252(-1.53671149288),AtWU_02687(-1.92581743407),AtWU_02901(-4.4302567…	AtWU_00062(-1.77987486065),AtWU_00065(-1.17474477365),AtWU_00305(-1.33443427254),AtWU_00361(-1.44907749244),AtWU_00640(-1.63614897079),AtWU_01108(-1.80017561037),AtWU_01392(-1.49786368436),AtWU_01439(-3.22621883274),AtWU_01847(-2.08256800979),AtWU_01952(-1.37693078454),AtWU_02090(-1.94387766972),AtWU_02158(-1.60201767744),AtWU_02252(-1.53671149288),AtWU_02687(-1.92581743407),AtWU_02901(-4.4302567…
GO:0070783	growth of unicellular organism as a thread of attached cells	biological process	40/1854	63/3745	0.01699	0.698828	AtWU_00074(-1.64867382473),AtWU_00386(-1.08813508711),AtWU_00599(-2.26003340912),AtWU_00928(-1.04334269791),AtWU_00989(-1.03986664634),AtWU_01156(-1.70862495041),AtWU_01392(-1.49786368436),AtWU_01409(-2.9401183068),AtWU_01436(-1.70372107912),AtWU_01913(-1.6250755811),AtWU_01919(1.46076195463),AtWU_01984(-2.27245511492),AtWU_02545(4.08246564688),AtWU_02779(-1.67263757527),AtWU_03152(-1.82150362316…	AtWU_00074(-1.64867382473),AtWU_00386(-1.08813508711),AtWU_00599(-2.26003340912),AtWU_00928(-1.04334269791),AtWU_00989(-1.03986664634),AtWU_01156(-1.70862495041),AtWU_01392(-1.49786368436),AtWU_01409(-2.9401183068),AtWU_01436(-1.70372107912),AtWU_01913(-1.6250755811),AtWU_01919(1.46076195463),AtWU_01984(-2.27245511492),AtWU_02545(4.08246564688),AtWU_02779(-1.67263757527),AtWU_03152(-1.82150362316…
GO:0043255	regulation of carbohydrate biosynthetic process	biological process	24/1854	35/3745	0.01734	0.70839	AtWU_00065(-1.17474477365),AtWU_00074(-1.64867382473),AtWU_00198(-2.00654256088),AtWU_00361(-1.44907749244),AtWU_00983(-1.68135503985),AtWU_02150(-1.97343174738),AtWU_02158(-1.60201767744),AtWU_03152(-1.82150362316),AtWU_03716(-1.75110478809),AtWU_04598(-1.7240827732),AtWU_04921(-1.86336088165),AtWU_06779(-1.30849600321),AtWU_06932(1.45288901047),AtWU_07106(-1.78818274055),AtWU_07265(-2.901270874…	AtWU_00065(-1.17474477365),AtWU_00074(-1.64867382473),AtWU_00198(-2.00654256088),AtWU_00361(-1.44907749244),AtWU_00983(-1.68135503985),AtWU_02150(-1.97343174738),AtWU_02158(-1.60201767744),AtWU_03152(-1.82150362316),AtWU_03716(-1.75110478809),AtWU_04598(-1.7240827732),AtWU_04921(-1.86336088165),AtWU_06779(-1.30849600321),AtWU_06932(1.45288901047),AtWU_07106(-1.78818274055),AtWU_07265(-2.901270874…
GO:0051338	regulation of transferase activity	biological process	56/1854	92/3745	0.01757	0.70839	AtWU_00062(-1.77987486065),AtWU_00256(-2.29571880629),AtWU_01001(-1.0483071742),AtWU_01004(-2.60918430462),AtWU_01382(-1.20626132525),AtWU_01387(-1.25531396204),AtWU_01409(-2.9401183068),AtWU_01835(-1.8778911232),AtWU_01984(-2.27245511492),AtWU_02383(-1.02813776771),AtWU_02421(-1.76050637579),AtWU_02878(-1.09809706786),AtWU_03000(-2.1465600029),AtWU_03054(1.2894638874),AtWU_03978(-1.98374840278),…	AtWU_00062(-1.77987486065),AtWU_00256(-2.29571880629),AtWU_01001(-1.0483071742),AtWU_01004(-2.60918430462),AtWU_01382(-1.20626132525),AtWU_01387(-1.25531396204),AtWU_01409(-2.9401183068),AtWU_01835(-1.8778911232),AtWU_01984(-2.27245511492),AtWU_02383(-1.02813776771),AtWU_02421(-1.76050637579),AtWU_02878(-1.09809706786),AtWU_03000(-2.1465600029),AtWU_03054(1.2894638874),AtWU_03978(-1.98374840278),…
GO:0018130	heterocycle biosynthetic process	biological process	428/1854	810/3745	0.01769	0.70839	AtWU_00008(1.68524009272),AtWU_00058(1.11297327285),AtWU_00063(-1.62743432786),AtWU_00076(-2.88637360038),AtWU_00124(-1.31974937723),AtWU_00141(-1.79379407048),AtWU_00146(-2.77392539179),AtWU_00158(-1.71816689523),AtWU_00185(-1.37505194766),AtWU_00186(-1.37928021319),AtWU_00196(-1.24989308955),AtWU_00211(1.17774660533),AtWU_00253(-2.5154196083),AtWU_00275(-1.48213160275),AtWU_00302(-1.83657733596…	AtWU_00008(1.68524009272),AtWU_00058(1.11297327285),AtWU_00063(-1.62743432786),AtWU_00076(-2.88637360038),AtWU_00124(-1.31974937723),AtWU_00141(-1.79379407048),AtWU_00146(-2.77392539179),AtWU_00158(-1.71816689523),AtWU_00185(-1.37505194766),AtWU_00186(-1.37928021319),AtWU_00196(-1.24989308955),AtWU_00211(1.17774660533),AtWU_00253(-2.5154196083),AtWU_00275(-1.48213160275),AtWU_00302(-1.83657733596…
GO:0031667	response to nutrient levels	biological process	106/1854	185/3745	0.01783	0.70839	AtWU_00146(-2.77392539179),AtWU_00211(1.17774660533),AtWU_00386(-1.08813508711),AtWU_00872(-1.65770066104),AtWU_01111(-1.88673431522),AtWU_01191(1.46696491651),AtWU_01271(-2.06605529948),AtWU_01377(-2.32558918917),AtWU_01409(-2.9401183068),AtWU_01864(-1.23408168573),AtWU_01904(1.2777261582),AtWU_01913(-1.6250755811),AtWU_01937(-2.04148784894),AtWU_01984(-2.27245511492),AtWU_01989(-2.44333634208),…	AtWU_00146(-2.77392539179),AtWU_00211(1.17774660533),AtWU_00386(-1.08813508711),AtWU_00872(-1.65770066104),AtWU_01111(-1.88673431522),AtWU_01191(1.46696491651),AtWU_01271(-2.06605529948),AtWU_01377(-2.32558918917),AtWU_01409(-2.9401183068),AtWU_01864(-1.23408168573),AtWU_01904(1.2777261582),AtWU_01913(-1.6250755811),AtWU_01937(-2.04148784894),AtWU_01984(-2.27245511492),AtWU_01989(-2.44333634208),…
GO:0015803	branched-chain amino acid transport	biological process	8/1854	9/3745	0.01808	0.70839	AtWU_01143(-4.11204877726),AtWU_01382(-1.20626132525),AtWU_02010(-1.44808150055),AtWU_02736(-1.02064711007),AtWU_08490(-1.78942519764),AtWU_09030(-1.25932786651),AtWU_10297(1.03658852249),AtWU_11153(-1.08378681336)	AtWU_01143(-4.11204877726),AtWU_01382(-1.20626132525),AtWU_02010(-1.44808150055),AtWU_02736(-1.02064711007),AtWU_08490(-1.78942519764),AtWU_09030(-1.25932786651),AtWU_10297(1.03658852249),AtWU_11153(-1.08378681336)
GO:0045721	negative regulation of gluconeogenesis	biological process	8/1854	9/3745	0.01808	0.70839	AtWU_00198(-2.00654256088),AtWU_03716(-1.75110478809),AtWU_04598(-1.7240827732),AtWU_06932(1.45288901047),AtWU_07106(-1.78818274055),AtWU_07367(-1.17087592882),AtWU_08851(-1.33225698108),AtWU_10291(-1.05182389104)	AtWU_00198(-2.00654256088),AtWU_03716(-1.75110478809),AtWU_04598(-1.7240827732),AtWU_06932(1.45288901047),AtWU_07106(-1.78818274055),AtWU_07367(-1.17087592882),AtWU_08851(-1.33225698108),AtWU_10291(-1.05182389104)
GO:1903959	regulation of anion transmembrane transport	biological process	8/1854	9/3745	0.01808	0.70839	AtWU_00361(-1.44907749244),AtWU_01143(-4.11204877726),AtWU_01382(-1.20626132525),AtWU_01998(-1.34102355398),AtWU_02010(-1.44808150055),AtWU_08490(-1.78942519764),AtWU_09030(-1.25932786651),AtWU_10313(1.49912081886)	AtWU_00361(-1.44907749244),AtWU_01143(-4.11204877726),AtWU_01382(-1.20626132525),AtWU_01998(-1.34102355398),AtWU_02010(-1.44808150055),AtWU_08490(-1.78942519764),AtWU_09030(-1.25932786651),AtWU_10313(1.49912081886)
GO:0009651	response to salt stress	biological process	15/1854	20/3745	0.01835	0.70839	AtWU_01913(-1.6250755811),AtWU_01916(-2.33513724052),AtWU_02064(-2.4260867487),AtWU_02252(-1.53671149288),AtWU_02565(1.99424961172),AtWU_05300(-2.35833380185),AtWU_05553(-1.30032867527),AtWU_06484(-1.69191004594),AtWU_07014(-3.32901113519),AtWU_07789(-2.75936222054),AtWU_08642(-1.12205827481),AtWU_09616(-2.48072616878),AtWU_09683(-2.35372045268),AtWU_10817(-1.31245410764),AtWU_11437(-2.3499259076…	AtWU_01913(-1.6250755811),AtWU_01916(-2.33513724052),AtWU_02064(-2.4260867487),AtWU_02252(-1.53671149288),AtWU_02565(1.99424961172),AtWU_05300(-2.35833380185),AtWU_05553(-1.30032867527),AtWU_06484(-1.69191004594),AtWU_07014(-3.32901113519),AtWU_07789(-2.75936222054),AtWU_08642(-1.12205827481),AtWU_09616(-2.48072616878),AtWU_09683(-2.35372045268),AtWU_10817(-1.31245410764),AtWU_11437(-2.3499259076…
GO:1902679	negative regulation of RNA biosynthetic process	biological process	136/1854	242/3745	0.0184	0.70839	AtWU_00063(-1.62743432786),AtWU_00186(-1.37928021319),AtWU_00253(-2.5154196083),AtWU_00328(-3.10410640715),AtWU_00345(1.74809635323),AtWU_00386(-1.08813508711),AtWU_00599(-2.26003340912),AtWU_01130(-2.21220836787),AtWU_01377(-2.32558918917),AtWU_01387(-1.25531396204),AtWU_01392(-1.49786368436),AtWU_01430(-1.06032903605),AtWU_01787(2.94260493036),AtWU_01913(-1.6250755811),AtWU_01989(-2.44333634208…	AtWU_00063(-1.62743432786),AtWU_00186(-1.37928021319),AtWU_00253(-2.5154196083),AtWU_00328(-3.10410640715),AtWU_00345(1.74809635323),AtWU_00386(-1.08813508711),AtWU_00599(-2.26003340912),AtWU_01130(-2.21220836787),AtWU_01377(-2.32558918917),AtWU_01387(-1.25531396204),AtWU_01392(-1.49786368436),AtWU_01430(-1.06032903605),AtWU_01787(2.94260493036),AtWU_01913(-1.6250755811),AtWU_01989(-2.44333634208…
GO:1903507	negative regulation of nucleic acid-templated transcription	biological process	136/1854	242/3745	0.0184	0.70839	AtWU_00063(-1.62743432786),AtWU_00186(-1.37928021319),AtWU_00253(-2.5154196083),AtWU_00328(-3.10410640715),AtWU_00345(1.74809635323),AtWU_00386(-1.08813508711),AtWU_00599(-2.26003340912),AtWU_01130(-2.21220836787),AtWU_01377(-2.32558918917),AtWU_01387(-1.25531396204),AtWU_01392(-1.49786368436),AtWU_01430(-1.06032903605),AtWU_01787(2.94260493036),AtWU_01913(-1.6250755811),AtWU_01989(-2.44333634208…	AtWU_00063(-1.62743432786),AtWU_00186(-1.37928021319),AtWU_00253(-2.5154196083),AtWU_00328(-3.10410640715),AtWU_00345(1.74809635323),AtWU_00386(-1.08813508711),AtWU_00599(-2.26003340912),AtWU_01130(-2.21220836787),AtWU_01377(-2.32558918917),AtWU_01387(-1.25531396204),AtWU_01392(-1.49786368436),AtWU_01430(-1.06032903605),AtWU_01787(2.94260493036),AtWU_01913(-1.6250755811),AtWU_01989(-2.44333634208…
GO:1902531	regulation of intracellular signal transduction	biological process	57/1854	94/3745	0.01846	0.70839	AtWU_00015(-1.29754847984),AtWU_00065(-1.17474477365),AtWU_00256(-2.29571880629),AtWU_01020(-2.03439711304),AtWU_01409(-2.9401183068),AtWU_01429(-1.33019700351),AtWU_01451(-2.42242067893),AtWU_01762(-2.75157637997),AtWU_02010(-1.44808150055),AtWU_02034(-1.21091606288),AtWU_02150(-1.97343174738),AtWU_02158(-1.60201767744),AtWU_02583(-1.51328563113),AtWU_03120(-2.27537991781),AtWU_04233(-1.71996039…	AtWU_00015(-1.29754847984),AtWU_00065(-1.17474477365),AtWU_00256(-2.29571880629),AtWU_01020(-2.03439711304),AtWU_01409(-2.9401183068),AtWU_01429(-1.33019700351),AtWU_01451(-2.42242067893),AtWU_01762(-2.75157637997),AtWU_02010(-1.44808150055),AtWU_02034(-1.21091606288),AtWU_02150(-1.97343174738),AtWU_02158(-1.60201767744),AtWU_02583(-1.51328563113),AtWU_03120(-2.27537991781),AtWU_04233(-1.71996039…
GO:0031399	regulation of protein modification process	biological process	99/1854	172/3745	0.01846	0.70839	AtWU_00256(-2.29571880629),AtWU_00361(-1.44907749244),AtWU_01004(-2.60918430462),AtWU_01130(-2.21220836787),AtWU_01382(-1.20626132525),AtWU_01409(-2.9401183068),AtWU_01787(2.94260493036),AtWU_01905(-1.46679933783),AtWU_01984(-2.27245511492),AtWU_01989(-2.44333634208),AtWU_02167(-1.72423965587),AtWU_02383(-1.02813776771),AtWU_02421(-1.76050637579),AtWU_02694(-1.2796292903),AtWU_02878(-1.0980970678…	AtWU_00256(-2.29571880629),AtWU_00361(-1.44907749244),AtWU_01004(-2.60918430462),AtWU_01130(-2.21220836787),AtWU_01382(-1.20626132525),AtWU_01409(-2.9401183068),AtWU_01787(2.94260493036),AtWU_01905(-1.46679933783),AtWU_01984(-2.27245511492),AtWU_01989(-2.44333634208),AtWU_02167(-1.72423965587),AtWU_02383(-1.02813776771),AtWU_02421(-1.76050637579),AtWU_02694(-1.2796292903),AtWU_02878(-1.0980970678…
GO:0044093	positive regulation of molecular function	biological process	108/1854	189/3745	0.01866	0.712086	AtWU_00015(-1.29754847984),AtWU_00079(-1.52597175955),AtWU_00256(-2.29571880629),AtWU_00386(-1.08813508711),AtWU_00610(-1.07179561141),AtWU_01004(-2.60918430462),AtWU_01395(1.29005627392),AtWU_01409(-2.9401183068),AtWU_01691(-2.19994426673),AtWU_01835(-1.8778911232),AtWU_01962(-2.67806780854),AtWU_02010(-1.44808150055),AtWU_02042(-3.29657117605),AtWU_02149(-2.33630505323),AtWU_02158(-1.6020176774…	AtWU_00015(-1.29754847984),AtWU_00079(-1.52597175955),AtWU_00256(-2.29571880629),AtWU_00386(-1.08813508711),AtWU_00610(-1.07179561141),AtWU_01004(-2.60918430462),AtWU_01395(1.29005627392),AtWU_01409(-2.9401183068),AtWU_01691(-2.19994426673),AtWU_01835(-1.8778911232),AtWU_01962(-2.67806780854),AtWU_02010(-1.44808150055),AtWU_02042(-3.29657117605),AtWU_02149(-2.33630505323),AtWU_02158(-1.6020176774…
GO:0045991	carbon catabolite activation of transcription	biological process	18/1854	25/3745	0.0189	0.713319	AtWU_00211(1.17774660533),AtWU_01111(-1.88673431522),AtWU_01271(-2.06605529948),AtWU_02192(-2.26018376026),AtWU_02383(-1.02813776771),AtWU_03214(-1.13439016329),AtWU_03240(-2.75585619957),AtWU_04388(-1.09766967239),AtWU_04921(-1.86336088165),AtWU_05206(-1.22496600078),AtWU_06580(-1.86081196889),AtWU_07192(-1.80278161767),AtWU_07913(-1.67050000794),AtWU_08583(-1.62820951159),AtWU_08799(-2.50893439…	AtWU_00211(1.17774660533),AtWU_01111(-1.88673431522),AtWU_01271(-2.06605529948),AtWU_02192(-2.26018376026),AtWU_02383(-1.02813776771),AtWU_03214(-1.13439016329),AtWU_03240(-2.75585619957),AtWU_04388(-1.09766967239),AtWU_04921(-1.86336088165),AtWU_05206(-1.22496600078),AtWU_06580(-1.86081196889),AtWU_07192(-1.80278161767),AtWU_07913(-1.67050000794),AtWU_08583(-1.62820951159),AtWU_08799(-2.50893439…
GO:0098732	macromolecule deacylation	biological process	18/1854	25/3745	0.0189	0.713319	AtWU_00624(-1.48363780091),AtWU_01455(1.0345664086),AtWU_01787(2.94260493036),AtWU_02167(-1.72423965587),AtWU_03236(-2.4377705671),AtWU_04915(-2.52525742413),AtWU_05445(-1.43653752342),AtWU_05571(1.10504601656),AtWU_07192(-1.80278161767),AtWU_07294(-1.27766765656),AtWU_07464(-2.81449920018),AtWU_07504(-2.53925318929),AtWU_07665(3.05057933577),AtWU_07752(-1.23540916931),AtWU_09872(-1.37826369837),…	AtWU_00624(-1.48363780091),AtWU_01455(1.0345664086),AtWU_01787(2.94260493036),AtWU_02167(-1.72423965587),AtWU_03236(-2.4377705671),AtWU_04915(-2.52525742413),AtWU_05445(-1.43653752342),AtWU_05571(1.10504601656),AtWU_07192(-1.80278161767),AtWU_07294(-1.27766765656),AtWU_07464(-2.81449920018),AtWU_07504(-2.53925318929),AtWU_07665(3.05057933577),AtWU_07752(-1.23540916931),AtWU_09872(-1.37826369837),…
GO:0010675	regulation of cellular carbohydrate metabolic process	biological process	25/1854	37/3745	0.01989	0.746581	AtWU_00065(-1.17474477365),AtWU_00074(-1.64867382473),AtWU_00198(-2.00654256088),AtWU_00361(-1.44907749244),AtWU_00983(-1.68135503985),AtWU_02150(-1.97343174738),AtWU_02158(-1.60201767744),AtWU_02359(-1.58108430341),AtWU_03152(-1.82150362316),AtWU_03716(-1.75110478809),AtWU_04598(-1.7240827732),AtWU_04921(-1.86336088165),AtWU_06779(-1.30849600321),AtWU_06932(1.45288901047),AtWU_07106(-1.788182740…	AtWU_00065(-1.17474477365),AtWU_00074(-1.64867382473),AtWU_00198(-2.00654256088),AtWU_00361(-1.44907749244),AtWU_00983(-1.68135503985),AtWU_02150(-1.97343174738),AtWU_02158(-1.60201767744),AtWU_02359(-1.58108430341),AtWU_03152(-1.82150362316),AtWU_03716(-1.75110478809),AtWU_04598(-1.7240827732),AtWU_04921(-1.86336088165),AtWU_06779(-1.30849600321),AtWU_06932(1.45288901047),AtWU_07106(-1.788182740…
GO:0023052	signaling	biological process	191/1854	348/3745	0.02009	0.74999	AtWU_00015(-1.29754847984),AtWU_00047(-2.88269865368),AtWU_00062(-1.77987486065),AtWU_00065(-1.17474477365),AtWU_00074(-1.64867382473),AtWU_00256(-2.29571880629),AtWU_00263(-1.44575171627),AtWU_00289(-1.52079301107),AtWU_00295(-1.82475832656),AtWU_00328(-3.10410640715),AtWU_00356(-2.30297526344),AtWU_00361(-1.44907749244),AtWU_00366(-1.8422611401),AtWU_00386(-1.08813508711),AtWU_00626(-2.07923647…	AtWU_00015(-1.29754847984),AtWU_00047(-2.88269865368),AtWU_00062(-1.77987486065),AtWU_00065(-1.17474477365),AtWU_00074(-1.64867382473),AtWU_00256(-2.29571880629),AtWU_00263(-1.44575171627),AtWU_00289(-1.52079301107),AtWU_00295(-1.82475832656),AtWU_00328(-3.10410640715),AtWU_00356(-2.30297526344),AtWU_00361(-1.44907749244),AtWU_00366(-1.8422611401),AtWU_00386(-1.08813508711),AtWU_00626(-2.07923647…
GO:0031461	cullin-RING ubiquitin ligase complex	cellular component	30/1810	45/3626	0.01681	0.764208	AtWU_00144(-2.18906682853),AtWU_01106(-1.5908843674),AtWU_01130(-2.21220836787),AtWU_01703(-1.08390225501),AtWU_01779(-1.19336015142),AtWU_01829(2.8762182702),AtWU_02409(-1.79677402484),AtWU_02844(-1.22109354741),AtWU_02933(-2.59138771533),AtWU_02977(-2.99725031184),AtWU_03054(1.2894638874),AtWU_03634(1.51188853316),AtWU_03978(-1.98374840278),AtWU_04580(-1.14555334651),AtWU_04595(-2.19264914575),…	AtWU_00144(-2.18906682853),AtWU_01106(-1.5908843674),AtWU_01130(-2.21220836787),AtWU_01703(-1.08390225501),AtWU_01779(-1.19336015142),AtWU_01829(2.8762182702),AtWU_02409(-1.79677402484),AtWU_02844(-1.22109354741),AtWU_02933(-2.59138771533),AtWU_02977(-2.99725031184),AtWU_03054(1.2894638874),AtWU_03634(1.51188853316),AtWU_03978(-1.98374840278),AtWU_04580(-1.14555334651),AtWU_04595(-2.19264914575),…
GO:1903827	regulation of cellular protein localization	biological process	43/1854	69/3745	0.02101	0.77664	AtWU_00065(-1.17474477365),AtWU_00074(-1.64867382473),AtWU_00361(-1.44907749244),AtWU_00941(-3.92049383253),AtWU_01020(-2.03439711304),AtWU_01143(-4.11204877726),AtWU_01461(-1.35222934221),AtWU_01916(-2.33513724052),AtWU_01962(-2.67806780854),AtWU_02201(-2.18738385692),AtWU_02414(-1.88794045266),AtWU_02872(-1.99839796299),AtWU_03241(-2.10448597999),AtWU_04233(-1.71996039818),AtWU_04318(-2.4542543…	AtWU_00065(-1.17474477365),AtWU_00074(-1.64867382473),AtWU_00361(-1.44907749244),AtWU_00941(-3.92049383253),AtWU_01020(-2.03439711304),AtWU_01143(-4.11204877726),AtWU_01461(-1.35222934221),AtWU_01916(-2.33513724052),AtWU_01962(-2.67806780854),AtWU_02201(-2.18738385692),AtWU_02414(-1.88794045266),AtWU_02872(-1.99839796299),AtWU_03241(-2.10448597999),AtWU_04233(-1.71996039818),AtWU_04318(-2.4542543…
GO:0043085	positive regulation of catalytic activity	biological process	96/1854	167/3745	0.02103	0.77664	AtWU_00015(-1.29754847984),AtWU_00079(-1.52597175955),AtWU_00256(-2.29571880629),AtWU_01004(-2.60918430462),AtWU_01395(1.29005627392),AtWU_01409(-2.9401183068),AtWU_01691(-2.19994426673),AtWU_01835(-1.8778911232),AtWU_02010(-1.44808150055),AtWU_02042(-3.29657117605),AtWU_02149(-2.33630505323),AtWU_02158(-1.60201767744),AtWU_02383(-1.02813776771),AtWU_02399(-1.46807343538),AtWU_02545(4.08246564688…	AtWU_00015(-1.29754847984),AtWU_00079(-1.52597175955),AtWU_00256(-2.29571880629),AtWU_01004(-2.60918430462),AtWU_01395(1.29005627392),AtWU_01409(-2.9401183068),AtWU_01691(-2.19994426673),AtWU_01835(-1.8778911232),AtWU_02010(-1.44808150055),AtWU_02042(-3.29657117605),AtWU_02149(-2.33630505323),AtWU_02158(-1.60201767744),AtWU_02383(-1.02813776771),AtWU_02399(-1.46807343538),AtWU_02545(4.08246564688…
GO:0009892	negative regulation of metabolic process	biological process	245/1854	453/3745	0.02123	0.779834	AtWU_00063(-1.62743432786),AtWU_00186(-1.37928021319),AtWU_00198(-2.00654256088),AtWU_00253(-2.5154196083),AtWU_00328(-3.10410640715),AtWU_00345(1.74809635323),AtWU_00361(-1.44907749244),AtWU_00386(-1.08813508711),AtWU_00599(-2.26003340912),AtWU_00610(-1.07179561141),AtWU_00855(-2.71504713326),AtWU_00935(-1.20895270173),AtWU_01001(-1.0483071742),AtWU_01011(-1.23443575312),AtWU_01108(-1.8001756103…	AtWU_00063(-1.62743432786),AtWU_00186(-1.37928021319),AtWU_00198(-2.00654256088),AtWU_00253(-2.5154196083),AtWU_00328(-3.10410640715),AtWU_00345(1.74809635323),AtWU_00361(-1.44907749244),AtWU_00386(-1.08813508711),AtWU_00599(-2.26003340912),AtWU_00610(-1.07179561141),AtWU_00855(-2.71504713326),AtWU_00935(-1.20895270173),AtWU_01001(-1.0483071742),AtWU_01011(-1.23443575312),AtWU_01108(-1.8001756103…
GO:0043618	regulation of transcription from RNA polymerase II promoter in response to stress	biological process	22/1854	32/3745	0.02151	0.781758	AtWU_00146(-2.77392539179),AtWU_01111(-1.88673431522),AtWU_01271(-2.06605529948),AtWU_01387(-1.25531396204),AtWU_01392(-1.49786368436),AtWU_02896(-1.09039289416),AtWU_04288(-1.29999135463),AtWU_04314(-2.26988991298),AtWU_05064(1.17290667414),AtWU_05347(-2.15318674644),AtWU_05571(1.10504601656),AtWU_06246(-2.25864531164),AtWU_07014(-3.32901113519),AtWU_07789(-2.75936222054),AtWU_08255(-2.791795115…	AtWU_00146(-2.77392539179),AtWU_01111(-1.88673431522),AtWU_01271(-2.06605529948),AtWU_01387(-1.25531396204),AtWU_01392(-1.49786368436),AtWU_02896(-1.09039289416),AtWU_04288(-1.29999135463),AtWU_04314(-2.26988991298),AtWU_05064(1.17290667414),AtWU_05347(-2.15318674644),AtWU_05571(1.10504601656),AtWU_06246(-2.25864531164),AtWU_07014(-3.32901113519),AtWU_07789(-2.75936222054),AtWU_08255(-2.791795115…
GO:0043620	regulation of DNA-templated transcription in response to stress	biological process	22/1854	32/3745	0.02151	0.781758	AtWU_00146(-2.77392539179),AtWU_01111(-1.88673431522),AtWU_01271(-2.06605529948),AtWU_01387(-1.25531396204),AtWU_01392(-1.49786368436),AtWU_02896(-1.09039289416),AtWU_04288(-1.29999135463),AtWU_04314(-2.26988991298),AtWU_05064(1.17290667414),AtWU_05347(-2.15318674644),AtWU_05571(1.10504601656),AtWU_06246(-2.25864531164),AtWU_07014(-3.32901113519),AtWU_07789(-2.75936222054),AtWU_08255(-2.791795115…	AtWU_00146(-2.77392539179),AtWU_01111(-1.88673431522),AtWU_01271(-2.06605529948),AtWU_01387(-1.25531396204),AtWU_01392(-1.49786368436),AtWU_02896(-1.09039289416),AtWU_04288(-1.29999135463),AtWU_04314(-2.26988991298),AtWU_05064(1.17290667414),AtWU_05347(-2.15318674644),AtWU_05571(1.10504601656),AtWU_06246(-2.25864531164),AtWU_07014(-3.32901113519),AtWU_07789(-2.75936222054),AtWU_08255(-2.791795115…
GO:0006111	regulation of gluconeogenesis	biological process	13/1854	17/3745	0.02204	0.784418	AtWU_00198(-2.00654256088),AtWU_03716(-1.75110478809),AtWU_04598(-1.7240827732),AtWU_04921(-1.86336088165),AtWU_06779(-1.30849600321),AtWU_06932(1.45288901047),AtWU_07106(-1.78818274055),AtWU_07367(-1.17087592882),AtWU_08583(-1.62820951159),AtWU_08851(-1.33225698108),AtWU_09558(2.97105289678),AtWU_10291(-1.05182389104),AtWU_10528(-1.09197773881)	AtWU_00198(-2.00654256088),AtWU_03716(-1.75110478809),AtWU_04598(-1.7240827732),AtWU_04921(-1.86336088165),AtWU_06779(-1.30849600321),AtWU_06932(1.45288901047),AtWU_07106(-1.78818274055),AtWU_07367(-1.17087592882),AtWU_08583(-1.62820951159),AtWU_08851(-1.33225698108),AtWU_09558(2.97105289678),AtWU_10291(-1.05182389104),AtWU_10528(-1.09197773881)
GO:0031106	septin ring organization	biological process	13/1854	17/3745	0.02204	0.784418	AtWU_00015(-1.29754847984),AtWU_00065(-1.17474477365),AtWU_00361(-1.44907749244),AtWU_01020(-2.03439711304),AtWU_01409(-2.9401183068),AtWU_01793(-1.17682317593),AtWU_02976(-2.5946354243),AtWU_04583(-1.11844880525),AtWU_05267(-1.40285303415),AtWU_07874(-2.05634744546),AtWU_08668(-1.71442967134),AtWU_10275(-2.69435994287),AtWU_10988(-1.60713418323)	AtWU_00015(-1.29754847984),AtWU_00065(-1.17474477365),AtWU_00361(-1.44907749244),AtWU_01020(-2.03439711304),AtWU_01409(-2.9401183068),AtWU_01793(-1.17682317593),AtWU_02976(-2.5946354243),AtWU_04583(-1.11844880525),AtWU_05267(-1.40285303415),AtWU_07874(-2.05634744546),AtWU_08668(-1.71442967134),AtWU_10275(-2.69435994287),AtWU_10988(-1.60713418323)
GO:0036003	positive regulation of transcription from RNA polymerase II promoter in response to stress	biological process	13/1854	17/3745	0.02204	0.784418	AtWU_00146(-2.77392539179),AtWU_01392(-1.49786368436),AtWU_04314(-2.26988991298),AtWU_05064(1.17290667414),AtWU_06246(-2.25864531164),AtWU_07014(-3.32901113519),AtWU_07789(-2.75936222054),AtWU_08255(-2.79179511543),AtWU_08642(-1.12205827481),AtWU_08687(-1.77047123601),AtWU_08951(-1.3956036642),AtWU_09872(-1.37826369837),AtWU_10483(-2.98153768022)	AtWU_00146(-2.77392539179),AtWU_01392(-1.49786368436),AtWU_04314(-2.26988991298),AtWU_05064(1.17290667414),AtWU_06246(-2.25864531164),AtWU_07014(-3.32901113519),AtWU_07789(-2.75936222054),AtWU_08255(-2.79179511543),AtWU_08642(-1.12205827481),AtWU_08687(-1.77047123601),AtWU_08951(-1.3956036642),AtWU_09872(-1.37826369837),AtWU_10483(-2.98153768022)
GO:0046777	protein autophosphorylation	biological process	13/1854	17/3745	0.02204	0.784418	AtWU_00295(-1.82475832656),AtWU_01409(-2.9401183068),AtWU_01987(-2.36620565553),AtWU_02162(-1.94946286231),AtWU_02892(-1.31392925021),AtWU_05796(-2.83164072854),AtWU_05873(-1.88092631565),AtWU_05948(-2.80429063355),AtWU_07634(-1.62702744261),AtWU_08283(-1.2257010012),AtWU_08842(-1.14329790013),AtWU_08852(-2.94143205619),AtWU_09649(1.00642422607)	AtWU_00295(-1.82475832656),AtWU_01409(-2.9401183068),AtWU_01987(-2.36620565553),AtWU_02162(-1.94946286231),AtWU_02892(-1.31392925021),AtWU_05796(-2.83164072854),AtWU_05873(-1.88092631565),AtWU_05948(-2.80429063355),AtWU_07634(-1.62702744261),AtWU_08283(-1.2257010012),AtWU_08842(-1.14329790013),AtWU_08852(-2.94143205619),AtWU_09649(1.00642422607)
GO:0003729	mRNA binding	molecular function	86/1599	145/3225	0.01025	0.79866	AtWU_00144(-2.18906682853),AtWU_00289(-1.52079301107),AtWU_00306(-1.98232119374),AtWU_00420(-1.35269853273),AtWU_00669(-2.08072213134),AtWU_00876(-2.39808140934),AtWU_00915(-3.48264353),AtWU_00935(-1.20895270173),AtWU_01040(-1.79572982501),AtWU_01154(-1.41452554421),AtWU_01360(-2.5988008054),AtWU_01387(-1.25531396204),AtWU_01711(-2.34572867007),AtWU_01719(-3.00590569383),AtWU_01769(-1.96719345871…	AtWU_00144(-2.18906682853),AtWU_00289(-1.52079301107),AtWU_00306(-1.98232119374),AtWU_00420(-1.35269853273),AtWU_00669(-2.08072213134),AtWU_00876(-2.39808140934),AtWU_00915(-3.48264353),AtWU_00935(-1.20895270173),AtWU_01040(-1.79572982501),AtWU_01154(-1.41452554421),AtWU_01360(-2.5988008054),AtWU_01387(-1.25531396204),AtWU_01711(-2.34572867007),AtWU_01719(-3.00590569383),AtWU_01769(-1.96719345871…
GO:0000991	transcription factor activity, core RNA polymerase II binding	molecular function	21/1599	29/3225	0.01044	0.79866	AtWU_00146(-2.77392539179),AtWU_00185(-1.37505194766),AtWU_00302(-1.83657733596),AtWU_00615(-2.6387917434),AtWU_01799(-2.18557650158),AtWU_02372(1.15917698992),AtWU_03240(-2.75585619957),AtWU_04094(-2.33226841318),AtWU_04758(-1.38583904636),AtWU_04970(-1.68246507401),AtWU_05085(-1.53290328886),AtWU_05849(-1.71966122928),AtWU_06827(-2.29061147661),AtWU_07216(-1.65370064017),AtWU_08545(-1.087108835…	AtWU_00146(-2.77392539179),AtWU_00185(-1.37505194766),AtWU_00302(-1.83657733596),AtWU_00615(-2.6387917434),AtWU_01799(-2.18557650158),AtWU_02372(1.15917698992),AtWU_03240(-2.75585619957),AtWU_04094(-2.33226841318),AtWU_04758(-1.38583904636),AtWU_04970(-1.68246507401),AtWU_05085(-1.53290328886),AtWU_05849(-1.71966122928),AtWU_06827(-2.29061147661),AtWU_07216(-1.65370064017),AtWU_08545(-1.087108835…
GO:0004672	protein kinase activity	molecular function	63/1599	103/3225	0.01084	0.804131	AtWU_00047(-2.88269865368),AtWU_00062(-1.77987486065),AtWU_00074(-1.64867382473),AtWU_00256(-2.29571880629),AtWU_00263(-1.44575171627),AtWU_00295(-1.82475832656),AtWU_00317(-1.65408414358),AtWU_00328(-3.10410640715),AtWU_00361(-1.44907749244),AtWU_01409(-2.9401183068),AtWU_01429(-1.33019700351),AtWU_01461(-1.35222934221),AtWU_01916(-2.33513724052),AtWU_01987(-2.36620565553),AtWU_02090(-1.94387766…	AtWU_00047(-2.88269865368),AtWU_00062(-1.77987486065),AtWU_00074(-1.64867382473),AtWU_00256(-2.29571880629),AtWU_00263(-1.44575171627),AtWU_00295(-1.82475832656),AtWU_00317(-1.65408414358),AtWU_00328(-3.10410640715),AtWU_00361(-1.44907749244),AtWU_01409(-2.9401183068),AtWU_01429(-1.33019700351),AtWU_01461(-1.35222934221),AtWU_01916(-2.33513724052),AtWU_01987(-2.36620565553),AtWU_02090(-1.94387766…
GO:0032502	developmental process	biological process	176/1854	320/3745	0.02287	0.809763	AtWU_00062(-1.77987486065),AtWU_00065(-1.17474477365),AtWU_00076(-2.88637360038),AtWU_00244(-2.23066340926),AtWU_00305(-1.33443427254),AtWU_00361(-1.44907749244),AtWU_00387(-3.0393195919),AtWU_00610(-1.07179561141),AtWU_00640(-1.63614897079),AtWU_00752(1.06280921473),AtWU_00928(-1.04334269791),AtWU_00989(-1.03986664634),AtWU_01004(-2.60918430462),AtWU_01108(-1.80017561037),AtWU_01191(1.4669649165…	AtWU_00062(-1.77987486065),AtWU_00065(-1.17474477365),AtWU_00076(-2.88637360038),AtWU_00244(-2.23066340926),AtWU_00305(-1.33443427254),AtWU_00361(-1.44907749244),AtWU_00387(-3.0393195919),AtWU_00610(-1.07179561141),AtWU_00640(-1.63614897079),AtWU_00752(1.06280921473),AtWU_00928(-1.04334269791),AtWU_00989(-1.03986664634),AtWU_01004(-2.60918430462),AtWU_01108(-1.80017561037),AtWU_01191(1.4669649165…
GO:0000790	nuclear chromatin	cellular component	159/1810	284/3626	0.01921	0.840971	AtWU_00063(-1.62743432786),AtWU_00124(-1.31974937723),AtWU_00146(-2.77392539179),AtWU_00185(-1.37505194766),AtWU_00186(-1.37928021319),AtWU_00610(-1.07179561141),AtWU_00870(-1.09603465205),AtWU_00872(-1.65770066104),AtWU_00921(-1.21988310659),AtWU_01001(-1.0483071742),AtWU_01004(-2.60918430462),AtWU_01082(-2.3185321602),AtWU_01107(-1.01375339811),AtWU_01130(-2.21220836787),AtWU_01378(-1.512962615…	AtWU_00063(-1.62743432786),AtWU_00124(-1.31974937723),AtWU_00146(-2.77392539179),AtWU_00185(-1.37505194766),AtWU_00186(-1.37928021319),AtWU_00610(-1.07179561141),AtWU_00870(-1.09603465205),AtWU_00872(-1.65770066104),AtWU_00921(-1.21988310659),AtWU_01001(-1.0483071742),AtWU_01004(-2.60918430462),AtWU_01082(-2.3185321602),AtWU_01107(-1.01375339811),AtWU_01130(-2.21220836787),AtWU_01378(-1.512962615…
GO:0005667	transcription factor complex	cellular component	40/1810	63/3626	0.01994	0.841753	AtWU_00058(1.11297327285),AtWU_00185(-1.37505194766),AtWU_00302(-1.83657733596),AtWU_00615(-2.6387917434),AtWU_01377(-2.32558918917),AtWU_01799(-2.18557650158),AtWU_01990(-2.77028407705),AtWU_02177(-1.20918247303),AtWU_02192(-2.26018376026),AtWU_02372(1.15917698992),AtWU_02452(-1.12769182868),AtWU_02878(-1.09809706786),AtWU_03981(-1.78683633427),AtWU_03994(-1.06567236587),AtWU_04094(-2.3322684131…	AtWU_00058(1.11297327285),AtWU_00185(-1.37505194766),AtWU_00302(-1.83657733596),AtWU_00615(-2.6387917434),AtWU_01377(-2.32558918917),AtWU_01799(-2.18557650158),AtWU_01990(-2.77028407705),AtWU_02177(-1.20918247303),AtWU_02192(-2.26018376026),AtWU_02372(1.15917698992),AtWU_02452(-1.12769182868),AtWU_02878(-1.09809706786),AtWU_03981(-1.78683633427),AtWU_03994(-1.06567236587),AtWU_04094(-2.3322684131…
GO:0008152	metabolic process	biological process	1487/1854	2953/3745	0.02451	0.86338	AtWU_00003(2.85050729178),AtWU_00008(1.68524009272),AtWU_00014(1.54448582118),AtWU_00018(1.01319899777),AtWU_00033(1.94202717249),AtWU_00047(-2.88269865368),AtWU_00054(-1.62349394355),AtWU_00058(1.11297327285),AtWU_00062(-1.77987486065),AtWU_00063(-1.62743432786),AtWU_00065(-1.17474477365),AtWU_00069(-1.62514069774),AtWU_00072(-2.88742987787),AtWU_00074(-1.64867382473),AtWU_00076(-2.88637360038),…
GO:0010506	regulation of autophagy	biological process	23/1854	34/3745	0.0247	0.865634	AtWU_00420(-1.35269853273),AtWU_01382(-1.20626132525),AtWU_01981(-1.49863576874),AtWU_02034(-1.21091606288),AtWU_02162(-1.94946286231),AtWU_04877(-1.24568189468),AtWU_05267(-1.40285303415),AtWU_05284(-2.54360241944),AtWU_05571(1.10504601656),AtWU_05991(-1.56253403579),AtWU_07014(-3.32901113519),AtWU_07102(-2.94816696618),AtWU_07324(1.02011727649),AtWU_07366(-1.46784330637),AtWU_07504(-2.539253189…	AtWU_00420(-1.35269853273),AtWU_01382(-1.20626132525),AtWU_01981(-1.49863576874),AtWU_02034(-1.21091606288),AtWU_02162(-1.94946286231),AtWU_04877(-1.24568189468),AtWU_05267(-1.40285303415),AtWU_05284(-2.54360241944),AtWU_05571(1.10504601656),AtWU_05991(-1.56253403579),AtWU_07014(-3.32901113519),AtWU_07102(-2.94816696618),AtWU_07324(1.02011727649),AtWU_07366(-1.46784330637),AtWU_07504(-2.539253189…
GO:0019220	regulation of phosphate metabolic process	biological process	95/1854	166/3745	0.0251	0.870767	AtWU_00062(-1.77987486065),AtWU_00256(-2.29571880629),AtWU_00361(-1.44907749244),AtWU_00764(-1.15297920761),AtWU_00857(-1.69039278939),AtWU_00983(-1.68135503985),AtWU_01004(-2.60918430462),AtWU_01108(-1.80017561037),AtWU_01382(-1.20626132525),AtWU_01409(-2.9401183068),AtWU_01787(2.94260493036),AtWU_01835(-1.8778911232),AtWU_01984(-2.27245511492),AtWU_02106(-1.61763266041),AtWU_02383(-1.0281377677…	AtWU_00062(-1.77987486065),AtWU_00256(-2.29571880629),AtWU_00361(-1.44907749244),AtWU_00764(-1.15297920761),AtWU_00857(-1.69039278939),AtWU_00983(-1.68135503985),AtWU_01004(-2.60918430462),AtWU_01108(-1.80017561037),AtWU_01382(-1.20626132525),AtWU_01409(-2.9401183068),AtWU_01787(2.94260493036),AtWU_01835(-1.8778911232),AtWU_01984(-2.27245511492),AtWU_02106(-1.61763266041),AtWU_02383(-1.0281377677…
GO:0051174	regulation of phosphorus metabolic process	biological process	95/1854	166/3745	0.0251	0.870767	AtWU_00062(-1.77987486065),AtWU_00256(-2.29571880629),AtWU_00361(-1.44907749244),AtWU_00764(-1.15297920761),AtWU_00857(-1.69039278939),AtWU_00983(-1.68135503985),AtWU_01004(-2.60918430462),AtWU_01108(-1.80017561037),AtWU_01382(-1.20626132525),AtWU_01409(-2.9401183068),AtWU_01787(2.94260493036),AtWU_01835(-1.8778911232),AtWU_01984(-2.27245511492),AtWU_02106(-1.61763266041),AtWU_02383(-1.0281377677…	AtWU_00062(-1.77987486065),AtWU_00256(-2.29571880629),AtWU_00361(-1.44907749244),AtWU_00764(-1.15297920761),AtWU_00857(-1.69039278939),AtWU_00983(-1.68135503985),AtWU_01004(-2.60918430462),AtWU_01108(-1.80017561037),AtWU_01382(-1.20626132525),AtWU_01409(-2.9401183068),AtWU_01787(2.94260493036),AtWU_01835(-1.8778911232),AtWU_01984(-2.27245511492),AtWU_02106(-1.61763266041),AtWU_02383(-1.0281377677…
GO:0000462	maturation of SSU-rRNA from tricistronic rRNA transcript (SSU-rRNA, 5.8S rRNA, LSU-rRNA)	biological process	52/1854	86/3745	0.0255	0.876828	AtWU_00137(-1.95369533994),AtWU_00144(-2.18906682853),AtWU_00208(-2.96122890547),AtWU_00306(-1.98232119374),AtWU_00317(-1.65408414358),AtWU_00915(-3.48264353),AtWU_01405(-1.83412701542),AtWU_01704(-1.36225561387),AtWU_01969(-1.62728733875),AtWU_01972(-1.01865919362),AtWU_02410(-1.81488917861),AtWU_02557(-1.37953448207),AtWU_02712(-1.28022899877),AtWU_02783(-2.40180708413),AtWU_03056(-2.3329552717…	AtWU_00137(-1.95369533994),AtWU_00144(-2.18906682853),AtWU_00208(-2.96122890547),AtWU_00306(-1.98232119374),AtWU_00317(-1.65408414358),AtWU_00915(-3.48264353),AtWU_01405(-1.83412701542),AtWU_01704(-1.36225561387),AtWU_01969(-1.62728733875),AtWU_01972(-1.01865919362),AtWU_02410(-1.81488917861),AtWU_02557(-1.37953448207),AtWU_02712(-1.28022899877),AtWU_02783(-2.40180708413),AtWU_03056(-2.3329552717…
GO:0010629	negative regulation of gene expression	biological process	187/1854	342/3745	0.02553	0.876828	AtWU_00063(-1.62743432786),AtWU_00186(-1.37928021319),AtWU_00253(-2.5154196083),AtWU_00328(-3.10410640715),AtWU_00361(-1.44907749244),AtWU_00386(-1.08813508711),AtWU_00599(-2.26003340912),AtWU_00855(-2.71504713326),AtWU_00935(-1.20895270173),AtWU_01011(-1.23443575312),AtWU_01130(-2.21220836787),AtWU_01154(-1.41452554421),AtWU_01377(-2.32558918917),AtWU_01387(-1.25531396204),AtWU_01392(-1.49786368…	AtWU_00063(-1.62743432786),AtWU_00186(-1.37928021319),AtWU_00253(-2.5154196083),AtWU_00328(-3.10410640715),AtWU_00361(-1.44907749244),AtWU_00386(-1.08813508711),AtWU_00599(-2.26003340912),AtWU_00855(-2.71504713326),AtWU_00935(-1.20895270173),AtWU_01011(-1.23443575312),AtWU_01130(-2.21220836787),AtWU_01154(-1.41452554421),AtWU_01377(-2.32558918917),AtWU_01387(-1.25531396204),AtWU_01392(-1.49786368…
GO:0009991	response to extracellular stimulus	biological process	107/1854	189/3745	0.02665	0.895986	AtWU_00146(-2.77392539179),AtWU_00211(1.17774660533),AtWU_00386(-1.08813508711),AtWU_00872(-1.65770066104),AtWU_01111(-1.88673431522),AtWU_01191(1.46696491651),AtWU_01271(-2.06605529948),AtWU_01377(-2.32558918917),AtWU_01409(-2.9401183068),AtWU_01864(-1.23408168573),AtWU_01904(1.2777261582),AtWU_01913(-1.6250755811),AtWU_01937(-2.04148784894),AtWU_01984(-2.27245511492),AtWU_01989(-2.44333634208),…	AtWU_00146(-2.77392539179),AtWU_00211(1.17774660533),AtWU_00386(-1.08813508711),AtWU_00872(-1.65770066104),AtWU_01111(-1.88673431522),AtWU_01191(1.46696491651),AtWU_01271(-2.06605529948),AtWU_01377(-2.32558918917),AtWU_01409(-2.9401183068),AtWU_01864(-1.23408168573),AtWU_01904(1.2777261582),AtWU_01913(-1.6250755811),AtWU_01937(-2.04148784894),AtWU_01984(-2.27245511492),AtWU_01989(-2.44333634208),…
GO:0042273	ribosomal large subunit biogenesis	biological process	53/1854	88/3745	0.0267	0.895986	AtWU_00104(-2.7309548281),AtWU_00138(-3.60310497704),AtWU_00306(-1.98232119374),AtWU_00377(-2.27413588892),AtWU_00394(-1.38879529149),AtWU_01011(-1.23443575312),AtWU_01378(-1.51296261582),AtWU_01792(-2.4557205043),AtWU_01923(1.07565963829),AtWU_02035(-2.36290053987),AtWU_02410(-1.81488917861),AtWU_02593(-3.64313289597),AtWU_02604(-1.65968486435),AtWU_02722(-1.06977841592),AtWU_02783(-2.4018070841…	AtWU_00104(-2.7309548281),AtWU_00138(-3.60310497704),AtWU_00306(-1.98232119374),AtWU_00377(-2.27413588892),AtWU_00394(-1.38879529149),AtWU_01011(-1.23443575312),AtWU_01378(-1.51296261582),AtWU_01792(-2.4557205043),AtWU_01923(1.07565963829),AtWU_02035(-2.36290053987),AtWU_02410(-1.81488917861),AtWU_02593(-3.64313289597),AtWU_02604(-1.65968486435),AtWU_02722(-1.06977841592),AtWU_02783(-2.4018070841…
GO:0000472	endonucleolytic cleavage to generate mature 5'-end of SSU-rRNA from (SSU-rRNA, 5.8S rRNA, LSU-rRNA)	biological process	20/1854	29/3745	0.02674	0.895986	AtWU_00915(-3.48264353),AtWU_02410(-1.81488917861),AtWU_02557(-1.37953448207),AtWU_02712(-1.28022899877),AtWU_03231(-3.01145354361),AtWU_04251(-1.75652431615),AtWU_04285(-2.4577783286),AtWU_04519(-1.51089732459),AtWU_04912(-1.43429323909),AtWU_05245(-1.13331434306),AtWU_05419(-1.04922417456),AtWU_05424(-2.15881720122),AtWU_05889(-1.674228104),AtWU_06210(-1.81941640147),AtWU_07225(-2.01654233063),…	AtWU_00915(-3.48264353),AtWU_02410(-1.81488917861),AtWU_02557(-1.37953448207),AtWU_02712(-1.28022899877),AtWU_03231(-3.01145354361),AtWU_04251(-1.75652431615),AtWU_04285(-2.4577783286),AtWU_04519(-1.51089732459),AtWU_04912(-1.43429323909),AtWU_05245(-1.13331434306),AtWU_05419(-1.04922417456),AtWU_05424(-2.15881720122),AtWU_05889(-1.674228104),AtWU_06210(-1.81941640147),AtWU_07225(-2.01654233063),…
GO:0000480	endonucleolytic cleavage in 5'-ETS of tricistronic rRNA transcript (SSU-rRNA, 5.8S rRNA, LSU-rRNA)	biological process	20/1854	29/3745	0.02674	0.895986	AtWU_00915(-3.48264353),AtWU_02410(-1.81488917861),AtWU_02557(-1.37953448207),AtWU_02712(-1.28022899877),AtWU_03231(-3.01145354361),AtWU_04251(-1.75652431615),AtWU_04285(-2.4577783286),AtWU_04519(-1.51089732459),AtWU_04912(-1.43429323909),AtWU_05245(-1.13331434306),AtWU_05419(-1.04922417456),AtWU_05424(-2.15881720122),AtWU_05889(-1.674228104),AtWU_06210(-1.81941640147),AtWU_07225(-2.01654233063),…	AtWU_00915(-3.48264353),AtWU_02410(-1.81488917861),AtWU_02557(-1.37953448207),AtWU_02712(-1.28022899877),AtWU_03231(-3.01145354361),AtWU_04251(-1.75652431615),AtWU_04285(-2.4577783286),AtWU_04519(-1.51089732459),AtWU_04912(-1.43429323909),AtWU_05245(-1.13331434306),AtWU_05419(-1.04922417456),AtWU_05424(-2.15881720122),AtWU_05889(-1.674228104),AtWU_06210(-1.81941640147),AtWU_07225(-2.01654233063),…
GO:0001403	invasive growth in response to glucose limitation	biological process	20/1854	29/3745	0.02674	0.895986	AtWU_00386(-1.08813508711),AtWU_00599(-2.26003340912),AtWU_00989(-1.03986664634),AtWU_01156(-1.70862495041),AtWU_01409(-2.9401183068),AtWU_01913(-1.6250755811),AtWU_01919(1.46076195463),AtWU_01984(-2.27245511492),AtWU_02779(-1.67263757527),AtWU_03240(-2.75585619957),AtWU_05991(-1.56253403579),AtWU_06737(-2.38064711324),AtWU_07237(-1.74895055811),AtWU_07239(-2.20400108607),AtWU_08283(-1.2257010012…	AtWU_00386(-1.08813508711),AtWU_00599(-2.26003340912),AtWU_00989(-1.03986664634),AtWU_01156(-1.70862495041),AtWU_01409(-2.9401183068),AtWU_01913(-1.6250755811),AtWU_01919(1.46076195463),AtWU_01984(-2.27245511492),AtWU_02779(-1.67263757527),AtWU_03240(-2.75585619957),AtWU_05991(-1.56253403579),AtWU_06737(-2.38064711324),AtWU_07237(-1.74895055811),AtWU_07239(-2.20400108607),AtWU_08283(-1.2257010012…
GO:0009605	response to external stimulus	biological process	118/1854	210/3745	0.02715	0.897509	AtWU_00146(-2.77392539179),AtWU_00211(1.17774660533),AtWU_00386(-1.08813508711),AtWU_00872(-1.65770066104),AtWU_01111(-1.88673431522),AtWU_01191(1.46696491651),AtWU_01271(-2.06605529948),AtWU_01377(-2.32558918917),AtWU_01409(-2.9401183068),AtWU_01429(-1.33019700351),AtWU_01864(-1.23408168573),AtWU_01904(1.2777261582),AtWU_01913(-1.6250755811),AtWU_01937(-2.04148784894),AtWU_01984(-2.27245511492),…	AtWU_00146(-2.77392539179),AtWU_00211(1.17774660533),AtWU_00386(-1.08813508711),AtWU_00872(-1.65770066104),AtWU_01111(-1.88673431522),AtWU_01191(1.46696491651),AtWU_01271(-2.06605529948),AtWU_01377(-2.32558918917),AtWU_01409(-2.9401183068),AtWU_01429(-1.33019700351),AtWU_01864(-1.23408168573),AtWU_01904(1.2777261582),AtWU_01913(-1.6250755811),AtWU_01937(-2.04148784894),AtWU_01984(-2.27245511492),…
GO:0071900	regulation of protein serine/threonine kinase activity	biological process	28/1854	43/3745	0.0278	0.897509	AtWU_00256(-2.29571880629),AtWU_01409(-2.9401183068),AtWU_02383(-1.02813776771),AtWU_02421(-1.76050637579),AtWU_02878(-1.09809706786),AtWU_04233(-1.71996039818),AtWU_04294(-2.67708233304),AtWU_04459(-1.95519991092),AtWU_05267(-1.40285303415),AtWU_05388(-2.65048057421),AtWU_05574(-1.563032297),AtWU_05796(-2.83164072854),AtWU_05873(-1.88092631565),AtWU_06737(-2.38064711324),AtWU_06935(-1.3740022895…	AtWU_00256(-2.29571880629),AtWU_01409(-2.9401183068),AtWU_02383(-1.02813776771),AtWU_02421(-1.76050637579),AtWU_02878(-1.09809706786),AtWU_04233(-1.71996039818),AtWU_04294(-2.67708233304),AtWU_04459(-1.95519991092),AtWU_05267(-1.40285303415),AtWU_05388(-2.65048057421),AtWU_05574(-1.563032297),AtWU_05796(-2.83164072854),AtWU_05873(-1.88092631565),AtWU_06737(-2.38064711324),AtWU_06935(-1.3740022895…
GO:0010562	positive regulation of phosphorus metabolic process	biological process	54/1854	90/3745	0.02791	0.897509	AtWU_00256(-2.29571880629),AtWU_00361(-1.44907749244),AtWU_01004(-2.60918430462),AtWU_01108(-1.80017561037),AtWU_01409(-2.9401183068),AtWU_01787(2.94260493036),AtWU_01835(-1.8778911232),AtWU_02383(-1.02813776771),AtWU_02878(-1.09809706786),AtWU_03094(-1.07926913722),AtWU_03152(-1.82150362316),AtWU_04233(-1.71996039818),AtWU_04294(-2.67708233304),AtWU_04338(-1.23279774776),AtWU_04448(-1.3554326284…	AtWU_00256(-2.29571880629),AtWU_00361(-1.44907749244),AtWU_01004(-2.60918430462),AtWU_01108(-1.80017561037),AtWU_01409(-2.9401183068),AtWU_01787(2.94260493036),AtWU_01835(-1.8778911232),AtWU_02383(-1.02813776771),AtWU_02878(-1.09809706786),AtWU_03094(-1.07926913722),AtWU_03152(-1.82150362316),AtWU_04233(-1.71996039818),AtWU_04294(-2.67708233304),AtWU_04338(-1.23279774776),AtWU_04448(-1.3554326284…
GO:0045937	positive regulation of phosphate metabolic process	biological process	54/1854	90/3745	0.02791	0.897509	AtWU_00256(-2.29571880629),AtWU_00361(-1.44907749244),AtWU_01004(-2.60918430462),AtWU_01108(-1.80017561037),AtWU_01409(-2.9401183068),AtWU_01787(2.94260493036),AtWU_01835(-1.8778911232),AtWU_02383(-1.02813776771),AtWU_02878(-1.09809706786),AtWU_03094(-1.07926913722),AtWU_03152(-1.82150362316),AtWU_04233(-1.71996039818),AtWU_04294(-2.67708233304),AtWU_04338(-1.23279774776),AtWU_04448(-1.3554326284…	AtWU_00256(-2.29571880629),AtWU_00361(-1.44907749244),AtWU_01004(-2.60918430462),AtWU_01108(-1.80017561037),AtWU_01409(-2.9401183068),AtWU_01787(2.94260493036),AtWU_01835(-1.8778911232),AtWU_02383(-1.02813776771),AtWU_02878(-1.09809706786),AtWU_03094(-1.07926913722),AtWU_03152(-1.82150362316),AtWU_04233(-1.71996039818),AtWU_04294(-2.67708233304),AtWU_04338(-1.23279774776),AtWU_04448(-1.3554326284…
GO:0032968	positive regulation of transcription elongation from RNA polymerase II promoter	biological process	24/1854	36/3745	0.02794	0.897509	AtWU_00146(-2.77392539179),AtWU_02545(4.08246564688),AtWU_04039(1.27862861922),AtWU_04288(-1.29999135463),AtWU_04392(-2.31063002091),AtWU_04758(-1.38583904636),AtWU_04877(-1.24568189468),AtWU_04908(-1.65863906239),AtWU_05601(-1.34941403651),AtWU_05638(-1.12055343231),AtWU_06085(-2.47459365029),AtWU_06421(2.15206743296),AtWU_06887(-1.53869124307),AtWU_07297(-1.29490452611),AtWU_07649(-2.1722547002…	AtWU_00146(-2.77392539179),AtWU_02545(4.08246564688),AtWU_04039(1.27862861922),AtWU_04288(-1.29999135463),AtWU_04392(-2.31063002091),AtWU_04758(-1.38583904636),AtWU_04877(-1.24568189468),AtWU_04908(-1.65863906239),AtWU_05601(-1.34941403651),AtWU_05638(-1.12055343231),AtWU_06085(-2.47459365029),AtWU_06421(2.15206743296),AtWU_06887(-1.53869124307),AtWU_07297(-1.29490452611),AtWU_07649(-2.1722547002…
GO:0065009	regulation of molecular function	biological process	183/1854	335/3745	0.0282	0.897509	AtWU_00015(-1.29754847984),AtWU_00062(-1.77987486065),AtWU_00079(-1.52597175955),AtWU_00256(-2.29571880629),AtWU_00345(1.74809635323),AtWU_00356(-2.30297526344),AtWU_00386(-1.08813508711),AtWU_00610(-1.07179561141),AtWU_00626(-2.07923647048),AtWU_01001(-1.0483071742),AtWU_01004(-2.60918430462),AtWU_01382(-1.20626132525),AtWU_01387(-1.25531396204),AtWU_01395(1.29005627392),AtWU_01409(-2.9401183068…	AtWU_00015(-1.29754847984),AtWU_00062(-1.77987486065),AtWU_00079(-1.52597175955),AtWU_00256(-2.29571880629),AtWU_00345(1.74809635323),AtWU_00356(-2.30297526344),AtWU_00386(-1.08813508711),AtWU_00610(-1.07179561141),AtWU_00626(-2.07923647048),AtWU_01001(-1.0483071742),AtWU_01004(-2.60918430462),AtWU_01382(-1.20626132525),AtWU_01387(-1.25531396204),AtWU_01395(1.29005627392),AtWU_01409(-2.9401183068…
GO:0010514	induction of conjugation with cellular fusion	biological process	17/1854	24/3745	0.02825	0.897509	AtWU_00386(-1.08813508711),AtWU_01377(-2.32558918917),AtWU_01392(-1.49786368436),AtWU_04392(-2.31063002091),AtWU_04430(-1.64663419052),AtWU_05604(-2.68777550025),AtWU_05991(-1.56253403579),AtWU_05998(-2.06413865178),AtWU_07237(-1.74895055811),AtWU_07370(-1.86913952322),AtWU_07496(-3.17664842135),AtWU_07512(-1.55140226972),AtWU_07789(-2.75936222054),AtWU_08255(-2.79179511543),AtWU_08490(-1.7894251…	AtWU_00386(-1.08813508711),AtWU_01377(-2.32558918917),AtWU_01392(-1.49786368436),AtWU_04392(-2.31063002091),AtWU_04430(-1.64663419052),AtWU_05604(-2.68777550025),AtWU_05991(-1.56253403579),AtWU_05998(-2.06413865178),AtWU_07237(-1.74895055811),AtWU_07370(-1.86913952322),AtWU_07496(-3.17664842135),AtWU_07512(-1.55140226972),AtWU_07789(-2.75936222054),AtWU_08255(-2.79179511543),AtWU_08490(-1.7894251…
GO:0030242	autophagy of peroxisome	biological process	14/1854	19/3745	0.02852	0.897509	AtWU_00256(-2.29571880629),AtWU_00311(-1.11432206518),AtWU_00361(-1.44907749244),AtWU_00420(-1.35269853273),AtWU_04294(-2.67708233304),AtWU_04295(-2.96686791109),AtWU_04338(-1.23279774776),AtWU_04916(-2.36917031332),AtWU_05742(-1.24264896103),AtWU_07634(-1.62702744261),AtWU_07734(-1.67259734951),AtWU_08318(-1.02119161879),AtWU_08504(-1.84141528439),AtWU_09908(-1.68744601267)	AtWU_00256(-2.29571880629),AtWU_00311(-1.11432206518),AtWU_00361(-1.44907749244),AtWU_00420(-1.35269853273),AtWU_04294(-2.67708233304),AtWU_04295(-2.96686791109),AtWU_04338(-1.23279774776),AtWU_04916(-2.36917031332),AtWU_05742(-1.24264896103),AtWU_07634(-1.62702744261),AtWU_07734(-1.67259734951),AtWU_08318(-1.02119161879),AtWU_08504(-1.84141528439),AtWU_09908(-1.68744601267)
GO:0032185	septin cytoskeleton organization	biological process	14/1854	19/3745	0.02852	0.897509	AtWU_00015(-1.29754847984),AtWU_00065(-1.17474477365),AtWU_00361(-1.44907749244),AtWU_01020(-2.03439711304),AtWU_01409(-2.9401183068),AtWU_01793(-1.17682317593),AtWU_02976(-2.5946354243),AtWU_04583(-1.11844880525),AtWU_05267(-1.40285303415),AtWU_07874(-2.05634744546),AtWU_08574(-2.41754833146),AtWU_08668(-1.71442967134),AtWU_10275(-2.69435994287),AtWU_10988(-1.60713418323)	AtWU_00015(-1.29754847984),AtWU_00065(-1.17474477365),AtWU_00361(-1.44907749244),AtWU_01020(-2.03439711304),AtWU_01409(-2.9401183068),AtWU_01793(-1.17682317593),AtWU_02976(-2.5946354243),AtWU_04583(-1.11844880525),AtWU_05267(-1.40285303415),AtWU_07874(-2.05634744546),AtWU_08574(-2.41754833146),AtWU_08668(-1.71442967134),AtWU_10275(-2.69435994287),AtWU_10988(-1.60713418323)
GO:0030437	ascospore formation	biological process	49/1854	81/3745	0.0293	0.897509	AtWU_00989(-1.03986664634),AtWU_01461(-1.35222934221),AtWU_01691(-2.19994426673),AtWU_01916(-2.33513724052),AtWU_01952(-1.37693078454),AtWU_02090(-1.94387766972),AtWU_02146(1.58010181597),AtWU_02728(-1.03273020858),AtWU_02847(-2.97975306548),AtWU_03054(1.2894638874),AtWU_03657(-1.56765121474),AtWU_04391(-1.81188378154),AtWU_04430(-1.64663419052),AtWU_04709(-1.6678003416),AtWU_05213(-2.6692882585)…	AtWU_00989(-1.03986664634),AtWU_01461(-1.35222934221),AtWU_01691(-2.19994426673),AtWU_01916(-2.33513724052),AtWU_01952(-1.37693078454),AtWU_02090(-1.94387766972),AtWU_02146(1.58010181597),AtWU_02728(-1.03273020858),AtWU_02847(-2.97975306548),AtWU_03054(1.2894638874),AtWU_03657(-1.56765121474),AtWU_04391(-1.81188378154),AtWU_04430(-1.64663419052),AtWU_04709(-1.6678003416),AtWU_05213(-2.6692882585)…
GO:0001080	nitrogen catabolite activation of transcription from RNA polymerase II promoter	biological process	5/1854	5/3745	0.02966	0.897509	AtWU_01377(-2.32558918917),AtWU_03109(1.14328560934),AtWU_04678(-1.70580175235),AtWU_05609(-2.89874226006),AtWU_07014(-3.32901113519)	AtWU_01377(-2.32558918917),AtWU_03109(1.14328560934),AtWU_04678(-1.70580175235),AtWU_05609(-2.89874226006),AtWU_07014(-3.32901113519)
GO:0015820	leucine transport	biological process	5/1854	5/3745	0.02966	0.897509	AtWU_01143(-4.11204877726),AtWU_01382(-1.20626132525),AtWU_02010(-1.44808150055),AtWU_08490(-1.78942519764),AtWU_09030(-1.25932786651)	AtWU_01143(-4.11204877726),AtWU_01382(-1.20626132525),AtWU_02010(-1.44808150055),AtWU_08490(-1.78942519764),AtWU_09030(-1.25932786651)
GO:0018108	peptidyl-tyrosine phosphorylation	biological process	5/1854	5/3745	0.02966	0.897509	AtWU_00062(-1.77987486065),AtWU_00361(-1.44907749244),AtWU_01916(-2.33513724052),AtWU_05796(-2.83164072854),AtWU_07634(-1.62702744261)	AtWU_00062(-1.77987486065),AtWU_00361(-1.44907749244),AtWU_01916(-2.33513724052),AtWU_05796(-2.83164072854),AtWU_07634(-1.62702744261)
GO:0031452	negative regulation of heterochromatin assembly	biological process	5/1854	5/3745	0.02966	0.897509	AtWU_03026(-1.3820278687),AtWU_03057(-1.90987635167),AtWU_04877(-1.24568189468),AtWU_04908(-1.65863906239),AtWU_11200(-1.19073243955)	AtWU_03026(-1.3820278687),AtWU_03057(-1.90987635167),AtWU_04877(-1.24568189468),AtWU_04908(-1.65863906239),AtWU_11200(-1.19073243955)
GO:0033621	nuclear-transcribed mRNA catabolic process, meiosis-specific transcripts	biological process	5/1854	5/3745	0.02966	0.897509	AtWU_01719(-3.00590569383),AtWU_04026(-2.63854607612),AtWU_05582(-1.7003742089),AtWU_09623(-2.50606349858),AtWU_09881(-3.70967127626)	AtWU_01719(-3.00590569383),AtWU_04026(-2.63854607612),AtWU_05582(-1.7003742089),AtWU_09623(-2.50606349858),AtWU_09881(-3.70967127626)
GO:0042174	negative regulation of sporulation resulting in formation of a cellular spore	biological process	5/1854	5/3745	0.02966	0.897509	AtWU_01108(-1.80017561037),AtWU_03036(-1.93274266248),AtWU_05574(-1.563032297),AtWU_05789(1.61213625731),AtWU_08691(-3.23556714836)	AtWU_01108(-1.80017561037),AtWU_03036(-1.93274266248),AtWU_05574(-1.563032297),AtWU_05789(1.61213625731),AtWU_08691(-3.23556714836)
GO:0045764	positive regulation of cellular amino acid metabolic process	biological process	5/1854	5/3745	0.02966	0.897509	AtWU_01392(-1.49786368436),AtWU_01603(-1.22757933119),AtWU_04678(-1.70580175235),AtWU_08168(-1.26618996597),AtWU_09167(-2.84141026243)	AtWU_01392(-1.49786368436),AtWU_01603(-1.22757933119),AtWU_04678(-1.70580175235),AtWU_08168(-1.26618996597),AtWU_09167(-2.84141026243)
GO:0071280	cellular response to copper ion	biological process	5/1854	5/3745	0.02966	0.897509	AtWU_01913(-1.6250755811),AtWU_04314(-2.26988991298),AtWU_04391(-1.81188378154),AtWU_05197(-3.73811168418),AtWU_05722(-1.17848694223)	AtWU_01913(-1.6250755811),AtWU_04314(-2.26988991298),AtWU_04391(-1.81188378154),AtWU_05197(-3.73811168418),AtWU_05722(-1.17848694223)
GO:0072364	regulation of cellular ketone metabolic process by regulation of transcription from RNA polymerase I...	biological process	5/1854	5/3745	0.02966	0.897509	AtWU_01392(-1.49786368436),AtWU_01913(-1.6250755811),AtWU_06024(-2.35714802466),AtWU_08583(-1.62820951159),AtWU_08687(-1.77047123601)	AtWU_01392(-1.49786368436),AtWU_01913(-1.6250755811),AtWU_06024(-2.35714802466),AtWU_08583(-1.62820951159),AtWU_08687(-1.77047123601)
GO:0090294	nitrogen catabolite activation of transcription	biological process	5/1854	5/3745	0.02966	0.897509	AtWU_01377(-2.32558918917),AtWU_03109(1.14328560934),AtWU_04678(-1.70580175235),AtWU_05609(-2.89874226006),AtWU_07014(-3.32901113519)	AtWU_01377(-2.32558918917),AtWU_03109(1.14328560934),AtWU_04678(-1.70580175235),AtWU_05609(-2.89874226006),AtWU_07014(-3.32901113519)
GO:0098713	leucine import across plasma membrane	biological process	5/1854	5/3745	0.02966	0.897509	AtWU_01143(-4.11204877726),AtWU_01382(-1.20626132525),AtWU_02010(-1.44808150055),AtWU_08490(-1.78942519764),AtWU_09030(-1.25932786651)	AtWU_01143(-4.11204877726),AtWU_01382(-1.20626132525),AtWU_02010(-1.44808150055),AtWU_08490(-1.78942519764),AtWU_09030(-1.25932786651)
GO:1905532	regulation of leucine import across plasma membrane	biological process	5/1854	5/3745	0.02966	0.897509	AtWU_01143(-4.11204877726),AtWU_01382(-1.20626132525),AtWU_02010(-1.44808150055),AtWU_08490(-1.78942519764),AtWU_09030(-1.25932786651)	AtWU_01143(-4.11204877726),AtWU_01382(-1.20626132525),AtWU_02010(-1.44808150055),AtWU_08490(-1.78942519764),AtWU_09030(-1.25932786651)
GO:0009058	biosynthetic process	biological process	829/1854	1616/3745	0.03008	0.906226	AtWU_00008(1.68524009272),AtWU_00014(1.54448582118),AtWU_00033(1.94202717249),AtWU_00058(1.11297327285),AtWU_00063(-1.62743432786),AtWU_00065(-1.17474477365),AtWU_00069(-1.62514069774),AtWU_00072(-2.88742987787),AtWU_00074(-1.64867382473),AtWU_00076(-2.88637360038),AtWU_00077(-2.20438247509),AtWU_00080(-1.06137555068),AtWU_00124(-1.31974937723),AtWU_00135(1.09630243946),AtWU_00141(-1.79379407048)…	AtWU_00008(1.68524009272),AtWU_00014(1.54448582118),AtWU_00033(1.94202717249),AtWU_00058(1.11297327285),AtWU_00063(-1.62743432786),AtWU_00065(-1.17474477365),AtWU_00069(-1.62514069774),AtWU_00072(-2.88742987787),AtWU_00074(-1.64867382473),AtWU_00076(-2.88637360038),AtWU_00077(-2.20438247509),AtWU_00080(-1.06137555068),AtWU_00124(-1.31974937723),AtWU_00135(1.09630243946),AtWU_00141(-1.79379407048)…
GO:0045860	positive regulation of protein kinase activity	biological process	29/1854	45/3745	0.03048	0.914267	AtWU_00256(-2.29571880629),AtWU_01004(-2.60918430462),AtWU_01409(-2.9401183068),AtWU_02383(-1.02813776771),AtWU_02878(-1.09809706786),AtWU_04233(-1.71996039818),AtWU_04294(-2.67708233304),AtWU_04459(-1.95519991092),AtWU_05336(-2.53161306662),AtWU_05388(-2.65048057421),AtWU_05574(-1.563032297),AtWU_06139(-1.53211632456),AtWU_06737(-2.38064711324),AtWU_06745(-1.91292664239),AtWU_06935(-1.3740022895…	AtWU_00256(-2.29571880629),AtWU_01004(-2.60918430462),AtWU_01409(-2.9401183068),AtWU_02383(-1.02813776771),AtWU_02878(-1.09809706786),AtWU_04233(-1.71996039818),AtWU_04294(-2.67708233304),AtWU_04459(-1.95519991092),AtWU_05336(-2.53161306662),AtWU_05388(-2.65048057421),AtWU_05574(-1.563032297),AtWU_06139(-1.53211632456),AtWU_06737(-2.38064711324),AtWU_06745(-1.91292664239),AtWU_06935(-1.3740022895…
GO:0000990	transcription factor activity, core RNA polymerase binding	molecular function	22/1599	31/3225	0.01273	0.91494	AtWU_00146(-2.77392539179),AtWU_00185(-1.37505194766),AtWU_00302(-1.83657733596),AtWU_00615(-2.6387917434),AtWU_01799(-2.18557650158),AtWU_02372(1.15917698992),AtWU_03240(-2.75585619957),AtWU_04094(-2.33226841318),AtWU_04758(-1.38583904636),AtWU_04970(-1.68246507401),AtWU_05085(-1.53290328886),AtWU_05428(-1.65846002374),AtWU_05849(-1.71966122928),AtWU_06827(-2.29061147661),AtWU_07216(-1.653700640…	AtWU_00146(-2.77392539179),AtWU_00185(-1.37505194766),AtWU_00302(-1.83657733596),AtWU_00615(-2.6387917434),AtWU_01799(-2.18557650158),AtWU_02372(1.15917698992),AtWU_03240(-2.75585619957),AtWU_04094(-2.33226841318),AtWU_04758(-1.38583904636),AtWU_04970(-1.68246507401),AtWU_05085(-1.53290328886),AtWU_05428(-1.65846002374),AtWU_05849(-1.71966122928),AtWU_06827(-2.29061147661),AtWU_07216(-1.653700640…
GO:0004386	helicase activity	molecular function	46/1599	73/3225	0.0135	0.91494	AtWU_00137(-1.95369533994),AtWU_00242(-1.43559106047),AtWU_00306(-1.98232119374),AtWU_00394(-1.38879529149),AtWU_00671(-1.29761633583),AtWU_00876(-2.39808140934),AtWU_00928(-1.04334269791),AtWU_01001(-1.0483071742),AtWU_01387(-1.25531396204),AtWU_01704(-1.36225561387),AtWU_01792(-2.4557205043),AtWU_01842(-1.6543315482),AtWU_02420(-2.58931527484),AtWU_02725(-2.33169651787),AtWU_02889(-2.8069794740…	AtWU_00137(-1.95369533994),AtWU_00242(-1.43559106047),AtWU_00306(-1.98232119374),AtWU_00394(-1.38879529149),AtWU_00671(-1.29761633583),AtWU_00876(-2.39808140934),AtWU_00928(-1.04334269791),AtWU_01001(-1.0483071742),AtWU_01387(-1.25531396204),AtWU_01704(-1.36225561387),AtWU_01792(-2.4557205043),AtWU_01842(-1.6543315482),AtWU_02420(-2.58931527484),AtWU_02725(-2.33169651787),AtWU_02889(-2.8069794740…
GO:0016831	carboxy-lyase activity	molecular function	14/1599	18/3225	0.01391	0.91494	AtWU_00626(-2.07923647048),AtWU_01359(-2.96138101131),AtWU_01360(-2.5988008054),AtWU_02565(1.99424961172),AtWU_02675(-1.25798805708),AtWU_02762(1.42609698282),AtWU_04293(-2.96034281349),AtWU_05330(1.34570354807),AtWU_06566(-2.93651155495),AtWU_09330(2.43691085925),AtWU_09796(1.16099001117),AtWU_10924(-1.46715308775),AtWU_11035(-1.40394780382),AtWU_11414(-3.06939566829)	AtWU_00626(-2.07923647048),AtWU_01359(-2.96138101131),AtWU_01360(-2.5988008054),AtWU_02565(1.99424961172),AtWU_02675(-1.25798805708),AtWU_02762(1.42609698282),AtWU_04293(-2.96034281349),AtWU_05330(1.34570354807),AtWU_06566(-2.93651155495),AtWU_09330(2.43691085925),AtWU_09796(1.16099001117),AtWU_10924(-1.46715308775),AtWU_11035(-1.40394780382),AtWU_11414(-3.06939566829)
GO:0042826	histone deacetylase binding	molecular function	6/1599	6/3225	0.01479	0.91494	AtWU_01913(-1.6250755811),AtWU_05571(1.10504601656),AtWU_06024(-2.35714802466),AtWU_06029(-2.64290917029),AtWU_09997(-2.28081850479),AtWU_10568(-1.96759513353)	AtWU_01913(-1.6250755811),AtWU_05571(1.10504601656),AtWU_06024(-2.35714802466),AtWU_06029(-2.64290917029),AtWU_09997(-2.28081850479),AtWU_10568(-1.96759513353)
GO:0003724	RNA helicase activity	molecular function	30/1599	45/3225	0.01495	0.91494	AtWU_00137(-1.95369533994),AtWU_00242(-1.43559106047),AtWU_00306(-1.98232119374),AtWU_00394(-1.38879529149),AtWU_00876(-2.39808140934),AtWU_00928(-1.04334269791),AtWU_01387(-1.25531396204),AtWU_01704(-1.36225561387),AtWU_01792(-2.4557205043),AtWU_01842(-1.6543315482),AtWU_02420(-2.58931527484),AtWU_02725(-2.33169651787),AtWU_02889(-2.80697947402),AtWU_04058(-3.04516995933),AtWU_04251(-1.756524316…	AtWU_00137(-1.95369533994),AtWU_00242(-1.43559106047),AtWU_00306(-1.98232119374),AtWU_00394(-1.38879529149),AtWU_00876(-2.39808140934),AtWU_00928(-1.04334269791),AtWU_01387(-1.25531396204),AtWU_01704(-1.36225561387),AtWU_01792(-2.4557205043),AtWU_01842(-1.6543315482),AtWU_02420(-2.58931527484),AtWU_02725(-2.33169651787),AtWU_02889(-2.80697947402),AtWU_04058(-3.04516995933),AtWU_04251(-1.756524316…
GO:0004004	ATP-dependent RNA helicase activity	molecular function	30/1599	45/3225	0.01495	0.91494	AtWU_00137(-1.95369533994),AtWU_00242(-1.43559106047),AtWU_00306(-1.98232119374),AtWU_00394(-1.38879529149),AtWU_00876(-2.39808140934),AtWU_00928(-1.04334269791),AtWU_01387(-1.25531396204),AtWU_01704(-1.36225561387),AtWU_01792(-2.4557205043),AtWU_01842(-1.6543315482),AtWU_02420(-2.58931527484),AtWU_02725(-2.33169651787),AtWU_02889(-2.80697947402),AtWU_04058(-3.04516995933),AtWU_04251(-1.756524316…	AtWU_00137(-1.95369533994),AtWU_00242(-1.43559106047),AtWU_00306(-1.98232119374),AtWU_00394(-1.38879529149),AtWU_00876(-2.39808140934),AtWU_00928(-1.04334269791),AtWU_01387(-1.25531396204),AtWU_01704(-1.36225561387),AtWU_01792(-2.4557205043),AtWU_01842(-1.6543315482),AtWU_02420(-2.58931527484),AtWU_02725(-2.33169651787),AtWU_02889(-2.80697947402),AtWU_04058(-3.04516995933),AtWU_04251(-1.756524316…
GO:0008186	RNA-dependent ATPase activity	molecular function	30/1599	45/3225	0.01495	0.91494	AtWU_00137(-1.95369533994),AtWU_00242(-1.43559106047),AtWU_00306(-1.98232119374),AtWU_00394(-1.38879529149),AtWU_00876(-2.39808140934),AtWU_00928(-1.04334269791),AtWU_01387(-1.25531396204),AtWU_01704(-1.36225561387),AtWU_01792(-2.4557205043),AtWU_01842(-1.6543315482),AtWU_02420(-2.58931527484),AtWU_02725(-2.33169651787),AtWU_02889(-2.80697947402),AtWU_04058(-3.04516995933),AtWU_04251(-1.756524316…	AtWU_00137(-1.95369533994),AtWU_00242(-1.43559106047),AtWU_00306(-1.98232119374),AtWU_00394(-1.38879529149),AtWU_00876(-2.39808140934),AtWU_00928(-1.04334269791),AtWU_01387(-1.25531396204),AtWU_01704(-1.36225561387),AtWU_01792(-2.4557205043),AtWU_01842(-1.6543315482),AtWU_02420(-2.58931527484),AtWU_02725(-2.33169651787),AtWU_02889(-2.80697947402),AtWU_04058(-3.04516995933),AtWU_04251(-1.756524316…
GO:0016591	DNA-directed RNA polymerase II, holoenzyme	cellular component	34/1810	53/3626	0.02513	0.920975	AtWU_00058(1.11297327285),AtWU_00185(-1.37505194766),AtWU_00302(-1.83657733596),AtWU_00615(-2.6387917434),AtWU_01799(-2.18557650158),AtWU_02177(-1.20918247303),AtWU_02372(1.15917698992),AtWU_02878(-1.09809706786),AtWU_03698(-1.35968866946),AtWU_03755(1.38539857274),AtWU_04087(-2.59432145544),AtWU_04094(-2.33226841318),AtWU_04155(-2.10812139594),AtWU_04325(-1.85163662934),AtWU_04970(-1.68246507401…	AtWU_00058(1.11297327285),AtWU_00185(-1.37505194766),AtWU_00302(-1.83657733596),AtWU_00615(-2.6387917434),AtWU_01799(-2.18557650158),AtWU_02177(-1.20918247303),AtWU_02372(1.15917698992),AtWU_02878(-1.09809706786),AtWU_03698(-1.35968866946),AtWU_03755(1.38539857274),AtWU_04087(-2.59432145544),AtWU_04094(-2.33226841318),AtWU_04155(-2.10812139594),AtWU_04325(-1.85163662934),AtWU_04970(-1.68246507401…
GO:0030684	preribosome	cellular component	86/1810	148/3626	0.02537	0.920975	AtWU_00138(-3.60310497704),AtWU_00144(-2.18906682853),AtWU_00149(1.4998161239),AtWU_00208(-2.96122890547),AtWU_00306(-1.98232119374),AtWU_00377(-2.27413588892),AtWU_00915(-3.48264353),AtWU_01011(-1.23443575312),AtWU_01378(-1.51296261582),AtWU_01969(-1.62728733875),AtWU_02035(-2.36290053987),AtWU_02074(-1.69539632634),AtWU_02410(-1.81488917861),AtWU_02557(-1.37953448207),AtWU_02593(-3.64313289597)…	AtWU_00138(-3.60310497704),AtWU_00144(-2.18906682853),AtWU_00149(1.4998161239),AtWU_00208(-2.96122890547),AtWU_00306(-1.98232119374),AtWU_00377(-2.27413588892),AtWU_00915(-3.48264353),AtWU_01011(-1.23443575312),AtWU_01378(-1.51296261582),AtWU_01969(-1.62728733875),AtWU_02035(-2.36290053987),AtWU_02074(-1.69539632634),AtWU_02410(-1.81488917861),AtWU_02557(-1.37953448207),AtWU_02593(-3.64313289597)…
GO:0032156	septin cytoskeleton	cellular component	16/1810	22/3626	0.02542	0.920975	AtWU_00305(-1.33443427254),AtWU_00361(-1.44907749244),AtWU_01020(-2.03439711304),AtWU_01409(-2.9401183068),AtWU_01793(-1.17682317593),AtWU_01905(-1.46679933783),AtWU_01937(-2.04148784894),AtWU_05809(-1.38238956369),AtWU_07874(-2.05634744546),AtWU_08003(2.87037327139),AtWU_08259(-2.20582555129),AtWU_08574(-2.41754833146),AtWU_08668(-1.71442967134),AtWU_09667(-2.6474702152),AtWU_10308(-1.6574127116…	AtWU_00305(-1.33443427254),AtWU_00361(-1.44907749244),AtWU_01020(-2.03439711304),AtWU_01409(-2.9401183068),AtWU_01793(-1.17682317593),AtWU_01905(-1.46679933783),AtWU_01937(-2.04148784894),AtWU_05809(-1.38238956369),AtWU_07874(-2.05634744546),AtWU_08003(2.87037327139),AtWU_08259(-2.20582555129),AtWU_08574(-2.41754833146),AtWU_08668(-1.71442967134),AtWU_09667(-2.6474702152),AtWU_10308(-1.6574127116…
GO:0070603	SWI/SNF superfamily-type complex	cellular component	23/1810	34/3626	0.02761	0.920975	AtWU_00124(-1.31974937723),AtWU_00146(-2.77392539179),AtWU_00870(-1.09603465205),AtWU_00872(-1.65770066104),AtWU_01952(-1.37693078454),AtWU_02581(-1.25923315752),AtWU_02698(-3.40447093929),AtWU_02726(-1.1864990657),AtWU_03040(-1.91441020369),AtWU_03057(-1.90987635167),AtWU_03233(-1.64886776142),AtWU_03240(-2.75585619957),AtWU_03740(-1.41013190409),AtWU_04278(-1.1611510858),AtWU_05085(-1.532903288…	AtWU_00124(-1.31974937723),AtWU_00146(-2.77392539179),AtWU_00870(-1.09603465205),AtWU_00872(-1.65770066104),AtWU_01952(-1.37693078454),AtWU_02581(-1.25923315752),AtWU_02698(-3.40447093929),AtWU_02726(-1.1864990657),AtWU_03040(-1.91441020369),AtWU_03057(-1.90987635167),AtWU_03233(-1.64886776142),AtWU_03240(-2.75585619957),AtWU_03740(-1.41013190409),AtWU_04278(-1.1611510858),AtWU_05085(-1.532903288…
GO:1902494	catalytic complex	cellular component	307/1810	572/3626	0.02797	0.920975	AtWU_00018(1.01319899777),AtWU_00058(1.11297327285),AtWU_00065(-1.17474477365),AtWU_00124(-1.31974937723),AtWU_00144(-2.18906682853),AtWU_00146(-2.77392539179),AtWU_00156(-2.2082435232),AtWU_00158(-1.71816689523),AtWU_00185(-1.37505194766),AtWU_00206(-2.33114062576),AtWU_00242(-1.43559106047),AtWU_00291(-1.85395197595),AtWU_00302(-1.83657733596),AtWU_00311(-1.11432206518),AtWU_00366(-1.8422611401…	AtWU_00018(1.01319899777),AtWU_00058(1.11297327285),AtWU_00065(-1.17474477365),AtWU_00124(-1.31974937723),AtWU_00144(-2.18906682853),AtWU_00146(-2.77392539179),AtWU_00156(-2.2082435232),AtWU_00158(-1.71816689523),AtWU_00185(-1.37505194766),AtWU_00206(-2.33114062576),AtWU_00242(-1.43559106047),AtWU_00291(-1.85395197595),AtWU_00302(-1.83657733596),AtWU_00311(-1.11432206518),AtWU_00366(-1.8422611401…
GO:0030688	preribosome, small subunit precursor	cellular component	11/1810	14/3626	0.02805	0.920975	AtWU_00915(-3.48264353),AtWU_06062(-1.31299119446),AtWU_06211(-2.17985784407),AtWU_07549(-2.33594046912),AtWU_07834(-2.17717505274),AtWU_08387(-1.36113274227),AtWU_08847(-3.67801259206),AtWU_09886(-2.8817308712),AtWU_10019(-3.14749325404),AtWU_10211(-2.05004520566),AtWU_10911(-1.32656749325)	AtWU_00915(-3.48264353),AtWU_06062(-1.31299119446),AtWU_06211(-2.17985784407),AtWU_07549(-2.33594046912),AtWU_07834(-2.17717505274),AtWU_08387(-1.36113274227),AtWU_08847(-3.67801259206),AtWU_09886(-2.8817308712),AtWU_10019(-3.14749325404),AtWU_10211(-2.05004520566),AtWU_10911(-1.32656749325)
GO:0031306	intrinsic component of mitochondrial outer membrane	cellular component	11/1810	14/3626	0.02805	0.920975	AtWU_01005(-2.401385653),AtWU_02655(-1.38406453138),AtWU_05289(-1.48731223434),AtWU_05729(1.02023283963),AtWU_06484(-1.69191004594),AtWU_08522(-1.08852242189),AtWU_08775(-1.45537009356),AtWU_09104(-1.57174884314),AtWU_10520(-1.66759880819),AtWU_10902(-1.65102663853),AtWU_10928(1.48769733301)	AtWU_01005(-2.401385653),AtWU_02655(-1.38406453138),AtWU_05289(-1.48731223434),AtWU_05729(1.02023283963),AtWU_06484(-1.69191004594),AtWU_08522(-1.08852242189),AtWU_08775(-1.45537009356),AtWU_09104(-1.57174884314),AtWU_10520(-1.66759880819),AtWU_10902(-1.65102663853),AtWU_10928(1.48769733301)
GO:0031307	integral component of mitochondrial outer membrane	cellular component	11/1810	14/3626	0.02805	0.920975	AtWU_01005(-2.401385653),AtWU_02655(-1.38406453138),AtWU_05289(-1.48731223434),AtWU_05729(1.02023283963),AtWU_06484(-1.69191004594),AtWU_08522(-1.08852242189),AtWU_08775(-1.45537009356),AtWU_09104(-1.57174884314),AtWU_10520(-1.66759880819),AtWU_10902(-1.65102663853),AtWU_10928(1.48769733301)	AtWU_01005(-2.401385653),AtWU_02655(-1.38406453138),AtWU_05289(-1.48731223434),AtWU_05729(1.02023283963),AtWU_06484(-1.69191004594),AtWU_08522(-1.08852242189),AtWU_08775(-1.45537009356),AtWU_09104(-1.57174884314),AtWU_10520(-1.66759880819),AtWU_10902(-1.65102663853),AtWU_10928(1.48769733301)
GO:0032505	reproduction of a single-celled organism	biological process	87/1854	152/3745	0.03108	0.927761	AtWU_00065(-1.17474477365),AtWU_00610(-1.07179561141),AtWU_00989(-1.03986664634),AtWU_01004(-2.60918430462),AtWU_01392(-1.49786368436),AtWU_01409(-2.9401183068),AtWU_01441(-2.84390154772),AtWU_01461(-1.35222934221),AtWU_01691(-2.19994426673),AtWU_01793(-1.17682317593),AtWU_01916(-2.33513724052),AtWU_01919(1.46076195463),AtWU_01937(-2.04148784894),AtWU_01952(-1.37693078454),AtWU_02090(-1.943877669…	AtWU_00065(-1.17474477365),AtWU_00610(-1.07179561141),AtWU_00989(-1.03986664634),AtWU_01004(-2.60918430462),AtWU_01392(-1.49786368436),AtWU_01409(-2.9401183068),AtWU_01441(-2.84390154772),AtWU_01461(-1.35222934221),AtWU_01691(-2.19994426673),AtWU_01793(-1.17682317593),AtWU_01916(-2.33513724052),AtWU_01919(1.46076195463),AtWU_01937(-2.04148784894),AtWU_01952(-1.37693078454),AtWU_02090(-1.943877669…
GO:0007114	cell budding	biological process	25/1854	38/3745	0.0312	0.927761	AtWU_00065(-1.17474477365),AtWU_01409(-2.9401183068),AtWU_01793(-1.17682317593),AtWU_01919(1.46076195463),AtWU_01937(-2.04148784894),AtWU_01952(-1.37693078454),AtWU_02252(-1.53671149288),AtWU_02622(-1.50312925576),AtWU_02687(-1.92581743407),AtWU_02836(-1.50521759005),AtWU_03507(-1.44138107077),AtWU_05553(-1.30032867527),AtWU_06140(-2.40888009098),AtWU_06623(-3.00721080042),AtWU_06737(-2.380647113…	AtWU_00065(-1.17474477365),AtWU_01409(-2.9401183068),AtWU_01793(-1.17682317593),AtWU_01919(1.46076195463),AtWU_01937(-2.04148784894),AtWU_01952(-1.37693078454),AtWU_02252(-1.53671149288),AtWU_02622(-1.50312925576),AtWU_02687(-1.92581743407),AtWU_02836(-1.50521759005),AtWU_03507(-1.44138107077),AtWU_05553(-1.30032867527),AtWU_06140(-2.40888009098),AtWU_06623(-3.00721080042),AtWU_06737(-2.380647113…
GO:0006970	response to osmotic stress	biological process	51/1854	85/3745	0.03208	0.941912	AtWU_00305(-1.33443427254),AtWU_01700(-1.74533114982),AtWU_01913(-1.6250755811),AtWU_01916(-2.33513724052),AtWU_02064(-2.4260867487),AtWU_02252(-1.53671149288),AtWU_02496(-1.26746854505),AtWU_02564(1.81872935117),AtWU_02565(1.99424961172),AtWU_02861(-1.21695572637),AtWU_03120(-2.27537991781),AtWU_04233(-1.71996039818),AtWU_04314(-2.26988991298),AtWU_04747(-1.00468008479),AtWU_04809(-3.30858116898…	AtWU_00305(-1.33443427254),AtWU_01700(-1.74533114982),AtWU_01913(-1.6250755811),AtWU_01916(-2.33513724052),AtWU_02064(-2.4260867487),AtWU_02252(-1.53671149288),AtWU_02496(-1.26746854505),AtWU_02564(1.81872935117),AtWU_02565(1.99424961172),AtWU_02861(-1.21695572637),AtWU_03120(-2.27537991781),AtWU_04233(-1.71996039818),AtWU_04314(-2.26988991298),AtWU_04747(-1.00468008479),AtWU_04809(-3.30858116898…
GO:0032879	regulation of localization	biological process	98/1854	173/3745	0.03236	0.941912	AtWU_00062(-1.77987486065),AtWU_00065(-1.17474477365),AtWU_00074(-1.64867382473),AtWU_00263(-1.44575171627),AtWU_00295(-1.82475832656),AtWU_00317(-1.65408414358),AtWU_00361(-1.44907749244),AtWU_00738(-3.36757891531),AtWU_00941(-3.92049383253),AtWU_01020(-2.03439711304),AtWU_01143(-4.11204877726),AtWU_01382(-1.20626132525),AtWU_01461(-1.35222934221),AtWU_01913(-1.6250755811),AtWU_01916(-2.33513724…	AtWU_00062(-1.77987486065),AtWU_00065(-1.17474477365),AtWU_00074(-1.64867382473),AtWU_00263(-1.44575171627),AtWU_00295(-1.82475832656),AtWU_00317(-1.65408414358),AtWU_00361(-1.44907749244),AtWU_00738(-3.36757891531),AtWU_00941(-3.92049383253),AtWU_01020(-2.03439711304),AtWU_01143(-4.11204877726),AtWU_01382(-1.20626132525),AtWU_01461(-1.35222934221),AtWU_01913(-1.6250755811),AtWU_01916(-2.33513724…
GO:0003006	developmental process involved in reproduction	biological process	89/1854	156/3745	0.0325	0.941912	AtWU_00244(-2.23066340926),AtWU_00387(-3.0393195919),AtWU_00610(-1.07179561141),AtWU_00640(-1.63614897079),AtWU_00752(1.06280921473),AtWU_00989(-1.03986664634),AtWU_01004(-2.60918430462),AtWU_01108(-1.80017561037),AtWU_01392(-1.49786368436),AtWU_01441(-2.84390154772),AtWU_01461(-1.35222934221),AtWU_01691(-2.19994426673),AtWU_01847(-2.08256800979),AtWU_01913(-1.6250755811),AtWU_01916(-2.3351372405…	AtWU_00244(-2.23066340926),AtWU_00387(-3.0393195919),AtWU_00610(-1.07179561141),AtWU_00640(-1.63614897079),AtWU_00752(1.06280921473),AtWU_00989(-1.03986664634),AtWU_01004(-2.60918430462),AtWU_01108(-1.80017561037),AtWU_01392(-1.49786368436),AtWU_01441(-2.84390154772),AtWU_01461(-1.35222934221),AtWU_01691(-2.19994426673),AtWU_01847(-2.08256800979),AtWU_01913(-1.6250755811),AtWU_01916(-2.3351372405…
GO:0006362	transcription elongation from RNA polymerase I promoter	biological process	7/1854	8/3745	0.03291	0.941912	AtWU_04758(-1.38583904636),AtWU_06085(-2.47459365029),AtWU_07673(-1.56393764476),AtWU_10156(-1.39583011072),AtWU_10195(1.87991630413),AtWU_10236(-2.59823450586),AtWU_10278(-2.95135541335)	AtWU_04758(-1.38583904636),AtWU_06085(-2.47459365029),AtWU_07673(-1.56393764476),AtWU_10156(-1.39583011072),AtWU_10195(1.87991630413),AtWU_10236(-2.59823450586),AtWU_10278(-2.95135541335)
GO:0032368	regulation of lipid transport	biological process	7/1854	8/3745	0.03291	0.941912	AtWU_00295(-1.82475832656),AtWU_00361(-1.44907749244),AtWU_00738(-3.36757891531),AtWU_02651(-1.77328059508),AtWU_05873(-1.88092631565),AtWU_06737(-2.38064711324),AtWU_10275(-2.69435994287)	AtWU_00295(-1.82475832656),AtWU_00361(-1.44907749244),AtWU_00738(-3.36757891531),AtWU_02651(-1.77328059508),AtWU_05873(-1.88092631565),AtWU_06737(-2.38064711324),AtWU_10275(-2.69435994287)
GO:0032950	regulation of beta-glucan metabolic process	biological process	7/1854	8/3745	0.03291	0.941912	AtWU_00065(-1.17474477365),AtWU_00361(-1.44907749244),AtWU_02150(-1.97343174738),AtWU_02158(-1.60201767744),AtWU_02359(-1.58108430341),AtWU_07265(-2.90127087429),AtWU_07551(-2.17936921292)	AtWU_00065(-1.17474477365),AtWU_00361(-1.44907749244),AtWU_02150(-1.97343174738),AtWU_02158(-1.60201767744),AtWU_02359(-1.58108430341),AtWU_07265(-2.90127087429),AtWU_07551(-2.17936921292)
GO:0051952	regulation of amine transport	biological process	7/1854	8/3745	0.03291	0.941912	AtWU_01143(-4.11204877726),AtWU_01382(-1.20626132525),AtWU_02010(-1.44808150055),AtWU_05284(-2.54360241944),AtWU_08490(-1.78942519764),AtWU_09030(-1.25932786651),AtWU_10313(1.49912081886)	AtWU_01143(-4.11204877726),AtWU_01382(-1.20626132525),AtWU_02010(-1.44808150055),AtWU_05284(-2.54360241944),AtWU_08490(-1.78942519764),AtWU_09030(-1.25932786651),AtWU_10313(1.49912081886)
GO:0051955	regulation of amino acid transport	biological process	7/1854	8/3745	0.03291	0.941912	AtWU_01143(-4.11204877726),AtWU_01382(-1.20626132525),AtWU_02010(-1.44808150055),AtWU_05284(-2.54360241944),AtWU_08490(-1.78942519764),AtWU_09030(-1.25932786651),AtWU_10313(1.49912081886)	AtWU_01143(-4.11204877726),AtWU_01382(-1.20626132525),AtWU_02010(-1.44808150055),AtWU_05284(-2.54360241944),AtWU_08490(-1.78942519764),AtWU_09030(-1.25932786651),AtWU_10313(1.49912081886)
GO:1904262	negative regulation of TORC1 signaling	biological process	7/1854	8/3745	0.03291	0.941912	AtWU_02010(-1.44808150055),AtWU_02583(-1.51328563113),AtWU_05284(-2.54360241944),AtWU_07102(-2.94816696618),AtWU_07842(-2.55940697864),AtWU_08980(-1.40161535485),AtWU_10528(-1.09197773881)	AtWU_02010(-1.44808150055),AtWU_02583(-1.51328563113),AtWU_05284(-2.54360241944),AtWU_07102(-2.94816696618),AtWU_07842(-2.55940697864),AtWU_08980(-1.40161535485),AtWU_10528(-1.09197773881)
GO:1903338	regulation of cell wall organization or biogenesis	biological process	18/1854	26/3745	0.03333	0.94922	AtWU_00065(-1.17474477365),AtWU_00256(-2.29571880629),AtWU_00361(-1.44907749244),AtWU_00738(-3.36757891531),AtWU_01912(-2.23918716328),AtWU_02150(-1.97343174738),AtWU_02158(-1.60201767744),AtWU_02359(-1.58108430341),AtWU_04294(-2.67708233304),AtWU_05553(-1.30032867527),AtWU_05712(-1.07088519625),AtWU_05873(-1.88092631565),AtWU_06484(-1.69191004594),AtWU_07265(-2.90127087429),AtWU_07558(-2.0719854…	AtWU_00065(-1.17474477365),AtWU_00256(-2.29571880629),AtWU_00361(-1.44907749244),AtWU_00738(-3.36757891531),AtWU_01912(-2.23918716328),AtWU_02150(-1.97343174738),AtWU_02158(-1.60201767744),AtWU_02359(-1.58108430341),AtWU_04294(-2.67708233304),AtWU_05553(-1.30032867527),AtWU_05712(-1.07088519625),AtWU_05873(-1.88092631565),AtWU_06484(-1.69191004594),AtWU_07265(-2.90127087429),AtWU_07558(-2.0719854…
GO:0043549	regulation of kinase activity	biological process	46/1854	76/3745	0.03369	0.94922	AtWU_00062(-1.77987486065),AtWU_00256(-2.29571880629),AtWU_01004(-2.60918430462),AtWU_01382(-1.20626132525),AtWU_01409(-2.9401183068),AtWU_01835(-1.8778911232),AtWU_01984(-2.27245511492),AtWU_02383(-1.02813776771),AtWU_02421(-1.76050637579),AtWU_02878(-1.09809706786),AtWU_03000(-2.1465600029),AtWU_04233(-1.71996039818),AtWU_04294(-2.67708233304),AtWU_04459(-1.95519991092),AtWU_05267(-1.4028530341…	AtWU_00062(-1.77987486065),AtWU_00256(-2.29571880629),AtWU_01004(-2.60918430462),AtWU_01382(-1.20626132525),AtWU_01409(-2.9401183068),AtWU_01835(-1.8778911232),AtWU_01984(-2.27245511492),AtWU_02383(-1.02813776771),AtWU_02421(-1.76050637579),AtWU_02878(-1.09809706786),AtWU_03000(-2.1465600029),AtWU_04233(-1.71996039818),AtWU_04294(-2.67708233304),AtWU_04459(-1.95519991092),AtWU_05267(-1.4028530341…
GO:0043934	sporulation	biological process	82/1854	143/3745	0.0338	0.94922	AtWU_00076(-2.88637360038),AtWU_00387(-3.0393195919),AtWU_00752(1.06280921473),AtWU_00928(-1.04334269791),AtWU_00989(-1.03986664634),AtWU_01108(-1.80017561037),AtWU_01461(-1.35222934221),AtWU_01691(-2.19994426673),AtWU_01847(-2.08256800979),AtWU_01916(-2.33513724052),AtWU_01952(-1.37693078454),AtWU_02090(-1.94387766972),AtWU_02136(-1.89884966476),AtWU_02146(1.58010181597),AtWU_02702(-2.9924021844…	AtWU_00076(-2.88637360038),AtWU_00387(-3.0393195919),AtWU_00752(1.06280921473),AtWU_00928(-1.04334269791),AtWU_00989(-1.03986664634),AtWU_01108(-1.80017561037),AtWU_01461(-1.35222934221),AtWU_01691(-2.19994426673),AtWU_01847(-2.08256800979),AtWU_01916(-2.33513724052),AtWU_01952(-1.37693078454),AtWU_02090(-1.94387766972),AtWU_02136(-1.89884966476),AtWU_02146(1.58010181597),AtWU_02702(-2.9924021844…
GO:0000079	regulation of cyclin-dependent protein serine/threonine kinase activity	biological process	12/1854	16/3745	0.03493	0.94922	AtWU_02383(-1.02813776771),AtWU_02421(-1.76050637579),AtWU_02878(-1.09809706786),AtWU_05267(-1.40285303415),AtWU_05388(-2.65048057421),AtWU_05574(-1.563032297),AtWU_05796(-2.83164072854),AtWU_07366(-1.46784330637),AtWU_07370(-1.86913952322),AtWU_09052(-1.07262597194),AtWU_09212(-1.76975850702),AtWU_10131(-4.04413284782)	AtWU_02383(-1.02813776771),AtWU_02421(-1.76050637579),AtWU_02878(-1.09809706786),AtWU_05267(-1.40285303415),AtWU_05388(-2.65048057421),AtWU_05574(-1.563032297),AtWU_05796(-2.83164072854),AtWU_07366(-1.46784330637),AtWU_07370(-1.86913952322),AtWU_09052(-1.07262597194),AtWU_09212(-1.76975850702),AtWU_10131(-4.04413284782)
GO:0015804	neutral amino acid transport	biological process	12/1854	16/3745	0.03493	0.94922	AtWU_01143(-4.11204877726),AtWU_01382(-1.20626132525),AtWU_02010(-1.44808150055),AtWU_02736(-1.02064711007),AtWU_02891(-1.72045510307),AtWU_05284(-2.54360241944),AtWU_05591(-1.51065179762),AtWU_06881(1.03922570121),AtWU_08490(-1.78942519764),AtWU_09030(-1.25932786651),AtWU_10297(1.03658852249),AtWU_11153(-1.08378681336)	AtWU_01143(-4.11204877726),AtWU_01382(-1.20626132525),AtWU_02010(-1.44808150055),AtWU_02736(-1.02064711007),AtWU_02891(-1.72045510307),AtWU_05284(-2.54360241944),AtWU_05591(-1.51065179762),AtWU_06881(1.03922570121),AtWU_08490(-1.78942519764),AtWU_09030(-1.25932786651),AtWU_10297(1.03658852249),AtWU_11153(-1.08378681336)
GO:0031145	anaphase-promoting complex-dependent catabolic process	biological process	12/1854	16/3745	0.03493	0.94922	AtWU_01106(-1.5908843674),AtWU_01779(-1.19336015142),AtWU_02679(-1.70207754722),AtWU_03054(1.2894638874),AtWU_03634(1.51188853316),AtWU_03978(-1.98374840278),AtWU_04580(-1.14555334651),AtWU_04595(-2.19264914575),AtWU_04709(-1.6678003416),AtWU_07234(-2.30648836818),AtWU_08302(-1.81566269917),AtWU_08315(-1.20938007971)	AtWU_01106(-1.5908843674),AtWU_01779(-1.19336015142),AtWU_02679(-1.70207754722),AtWU_03054(1.2894638874),AtWU_03634(1.51188853316),AtWU_03978(-1.98374840278),AtWU_04580(-1.14555334651),AtWU_04595(-2.19264914575),AtWU_04709(-1.6678003416),AtWU_07234(-2.30648836818),AtWU_08302(-1.81566269917),AtWU_08315(-1.20938007971)
GO:0043954	cellular component maintenance	biological process	12/1854	16/3745	0.03493	0.94922	AtWU_01937(-2.04148784894),AtWU_03026(-1.3820278687),AtWU_04720(-1.78206675617),AtWU_04950(-2.43497428842),AtWU_05722(-1.17848694223),AtWU_07446(-2.2913449434),AtWU_07688(-1.44775159432),AtWU_08245(-1.73422808896),AtWU_08422(-1.11505447471),AtWU_08704(-1.08512941647),AtWU_09667(-2.6474702152),AtWU_11043(-1.90570327715)	AtWU_01937(-2.04148784894),AtWU_03026(-1.3820278687),AtWU_04720(-1.78206675617),AtWU_04950(-2.43497428842),AtWU_05722(-1.17848694223),AtWU_07446(-2.2913449434),AtWU_07688(-1.44775159432),AtWU_08245(-1.73422808896),AtWU_08422(-1.11505447471),AtWU_08704(-1.08512941647),AtWU_09667(-2.6474702152),AtWU_11043(-1.90570327715)
GO:0045943	positive regulation of transcription by RNA polymerase I	biological process	12/1854	16/3745	0.03493	0.94922	AtWU_03056(-2.33295527179),AtWU_05998(-2.06413865178),AtWU_06085(-2.47459365029),AtWU_07370(-1.86913952322),AtWU_07457(-2.5289351581),AtWU_07673(-1.56393764476),AtWU_07689(-1.51389982304),AtWU_08387(-1.36113274227),AtWU_10156(-1.39583011072),AtWU_10195(1.87991630413),AtWU_10278(-2.95135541335),AtWU_10977(-1.24144478326)	AtWU_03056(-2.33295527179),AtWU_05998(-2.06413865178),AtWU_06085(-2.47459365029),AtWU_07370(-1.86913952322),AtWU_07457(-2.5289351581),AtWU_07673(-1.56393764476),AtWU_07689(-1.51389982304),AtWU_08387(-1.36113274227),AtWU_10156(-1.39583011072),AtWU_10195(1.87991630413),AtWU_10278(-2.95135541335),AtWU_10977(-1.24144478326)
GO:1901576	organic substance biosynthetic process	biological process	825/1854	1610/3745	0.03496	0.94922	AtWU_00008(1.68524009272),AtWU_00014(1.54448582118),AtWU_00033(1.94202717249),AtWU_00058(1.11297327285),AtWU_00063(-1.62743432786),AtWU_00065(-1.17474477365),AtWU_00069(-1.62514069774),AtWU_00072(-2.88742987787),AtWU_00074(-1.64867382473),AtWU_00076(-2.88637360038),AtWU_00077(-2.20438247509),AtWU_00080(-1.06137555068),AtWU_00124(-1.31974937723),AtWU_00135(1.09630243946),AtWU_00141(-1.79379407048)…	AtWU_00008(1.68524009272),AtWU_00014(1.54448582118),AtWU_00033(1.94202717249),AtWU_00058(1.11297327285),AtWU_00063(-1.62743432786),AtWU_00065(-1.17474477365),AtWU_00069(-1.62514069774),AtWU_00072(-2.88742987787),AtWU_00074(-1.64867382473),AtWU_00076(-2.88637360038),AtWU_00077(-2.20438247509),AtWU_00080(-1.06137555068),AtWU_00124(-1.31974937723),AtWU_00135(1.09630243946),AtWU_00141(-1.79379407048)…
GO:0007266	Rho protein signal transduction	biological process	15/1854	21/3745	0.0351	0.94922	AtWU_00015(-1.29754847984),AtWU_00065(-1.17474477365),AtWU_00640(-1.63614897079),AtWU_02150(-1.97343174738),AtWU_02158(-1.60201767744),AtWU_02847(-2.97975306548),AtWU_02976(-2.5946354243),AtWU_05742(-1.24264896103),AtWU_06737(-2.38064711324),AtWU_07187(-2.45591633765),AtWU_07473(-1.30272714549),AtWU_07507(-1.02801981697),AtWU_09208(-1.55984670495),AtWU_10275(-2.69435994287),AtWU_10832(-1.00359181…	AtWU_00015(-1.29754847984),AtWU_00065(-1.17474477365),AtWU_00640(-1.63614897079),AtWU_02150(-1.97343174738),AtWU_02158(-1.60201767744),AtWU_02847(-2.97975306548),AtWU_02976(-2.5946354243),AtWU_05742(-1.24264896103),AtWU_06737(-2.38064711324),AtWU_07187(-2.45591633765),AtWU_07473(-1.30272714549),AtWU_07507(-1.02801981697),AtWU_09208(-1.55984670495),AtWU_10275(-2.69435994287),AtWU_10832(-1.00359181…
GO:0043269	regulation of ion transport	biological process	15/1854	21/3745	0.0351	0.94922	AtWU_00295(-1.82475832656),AtWU_00361(-1.44907749244),AtWU_00738(-3.36757891531),AtWU_01143(-4.11204877726),AtWU_01382(-1.20626132525),AtWU_01998(-1.34102355398),AtWU_02010(-1.44808150055),AtWU_03240(-2.75585619957),AtWU_05197(-3.73811168418),AtWU_05284(-2.54360241944),AtWU_05873(-1.88092631565),AtWU_08490(-1.78942519764),AtWU_09030(-1.25932786651),AtWU_10231(-1.70252543653),AtWU_10313(1.49912081…	AtWU_00295(-1.82475832656),AtWU_00361(-1.44907749244),AtWU_00738(-3.36757891531),AtWU_01143(-4.11204877726),AtWU_01382(-1.20626132525),AtWU_01998(-1.34102355398),AtWU_02010(-1.44808150055),AtWU_03240(-2.75585619957),AtWU_05197(-3.73811168418),AtWU_05284(-2.54360241944),AtWU_05873(-1.88092631565),AtWU_08490(-1.78942519764),AtWU_09030(-1.25932786651),AtWU_10231(-1.70252543653),AtWU_10313(1.49912081…
GO:0051051	negative regulation of transport	biological process	15/1854	21/3745	0.0351	0.94922	AtWU_00361(-1.44907749244),AtWU_01143(-4.11204877726),AtWU_01913(-1.6250755811),AtWU_03062(-1.59129305467),AtWU_03110(-2.07575119859),AtWU_04448(-1.3554326284),AtWU_05197(-3.73811168418),AtWU_05873(-1.88092631565),AtWU_06024(-2.35714802466),AtWU_06737(-2.38064711324),AtWU_07512(-1.55140226972),AtWU_08490(-1.78942519764),AtWU_09030(-1.25932786651),AtWU_09701(-2.96883056633),AtWU_10275(-2.694359942…	AtWU_00361(-1.44907749244),AtWU_01143(-4.11204877726),AtWU_01913(-1.6250755811),AtWU_03062(-1.59129305467),AtWU_03110(-2.07575119859),AtWU_04448(-1.3554326284),AtWU_05197(-3.73811168418),AtWU_05873(-1.88092631565),AtWU_06024(-2.35714802466),AtWU_06737(-2.38064711324),AtWU_07512(-1.55140226972),AtWU_08490(-1.78942519764),AtWU_09030(-1.25932786651),AtWU_09701(-2.96883056633),AtWU_10275(-2.694359942…
GO:0051788	response to misfolded protein	biological process	15/1854	21/3745	0.0351	0.94922	AtWU_02333(-3.03428752911),AtWU_02679(-1.70207754722),AtWU_03667(-1.73773326294),AtWU_04039(1.27862861922),AtWU_04042(-2.49346634094),AtWU_04227(-1.54573643587),AtWU_05407(-1.73216398697),AtWU_05441(-1.08465432181),AtWU_06482(-1.11684223375),AtWU_07222(-1.18194519175),AtWU_07358(-2.32747299252),AtWU_07611(-1.06734080324),AtWU_08920(-1.24063430709),AtWU_09981(-1.11048640902),AtWU_10574(-1.23824686…	AtWU_02333(-3.03428752911),AtWU_02679(-1.70207754722),AtWU_03667(-1.73773326294),AtWU_04039(1.27862861922),AtWU_04042(-2.49346634094),AtWU_04227(-1.54573643587),AtWU_05407(-1.73216398697),AtWU_05441(-1.08465432181),AtWU_06482(-1.11684223375),AtWU_07222(-1.18194519175),AtWU_07358(-2.32747299252),AtWU_07611(-1.06734080324),AtWU_08920(-1.24063430709),AtWU_09981(-1.11048640902),AtWU_10574(-1.23824686…
GO:0071218	cellular response to misfolded protein	biological process	15/1854	21/3745	0.0351	0.94922	AtWU_02333(-3.03428752911),AtWU_02679(-1.70207754722),AtWU_03667(-1.73773326294),AtWU_04039(1.27862861922),AtWU_04042(-2.49346634094),AtWU_04227(-1.54573643587),AtWU_05407(-1.73216398697),AtWU_05441(-1.08465432181),AtWU_06482(-1.11684223375),AtWU_07222(-1.18194519175),AtWU_07358(-2.32747299252),AtWU_07611(-1.06734080324),AtWU_08920(-1.24063430709),AtWU_09981(-1.11048640902),AtWU_10574(-1.23824686…	AtWU_02333(-3.03428752911),AtWU_02679(-1.70207754722),AtWU_03667(-1.73773326294),AtWU_04039(1.27862861922),AtWU_04042(-2.49346634094),AtWU_04227(-1.54573643587),AtWU_05407(-1.73216398697),AtWU_05441(-1.08465432181),AtWU_06482(-1.11684223375),AtWU_07222(-1.18194519175),AtWU_07358(-2.32747299252),AtWU_07611(-1.06734080324),AtWU_08920(-1.24063430709),AtWU_09981(-1.11048640902),AtWU_10574(-1.23824686…
GO:0007584	response to nutrient	biological process	36/1854	58/3745	0.03586	0.96597	AtWU_00211(1.17774660533),AtWU_00386(-1.08813508711),AtWU_01111(-1.88673431522),AtWU_01271(-2.06605529948),AtWU_01377(-2.32558918917),AtWU_01913(-1.6250755811),AtWU_02192(-2.26018376026),AtWU_02383(-1.02813776771),AtWU_03109(1.14328560934),AtWU_03152(-1.82150362316),AtWU_03214(-1.13439016329),AtWU_03240(-2.75585619957),AtWU_04294(-2.67708233304),AtWU_04388(-1.09766967239),AtWU_04678(-1.7058017523…	AtWU_00211(1.17774660533),AtWU_00386(-1.08813508711),AtWU_01111(-1.88673431522),AtWU_01271(-2.06605529948),AtWU_01377(-2.32558918917),AtWU_01913(-1.6250755811),AtWU_02192(-2.26018376026),AtWU_02383(-1.02813776771),AtWU_03109(1.14328560934),AtWU_03152(-1.82150362316),AtWU_03214(-1.13439016329),AtWU_03240(-2.75585619957),AtWU_04294(-2.67708233304),AtWU_04388(-1.09766967239),AtWU_04678(-1.7058017523…
GO:0030689	Noc complex	cellular component	5/1810	5/3626	0.03091	0.987449	AtWU_03259(-1.92348281558),AtWU_04256(-3.25381039882),AtWU_08877(-1.01658576772),AtWU_09886(-2.8817308712),AtWU_10019(-3.14749325404)	AtWU_03259(-1.92348281558),AtWU_04256(-3.25381039882),AtWU_08877(-1.01658576772),AtWU_09886(-2.8817308712),AtWU_10019(-3.14749325404)
GO:0000470	maturation of LSU-rRNA	biological process	27/1854	42/3745	0.03772	1	AtWU_00138(-3.60310497704),AtWU_00306(-1.98232119374),AtWU_00377(-2.27413588892),AtWU_00394(-1.38879529149),AtWU_01378(-1.51296261582),AtWU_01923(1.07565963829),AtWU_02035(-2.36290053987),AtWU_02410(-1.81488917861),AtWU_02593(-3.64313289597),AtWU_02722(-1.06977841592),AtWU_02783(-2.40180708413),AtWU_04510(-2.68313949656),AtWU_04879(-1.92306767834),AtWU_04910(-1.05116876539),AtWU_05710(-1.20440486…	AtWU_00138(-3.60310497704),AtWU_00306(-1.98232119374),AtWU_00377(-2.27413588892),AtWU_00394(-1.38879529149),AtWU_01378(-1.51296261582),AtWU_01923(1.07565963829),AtWU_02035(-2.36290053987),AtWU_02410(-1.81488917861),AtWU_02593(-3.64313289597),AtWU_02722(-1.06977841592),AtWU_02783(-2.40180708413),AtWU_04510(-2.68313949656),AtWU_04879(-1.92306767834),AtWU_04910(-1.05116876539),AtWU_05710(-1.20440486…
GO:0098781	ncRNA transcription	biological process	27/1854	42/3745	0.03772	1	AtWU_00158(-1.71816689523),AtWU_00186(-1.37928021319),AtWU_00253(-2.5154196083),AtWU_02452(-1.12769182868),AtWU_03057(-1.90987635167),AtWU_03693(-2.07254524284),AtWU_03755(1.38539857274),AtWU_03981(-1.78683633427),AtWU_04155(-2.10812139594),AtWU_04584(-2.96289187671),AtWU_04758(-1.38583904636),AtWU_05439(-2.7297940229),AtWU_05559(1.66392105304),AtWU_05849(-1.71966122928),AtWU_05904(-1.68679647826…	AtWU_00158(-1.71816689523),AtWU_00186(-1.37928021319),AtWU_00253(-2.5154196083),AtWU_02452(-1.12769182868),AtWU_03057(-1.90987635167),AtWU_03693(-2.07254524284),AtWU_03755(1.38539857274),AtWU_03981(-1.78683633427),AtWU_04155(-2.10812139594),AtWU_04584(-2.96289187671),AtWU_04758(-1.38583904636),AtWU_05439(-2.7297940229),AtWU_05559(1.66392105304),AtWU_05849(-1.71966122928),AtWU_05904(-1.68679647826…
GO:0044249	cellular biosynthetic process	biological process	815/1854	1591/3745	0.03787	1	AtWU_00008(1.68524009272),AtWU_00014(1.54448582118),AtWU_00033(1.94202717249),AtWU_00058(1.11297327285),AtWU_00063(-1.62743432786),AtWU_00065(-1.17474477365),AtWU_00069(-1.62514069774),AtWU_00072(-2.88742987787),AtWU_00074(-1.64867382473),AtWU_00076(-2.88637360038),AtWU_00077(-2.20438247509),AtWU_00080(-1.06137555068),AtWU_00124(-1.31974937723),AtWU_00135(1.09630243946),AtWU_00141(-1.79379407048)…	AtWU_00008(1.68524009272),AtWU_00014(1.54448582118),AtWU_00033(1.94202717249),AtWU_00058(1.11297327285),AtWU_00063(-1.62743432786),AtWU_00065(-1.17474477365),AtWU_00069(-1.62514069774),AtWU_00072(-2.88742987787),AtWU_00074(-1.64867382473),AtWU_00076(-2.88637360038),AtWU_00077(-2.20438247509),AtWU_00080(-1.06137555068),AtWU_00124(-1.31974937723),AtWU_00135(1.09630243946),AtWU_00141(-1.79379407048)…
GO:0031507	heterochromatin assembly	biological process	19/1854	28/3745	0.03841	1	AtWU_00063(-1.62743432786),AtWU_01130(-2.21220836787),AtWU_03026(-1.3820278687),AtWU_03057(-1.90987635167),AtWU_04384(-1.25807011692),AtWU_04720(-1.78206675617),AtWU_04877(-1.24568189468),AtWU_04908(-1.65863906239),AtWU_05571(1.10504601656),AtWU_05821(1.90653421475),AtWU_06485(-1.85931039094),AtWU_07464(-2.81449920018),AtWU_07865(-1.20205000726),AtWU_07978(-2.00684343632),AtWU_08386(-1.4990975335…	AtWU_00063(-1.62743432786),AtWU_01130(-2.21220836787),AtWU_03026(-1.3820278687),AtWU_03057(-1.90987635167),AtWU_04384(-1.25807011692),AtWU_04720(-1.78206675617),AtWU_04877(-1.24568189468),AtWU_04908(-1.65863906239),AtWU_05571(1.10504601656),AtWU_05821(1.90653421475),AtWU_06485(-1.85931039094),AtWU_07464(-2.81449920018),AtWU_07865(-1.20205000726),AtWU_07978(-2.00684343632),AtWU_08386(-1.4990975335…
GO:0000479	endonucleolytic cleavage of tricistronic rRNA transcript (SSU-rRNA, 5.8S rRNA, LSU-rRNA)	biological process	32/1854	51/3745	0.03853	1	AtWU_00208(-2.96122890547),AtWU_00915(-3.48264353),AtWU_01405(-1.83412701542),AtWU_01923(1.07565963829),AtWU_02410(-1.81488917861),AtWU_02557(-1.37953448207),AtWU_02712(-1.28022899877),AtWU_03231(-3.01145354361),AtWU_04251(-1.75652431615),AtWU_04285(-2.4577783286),AtWU_04513(-1.42980775023),AtWU_04519(-1.51089732459),AtWU_04912(-1.43429323909),AtWU_05245(-1.13331434306),AtWU_05419(-1.04922417456)…	AtWU_00208(-2.96122890547),AtWU_00915(-3.48264353),AtWU_01405(-1.83412701542),AtWU_01923(1.07565963829),AtWU_02410(-1.81488917861),AtWU_02557(-1.37953448207),AtWU_02712(-1.28022899877),AtWU_03231(-3.01145354361),AtWU_04251(-1.75652431615),AtWU_04285(-2.4577783286),AtWU_04513(-1.42980775023),AtWU_04519(-1.51089732459),AtWU_04912(-1.43429323909),AtWU_05245(-1.13331434306),AtWU_05419(-1.04922417456)…
GO:0036267	invasive filamentous growth	biological process	23/1854	35/3745	0.03882	1	AtWU_00386(-1.08813508711),AtWU_00599(-2.26003340912),AtWU_00989(-1.03986664634),AtWU_01156(-1.70862495041),AtWU_01409(-2.9401183068),AtWU_01913(-1.6250755811),AtWU_01919(1.46076195463),AtWU_01984(-2.27245511492),AtWU_02779(-1.67263757527),AtWU_03240(-2.75585619957),AtWU_05991(-1.56253403579),AtWU_06737(-2.38064711324),AtWU_07237(-1.74895055811),AtWU_07239(-2.20400108607),AtWU_07331(-1.1980149557…	AtWU_00386(-1.08813508711),AtWU_00599(-2.26003340912),AtWU_00989(-1.03986664634),AtWU_01156(-1.70862495041),AtWU_01409(-2.9401183068),AtWU_01913(-1.6250755811),AtWU_01919(1.46076195463),AtWU_01984(-2.27245511492),AtWU_02779(-1.67263757527),AtWU_03240(-2.75585619957),AtWU_05991(-1.56253403579),AtWU_06737(-2.38064711324),AtWU_07237(-1.74895055811),AtWU_07239(-2.20400108607),AtWU_07331(-1.1980149557…
GO:0043414	macromolecule methylation	biological process	56/1854	95/3745	0.03897	1	AtWU_00298(-2.13260464993),AtWU_00305(-1.33443427254),AtWU_00309(-1.01773653017),AtWU_00377(-2.27413588892),AtWU_01130(-2.21220836787),AtWU_01437(-2.32983959424),AtWU_01787(2.94260493036),AtWU_01802(-1.9860787326),AtWU_01894(2.41750462322),AtWU_01982(-1.44037564637),AtWU_01989(-2.44333634208),AtWU_01994(-1.81560209483),AtWU_02449(-2.27353080807),AtWU_02755(1.65208003507),AtWU_03718(-2.02830440533…	AtWU_00298(-2.13260464993),AtWU_00305(-1.33443427254),AtWU_00309(-1.01773653017),AtWU_00377(-2.27413588892),AtWU_01130(-2.21220836787),AtWU_01437(-2.32983959424),AtWU_01787(2.94260493036),AtWU_01802(-1.9860787326),AtWU_01894(2.41750462322),AtWU_01982(-1.44037564637),AtWU_01989(-2.44333634208),AtWU_01994(-1.81560209483),AtWU_02449(-2.27353080807),AtWU_02755(1.65208003507),AtWU_03718(-2.02830440533…
GO:0090502	RNA phosphodiester bond hydrolysis, endonucleolytic	biological process	44/1854	73/3745	0.04065	1	AtWU_00208(-2.96122890547),AtWU_00855(-2.71504713326),AtWU_00915(-3.48264353),AtWU_01405(-1.83412701542),AtWU_01765(-1.4145575243),AtWU_01923(1.07565963829),AtWU_02410(-1.81488917861),AtWU_02557(-1.37953448207),AtWU_02712(-1.28022899877),AtWU_03231(-3.01145354361),AtWU_04251(-1.75652431615),AtWU_04261(-3.21810553454),AtWU_04285(-2.4577783286),AtWU_04513(-1.42980775023),AtWU_04519(-1.51089732459),…	AtWU_00208(-2.96122890547),AtWU_00855(-2.71504713326),AtWU_00915(-3.48264353),AtWU_01405(-1.83412701542),AtWU_01765(-1.4145575243),AtWU_01923(1.07565963829),AtWU_02410(-1.81488917861),AtWU_02557(-1.37953448207),AtWU_02712(-1.28022899877),AtWU_03231(-3.01145354361),AtWU_04251(-1.75652431615),AtWU_04261(-3.21810553454),AtWU_04285(-2.4577783286),AtWU_04513(-1.42980775023),AtWU_04519(-1.51089732459),…
GO:0044085	cellular component biogenesis	biological process	498/1854	958/3745	0.0409	1	AtWU_00003(2.85050729178),AtWU_00027(1.21525787417),AtWU_00063(-1.62743432786),AtWU_00065(-1.17474477365),AtWU_00093(-1.7918258149),AtWU_00104(-2.7309548281),AtWU_00137(-1.95369533994),AtWU_00138(-3.60310497704),AtWU_00144(-2.18906682853),AtWU_00146(-2.77392539179),AtWU_00172(-2.33587737879),AtWU_00184(2.15278396724),AtWU_00185(-1.37505194766),AtWU_00208(-2.96122890547),AtWU_00242(-1.43559106047)…	AtWU_00003(2.85050729178),AtWU_00027(1.21525787417),AtWU_00063(-1.62743432786),AtWU_00065(-1.17474477365),AtWU_00093(-1.7918258149),AtWU_00104(-2.7309548281),AtWU_00137(-1.95369533994),AtWU_00138(-3.60310497704),AtWU_00144(-2.18906682853),AtWU_00146(-2.77392539179),AtWU_00172(-2.33587737879),AtWU_00184(2.15278396724),AtWU_00185(-1.37505194766),AtWU_00208(-2.96122890547),AtWU_00242(-1.43559106047)…
GO:0000478	endonucleolytic cleavage involved in rRNA processing	biological process	33/1854	53/3745	0.04119	1	AtWU_00208(-2.96122890547),AtWU_00915(-3.48264353),AtWU_01405(-1.83412701542),AtWU_01923(1.07565963829),AtWU_02410(-1.81488917861),AtWU_02557(-1.37953448207),AtWU_02712(-1.28022899877),AtWU_03231(-3.01145354361),AtWU_04251(-1.75652431615),AtWU_04285(-2.4577783286),AtWU_04513(-1.42980775023),AtWU_04519(-1.51089732459),AtWU_04912(-1.43429323909),AtWU_05245(-1.13331434306),AtWU_05419(-1.04922417456)…	AtWU_00208(-2.96122890547),AtWU_00915(-3.48264353),AtWU_01405(-1.83412701542),AtWU_01923(1.07565963829),AtWU_02410(-1.81488917861),AtWU_02557(-1.37953448207),AtWU_02712(-1.28022899877),AtWU_03231(-3.01145354361),AtWU_04251(-1.75652431615),AtWU_04285(-2.4577783286),AtWU_04513(-1.42980775023),AtWU_04519(-1.51089732459),AtWU_04912(-1.43429323909),AtWU_05245(-1.13331434306),AtWU_05419(-1.04922417456)…
GO:0035601	protein deacylation	biological process	16/1854	23/3745	0.04166	1	AtWU_00624(-1.48363780091),AtWU_01455(1.0345664086),AtWU_01787(2.94260493036),AtWU_02167(-1.72423965587),AtWU_03236(-2.4377705671),AtWU_04915(-2.52525742413),AtWU_05571(1.10504601656),AtWU_07192(-1.80278161767),AtWU_07294(-1.27766765656),AtWU_07464(-2.81449920018),AtWU_07504(-2.53925318929),AtWU_07752(-1.23540916931),AtWU_09872(-1.37826369837),AtWU_09997(-2.28081850479),AtWU_10263(-2.71957934532)…	AtWU_00624(-1.48363780091),AtWU_01455(1.0345664086),AtWU_01787(2.94260493036),AtWU_02167(-1.72423965587),AtWU_03236(-2.4377705671),AtWU_04915(-2.52525742413),AtWU_05571(1.10504601656),AtWU_07192(-1.80278161767),AtWU_07294(-1.27766765656),AtWU_07464(-2.81449920018),AtWU_07504(-2.53925318929),AtWU_07752(-1.23540916931),AtWU_09872(-1.37826369837),AtWU_09997(-2.28081850479),AtWU_10263(-2.71957934532)…
GO:0061013	regulation of mRNA catabolic process	biological process	16/1854	23/3745	0.04166	1	AtWU_00361(-1.44907749244),AtWU_01409(-2.9401183068),AtWU_01461(-1.35222934221),AtWU_03229(-1.13931435981),AtWU_04459(-1.95519991092),AtWU_05242(-1.89318706262),AtWU_05324(-2.25735597828),AtWU_07556(-2.16597026343),AtWU_07789(-2.75936222054),AtWU_08629(-1.42089814591),AtWU_08642(-1.12205827481),AtWU_08687(-1.77047123601),AtWU_08761(-1.67003482592),AtWU_09200(1.84647980809),AtWU_09463(-2.148524238…	AtWU_00361(-1.44907749244),AtWU_01409(-2.9401183068),AtWU_01461(-1.35222934221),AtWU_03229(-1.13931435981),AtWU_04459(-1.95519991092),AtWU_05242(-1.89318706262),AtWU_05324(-2.25735597828),AtWU_07556(-2.16597026343),AtWU_07789(-2.75936222054),AtWU_08629(-1.42089814591),AtWU_08642(-1.12205827481),AtWU_08687(-1.77047123601),AtWU_08761(-1.67003482592),AtWU_09200(1.84647980809),AtWU_09463(-2.148524238…
GO:0006337	nucleosome disassembly	biological process	10/1854	13/3745	0.04253	1	AtWU_00124(-1.31974937723),AtWU_00146(-2.77392539179),AtWU_02581(-1.25923315752),AtWU_03240(-2.75585619957),AtWU_04288(-1.29999135463),AtWU_05085(-1.53290328886),AtWU_06576(-1.28063470282),AtWU_07268(-1.62939498476),AtWU_10231(-1.70252543653),AtWU_10308(-1.65741271169)	AtWU_00124(-1.31974937723),AtWU_00146(-2.77392539179),AtWU_02581(-1.25923315752),AtWU_03240(-2.75585619957),AtWU_04288(-1.29999135463),AtWU_05085(-1.53290328886),AtWU_06576(-1.28063470282),AtWU_07268(-1.62939498476),AtWU_10231(-1.70252543653),AtWU_10308(-1.65741271169)
GO:0018202	peptidyl-histidine modification	biological process	10/1854	13/3745	0.04253	1	AtWU_02090(-1.94387766972),AtWU_02897(-1.82181274102),AtWU_03058(-1.72947687726),AtWU_04447(-2.57767591985),AtWU_04448(-1.3554326284),AtWU_05963(-2.8377686767),AtWU_07486(-1.51670533138),AtWU_08534(1.79298875509),AtWU_09501(-1.51581004299),AtWU_10008(-1.28491151481)	AtWU_02090(-1.94387766972),AtWU_02897(-1.82181274102),AtWU_03058(-1.72947687726),AtWU_04447(-2.57767591985),AtWU_04448(-1.3554326284),AtWU_05963(-2.8377686767),AtWU_07486(-1.51670533138),AtWU_08534(1.79298875509),AtWU_09501(-1.51581004299),AtWU_10008(-1.28491151481)
GO:0031498	chromatin disassembly	biological process	10/1854	13/3745	0.04253	1	AtWU_00124(-1.31974937723),AtWU_00146(-2.77392539179),AtWU_02581(-1.25923315752),AtWU_03240(-2.75585619957),AtWU_04288(-1.29999135463),AtWU_05085(-1.53290328886),AtWU_06576(-1.28063470282),AtWU_07268(-1.62939498476),AtWU_10231(-1.70252543653),AtWU_10308(-1.65741271169)	AtWU_00124(-1.31974937723),AtWU_00146(-2.77392539179),AtWU_02581(-1.25923315752),AtWU_03240(-2.75585619957),AtWU_04288(-1.29999135463),AtWU_05085(-1.53290328886),AtWU_06576(-1.28063470282),AtWU_07268(-1.62939498476),AtWU_10231(-1.70252543653),AtWU_10308(-1.65741271169)
GO:0034315	regulation of Arp2/3 complex-mediated actin nucleation	biological process	10/1854	13/3745	0.04253	1	AtWU_01439(-3.22621883274),AtWU_02252(-1.53671149288),AtWU_04742(-2.11655085028),AtWU_05402(1.06697555825),AtWU_06248(-1.41010467952),AtWU_09135(-2.03765916241),AtWU_09173(1.34389520487),AtWU_09714(-2.42038508121),AtWU_09978(-2.87268212298),AtWU_10320(-1.19370359865)	AtWU_01439(-3.22621883274),AtWU_02252(-1.53671149288),AtWU_04742(-2.11655085028),AtWU_05402(1.06697555825),AtWU_06248(-1.41010467952),AtWU_09135(-2.03765916241),AtWU_09173(1.34389520487),AtWU_09714(-2.42038508121),AtWU_09978(-2.87268212298),AtWU_10320(-1.19370359865)
GO:0032147	activation of protein kinase activity	biological process	24/1854	37/3745	0.04281	1	AtWU_00256(-2.29571880629),AtWU_01004(-2.60918430462),AtWU_01409(-2.9401183068),AtWU_02878(-1.09809706786),AtWU_04233(-1.71996039818),AtWU_04294(-2.67708233304),AtWU_05336(-2.53161306662),AtWU_05574(-1.563032297),AtWU_06139(-1.53211632456),AtWU_06737(-2.38064711324),AtWU_06745(-1.91292664239),AtWU_06935(-1.37400228952),AtWU_07237(-1.74895055811),AtWU_07370(-1.86913952322),AtWU_07476(-1.2555431301…	AtWU_00256(-2.29571880629),AtWU_01004(-2.60918430462),AtWU_01409(-2.9401183068),AtWU_02878(-1.09809706786),AtWU_04233(-1.71996039818),AtWU_04294(-2.67708233304),AtWU_05336(-2.53161306662),AtWU_05574(-1.563032297),AtWU_06139(-1.53211632456),AtWU_06737(-2.38064711324),AtWU_06745(-1.91292664239),AtWU_06935(-1.37400228952),AtWU_07237(-1.74895055811),AtWU_07370(-1.86913952322),AtWU_07476(-1.2555431301…
GO:0019954	asexual reproduction	biological process	52/1854	88/3745	0.04323	1	AtWU_00065(-1.17474477365),AtWU_00076(-2.88637360038),AtWU_00752(1.06280921473),AtWU_00928(-1.04334269791),AtWU_01409(-2.9401183068),AtWU_01793(-1.17682317593),AtWU_01847(-2.08256800979),AtWU_01919(1.46076195463),AtWU_01937(-2.04148784894),AtWU_01952(-1.37693078454),AtWU_02090(-1.94387766972),AtWU_02136(-1.89884966476),AtWU_02252(-1.53671149288),AtWU_02622(-1.50312925576),AtWU_02687(-1.9258174340…	AtWU_00065(-1.17474477365),AtWU_00076(-2.88637360038),AtWU_00752(1.06280921473),AtWU_00928(-1.04334269791),AtWU_01409(-2.9401183068),AtWU_01793(-1.17682317593),AtWU_01847(-2.08256800979),AtWU_01919(1.46076195463),AtWU_01937(-2.04148784894),AtWU_01952(-1.37693078454),AtWU_02090(-1.94387766972),AtWU_02136(-1.89884966476),AtWU_02252(-1.53671149288),AtWU_02622(-1.50312925576),AtWU_02687(-1.9258174340…
GO:0051052	regulation of DNA metabolic process	biological process	67/1854	116/3745	0.04333	1	AtWU_00186(-1.37928021319),AtWU_00366(-1.8422611401),AtWU_00610(-1.07179561141),AtWU_01001(-1.0483071742),AtWU_01378(-1.51296261582),AtWU_01723(-1.91494592723),AtWU_01905(-1.46679933783),AtWU_01989(-2.44333634208),AtWU_01990(-2.77028407705),AtWU_02133(-1.82619475787),AtWU_02581(-1.25923315752),AtWU_02649(-1.88230210606),AtWU_02817(-1.76869495036),AtWU_02844(-1.22109354741),AtWU_02872(-1.998397962…	AtWU_00186(-1.37928021319),AtWU_00366(-1.8422611401),AtWU_00610(-1.07179561141),AtWU_01001(-1.0483071742),AtWU_01378(-1.51296261582),AtWU_01723(-1.91494592723),AtWU_01905(-1.46679933783),AtWU_01989(-2.44333634208),AtWU_01990(-2.77028407705),AtWU_02133(-1.82619475787),AtWU_02581(-1.25923315752),AtWU_02649(-1.88230210606),AtWU_02817(-1.76869495036),AtWU_02844(-1.22109354741),AtWU_02872(-1.998397962…
GO:0000429	carbon catabolite regulation of transcription from RNA polymerase II promoter	biological process	20/1854	30/3745	0.04345	1	AtWU_00211(1.17774660533),AtWU_00386(-1.08813508711),AtWU_01111(-1.88673431522),AtWU_01271(-2.06605529948),AtWU_01913(-1.6250755811),AtWU_02192(-2.26018376026),AtWU_03214(-1.13439016329),AtWU_03240(-2.75585619957),AtWU_04388(-1.09766967239),AtWU_04921(-1.86336088165),AtWU_05206(-1.22496600078),AtWU_05796(-2.83164072854),AtWU_06029(-2.64290917029),AtWU_06580(-1.86081196889),AtWU_07913(-1.670500007…	AtWU_00211(1.17774660533),AtWU_00386(-1.08813508711),AtWU_01111(-1.88673431522),AtWU_01271(-2.06605529948),AtWU_01913(-1.6250755811),AtWU_02192(-2.26018376026),AtWU_03214(-1.13439016329),AtWU_03240(-2.75585619957),AtWU_04388(-1.09766967239),AtWU_04921(-1.86336088165),AtWU_05206(-1.22496600078),AtWU_05796(-2.83164072854),AtWU_06029(-2.64290917029),AtWU_06580(-1.86081196889),AtWU_07913(-1.670500007…
GO:0042173	regulation of sporulation resulting in formation of a cellular spore	biological process	13/1854	18/3745	0.04369	1	AtWU_01108(-1.80017561037),AtWU_03036(-1.93274266248),AtWU_04430(-1.64663419052),AtWU_04709(-1.6678003416),AtWU_05488(-1.12217385878),AtWU_05574(-1.563032297),AtWU_05789(1.61213625731),AtWU_07237(-1.74895055811),AtWU_07268(-1.62939498476),AtWU_07734(-1.67259734951),AtWU_08283(-1.2257010012),AtWU_08691(-3.23556714836),AtWU_10220(-1.7548136767)	AtWU_01108(-1.80017561037),AtWU_03036(-1.93274266248),AtWU_04430(-1.64663419052),AtWU_04709(-1.6678003416),AtWU_05488(-1.12217385878),AtWU_05574(-1.563032297),AtWU_05789(1.61213625731),AtWU_07237(-1.74895055811),AtWU_07268(-1.62939498476),AtWU_07734(-1.67259734951),AtWU_08283(-1.2257010012),AtWU_08691(-3.23556714836),AtWU_10220(-1.7548136767)
GO:0043405	regulation of MAP kinase activity	biological process	13/1854	18/3745	0.04369	1	AtWU_00256(-2.29571880629),AtWU_01409(-2.9401183068),AtWU_04233(-1.71996039818),AtWU_04294(-2.67708233304),AtWU_06737(-2.38064711324),AtWU_07237(-1.74895055811),AtWU_07476(-1.25554313019),AtWU_07558(-2.07198549533),AtWU_07789(-2.75936222054),AtWU_08642(-1.12205827481),AtWU_08852(-2.94143205619),AtWU_09052(-1.07262597194),AtWU_10220(-1.7548136767)	AtWU_00256(-2.29571880629),AtWU_01409(-2.9401183068),AtWU_04233(-1.71996039818),AtWU_04294(-2.67708233304),AtWU_06737(-2.38064711324),AtWU_07237(-1.74895055811),AtWU_07476(-1.25554313019),AtWU_07558(-2.07198549533),AtWU_07789(-2.75936222054),AtWU_08642(-1.12205827481),AtWU_08852(-2.94143205619),AtWU_09052(-1.07262597194),AtWU_10220(-1.7548136767)
GO:0043087	regulation of GTPase activity	biological process	29/1854	46/3745	0.04417	1	AtWU_00015(-1.29754847984),AtWU_01395(1.29005627392),AtWU_02010(-1.44808150055),AtWU_02042(-3.29657117605),AtWU_02149(-2.33630505323),AtWU_02158(-1.60201767744),AtWU_02871(-1.31302669997),AtWU_02901(-4.4302567147),AtWU_03052(-1.0590334937),AtWU_04289(-1.91401808105),AtWU_04440(-2.38284401756),AtWU_04763(-1.51014982825),AtWU_05367(-1.14578471472),AtWU_05388(-2.65048057421),AtWU_06086(-3.0784344150…	AtWU_00015(-1.29754847984),AtWU_01395(1.29005627392),AtWU_02010(-1.44808150055),AtWU_02042(-3.29657117605),AtWU_02149(-2.33630505323),AtWU_02158(-1.60201767744),AtWU_02871(-1.31302669997),AtWU_02901(-4.4302567147),AtWU_03052(-1.0590334937),AtWU_04289(-1.91401808105),AtWU_04440(-2.38284401756),AtWU_04763(-1.51014982825),AtWU_05367(-1.14578471472),AtWU_05388(-2.65048057421),AtWU_06086(-3.0784344150…
GO:0071840	cellular component organization or biogenesis	biological process	862/1854	1688/3745	0.04482	1	AtWU_00003(2.85050729178),AtWU_00014(1.54448582118),AtWU_00015(-1.29754847984),AtWU_00018(1.01319899777),AtWU_00027(1.21525787417),AtWU_00062(-1.77987486065),AtWU_00063(-1.62743432786),AtWU_00065(-1.17474477365),AtWU_00070(-2.64625681136),AtWU_00076(-2.88637360038),AtWU_00093(-1.7918258149),AtWU_00104(-2.7309548281),AtWU_00124(-1.31974937723),AtWU_00137(-1.95369533994),AtWU_00138(-3.60310497704),…	AtWU_00003(2.85050729178),AtWU_00014(1.54448582118),AtWU_00015(-1.29754847984),AtWU_00018(1.01319899777),AtWU_00027(1.21525787417),AtWU_00062(-1.77987486065),AtWU_00063(-1.62743432786),AtWU_00065(-1.17474477365),AtWU_00070(-2.64625681136),AtWU_00076(-2.88637360038),AtWU_00093(-1.7918258149),AtWU_00104(-2.7309548281),AtWU_00124(-1.31974937723),AtWU_00137(-1.95369533994),AtWU_00138(-3.60310497704),…
GO:0010647	positive regulation of cell communication	biological process	35/1854	57/3745	0.04643	1	AtWU_00065(-1.17474477365),AtWU_00256(-2.29571880629),AtWU_00872(-1.65770066104),AtWU_01409(-2.9401183068),AtWU_01451(-2.42242067893),AtWU_01762(-2.75157637997),AtWU_04233(-1.71996039818),AtWU_04294(-2.67708233304),AtWU_04448(-1.3554326284),AtWU_04720(-1.78206675617),AtWU_05284(-2.54360241944),AtWU_05609(-2.89874226006),AtWU_05847(-2.23928878141),AtWU_05858(-1.04573594445),AtWU_06203(-1.459410418…	AtWU_00065(-1.17474477365),AtWU_00256(-2.29571880629),AtWU_00872(-1.65770066104),AtWU_01409(-2.9401183068),AtWU_01451(-2.42242067893),AtWU_01762(-2.75157637997),AtWU_04233(-1.71996039818),AtWU_04294(-2.67708233304),AtWU_04448(-1.3554326284),AtWU_04720(-1.78206675617),AtWU_05284(-2.54360241944),AtWU_05609(-2.89874226006),AtWU_05847(-2.23928878141),AtWU_05858(-1.04573594445),AtWU_06203(-1.459410418…
GO:0007165	signal transduction	biological process	168/1854	310/3745	0.04799	1	AtWU_00015(-1.29754847984),AtWU_00047(-2.88269865368),AtWU_00062(-1.77987486065),AtWU_00065(-1.17474477365),AtWU_00074(-1.64867382473),AtWU_00256(-2.29571880629),AtWU_00263(-1.44575171627),AtWU_00289(-1.52079301107),AtWU_00295(-1.82475832656),AtWU_00328(-3.10410640715),AtWU_00361(-1.44907749244),AtWU_00366(-1.8422611401),AtWU_00386(-1.08813508711),AtWU_00626(-2.07923647048),AtWU_00640(-1.63614897…	AtWU_00015(-1.29754847984),AtWU_00047(-2.88269865368),AtWU_00062(-1.77987486065),AtWU_00065(-1.17474477365),AtWU_00074(-1.64867382473),AtWU_00256(-2.29571880629),AtWU_00263(-1.44575171627),AtWU_00289(-1.52079301107),AtWU_00295(-1.82475832656),AtWU_00328(-3.10410640715),AtWU_00361(-1.44907749244),AtWU_00366(-1.8422611401),AtWU_00386(-1.08813508711),AtWU_00626(-2.07923647048),AtWU_00640(-1.63614897…
GO:0006094	gluconeogenesis	biological process	17/1854	25/3745	0.04812	1	AtWU_00198(-2.00654256088),AtWU_02730(-1.63549351463),AtWU_03716(-1.75110478809),AtWU_04598(-1.7240827732),AtWU_04921(-1.86336088165),AtWU_06566(-2.93651155495),AtWU_06779(-1.30849600321),AtWU_06932(1.45288901047),AtWU_07106(-1.78818274055),AtWU_07367(-1.17087592882),AtWU_08583(-1.62820951159),AtWU_08851(-1.33225698108),AtWU_09466(-1.51929370293),AtWU_09558(2.97105289678),AtWU_09769(-1.4563662103…	AtWU_00198(-2.00654256088),AtWU_02730(-1.63549351463),AtWU_03716(-1.75110478809),AtWU_04598(-1.7240827732),AtWU_04921(-1.86336088165),AtWU_06566(-2.93651155495),AtWU_06779(-1.30849600321),AtWU_06932(1.45288901047),AtWU_07106(-1.78818274055),AtWU_07367(-1.17087592882),AtWU_08583(-1.62820951159),AtWU_08851(-1.33225698108),AtWU_09466(-1.51929370293),AtWU_09558(2.97105289678),AtWU_09769(-1.4563662103…
GO:0010906	regulation of glucose metabolic process	biological process	17/1854	25/3745	0.04812	1	AtWU_00074(-1.64867382473),AtWU_00198(-2.00654256088),AtWU_00361(-1.44907749244),AtWU_03716(-1.75110478809),AtWU_04598(-1.7240827732),AtWU_04921(-1.86336088165),AtWU_06779(-1.30849600321),AtWU_06932(1.45288901047),AtWU_07106(-1.78818274055),AtWU_07367(-1.17087592882),AtWU_07551(-2.17936921292),AtWU_08583(-1.62820951159),AtWU_08851(-1.33225698108),AtWU_09212(-1.76975850702),AtWU_09558(2.9710528967…	AtWU_00074(-1.64867382473),AtWU_00198(-2.00654256088),AtWU_00361(-1.44907749244),AtWU_03716(-1.75110478809),AtWU_04598(-1.7240827732),AtWU_04921(-1.86336088165),AtWU_06779(-1.30849600321),AtWU_06932(1.45288901047),AtWU_07106(-1.78818274055),AtWU_07367(-1.17087592882),AtWU_07551(-2.17936921292),AtWU_08583(-1.62820951159),AtWU_08851(-1.33225698108),AtWU_09212(-1.76975850702),AtWU_09558(2.9710528967…
GO:0016241	regulation of macroautophagy	biological process	17/1854	25/3745	0.04812	1	AtWU_00420(-1.35269853273),AtWU_01382(-1.20626132525),AtWU_01981(-1.49863576874),AtWU_02034(-1.21091606288),AtWU_04877(-1.24568189468),AtWU_05267(-1.40285303415),AtWU_05284(-2.54360241944),AtWU_05991(-1.56253403579),AtWU_07102(-2.94816696618),AtWU_07324(1.02011727649),AtWU_07366(-1.46784330637),AtWU_07504(-2.53925318929),AtWU_07789(-2.75936222054),AtWU_08642(-1.12205827481),AtWU_08980(-1.40161535…	AtWU_00420(-1.35269853273),AtWU_01382(-1.20626132525),AtWU_01981(-1.49863576874),AtWU_02034(-1.21091606288),AtWU_04877(-1.24568189468),AtWU_05267(-1.40285303415),AtWU_05284(-2.54360241944),AtWU_05991(-1.56253403579),AtWU_07102(-2.94816696618),AtWU_07324(1.02011727649),AtWU_07366(-1.46784330637),AtWU_07504(-2.53925318929),AtWU_07789(-2.75936222054),AtWU_08642(-1.12205827481),AtWU_08980(-1.40161535…
GO:0019319	hexose biosynthetic process	biological process	17/1854	25/3745	0.04812	1	AtWU_00198(-2.00654256088),AtWU_02730(-1.63549351463),AtWU_03716(-1.75110478809),AtWU_04598(-1.7240827732),AtWU_04921(-1.86336088165),AtWU_06566(-2.93651155495),AtWU_06779(-1.30849600321),AtWU_06932(1.45288901047),AtWU_07106(-1.78818274055),AtWU_07367(-1.17087592882),AtWU_08583(-1.62820951159),AtWU_08851(-1.33225698108),AtWU_09466(-1.51929370293),AtWU_09558(2.97105289678),AtWU_09769(-1.4563662103…	AtWU_00198(-2.00654256088),AtWU_02730(-1.63549351463),AtWU_03716(-1.75110478809),AtWU_04598(-1.7240827732),AtWU_04921(-1.86336088165),AtWU_06566(-2.93651155495),AtWU_06779(-1.30849600321),AtWU_06932(1.45288901047),AtWU_07106(-1.78818274055),AtWU_07367(-1.17087592882),AtWU_08583(-1.62820951159),AtWU_08851(-1.33225698108),AtWU_09466(-1.51929370293),AtWU_09558(2.97105289678),AtWU_09769(-1.4563662103…
GO:0019740	nitrogen utilization	biological process	17/1854	25/3745	0.04812	1	AtWU_00328(-3.10410640715),AtWU_00345(1.74809635323),AtWU_01377(-2.32558918917),AtWU_03109(1.14328560934),AtWU_03152(-1.82150362316),AtWU_03526(-1.55438113969),AtWU_03716(-1.75110478809),AtWU_04678(-1.70580175235),AtWU_04917(-1.12871688369),AtWU_05609(-2.89874226006),AtWU_05687(-1.21218977039),AtWU_06489(-2.21971604618),AtWU_06536(-2.36072819227),AtWU_07014(-3.32901113519),AtWU_07331(-1.198014955…	AtWU_00328(-3.10410640715),AtWU_00345(1.74809635323),AtWU_01377(-2.32558918917),AtWU_03109(1.14328560934),AtWU_03152(-1.82150362316),AtWU_03526(-1.55438113969),AtWU_03716(-1.75110478809),AtWU_04678(-1.70580175235),AtWU_04917(-1.12871688369),AtWU_05609(-2.89874226006),AtWU_05687(-1.21218977039),AtWU_06489(-2.21971604618),AtWU_06536(-2.36072819227),AtWU_07014(-3.32901113519),AtWU_07331(-1.198014955…
GO:0010605	negative regulation of macromolecule metabolic process	biological process	226/1854	423/3745	0.0483	1	AtWU_00063(-1.62743432786),AtWU_00186(-1.37928021319),AtWU_00253(-2.5154196083),AtWU_00328(-3.10410640715),AtWU_00345(1.74809635323),AtWU_00361(-1.44907749244),AtWU_00386(-1.08813508711),AtWU_00599(-2.26003340912),AtWU_00610(-1.07179561141),AtWU_00855(-2.71504713326),AtWU_00935(-1.20895270173),AtWU_01001(-1.0483071742),AtWU_01011(-1.23443575312),AtWU_01130(-2.21220836787),AtWU_01154(-1.4145255442…	AtWU_00063(-1.62743432786),AtWU_00186(-1.37928021319),AtWU_00253(-2.5154196083),AtWU_00328(-3.10410640715),AtWU_00345(1.74809635323),AtWU_00361(-1.44907749244),AtWU_00386(-1.08813508711),AtWU_00599(-2.26003340912),AtWU_00610(-1.07179561141),AtWU_00855(-2.71504713326),AtWU_00935(-1.20895270173),AtWU_01001(-1.0483071742),AtWU_01011(-1.23443575312),AtWU_01130(-2.21220836787),AtWU_01154(-1.4145255442…
GO:0016049	cell growth	biological process	36/1854	59/3745	0.04902	1	AtWU_00074(-1.64867382473),AtWU_00076(-2.88637360038),AtWU_00599(-2.26003340912),AtWU_01156(-1.70862495041),AtWU_01392(-1.49786368436),AtWU_01409(-2.9401183068),AtWU_01436(-1.70372107912),AtWU_02252(-1.53671149288),AtWU_02545(4.08246564688),AtWU_02779(-1.67263757527),AtWU_02901(-4.4302567147),AtWU_03152(-1.82150362316),AtWU_04392(-2.31063002091),AtWU_05320(-1.68224559179),AtWU_05858(-1.0457359444…	AtWU_00074(-1.64867382473),AtWU_00076(-2.88637360038),AtWU_00599(-2.26003340912),AtWU_01156(-1.70862495041),AtWU_01392(-1.49786368436),AtWU_01409(-2.9401183068),AtWU_01436(-1.70372107912),AtWU_02252(-1.53671149288),AtWU_02545(4.08246564688),AtWU_02779(-1.67263757527),AtWU_02901(-4.4302567147),AtWU_03152(-1.82150362316),AtWU_04392(-2.31063002091),AtWU_05320(-1.68224559179),AtWU_05858(-1.0457359444…
GO:0035690	cellular response to drug	biological process	56/1854	96/3745	0.04938	1	AtWU_00065(-1.17474477365),AtWU_00415(-1.95253794964),AtWU_00474(3.10398438585),AtWU_00599(-2.26003340912),AtWU_00669(-2.08072213134),AtWU_00928(-1.04334269791),AtWU_01111(-1.88673431522),AtWU_01191(1.46696491651),AtWU_01271(-2.06605529948),AtWU_01409(-2.9401183068),AtWU_01913(-1.6250755811),AtWU_02644(-1.37507551933),AtWU_02694(-1.2796292903),AtWU_02783(-2.40180708413),AtWU_03120(-2.27537991781)…	AtWU_00065(-1.17474477365),AtWU_00415(-1.95253794964),AtWU_00474(3.10398438585),AtWU_00599(-2.26003340912),AtWU_00669(-2.08072213134),AtWU_00928(-1.04334269791),AtWU_01111(-1.88673431522),AtWU_01191(1.46696491651),AtWU_01271(-2.06605529948),AtWU_01409(-2.9401183068),AtWU_01913(-1.6250755811),AtWU_02644(-1.37507551933),AtWU_02694(-1.2796292903),AtWU_02783(-2.40180708413),AtWU_03120(-2.27537991781)…
GO:0050790	regulation of catalytic activity	biological process	141/1854	258/3745	0.04958	1	AtWU_00015(-1.29754847984),AtWU_00062(-1.77987486065),AtWU_00079(-1.52597175955),AtWU_00256(-2.29571880629),AtWU_00626(-2.07923647048),AtWU_01001(-1.0483071742),AtWU_01004(-2.60918430462),AtWU_01382(-1.20626132525),AtWU_01387(-1.25531396204),AtWU_01395(1.29005627392),AtWU_01409(-2.9401183068),AtWU_01691(-2.19994426673),AtWU_01723(-1.91494592723),AtWU_01835(-1.8778911232),AtWU_01923(1.07565963829)…	AtWU_00015(-1.29754847984),AtWU_00062(-1.77987486065),AtWU_00079(-1.52597175955),AtWU_00256(-2.29571880629),AtWU_00626(-2.07923647048),AtWU_01001(-1.0483071742),AtWU_01004(-2.60918430462),AtWU_01382(-1.20626132525),AtWU_01387(-1.25531396204),AtWU_01395(1.29005627392),AtWU_01409(-2.9401183068),AtWU_01691(-2.19994426673),AtWU_01723(-1.91494592723),AtWU_01835(-1.8778911232),AtWU_01923(1.07565963829)…
GO:0048585	negative regulation of response to stimulus	biological process	49/1854	83/3745	0.04976	1	AtWU_00015(-1.29754847984),AtWU_00366(-1.8422611401),AtWU_01020(-2.03439711304),AtWU_01429(-1.33019700351),AtWU_01905(-1.46679933783),AtWU_02010(-1.44808150055),AtWU_02034(-1.21091606288),AtWU_02158(-1.60201767744),AtWU_02182(-3.32407716963),AtWU_02583(-1.51328563113),AtWU_02783(-2.40180708413),AtWU_04314(-2.26988991298),AtWU_04430(-1.64663419052),AtWU_04583(-1.11844880525),AtWU_04698(-1.07084395…	AtWU_00015(-1.29754847984),AtWU_00366(-1.8422611401),AtWU_01020(-2.03439711304),AtWU_01429(-1.33019700351),AtWU_01905(-1.46679933783),AtWU_02010(-1.44808150055),AtWU_02034(-1.21091606288),AtWU_02158(-1.60201767744),AtWU_02182(-3.32407716963),AtWU_02583(-1.51328563113),AtWU_02783(-2.40180708413),AtWU_04314(-2.26988991298),AtWU_04430(-1.64663419052),AtWU_04583(-1.11844880525),AtWU_04698(-1.07084395…
GO:0070647	protein modification by small protein conjugation or removal	biological process	103/1854	185/3745	0.0498	1	AtWU_00141(-1.79379407048),AtWU_00331(-1.45210709859),AtWU_00345(1.74809635323),AtWU_00999(-1.10437373951),AtWU_01020(-2.03439711304),AtWU_01156(-1.70862495041),AtWU_01450(1.02992755993),AtWU_01451(-2.42242067893),AtWU_01703(-1.08390225501),AtWU_01779(-1.19336015142),AtWU_01829(2.8762182702),AtWU_01905(-1.46679933783),AtWU_01919(1.46076195463),AtWU_01989(-2.44333634208),AtWU_02032(-1.39530900593)…	AtWU_00141(-1.79379407048),AtWU_00331(-1.45210709859),AtWU_00345(1.74809635323),AtWU_00999(-1.10437373951),AtWU_01020(-2.03439711304),AtWU_01156(-1.70862495041),AtWU_01450(1.02992755993),AtWU_01451(-2.42242067893),AtWU_01703(-1.08390225501),AtWU_01779(-1.19336015142),AtWU_01829(2.8762182702),AtWU_01905(-1.46679933783),AtWU_01919(1.46076195463),AtWU_01989(-2.44333634208),AtWU_02032(-1.39530900593)…
GO:1902533	positive regulation of intracellular signal transduction	biological process	26/1854	41/3745	0.05064	1	AtWU_00065(-1.17474477365),AtWU_00256(-2.29571880629),AtWU_01409(-2.9401183068),AtWU_01451(-2.42242067893),AtWU_01762(-2.75157637997),AtWU_04233(-1.71996039818),AtWU_04294(-2.67708233304),AtWU_04448(-1.3554326284),AtWU_04720(-1.78206675617),AtWU_05847(-2.23928878141),AtWU_05858(-1.04573594445),AtWU_06737(-2.38064711324),AtWU_07237(-1.74895055811),AtWU_07464(-2.81449920018),AtWU_07473(-1.302727145…	AtWU_00065(-1.17474477365),AtWU_00256(-2.29571880629),AtWU_01409(-2.9401183068),AtWU_01451(-2.42242067893),AtWU_01762(-2.75157637997),AtWU_04233(-1.71996039818),AtWU_04294(-2.67708233304),AtWU_04448(-1.3554326284),AtWU_04720(-1.78206675617),AtWU_05847(-2.23928878141),AtWU_05858(-1.04573594445),AtWU_06737(-2.38064711324),AtWU_07237(-1.74895055811),AtWU_07464(-2.81449920018),AtWU_07473(-1.302727145…
GO:0001079	nitrogen catabolite regulation of transcription from RNA polymerase II promoter	biological process	8/1854	10/3745	0.05107	1	AtWU_01377(-2.32558918917),AtWU_03109(1.14328560934),AtWU_03152(-1.82150362316),AtWU_04678(-1.70580175235),AtWU_05609(-2.89874226006),AtWU_06489(-2.21971604618),AtWU_07014(-3.32901113519),AtWU_11014(-1.27340630347)	AtWU_01377(-2.32558918917),AtWU_03109(1.14328560934),AtWU_03152(-1.82150362316),AtWU_04678(-1.70580175235),AtWU_05609(-2.89874226006),AtWU_06489(-2.21971604618),AtWU_07014(-3.32901113519),AtWU_11014(-1.27340630347)
GO:0090293	nitrogen catabolite regulation of transcription	biological process	8/1854	10/3745	0.05107	1	AtWU_01377(-2.32558918917),AtWU_03109(1.14328560934),AtWU_03152(-1.82150362316),AtWU_04678(-1.70580175235),AtWU_05609(-2.89874226006),AtWU_06489(-2.21971604618),AtWU_07014(-3.32901113519),AtWU_11014(-1.27340630347)	AtWU_01377(-2.32558918917),AtWU_03109(1.14328560934),AtWU_03152(-1.82150362316),AtWU_04678(-1.70580175235),AtWU_05609(-2.89874226006),AtWU_06489(-2.21971604618),AtWU_07014(-3.32901113519),AtWU_11014(-1.27340630347)
GO:1905952	regulation of lipid localization	biological process	8/1854	10/3745	0.05107	1	AtWU_00295(-1.82475832656),AtWU_00361(-1.44907749244),AtWU_00738(-3.36757891531),AtWU_02651(-1.77328059508),AtWU_05873(-1.88092631565),AtWU_06737(-2.38064711324),AtWU_09631(-1.68125340964),AtWU_10275(-2.69435994287)	AtWU_00295(-1.82475832656),AtWU_00361(-1.44907749244),AtWU_00738(-3.36757891531),AtWU_02651(-1.77328059508),AtWU_05873(-1.88092631565),AtWU_06737(-2.38064711324),AtWU_09631(-1.68125340964),AtWU_10275(-2.69435994287)
GO:0032880	regulation of protein localization	biological process	50/1854	85/3745	0.05153	1	AtWU_00065(-1.17474477365),AtWU_00074(-1.64867382473),AtWU_00361(-1.44907749244),AtWU_00941(-3.92049383253),AtWU_01020(-2.03439711304),AtWU_01143(-4.11204877726),AtWU_01461(-1.35222934221),AtWU_01916(-2.33513724052),AtWU_01937(-2.04148784894),AtWU_01962(-2.67806780854),AtWU_02201(-2.18738385692),AtWU_02414(-1.88794045266),AtWU_02872(-1.99839796299),AtWU_03241(-2.10448597999),AtWU_04233(-1.7199603…	AtWU_00065(-1.17474477365),AtWU_00074(-1.64867382473),AtWU_00361(-1.44907749244),AtWU_00941(-3.92049383253),AtWU_01020(-2.03439711304),AtWU_01143(-4.11204877726),AtWU_01461(-1.35222934221),AtWU_01916(-2.33513724052),AtWU_01937(-2.04148784894),AtWU_01962(-2.67806780854),AtWU_02201(-2.18738385692),AtWU_02414(-1.88794045266),AtWU_02872(-1.99839796299),AtWU_03241(-2.10448597999),AtWU_04233(-1.7199603…
GO:0040007	growth	biological process	118/1854	214/3745	0.05177	1	AtWU_00065(-1.17474477365),AtWU_00074(-1.64867382473),AtWU_00076(-2.88637360038),AtWU_00386(-1.08813508711),AtWU_00599(-2.26003340912),AtWU_00928(-1.04334269791),AtWU_00989(-1.03986664634),AtWU_01019(-1.09510450721),AtWU_01156(-1.70862495041),AtWU_01191(1.46696491651),AtWU_01392(-1.49786368436),AtWU_01409(-2.9401183068),AtWU_01436(-1.70372107912),AtWU_01461(-1.35222934221),AtWU_01793(-1.176823175…	AtWU_00065(-1.17474477365),AtWU_00074(-1.64867382473),AtWU_00076(-2.88637360038),AtWU_00386(-1.08813508711),AtWU_00599(-2.26003340912),AtWU_00928(-1.04334269791),AtWU_00989(-1.03986664634),AtWU_01019(-1.09510450721),AtWU_01156(-1.70862495041),AtWU_01191(1.46696491651),AtWU_01392(-1.49786368436),AtWU_01409(-2.9401183068),AtWU_01436(-1.70372107912),AtWU_01461(-1.35222934221),AtWU_01793(-1.176823175…
GO:0006283	transcription-coupled nucleotide-excision repair	biological process	14/1854	20/3745	0.05226	1	AtWU_00671(-1.29761633583),AtWU_01130(-2.21220836787),AtWU_01387(-1.25531396204),AtWU_03160(1.92641928841),AtWU_04354(-2.38233627889),AtWU_06085(-2.47459365029),AtWU_06741(-1.17937386581),AtWU_07673(-1.56393764476),AtWU_08485(-1.90578022979),AtWU_10156(-1.39583011072),AtWU_10195(1.87991630413),AtWU_10278(-2.95135541335),AtWU_10577(-2.97426359656),AtWU_10961(-1.40103613273)	AtWU_00671(-1.29761633583),AtWU_01130(-2.21220836787),AtWU_01387(-1.25531396204),AtWU_03160(1.92641928841),AtWU_04354(-2.38233627889),AtWU_06085(-2.47459365029),AtWU_06741(-1.17937386581),AtWU_07673(-1.56393764476),AtWU_08485(-1.90578022979),AtWU_10156(-1.39583011072),AtWU_10195(1.87991630413),AtWU_10278(-2.95135541335),AtWU_10577(-2.97426359656),AtWU_10961(-1.40103613273)
GO:0006476	protein deacetylation	biological process	14/1854	20/3745	0.05226	1	AtWU_00624(-1.48363780091),AtWU_01787(2.94260493036),AtWU_02167(-1.72423965587),AtWU_03236(-2.4377705671),AtWU_04915(-2.52525742413),AtWU_05571(1.10504601656),AtWU_07192(-1.80278161767),AtWU_07294(-1.27766765656),AtWU_07464(-2.81449920018),AtWU_07504(-2.53925318929),AtWU_07752(-1.23540916931),AtWU_09872(-1.37826369837),AtWU_09997(-2.28081850479),AtWU_10263(-2.71957934532)	AtWU_00624(-1.48363780091),AtWU_01787(2.94260493036),AtWU_02167(-1.72423965587),AtWU_03236(-2.4377705671),AtWU_04915(-2.52525742413),AtWU_05571(1.10504601656),AtWU_07192(-1.80278161767),AtWU_07294(-1.27766765656),AtWU_07464(-2.81449920018),AtWU_07504(-2.53925318929),AtWU_07752(-1.23540916931),AtWU_09872(-1.37826369837),AtWU_09997(-2.28081850479),AtWU_10263(-2.71957934532)
GO:0016575	histone deacetylation	biological process	14/1854	20/3745	0.05226	1	AtWU_00624(-1.48363780091),AtWU_01787(2.94260493036),AtWU_02167(-1.72423965587),AtWU_03236(-2.4377705671),AtWU_04915(-2.52525742413),AtWU_05571(1.10504601656),AtWU_07192(-1.80278161767),AtWU_07294(-1.27766765656),AtWU_07464(-2.81449920018),AtWU_07504(-2.53925318929),AtWU_07752(-1.23540916931),AtWU_09872(-1.37826369837),AtWU_09997(-2.28081850479),AtWU_10263(-2.71957934532)	AtWU_00624(-1.48363780091),AtWU_01787(2.94260493036),AtWU_02167(-1.72423965587),AtWU_03236(-2.4377705671),AtWU_04915(-2.52525742413),AtWU_05571(1.10504601656),AtWU_07192(-1.80278161767),AtWU_07294(-1.27766765656),AtWU_07464(-2.81449920018),AtWU_07504(-2.53925318929),AtWU_07752(-1.23540916931),AtWU_09872(-1.37826369837),AtWU_09997(-2.28081850479),AtWU_10263(-2.71957934532)
GO:0032006	regulation of TOR signaling	biological process	14/1854	20/3745	0.05226	1	AtWU_01451(-2.42242067893),AtWU_02010(-1.44808150055),AtWU_02583(-1.51328563113),AtWU_05284(-2.54360241944),AtWU_05873(-1.88092631565),AtWU_07102(-2.94816696618),AtWU_07548(-1.75384579312),AtWU_07591(-1.55973428201),AtWU_07842(-2.55940697864),AtWU_08266(-1.37195667202),AtWU_08972(-2.27021537269),AtWU_08980(-1.40161535485),AtWU_09459(-2.17233837771),AtWU_10528(-1.09197773881)	AtWU_01451(-2.42242067893),AtWU_02010(-1.44808150055),AtWU_02583(-1.51328563113),AtWU_05284(-2.54360241944),AtWU_05873(-1.88092631565),AtWU_07102(-2.94816696618),AtWU_07548(-1.75384579312),AtWU_07591(-1.55973428201),AtWU_07842(-2.55940697864),AtWU_08266(-1.37195667202),AtWU_08972(-2.27021537269),AtWU_08980(-1.40161535485),AtWU_09459(-2.17233837771),AtWU_10528(-1.09197773881)
GO:0071417	cellular response to organonitrogen compound	biological process	14/1854	20/3745	0.05226	1	AtWU_00361(-1.44907749244),AtWU_01377(-2.32558918917),AtWU_03109(1.14328560934),AtWU_03152(-1.82150362316),AtWU_04678(-1.70580175235),AtWU_05571(1.10504601656),AtWU_05609(-2.89874226006),AtWU_06130(-1.59642930319),AtWU_06489(-2.21971604618),AtWU_07014(-3.32901113519),AtWU_07632(-1.85158363181),AtWU_07842(-2.55940697864),AtWU_10568(-1.96759513353),AtWU_11014(-1.27340630347)	AtWU_00361(-1.44907749244),AtWU_01377(-2.32558918917),AtWU_03109(1.14328560934),AtWU_03152(-1.82150362316),AtWU_04678(-1.70580175235),AtWU_05571(1.10504601656),AtWU_05609(-2.89874226006),AtWU_06130(-1.59642930319),AtWU_06489(-2.21971604618),AtWU_07014(-3.32901113519),AtWU_07632(-1.85158363181),AtWU_07842(-2.55940697864),AtWU_10568(-1.96759513353),AtWU_11014(-1.27340630347)
GO:0043902	positive regulation of multi-organism process	biological process	51/1854	87/3745	0.05328	1	AtWU_00295(-1.82475832656),AtWU_00386(-1.08813508711),AtWU_01377(-2.32558918917),AtWU_01388(-2.07144069332),AtWU_01392(-1.49786368436),AtWU_01744(-1.8284922588),AtWU_01802(-1.9860787326),AtWU_02034(-1.21091606288),AtWU_02545(4.08246564688),AtWU_02847(-2.97975306548),AtWU_02869(-1.3623249451),AtWU_03729(-2.65869846933),AtWU_04307(-2.02262367129),AtWU_04392(-2.31063002091),AtWU_04430(-1.64663419052…	AtWU_00295(-1.82475832656),AtWU_00386(-1.08813508711),AtWU_01377(-2.32558918917),AtWU_01388(-2.07144069332),AtWU_01392(-1.49786368436),AtWU_01744(-1.8284922588),AtWU_01802(-1.9860787326),AtWU_02034(-1.21091606288),AtWU_02545(4.08246564688),AtWU_02847(-2.97975306548),AtWU_02869(-1.3623249451),AtWU_03729(-2.65869846933),AtWU_04307(-2.02262367129),AtWU_04392(-2.31063002091),AtWU_04430(-1.64663419052…
GO:0019538	protein metabolic process	biological process	596/1854	1157/3745	0.05405	1	AtWU_00014(1.54448582118),AtWU_00018(1.01319899777),AtWU_00033(1.94202717249),AtWU_00047(-2.88269865368),AtWU_00054(-1.62349394355),AtWU_00062(-1.77987486065),AtWU_00069(-1.62514069774),AtWU_00074(-1.64867382473),AtWU_00077(-2.20438247509),AtWU_00079(-1.52597175955),AtWU_00080(-1.06137555068),AtWU_00092(-2.71226602155),AtWU_00135(1.09630243946),AtWU_00141(-1.79379407048),AtWU_00149(1.4998161239),…	AtWU_00014(1.54448582118),AtWU_00018(1.01319899777),AtWU_00033(1.94202717249),AtWU_00047(-2.88269865368),AtWU_00054(-1.62349394355),AtWU_00062(-1.77987486065),AtWU_00069(-1.62514069774),AtWU_00074(-1.64867382473),AtWU_00077(-2.20438247509),AtWU_00079(-1.52597175955),AtWU_00080(-1.06137555068),AtWU_00092(-2.71226602155),AtWU_00135(1.09630243946),AtWU_00141(-1.79379407048),AtWU_00149(1.4998161239),…
GO:0034306	regulation of sexual sporulation	biological process	11/1854	15/3745	0.05449	1	AtWU_01108(-1.80017561037),AtWU_03036(-1.93274266248),AtWU_04430(-1.64663419052),AtWU_04709(-1.6678003416),AtWU_05488(-1.12217385878),AtWU_05574(-1.563032297),AtWU_07237(-1.74895055811),AtWU_07734(-1.67259734951),AtWU_08283(-1.2257010012),AtWU_08691(-3.23556714836),AtWU_10220(-1.7548136767)	AtWU_01108(-1.80017561037),AtWU_03036(-1.93274266248),AtWU_04430(-1.64663419052),AtWU_04709(-1.6678003416),AtWU_05488(-1.12217385878),AtWU_05574(-1.563032297),AtWU_07237(-1.74895055811),AtWU_07734(-1.67259734951),AtWU_08283(-1.2257010012),AtWU_08691(-3.23556714836),AtWU_10220(-1.7548136767)
GO:0043940	regulation of sexual sporulation resulting in formation of a cellular spore	biological process	11/1854	15/3745	0.05449	1	AtWU_01108(-1.80017561037),AtWU_03036(-1.93274266248),AtWU_04430(-1.64663419052),AtWU_04709(-1.6678003416),AtWU_05488(-1.12217385878),AtWU_05574(-1.563032297),AtWU_07237(-1.74895055811),AtWU_07734(-1.67259734951),AtWU_08283(-1.2257010012),AtWU_08691(-3.23556714836),AtWU_10220(-1.7548136767)	AtWU_01108(-1.80017561037),AtWU_03036(-1.93274266248),AtWU_04430(-1.64663419052),AtWU_04709(-1.6678003416),AtWU_05488(-1.12217385878),AtWU_05574(-1.563032297),AtWU_07237(-1.74895055811),AtWU_07734(-1.67259734951),AtWU_08283(-1.2257010012),AtWU_08691(-3.23556714836),AtWU_10220(-1.7548136767)
GO:0070784	regulation of growth of unicellular organism as a thread of attached cells	biological process	11/1854	15/3745	0.05449	1	AtWU_00599(-2.26003340912),AtWU_00928(-1.04334269791),AtWU_01392(-1.49786368436),AtWU_01409(-2.9401183068),AtWU_01913(-1.6250755811),AtWU_03240(-2.75585619957),AtWU_04392(-2.31063002091),AtWU_06008(-1.10095185866),AtWU_06790(-1.79623978923),AtWU_10014(-1.37673488608),AtWU_10590(-1.88328387407)	AtWU_00599(-2.26003340912),AtWU_00928(-1.04334269791),AtWU_01392(-1.49786368436),AtWU_01409(-2.9401183068),AtWU_01913(-1.6250755811),AtWU_03240(-2.75585619957),AtWU_04392(-2.31063002091),AtWU_06008(-1.10095185866),AtWU_06790(-1.79623978923),AtWU_10014(-1.37673488608),AtWU_10590(-1.88328387407)
GO:0032989	cellular component morphogenesis	biological process	60/1854	104/3745	0.05531	1	AtWU_00062(-1.77987486065),AtWU_00065(-1.17474477365),AtWU_00076(-2.88637360038),AtWU_00305(-1.33443427254),AtWU_00361(-1.44907749244),AtWU_00640(-1.63614897079),AtWU_01439(-3.22621883274),AtWU_01461(-1.35222934221),AtWU_01952(-1.37693078454),AtWU_02158(-1.60201767744),AtWU_02252(-1.53671149288),AtWU_02687(-1.92581743407),AtWU_02901(-4.4302567147),AtWU_02976(-2.5946354243),AtWU_03054(1.2894638874…	AtWU_00062(-1.77987486065),AtWU_00065(-1.17474477365),AtWU_00076(-2.88637360038),AtWU_00305(-1.33443427254),AtWU_00361(-1.44907749244),AtWU_00640(-1.63614897079),AtWU_01439(-3.22621883274),AtWU_01461(-1.35222934221),AtWU_01952(-1.37693078454),AtWU_02158(-1.60201767744),AtWU_02252(-1.53671149288),AtWU_02687(-1.92581743407),AtWU_02901(-4.4302567147),AtWU_02976(-2.5946354243),AtWU_03054(1.2894638874…
GO:0000003	reproduction	biological process	232/1854	436/3745	0.05532	1	AtWU_00065(-1.17474477365),AtWU_00076(-2.88637360038),AtWU_00138(-3.60310497704),AtWU_00172(-2.33587737879),AtWU_00177(-1.44954653392),AtWU_00244(-2.23066340926),AtWU_00288(-1.30352218357),AtWU_00295(-1.82475832656),AtWU_00296(-1.23110396046),AtWU_00314(-2.77933877595),AtWU_00366(-1.8422611401),AtWU_00386(-1.08813508711),AtWU_00387(-3.0393195919),AtWU_00474(3.10398438585),AtWU_00610(-1.0717956114…	AtWU_00065(-1.17474477365),AtWU_00076(-2.88637360038),AtWU_00138(-3.60310497704),AtWU_00172(-2.33587737879),AtWU_00177(-1.44954653392),AtWU_00244(-2.23066340926),AtWU_00288(-1.30352218357),AtWU_00295(-1.82475832656),AtWU_00296(-1.23110396046),AtWU_00314(-2.77933877595),AtWU_00366(-1.8422611401),AtWU_00386(-1.08813508711),AtWU_00387(-3.0393195919),AtWU_00474(3.10398438585),AtWU_00610(-1.0717956114…
GO:0031670	cellular response to nutrient	biological process	33/1854	54/3745	0.05661	1	AtWU_00211(1.17774660533),AtWU_00386(-1.08813508711),AtWU_01111(-1.88673431522),AtWU_01271(-2.06605529948),AtWU_01377(-2.32558918917),AtWU_01913(-1.6250755811),AtWU_02192(-2.26018376026),AtWU_02383(-1.02813776771),AtWU_03109(1.14328560934),AtWU_03152(-1.82150362316),AtWU_03214(-1.13439016329),AtWU_03240(-2.75585619957),AtWU_04388(-1.09766967239),AtWU_04678(-1.70580175235),AtWU_04921(-1.8633608816…	AtWU_00211(1.17774660533),AtWU_00386(-1.08813508711),AtWU_01111(-1.88673431522),AtWU_01271(-2.06605529948),AtWU_01377(-2.32558918917),AtWU_01913(-1.6250755811),AtWU_02192(-2.26018376026),AtWU_02383(-1.02813776771),AtWU_03109(1.14328560934),AtWU_03152(-1.82150362316),AtWU_03214(-1.13439016329),AtWU_03240(-2.75585619957),AtWU_04388(-1.09766967239),AtWU_04678(-1.70580175235),AtWU_04921(-1.8633608816…
GO:0022414	reproductive process	biological process	216/1854	405/3745	0.05719	1	AtWU_00065(-1.17474477365),AtWU_00138(-3.60310497704),AtWU_00172(-2.33587737879),AtWU_00177(-1.44954653392),AtWU_00244(-2.23066340926),AtWU_00288(-1.30352218357),AtWU_00295(-1.82475832656),AtWU_00296(-1.23110396046),AtWU_00314(-2.77933877595),AtWU_00366(-1.8422611401),AtWU_00386(-1.08813508711),AtWU_00387(-3.0393195919),AtWU_00474(3.10398438585),AtWU_00610(-1.07179561141),AtWU_00640(-1.6361489707…	AtWU_00065(-1.17474477365),AtWU_00138(-3.60310497704),AtWU_00172(-2.33587737879),AtWU_00177(-1.44954653392),AtWU_00244(-2.23066340926),AtWU_00288(-1.30352218357),AtWU_00295(-1.82475832656),AtWU_00296(-1.23110396046),AtWU_00314(-2.77933877595),AtWU_00366(-1.8422611401),AtWU_00386(-1.08813508711),AtWU_00387(-3.0393195919),AtWU_00474(3.10398438585),AtWU_00610(-1.07179561141),AtWU_00640(-1.6361489707…
GO:0044267	cellular protein metabolic process	biological process	565/1854	1096/3745	0.05772	1	AtWU_00014(1.54448582118),AtWU_00018(1.01319899777),AtWU_00033(1.94202717249),AtWU_00047(-2.88269865368),AtWU_00054(-1.62349394355),AtWU_00062(-1.77987486065),AtWU_00069(-1.62514069774),AtWU_00074(-1.64867382473),AtWU_00077(-2.20438247509),AtWU_00079(-1.52597175955),AtWU_00080(-1.06137555068),AtWU_00092(-2.71226602155),AtWU_00135(1.09630243946),AtWU_00141(-1.79379407048),AtWU_00149(1.4998161239),…	AtWU_00014(1.54448582118),AtWU_00018(1.01319899777),AtWU_00033(1.94202717249),AtWU_00047(-2.88269865368),AtWU_00054(-1.62349394355),AtWU_00062(-1.77987486065),AtWU_00069(-1.62514069774),AtWU_00074(-1.64867382473),AtWU_00077(-2.20438247509),AtWU_00079(-1.52597175955),AtWU_00080(-1.06137555068),AtWU_00092(-2.71226602155),AtWU_00135(1.09630243946),AtWU_00141(-1.79379407048),AtWU_00149(1.4998161239),…
GO:0033554	cellular response to stress	biological process	340/1854	649/3745	0.05796	1	AtWU_00054(-1.62349394355),AtWU_00124(-1.31974937723),AtWU_00146(-2.77392539179),AtWU_00156(-2.2082435232),AtWU_00181(-1.0751664948),AtWU_00256(-2.29571880629),AtWU_00302(-1.83657733596),AtWU_00305(-1.33443427254),AtWU_00314(-2.77933877595),AtWU_00366(-1.8422611401),AtWU_00415(-1.95253794964),AtWU_00610(-1.07179561141),AtWU_00615(-2.6387917434),AtWU_00639(-3.08639825504),AtWU_00671(-1.29761633583…	AtWU_00054(-1.62349394355),AtWU_00124(-1.31974937723),AtWU_00146(-2.77392539179),AtWU_00156(-2.2082435232),AtWU_00181(-1.0751664948),AtWU_00256(-2.29571880629),AtWU_00302(-1.83657733596),AtWU_00305(-1.33443427254),AtWU_00314(-2.77933877595),AtWU_00366(-1.8422611401),AtWU_00415(-1.95253794964),AtWU_00610(-1.07179561141),AtWU_00615(-2.6387917434),AtWU_00639(-3.08639825504),AtWU_00671(-1.29761633583…
GO:0000463	maturation of LSU-rRNA from tricistronic rRNA transcript (SSU-rRNA, 5.8S rRNA, LSU-rRNA)	biological process	23/1854	36/3745	0.05806	1	AtWU_00138(-3.60310497704),AtWU_00306(-1.98232119374),AtWU_00377(-2.27413588892),AtWU_00394(-1.38879529149),AtWU_01378(-1.51296261582),AtWU_01923(1.07565963829),AtWU_02035(-2.36290053987),AtWU_02410(-1.81488917861),AtWU_02593(-3.64313289597),AtWU_02783(-2.40180708413),AtWU_04879(-1.92306767834),AtWU_05710(-1.20440486822),AtWU_05937(-2.45789307684),AtWU_06910(-1.20504817485),AtWU_07133(2.494205133…	AtWU_00138(-3.60310497704),AtWU_00306(-1.98232119374),AtWU_00377(-2.27413588892),AtWU_00394(-1.38879529149),AtWU_01378(-1.51296261582),AtWU_01923(1.07565963829),AtWU_02035(-2.36290053987),AtWU_02410(-1.81488917861),AtWU_02593(-3.64313289597),AtWU_02783(-2.40180708413),AtWU_04879(-1.92306767834),AtWU_05710(-1.20440486822),AtWU_05937(-2.45789307684),AtWU_06910(-1.20504817485),AtWU_07133(2.494205133…
GO:0001510	RNA methylation	biological process	23/1854	36/3745	0.05806	1	AtWU_00298(-2.13260464993),AtWU_00309(-1.01773653017),AtWU_00377(-2.27413588892),AtWU_01437(-2.32983959424),AtWU_01994(-1.81560209483),AtWU_04133(-1.14471926663),AtWU_04676(-1.57483068229),AtWU_04956(1.30111781876),AtWU_05328(-1.49447667187),AtWU_05586(-1.62946833392),AtWU_05759(-2.00166476742),AtWU_06062(-1.31299119446),AtWU_06233(-1.0020928063),AtWU_06563(-2.20082156184),AtWU_06831(2.9547875320…	AtWU_00298(-2.13260464993),AtWU_00309(-1.01773653017),AtWU_00377(-2.27413588892),AtWU_01437(-2.32983959424),AtWU_01994(-1.81560209483),AtWU_04133(-1.14471926663),AtWU_04676(-1.57483068229),AtWU_04956(1.30111781876),AtWU_05328(-1.49447667187),AtWU_05586(-1.62946833392),AtWU_05759(-2.00166476742),AtWU_06062(-1.31299119446),AtWU_06233(-1.0020928063),AtWU_06563(-2.20082156184),AtWU_06831(2.9547875320…
GO:0006006	glucose metabolic process	biological process	28/1854	45/3745	0.05822	1	AtWU_00074(-1.64867382473),AtWU_00198(-2.00654256088),AtWU_00361(-1.44907749244),AtWU_00420(-1.35269853273),AtWU_02730(-1.63549351463),AtWU_03716(-1.75110478809),AtWU_04293(-2.96034281349),AtWU_04598(-1.7240827732),AtWU_04921(-1.86336088165),AtWU_06566(-2.93651155495),AtWU_06580(-1.86081196889),AtWU_06779(-1.30849600321),AtWU_06932(1.45288901047),AtWU_07106(-1.78818274055),AtWU_07367(-1.170875928…	AtWU_00074(-1.64867382473),AtWU_00198(-2.00654256088),AtWU_00361(-1.44907749244),AtWU_00420(-1.35269853273),AtWU_02730(-1.63549351463),AtWU_03716(-1.75110478809),AtWU_04293(-2.96034281349),AtWU_04598(-1.7240827732),AtWU_04921(-1.86336088165),AtWU_06566(-2.93651155495),AtWU_06580(-1.86081196889),AtWU_06779(-1.30849600321),AtWU_06932(1.45288901047),AtWU_07106(-1.78818274055),AtWU_07367(-1.170875928…
GO:0009267	cellular response to starvation	biological process	71/1854	125/3745	0.05832	1	AtWU_00146(-2.77392539179),AtWU_00872(-1.65770066104),AtWU_01191(1.46696491651),AtWU_01409(-2.9401183068),AtWU_01864(-1.23408168573),AtWU_01904(1.2777261582),AtWU_01913(-1.6250755811),AtWU_01937(-2.04148784894),AtWU_01984(-2.27245511492),AtWU_01989(-2.44333634208),AtWU_02064(-2.4260867487),AtWU_02162(-1.94946286231),AtWU_02463(-4.80914924234),AtWU_02722(-1.06977841592),AtWU_02779(-1.67263757527),…	AtWU_00146(-2.77392539179),AtWU_00872(-1.65770066104),AtWU_01191(1.46696491651),AtWU_01409(-2.9401183068),AtWU_01864(-1.23408168573),AtWU_01904(1.2777261582),AtWU_01913(-1.6250755811),AtWU_01937(-2.04148784894),AtWU_01984(-2.27245511492),AtWU_01989(-2.44333634208),AtWU_02064(-2.4260867487),AtWU_02162(-1.94946286231),AtWU_02463(-4.80914924234),AtWU_02722(-1.06977841592),AtWU_02779(-1.67263757527),…
GO:0000160	phosphorelay signal transduction system	biological process	6/1854	7/3745	0.05915	1	AtWU_02090(-1.94387766972),AtWU_04447(-2.57767591985),AtWU_04448(-1.3554326284),AtWU_07486(-1.51670533138),AtWU_08255(-2.79179511543),AtWU_08852(-2.94143205619)	AtWU_02090(-1.94387766972),AtWU_04447(-2.57767591985),AtWU_04448(-1.3554326284),AtWU_07486(-1.51670533138),AtWU_08255(-2.79179511543),AtWU_08852(-2.94143205619)
GO:0000187	activation of MAPK activity	biological process	6/1854	7/3745	0.05915	1	AtWU_00256(-2.29571880629),AtWU_01409(-2.9401183068),AtWU_04233(-1.71996039818),AtWU_07237(-1.74895055811),AtWU_07789(-2.75936222054),AtWU_08642(-1.12205827481)	AtWU_00256(-2.29571880629),AtWU_01409(-2.9401183068),AtWU_04233(-1.71996039818),AtWU_07237(-1.74895055811),AtWU_07789(-2.75936222054),AtWU_08642(-1.12205827481)
GO:0000753	cell morphogenesis involved in conjugation with cellular fusion	biological process	6/1854	7/3745	0.05915	1	AtWU_00640(-1.63614897079),AtWU_02976(-2.5946354243),AtWU_07261(-1.02735650668),AtWU_07473(-1.30272714549),AtWU_09030(-1.25932786651),AtWU_09548(-1.33677953223)	AtWU_00640(-1.63614897079),AtWU_02976(-2.5946354243),AtWU_07261(-1.02735650668),AtWU_07473(-1.30272714549),AtWU_09030(-1.25932786651),AtWU_09548(-1.33677953223)
GO:0000767	cell morphogenesis involved in conjugation	biological process	6/1854	7/3745	0.05915	1	AtWU_00640(-1.63614897079),AtWU_02976(-2.5946354243),AtWU_07261(-1.02735650668),AtWU_07473(-1.30272714549),AtWU_09030(-1.25932786651),AtWU_09548(-1.33677953223)	AtWU_00640(-1.63614897079),AtWU_02976(-2.5946354243),AtWU_07261(-1.02735650668),AtWU_07473(-1.30272714549),AtWU_09030(-1.25932786651),AtWU_09548(-1.33677953223)
GO:0001315	age-dependent response to reactive oxygen species	biological process	6/1854	7/3745	0.05915	1	AtWU_01191(1.46696491651),AtWU_04042(-2.49346634094),AtWU_05571(1.10504601656),AtWU_06121(-1.87183772287),AtWU_08399(-1.74817992676),AtWU_10442(-2.56578279061)	AtWU_01191(1.46696491651),AtWU_04042(-2.49346634094),AtWU_05571(1.10504601656),AtWU_06121(-1.87183772287),AtWU_08399(-1.74817992676),AtWU_10442(-2.56578279061)
GO:0010603	regulation of cytoplasmic mRNA processing body assembly	biological process	6/1854	7/3745	0.05915	1	AtWU_00361(-1.44907749244),AtWU_02545(4.08246564688),AtWU_04459(-1.95519991092),AtWU_07280(-1.76247108202),AtWU_09013(-3.38227850243),AtWU_09666(-1.47627529286)	AtWU_00361(-1.44907749244),AtWU_02545(4.08246564688),AtWU_04459(-1.95519991092),AtWU_07280(-1.76247108202),AtWU_09013(-3.38227850243),AtWU_09666(-1.47627529286)
GO:0010958	regulation of amino acid import across plasma membrane	biological process	6/1854	7/3745	0.05915	1	AtWU_01143(-4.11204877726),AtWU_01382(-1.20626132525),AtWU_02010(-1.44808150055),AtWU_08490(-1.78942519764),AtWU_09030(-1.25932786651),AtWU_10313(1.49912081886)	AtWU_01143(-4.11204877726),AtWU_01382(-1.20626132525),AtWU_02010(-1.44808150055),AtWU_08490(-1.78942519764),AtWU_09030(-1.25932786651),AtWU_10313(1.49912081886)
GO:0010981	regulation of cell wall macromolecule metabolic process	biological process	6/1854	7/3745	0.05915	1	AtWU_00065(-1.17474477365),AtWU_00361(-1.44907749244),AtWU_02150(-1.97343174738),AtWU_02158(-1.60201767744),AtWU_02359(-1.58108430341),AtWU_07265(-2.90127087429)	AtWU_00065(-1.17474477365),AtWU_00361(-1.44907749244),AtWU_02150(-1.97343174738),AtWU_02158(-1.60201767744),AtWU_02359(-1.58108430341),AtWU_07265(-2.90127087429)
GO:0032951	regulation of beta-glucan biosynthetic process	biological process	6/1854	7/3745	0.05915	1	AtWU_00065(-1.17474477365),AtWU_00361(-1.44907749244),AtWU_02150(-1.97343174738),AtWU_02158(-1.60201767744),AtWU_07265(-2.90127087429),AtWU_07551(-2.17936921292)	AtWU_00065(-1.17474477365),AtWU_00361(-1.44907749244),AtWU_02150(-1.97343174738),AtWU_02158(-1.60201767744),AtWU_07265(-2.90127087429),AtWU_07551(-2.17936921292)
GO:0042780	tRNA 3'-end processing	biological process	6/1854	7/3745	0.05915	1	AtWU_00158(-1.71816689523),AtWU_02168(-2.23690406913),AtWU_04261(-3.21810553454),AtWU_08683(-1.28259929674),AtWU_09611(-1.6474566564),AtWU_10867(-2.01831608991)	AtWU_00158(-1.71816689523),AtWU_02168(-2.23690406913),AtWU_04261(-3.21810553454),AtWU_08683(-1.28259929674),AtWU_09611(-1.6474566564),AtWU_10867(-2.01831608991)
GO:0070827	chromatin maintenance	biological process	6/1854	7/3745	0.05915	1	AtWU_03026(-1.3820278687),AtWU_04720(-1.78206675617),AtWU_04950(-2.43497428842),AtWU_05722(-1.17848694223),AtWU_07446(-2.2913449434),AtWU_08704(-1.08512941647)	AtWU_03026(-1.3820278687),AtWU_04720(-1.78206675617),AtWU_04950(-2.43497428842),AtWU_05722(-1.17848694223),AtWU_07446(-2.2913449434),AtWU_08704(-1.08512941647)
GO:1901985	positive regulation of protein acetylation	biological process	6/1854	7/3745	0.05915	1	AtWU_04288(-1.29999135463),AtWU_04477(-1.927397958),AtWU_05555(-1.46099726134),AtWU_05874(-1.41712995944),AtWU_07294(-1.27766765656),AtWU_10263(-2.71957934532)	AtWU_04288(-1.29999135463),AtWU_04477(-1.927397958),AtWU_05555(-1.46099726134),AtWU_05874(-1.41712995944),AtWU_07294(-1.27766765656),AtWU_10263(-2.71957934532)
GO:1903789	regulation of amino acid transmembrane transport	biological process	6/1854	7/3745	0.05915	1	AtWU_01143(-4.11204877726),AtWU_01382(-1.20626132525),AtWU_02010(-1.44808150055),AtWU_08490(-1.78942519764),AtWU_09030(-1.25932786651),AtWU_10313(1.49912081886)	AtWU_01143(-4.11204877726),AtWU_01382(-1.20626132525),AtWU_02010(-1.44808150055),AtWU_08490(-1.78942519764),AtWU_09030(-1.25932786651),AtWU_10313(1.49912081886)
GO:2000601	positive regulation of Arp2/3 complex-mediated actin nucleation	biological process	6/1854	7/3745	0.05915	1	AtWU_01439(-3.22621883274),AtWU_02252(-1.53671149288),AtWU_05402(1.06697555825),AtWU_06248(-1.41010467952),AtWU_09135(-2.03765916241),AtWU_10320(-1.19370359865)	AtWU_01439(-3.22621883274),AtWU_02252(-1.53671149288),AtWU_05402(1.06697555825),AtWU_06248(-1.41010467952),AtWU_09135(-2.03765916241),AtWU_10320(-1.19370359865)
GO:0000117	regulation of transcription involved in G2/M transition of mitotic cell cycle	biological process	4/1854	4/3745	0.05997	1	AtWU_01392(-1.49786368436),AtWU_04392(-2.31063002091),AtWU_07504(-2.53925318929),AtWU_09872(-1.37826369837)	AtWU_01392(-1.49786368436),AtWU_04392(-2.31063002091),AtWU_07504(-2.53925318929),AtWU_09872(-1.37826369837)
GO:0000196	MAPK cascade involved in cell wall organization or biogenesis	biological process	4/1854	4/3745	0.05997	1	AtWU_04459(-1.95519991092),AtWU_07237(-1.74895055811),AtWU_07558(-2.07198549533),AtWU_10220(-1.7548136767)	AtWU_04459(-1.95519991092),AtWU_07237(-1.74895055811),AtWU_07558(-2.07198549533),AtWU_10220(-1.7548136767)
GO:0000737	DNA catabolic process, endonucleolytic	biological process	4/1854	4/3745	0.05997	1	AtWU_01082(-2.3185321602),AtWU_01765(-1.4145575243),AtWU_02664(1.05437322391),AtWU_04467(-2.23285927715)	AtWU_01082(-2.3185321602),AtWU_01765(-1.4145575243),AtWU_02664(1.05437322391),AtWU_04467(-2.23285927715)
GO:0006264	mitochondrial DNA replication	biological process	4/1854	4/3745	0.05997	1	AtWU_00928(-1.04334269791),AtWU_01134(-2.18252917493),AtWU_10579(1.23770236016),AtWU_10827(-1.43533445956)	AtWU_00928(-1.04334269791),AtWU_01134(-2.18252917493),AtWU_10579(1.23770236016),AtWU_10827(-1.43533445956)
GO:0006308	DNA catabolic process	biological process	4/1854	4/3745	0.05997	1	AtWU_01082(-2.3185321602),AtWU_01765(-1.4145575243),AtWU_02664(1.05437322391),AtWU_04467(-2.23285927715)	AtWU_01082(-2.3185321602),AtWU_01765(-1.4145575243),AtWU_02664(1.05437322391),AtWU_04467(-2.23285927715)
GO:0018106	peptidyl-histidine phosphorylation	biological process	4/1854	4/3745	0.05997	1	AtWU_02090(-1.94387766972),AtWU_04447(-2.57767591985),AtWU_04448(-1.3554326284),AtWU_07486(-1.51670533138)	AtWU_02090(-1.94387766972),AtWU_04447(-2.57767591985),AtWU_04448(-1.3554326284),AtWU_07486(-1.51670533138)
GO:0032239	regulation of nucleobase-containing compound transport	biological process	4/1854	4/3745	0.05997	1	AtWU_00317(-1.65408414358),AtWU_08704(-1.08512941647),AtWU_09030(-1.25932786651),AtWU_09080(-1.09251950894)	AtWU_00317(-1.65408414358),AtWU_08704(-1.08512941647),AtWU_09030(-1.25932786651),AtWU_09080(-1.09251950894)
GO:0032369	negative regulation of lipid transport	biological process	4/1854	4/3745	0.05997	1	AtWU_00361(-1.44907749244),AtWU_05873(-1.88092631565),AtWU_06737(-2.38064711324),AtWU_10275(-2.69435994287)	AtWU_00361(-1.44907749244),AtWU_05873(-1.88092631565),AtWU_06737(-2.38064711324),AtWU_10275(-2.69435994287)
GO:0035024	negative regulation of Rho protein signal transduction	biological process	4/1854	4/3745	0.05997	1	AtWU_00015(-1.29754847984),AtWU_02158(-1.60201767744),AtWU_07187(-2.45591633765),AtWU_10832(-1.00359181347)	AtWU_00015(-1.29754847984),AtWU_02158(-1.60201767744),AtWU_07187(-2.45591633765),AtWU_10832(-1.00359181347)
GO:0035871	protein K11-linked deubiquitination	biological process	4/1854	4/3745	0.05997	1	AtWU_04756(-1.14466207103),AtWU_05656(-2.00562010907),AtWU_06741(-1.17937386581),AtWU_10970(-1.78967307467)	AtWU_04756(-1.14466207103),AtWU_05656(-2.00562010907),AtWU_06741(-1.17937386581),AtWU_10970(-1.78967307467)
GO:0042779	tRNA 3'-trailer cleavage	biological process	4/1854	4/3745	0.05997	1	AtWU_00158(-1.71816689523),AtWU_02168(-2.23690406913),AtWU_04261(-3.21810553454),AtWU_08683(-1.28259929674)	AtWU_00158(-1.71816689523),AtWU_02168(-2.23690406913),AtWU_04261(-3.21810553454),AtWU_08683(-1.28259929674)
GO:0043942	negative regulation of sexual sporulation resulting in formation of a cellular spore	biological process	4/1854	4/3745	0.05997	1	AtWU_01108(-1.80017561037),AtWU_03036(-1.93274266248),AtWU_05574(-1.563032297),AtWU_08691(-3.23556714836)	AtWU_01108(-1.80017561037),AtWU_03036(-1.93274266248),AtWU_05574(-1.563032297),AtWU_08691(-3.23556714836)
GO:0051865	protein autoubiquitination	biological process	4/1854	4/3745	0.05997	1	AtWU_01020(-2.03439711304),AtWU_07796(-2.01902084673),AtWU_09030(-1.25932786651),AtWU_09939(-1.75786982906)	AtWU_01020(-2.03439711304),AtWU_07796(-2.01902084673),AtWU_09030(-1.25932786651),AtWU_09939(-1.75786982906)
GO:0070829	heterochromatin maintenance	biological process	4/1854	4/3745	0.05997	1	AtWU_03026(-1.3820278687),AtWU_04720(-1.78206675617),AtWU_05722(-1.17848694223),AtWU_07446(-2.2913449434)	AtWU_03026(-1.3820278687),AtWU_04720(-1.78206675617),AtWU_05722(-1.17848694223),AtWU_07446(-2.2913449434)
GO:0071041	antisense RNA transcript catabolic process	biological process	4/1854	4/3745	0.05997	1	AtWU_09611(-1.6474566564),AtWU_09623(-2.50606349858),AtWU_10867(-2.01831608991),AtWU_10947(-1.87954432917)	AtWU_09611(-1.6474566564),AtWU_09623(-2.50606349858),AtWU_10867(-2.01831608991),AtWU_10947(-1.87954432917)
GO:0097198	histone H3-K36 trimethylation	biological process	4/1854	4/3745	0.05997	1	AtWU_06085(-2.47459365029),AtWU_08704(-1.08512941647),AtWU_10263(-2.71957934532),AtWU_10278(-2.95135541335)	AtWU_06085(-2.47459365029),AtWU_08704(-1.08512941647),AtWU_10263(-2.71957934532),AtWU_10278(-2.95135541335)
GO:1905953	negative regulation of lipid localization	biological process	4/1854	4/3745	0.05997	1	AtWU_00361(-1.44907749244),AtWU_05873(-1.88092631565),AtWU_06737(-2.38064711324),AtWU_10275(-2.69435994287)	AtWU_00361(-1.44907749244),AtWU_05873(-1.88092631565),AtWU_06737(-2.38064711324),AtWU_10275(-2.69435994287)
GO:2000197	regulation of ribonucleoprotein complex localization	biological process	4/1854	4/3745	0.05997	1	AtWU_03507(-1.44138107077),AtWU_08704(-1.08512941647),AtWU_09030(-1.25932786651),AtWU_09080(-1.09251950894)	AtWU_03507(-1.44138107077),AtWU_08704(-1.08512941647),AtWU_09030(-1.25932786651),AtWU_09080(-1.09251950894)
GO:2000221	negative regulation of pseudohyphal growth	biological process	4/1854	4/3745	0.05997	1	AtWU_00599(-2.26003340912),AtWU_01409(-2.9401183068),AtWU_04392(-2.31063002091),AtWU_06008(-1.10095185866)	AtWU_00599(-2.26003340912),AtWU_01409(-2.9401183068),AtWU_04392(-2.31063002091),AtWU_06008(-1.10095185866)
GO:0010565	regulation of cellular ketone metabolic process	biological process	19/1854	29/3745	0.06057	1	AtWU_00361(-1.44907749244),AtWU_00474(3.10398438585),AtWU_01181(1.08263815312),AtWU_01377(-2.32558918917),AtWU_01392(-1.49786368436),AtWU_01603(-1.22757933119),AtWU_01913(-1.6250755811),AtWU_02175(-1.73993613098),AtWU_04678(-1.70580175235),AtWU_06024(-2.35714802466),AtWU_07014(-3.32901113519),AtWU_08168(-1.26618996597),AtWU_08583(-1.62820951159),AtWU_08621(-1.70809304926),AtWU_08687(-1.7704712360…	AtWU_00361(-1.44907749244),AtWU_00474(3.10398438585),AtWU_01181(1.08263815312),AtWU_01377(-2.32558918917),AtWU_01392(-1.49786368436),AtWU_01603(-1.22757933119),AtWU_01913(-1.6250755811),AtWU_02175(-1.73993613098),AtWU_04678(-1.70580175235),AtWU_06024(-2.35714802466),AtWU_07014(-3.32901113519),AtWU_08168(-1.26618996597),AtWU_08583(-1.62820951159),AtWU_08621(-1.70809304926),AtWU_08687(-1.7704712360…
GO:0006325	chromatin organization	biological process	151/1854	279/3745	0.06166	1	AtWU_00063(-1.62743432786),AtWU_00124(-1.31974937723),AtWU_00141(-1.79379407048),AtWU_00146(-2.77392539179),AtWU_00185(-1.37505194766),AtWU_00186(-1.37928021319),AtWU_00305(-1.33443427254),AtWU_00474(3.10398438585),AtWU_00624(-1.48363780091),AtWU_00671(-1.29761633583),AtWU_00870(-1.09603465205),AtWU_00872(-1.65770066104),AtWU_01130(-2.21220836787),AtWU_01377(-2.32558918917),AtWU_01430(-1.06032903…	AtWU_00063(-1.62743432786),AtWU_00124(-1.31974937723),AtWU_00141(-1.79379407048),AtWU_00146(-2.77392539179),AtWU_00185(-1.37505194766),AtWU_00186(-1.37928021319),AtWU_00305(-1.33443427254),AtWU_00474(3.10398438585),AtWU_00624(-1.48363780091),AtWU_00671(-1.29761633583),AtWU_00870(-1.09603465205),AtWU_00872(-1.65770066104),AtWU_01130(-2.21220836787),AtWU_01377(-2.32558918917),AtWU_01430(-1.06032903…
GO:0045990	carbon catabolite regulation of transcription	biological process	24/1854	38/3745	0.06271	1	AtWU_00211(1.17774660533),AtWU_00386(-1.08813508711),AtWU_01111(-1.88673431522),AtWU_01271(-2.06605529948),AtWU_01913(-1.6250755811),AtWU_02192(-2.26018376026),AtWU_02383(-1.02813776771),AtWU_03214(-1.13439016329),AtWU_03240(-2.75585619957),AtWU_04388(-1.09766967239),AtWU_04921(-1.86336088165),AtWU_05206(-1.22496600078),AtWU_05656(-2.00562010907),AtWU_05796(-2.83164072854),AtWU_05991(-1.562534035…	AtWU_00211(1.17774660533),AtWU_00386(-1.08813508711),AtWU_01111(-1.88673431522),AtWU_01271(-2.06605529948),AtWU_01913(-1.6250755811),AtWU_02192(-2.26018376026),AtWU_02383(-1.02813776771),AtWU_03214(-1.13439016329),AtWU_03240(-2.75585619957),AtWU_04388(-1.09766967239),AtWU_04921(-1.86336088165),AtWU_05206(-1.22496600078),AtWU_05656(-2.00562010907),AtWU_05796(-2.83164072854),AtWU_05991(-1.562534035…
GO:1903311	regulation of mRNA metabolic process	biological process	24/1854	38/3745	0.06271	1	AtWU_00361(-1.44907749244),AtWU_01409(-2.9401183068),AtWU_01461(-1.35222934221),AtWU_01719(-3.00590569383),AtWU_03229(-1.13931435981),AtWU_03727(-1.56272192282),AtWU_04459(-1.95519991092),AtWU_04758(-1.38583904636),AtWU_05242(-1.89318706262),AtWU_05324(-2.25735597828),AtWU_05796(-2.83164072854),AtWU_07171(-2.90236917163),AtWU_07515(1.16116312087),AtWU_07556(-2.16597026343),AtWU_07789(-2.759362220…	AtWU_00361(-1.44907749244),AtWU_01409(-2.9401183068),AtWU_01461(-1.35222934221),AtWU_01719(-3.00590569383),AtWU_03229(-1.13931435981),AtWU_03727(-1.56272192282),AtWU_04459(-1.95519991092),AtWU_04758(-1.38583904636),AtWU_05242(-1.89318706262),AtWU_05324(-2.25735597828),AtWU_05796(-2.83164072854),AtWU_07171(-2.90236917163),AtWU_07515(1.16116312087),AtWU_07556(-2.16597026343),AtWU_07789(-2.759362220…
GO:0045859	regulation of protein kinase activity	biological process	42/1854	71/3745	0.06379	1	AtWU_00256(-2.29571880629),AtWU_01004(-2.60918430462),AtWU_01382(-1.20626132525),AtWU_01409(-2.9401183068),AtWU_01984(-2.27245511492),AtWU_02383(-1.02813776771),AtWU_02421(-1.76050637579),AtWU_02878(-1.09809706786),AtWU_04233(-1.71996039818),AtWU_04294(-2.67708233304),AtWU_04459(-1.95519991092),AtWU_05267(-1.40285303415),AtWU_05336(-2.53161306662),AtWU_05388(-2.65048057421),AtWU_05574(-1.56303229…	AtWU_00256(-2.29571880629),AtWU_01004(-2.60918430462),AtWU_01382(-1.20626132525),AtWU_01409(-2.9401183068),AtWU_01984(-2.27245511492),AtWU_02383(-1.02813776771),AtWU_02421(-1.76050637579),AtWU_02878(-1.09809706786),AtWU_04233(-1.71996039818),AtWU_04294(-2.67708233304),AtWU_04459(-1.95519991092),AtWU_05267(-1.40285303415),AtWU_05336(-2.53161306662),AtWU_05388(-2.65048057421),AtWU_05574(-1.56303229…
GO:0060341	regulation of cellular localization	biological process	50/1854	86/3745	0.06523	1	AtWU_00065(-1.17474477365),AtWU_00074(-1.64867382473),AtWU_00317(-1.65408414358),AtWU_00361(-1.44907749244),AtWU_00941(-3.92049383253),AtWU_01020(-2.03439711304),AtWU_01143(-4.11204877726),AtWU_01461(-1.35222934221),AtWU_01916(-2.33513724052),AtWU_01962(-2.67806780854),AtWU_02201(-2.18738385692),AtWU_02414(-1.88794045266),AtWU_02651(-1.77328059508),AtWU_02872(-1.99839796299),AtWU_03241(-2.1044859…	AtWU_00065(-1.17474477365),AtWU_00074(-1.64867382473),AtWU_00317(-1.65408414358),AtWU_00361(-1.44907749244),AtWU_00941(-3.92049383253),AtWU_01020(-2.03439711304),AtWU_01143(-4.11204877726),AtWU_01461(-1.35222934221),AtWU_01916(-2.33513724052),AtWU_01962(-2.67806780854),AtWU_02201(-2.18738385692),AtWU_02414(-1.88794045266),AtWU_02651(-1.77328059508),AtWU_02872(-1.99839796299),AtWU_03241(-2.1044859…
GO:0060237	regulation of fungal-type cell wall organization	biological process	12/1854	17/3745	0.06586	1	AtWU_00065(-1.17474477365),AtWU_00256(-2.29571880629),AtWU_00361(-1.44907749244),AtWU_00738(-3.36757891531),AtWU_01912(-2.23918716328),AtWU_02158(-1.60201767744),AtWU_04294(-2.67708233304),AtWU_05553(-1.30032867527),AtWU_05873(-1.88092631565),AtWU_07558(-2.07198549533),AtWU_08826(-1.30520083386),AtWU_10832(-1.00359181347)	AtWU_00065(-1.17474477365),AtWU_00256(-2.29571880629),AtWU_00361(-1.44907749244),AtWU_00738(-3.36757891531),AtWU_01912(-2.23918716328),AtWU_02158(-1.60201767744),AtWU_04294(-2.67708233304),AtWU_05553(-1.30032867527),AtWU_05873(-1.88092631565),AtWU_07558(-2.07198549533),AtWU_08826(-1.30520083386),AtWU_10832(-1.00359181347)
GO:0008033	tRNA processing	biological process	59/1854	103/3745	0.0666	1	AtWU_00158(-1.71816689523),AtWU_00206(-2.33114062576),AtWU_00278(-2.41347253407),AtWU_00298(-2.13260464993),AtWU_00309(-1.01773653017),AtWU_00571(1.70569463033),AtWU_01156(-1.70862495041),AtWU_01387(-1.25531396204),AtWU_01405(-1.83412701542),AtWU_01432(-1.64188884193),AtWU_01437(-2.32983959424),AtWU_01712(-2.18319882754),AtWU_01919(1.46076195463),AtWU_01936(-1.37215630433),AtWU_01994(-1.815602094…	AtWU_00158(-1.71816689523),AtWU_00206(-2.33114062576),AtWU_00278(-2.41347253407),AtWU_00298(-2.13260464993),AtWU_00309(-1.01773653017),AtWU_00571(1.70569463033),AtWU_01156(-1.70862495041),AtWU_01387(-1.25531396204),AtWU_01405(-1.83412701542),AtWU_01432(-1.64188884193),AtWU_01437(-2.32983959424),AtWU_01712(-2.18319882754),AtWU_01919(1.46076195463),AtWU_01936(-1.37215630433),AtWU_01994(-1.815602094…
GO:0048468	cell development	biological process	69/1854	122/3745	0.06778	1	AtWU_00076(-2.88637360038),AtWU_00244(-2.23066340926),AtWU_00752(1.06280921473),AtWU_00928(-1.04334269791),AtWU_00989(-1.03986664634),AtWU_01461(-1.35222934221),AtWU_01691(-2.19994426673),AtWU_01847(-2.08256800979),AtWU_01916(-2.33513724052),AtWU_01952(-1.37693078454),AtWU_02090(-1.94387766972),AtWU_02136(-1.89884966476),AtWU_02146(1.58010181597),AtWU_02728(-1.03273020858),AtWU_02847(-2.979753065…	AtWU_00076(-2.88637360038),AtWU_00244(-2.23066340926),AtWU_00752(1.06280921473),AtWU_00928(-1.04334269791),AtWU_00989(-1.03986664634),AtWU_01461(-1.35222934221),AtWU_01691(-2.19994426673),AtWU_01847(-2.08256800979),AtWU_01916(-2.33513724052),AtWU_01952(-1.37693078454),AtWU_02090(-1.94387766972),AtWU_02136(-1.89884966476),AtWU_02146(1.58010181597),AtWU_02728(-1.03273020858),AtWU_02847(-2.979753065…
GO:0000019	regulation of mitotic recombination	biological process	9/1854	12/3745	0.06803	1	AtWU_00610(-1.07179561141),AtWU_01905(-1.46679933783),AtWU_02133(-1.82619475787),AtWU_04915(-2.52525742413),AtWU_05358(-3.45471081737),AtWU_05571(1.10504601656),AtWU_08426(-1.34971945634),AtWU_08545(-1.08710883574),AtWU_10961(-1.40103613273)	AtWU_00610(-1.07179561141),AtWU_01905(-1.46679933783),AtWU_02133(-1.82619475787),AtWU_04915(-2.52525742413),AtWU_05358(-3.45471081737),AtWU_05571(1.10504601656),AtWU_08426(-1.34971945634),AtWU_08545(-1.08710883574),AtWU_10961(-1.40103613273)
GO:0001732	formation of cytoplasmic translation initiation complex	biological process	9/1854	12/3745	0.06803	1	AtWU_00669(-2.08072213134),AtWU_01442(1.29244770638),AtWU_02016(-1.85364173379),AtWU_02201(-2.18738385692),AtWU_04318(-2.45425439857),AtWU_04747(-1.00468008479),AtWU_05223(-1.98307901726),AtWU_05343(-2.34231876477),AtWU_09146(-2.62277191003)	AtWU_00669(-2.08072213134),AtWU_01442(1.29244770638),AtWU_02016(-1.85364173379),AtWU_02201(-2.18738385692),AtWU_04318(-2.45425439857),AtWU_04747(-1.00468008479),AtWU_05223(-1.98307901726),AtWU_05343(-2.34231876477),AtWU_09146(-2.62277191003)
GO:0019184	nonribosomal peptide biosynthetic process	biological process	9/1854	12/3745	0.06803	1	AtWU_01864(-1.23408168573),AtWU_03068(-2.76371073257),AtWU_04550(-1.52573941935),AtWU_05197(-3.73811168418),AtWU_06899(-2.02238093446),AtWU_08225(-1.33803805755),AtWU_10613(-1.01882248897),AtWU_10615(-1.67052551345),AtWU_10903(-3.5680633135)	AtWU_01864(-1.23408168573),AtWU_03068(-2.76371073257),AtWU_04550(-1.52573941935),AtWU_05197(-3.73811168418),AtWU_06899(-2.02238093446),AtWU_08225(-1.33803805755),AtWU_10613(-1.01882248897),AtWU_10615(-1.67052551345),AtWU_10903(-3.5680633135)
GO:0032042	mitochondrial DNA metabolic process	biological process	9/1854	12/3745	0.06803	1	AtWU_00928(-1.04334269791),AtWU_01001(-1.0483071742),AtWU_01134(-2.18252917493),AtWU_07131(-2.55889330799),AtWU_09838(-2.00647770191),AtWU_10579(1.23770236016),AtWU_10606(-1.8003651732),AtWU_10827(-1.43533445956),AtWU_11238(-1.23745349696)	AtWU_00928(-1.04334269791),AtWU_01001(-1.0483071742),AtWU_01134(-2.18252917493),AtWU_07131(-2.55889330799),AtWU_09838(-2.00647770191),AtWU_10579(1.23770236016),AtWU_10606(-1.8003651732),AtWU_10827(-1.43533445956),AtWU_11238(-1.23745349696)
GO:0046513	ceramide biosynthetic process	biological process	9/1854	12/3745	0.06803	1	AtWU_02596(-1.99630864542),AtWU_02652(-2.69356484214),AtWU_05704(-1.59990239986),AtWU_05970(-1.4180106946),AtWU_06442(-1.33121002352),AtWU_06484(-1.69191004594),AtWU_07585(-1.95914141539),AtWU_09843(-1.79782088465),AtWU_10568(-1.96759513353)	AtWU_02596(-1.99630864542),AtWU_02652(-2.69356484214),AtWU_05704(-1.59990239986),AtWU_05970(-1.4180106946),AtWU_06442(-1.33121002352),AtWU_06484(-1.69191004594),AtWU_07585(-1.95914141539),AtWU_09843(-1.79782088465),AtWU_10568(-1.96759513353)
GO:0051093	negative regulation of developmental process	biological process	9/1854	12/3745	0.06803	1	AtWU_01108(-1.80017561037),AtWU_03036(-1.93274266248),AtWU_05488(-1.12217385878),AtWU_05571(1.10504601656),AtWU_05574(-1.563032297),AtWU_05789(1.61213625731),AtWU_06489(-2.21971604618),AtWU_07327(-2.46594969439),AtWU_08691(-3.23556714836)	AtWU_01108(-1.80017561037),AtWU_03036(-1.93274266248),AtWU_05488(-1.12217385878),AtWU_05571(1.10504601656),AtWU_05574(-1.563032297),AtWU_05789(1.61213625731),AtWU_06489(-2.21971604618),AtWU_07327(-2.46594969439),AtWU_08691(-3.23556714836)
GO:1902930	regulation of alcohol biosynthetic process	biological process	9/1854	12/3745	0.06803	1	AtWU_00983(-1.68135503985),AtWU_03152(-1.82150362316),AtWU_05206(-1.22496600078),AtWU_06029(-2.64290917029),AtWU_09030(-1.25932786651),AtWU_09697(-1.35949657242),AtWU_10417(3.4898601804),AtWU_10483(-2.98153768022),AtWU_10568(-1.96759513353)	AtWU_00983(-1.68135503985),AtWU_03152(-1.82150362316),AtWU_05206(-1.22496600078),AtWU_06029(-2.64290917029),AtWU_09030(-1.25932786651),AtWU_09697(-1.35949657242),AtWU_10417(3.4898601804),AtWU_10483(-2.98153768022),AtWU_10568(-1.96759513353)
GO:2000279	negative regulation of DNA biosynthetic process	biological process	9/1854	12/3745	0.06803	1	AtWU_00186(-1.37928021319),AtWU_01001(-1.0483071742),AtWU_05407(-1.73216398697),AtWU_05441(-1.08465432181),AtWU_05571(1.10504601656),AtWU_06908(-1.38107839519),AtWU_07466(-1.11051424637),AtWU_09118(-2.03469707783),AtWU_10970(-1.78967307467)	AtWU_00186(-1.37928021319),AtWU_01001(-1.0483071742),AtWU_05407(-1.73216398697),AtWU_05441(-1.08465432181),AtWU_05571(1.10504601656),AtWU_06908(-1.38107839519),AtWU_07466(-1.11051424637),AtWU_09118(-2.03469707783),AtWU_10970(-1.78967307467)
GO:0000902	cell morphogenesis	biological process	37/1854	62/3745	0.06824	1	AtWU_00062(-1.77987486065),AtWU_00065(-1.17474477365),AtWU_00076(-2.88637360038),AtWU_00305(-1.33443427254),AtWU_00361(-1.44907749244),AtWU_00640(-1.63614897079),AtWU_01439(-3.22621883274),AtWU_01952(-1.37693078454),AtWU_02158(-1.60201767744),AtWU_02252(-1.53671149288),AtWU_02687(-1.92581743407),AtWU_02901(-4.4302567147),AtWU_02976(-2.5946354243),AtWU_03999(-2.25250131467),AtWU_04313(-2.581001882…	AtWU_00062(-1.77987486065),AtWU_00065(-1.17474477365),AtWU_00076(-2.88637360038),AtWU_00305(-1.33443427254),AtWU_00361(-1.44907749244),AtWU_00640(-1.63614897079),AtWU_01439(-3.22621883274),AtWU_01952(-1.37693078454),AtWU_02158(-1.60201767744),AtWU_02252(-1.53671149288),AtWU_02687(-1.92581743407),AtWU_02901(-4.4302567147),AtWU_02976(-2.5946354243),AtWU_03999(-2.25250131467),AtWU_04313(-2.581001882…
GO:0006369	termination of RNA polymerase II transcription	biological process	16/1854	24/3745	0.06847	1	AtWU_00058(1.11297327285),AtWU_01387(-1.25531396204),AtWU_01787(2.94260493036),AtWU_01923(1.07565963829),AtWU_04392(-2.31063002091),AtWU_05582(-1.7003742089),AtWU_05722(-1.17848694223),AtWU_05794(-2.28602626111),AtWU_06191(-1.12132881088),AtWU_07320(-1.36098922386),AtWU_08561(-1.13619308997),AtWU_08927(-1.13084734675),AtWU_09134(1.57525745378),AtWU_09611(-1.6474566564),AtWU_09996(-3.93980417729),…	AtWU_00058(1.11297327285),AtWU_01387(-1.25531396204),AtWU_01787(2.94260493036),AtWU_01923(1.07565963829),AtWU_04392(-2.31063002091),AtWU_05582(-1.7003742089),AtWU_05722(-1.17848694223),AtWU_05794(-2.28602626111),AtWU_06191(-1.12132881088),AtWU_07320(-1.36098922386),AtWU_08561(-1.13619308997),AtWU_08927(-1.13084734675),AtWU_09134(1.57525745378),AtWU_09611(-1.6474566564),AtWU_09996(-3.93980417729),…
GO:0048583	regulation of response to stimulus	biological process	118/1854	216/3745	0.0692	1	AtWU_00015(-1.29754847984),AtWU_00065(-1.17474477365),AtWU_00256(-2.29571880629),AtWU_00366(-1.8422611401),AtWU_00386(-1.08813508711),AtWU_00626(-2.07923647048),AtWU_00872(-1.65770066104),AtWU_01020(-2.03439711304),AtWU_01382(-1.20626132525),AtWU_01409(-2.9401183068),AtWU_01429(-1.33019700351),AtWU_01451(-2.42242067893),AtWU_01762(-2.75157637997),AtWU_01905(-1.46679933783),AtWU_01913(-1.625075581…	AtWU_00015(-1.29754847984),AtWU_00065(-1.17474477365),AtWU_00256(-2.29571880629),AtWU_00366(-1.8422611401),AtWU_00386(-1.08813508711),AtWU_00626(-2.07923647048),AtWU_00872(-1.65770066104),AtWU_01020(-2.03439711304),AtWU_01382(-1.20626132525),AtWU_01409(-2.9401183068),AtWU_01429(-1.33019700351),AtWU_01451(-2.42242067893),AtWU_01762(-2.75157637997),AtWU_01905(-1.46679933783),AtWU_01913(-1.625075581…
GO:0043900	regulation of multi-organism process	biological process	61/1854	107/3745	0.06972	1	AtWU_00295(-1.82475832656),AtWU_00386(-1.08813508711),AtWU_01108(-1.80017561037),AtWU_01377(-2.32558918917),AtWU_01388(-2.07144069332),AtWU_01392(-1.49786368436),AtWU_01744(-1.8284922588),AtWU_01802(-1.9860787326),AtWU_01998(-1.34102355398),AtWU_02034(-1.21091606288),AtWU_02545(4.08246564688),AtWU_02847(-2.97975306548),AtWU_02869(-1.3623249451),AtWU_03036(-1.93274266248),AtWU_03729(-2.65869846933…	AtWU_00295(-1.82475832656),AtWU_00386(-1.08813508711),AtWU_01108(-1.80017561037),AtWU_01377(-2.32558918917),AtWU_01388(-2.07144069332),AtWU_01392(-1.49786368436),AtWU_01744(-1.8284922588),AtWU_01802(-1.9860787326),AtWU_01998(-1.34102355398),AtWU_02034(-1.21091606288),AtWU_02545(4.08246564688),AtWU_02847(-2.97975306548),AtWU_02869(-1.3623249451),AtWU_03036(-1.93274266248),AtWU_03729(-2.65869846933…
GO:0044764	multi-organism cellular process	biological process	82/1854	147/3745	0.07089	1	AtWU_00044(1.04135159702),AtWU_00138(-3.60310497704),AtWU_00288(-1.30352218357),AtWU_00295(-1.82475832656),AtWU_00386(-1.08813508711),AtWU_00460(-2.33682740339),AtWU_00474(3.10398438585),AtWU_00640(-1.63614897079),AtWU_00928(-1.04334269791),AtWU_01377(-2.32558918917),AtWU_01388(-2.07144069332),AtWU_01392(-1.49786368436),AtWU_01444(-1.69539700348),AtWU_01744(-1.8284922588),AtWU_01802(-1.9860787326…	AtWU_00044(1.04135159702),AtWU_00138(-3.60310497704),AtWU_00288(-1.30352218357),AtWU_00295(-1.82475832656),AtWU_00386(-1.08813508711),AtWU_00460(-2.33682740339),AtWU_00474(3.10398438585),AtWU_00640(-1.63614897079),AtWU_00928(-1.04334269791),AtWU_01377(-2.32558918917),AtWU_01388(-2.07144069332),AtWU_01392(-1.49786368436),AtWU_01444(-1.69539700348),AtWU_01744(-1.8284922588),AtWU_01802(-1.9860787326…
GO:0048584	positive regulation of response to stimulus	biological process	62/1854	109/3745	0.07125	1	AtWU_00065(-1.17474477365),AtWU_00256(-2.29571880629),AtWU_00366(-1.8422611401),AtWU_00872(-1.65770066104),AtWU_01382(-1.20626132525),AtWU_01409(-2.9401183068),AtWU_01429(-1.33019700351),AtWU_01451(-2.42242067893),AtWU_01762(-2.75157637997),AtWU_02010(-1.44808150055),AtWU_02696(-1.31535956285),AtWU_02895(-2.50403993413),AtWU_03043(-2.22364939371),AtWU_03152(-1.82150362316),AtWU_04233(-1.719960398…	AtWU_00065(-1.17474477365),AtWU_00256(-2.29571880629),AtWU_00366(-1.8422611401),AtWU_00872(-1.65770066104),AtWU_01382(-1.20626132525),AtWU_01409(-2.9401183068),AtWU_01429(-1.33019700351),AtWU_01451(-2.42242067893),AtWU_01762(-2.75157637997),AtWU_02010(-1.44808150055),AtWU_02696(-1.31535956285),AtWU_02895(-2.50403993413),AtWU_03043(-2.22364939371),AtWU_03152(-1.82150362316),AtWU_04233(-1.719960398…
GO:0006950	response to stress	biological process	361/1854	693/3745	0.07127	1	AtWU_00054(-1.62349394355),AtWU_00124(-1.31974937723),AtWU_00146(-2.77392539179),AtWU_00156(-2.2082435232),AtWU_00181(-1.0751664948),AtWU_00256(-2.29571880629),AtWU_00302(-1.83657733596),AtWU_00305(-1.33443427254),AtWU_00314(-2.77933877595),AtWU_00366(-1.8422611401),AtWU_00415(-1.95253794964),AtWU_00610(-1.07179561141),AtWU_00615(-2.6387917434),AtWU_00639(-3.08639825504),AtWU_00671(-1.29761633583…	AtWU_00054(-1.62349394355),AtWU_00124(-1.31974937723),AtWU_00146(-2.77392539179),AtWU_00156(-2.2082435232),AtWU_00181(-1.0751664948),AtWU_00256(-2.29571880629),AtWU_00302(-1.83657733596),AtWU_00305(-1.33443427254),AtWU_00314(-2.77933877595),AtWU_00366(-1.8422611401),AtWU_00415(-1.95253794964),AtWU_00610(-1.07179561141),AtWU_00615(-2.6387917434),AtWU_00639(-3.08639825504),AtWU_00671(-1.29761633583…
GO:0000447	endonucleolytic cleavage in ITS1 to separate SSU-rRNA from 5.8S rRNA and LSU-rRNA from tricistronic ...	biological process	26/1854	42/3745	0.07164	1	AtWU_00208(-2.96122890547),AtWU_00915(-3.48264353),AtWU_01405(-1.83412701542),AtWU_02410(-1.81488917861),AtWU_02557(-1.37953448207),AtWU_02712(-1.28022899877),AtWU_03231(-3.01145354361),AtWU_04251(-1.75652431615),AtWU_04285(-2.4577783286),AtWU_04513(-1.42980775023),AtWU_04519(-1.51089732459),AtWU_04912(-1.43429323909),AtWU_05245(-1.13331434306),AtWU_05419(-1.04922417456),AtWU_05424(-2.15881720122…	AtWU_00208(-2.96122890547),AtWU_00915(-3.48264353),AtWU_01405(-1.83412701542),AtWU_02410(-1.81488917861),AtWU_02557(-1.37953448207),AtWU_02712(-1.28022899877),AtWU_03231(-3.01145354361),AtWU_04251(-1.75652431615),AtWU_04285(-2.4577783286),AtWU_04513(-1.42980775023),AtWU_04519(-1.51089732459),AtWU_04912(-1.43429323909),AtWU_05245(-1.13331434306),AtWU_05419(-1.04922417456),AtWU_05424(-2.15881720122…
GO:0023051	regulation of signaling	biological process	73/1854	130/3745	0.07292	1	AtWU_00015(-1.29754847984),AtWU_00065(-1.17474477365),AtWU_00256(-2.29571880629),AtWU_00366(-1.8422611401),AtWU_00386(-1.08813508711),AtWU_00626(-2.07923647048),AtWU_01020(-2.03439711304),AtWU_01409(-2.9401183068),AtWU_01429(-1.33019700351),AtWU_01451(-2.42242067893),AtWU_01762(-2.75157637997),AtWU_02010(-1.44808150055),AtWU_02034(-1.21091606288),AtWU_02150(-1.97343174738),AtWU_02158(-1.602017677…	AtWU_00015(-1.29754847984),AtWU_00065(-1.17474477365),AtWU_00256(-2.29571880629),AtWU_00366(-1.8422611401),AtWU_00386(-1.08813508711),AtWU_00626(-2.07923647048),AtWU_01020(-2.03439711304),AtWU_01409(-2.9401183068),AtWU_01429(-1.33019700351),AtWU_01451(-2.42242067893),AtWU_01762(-2.75157637997),AtWU_02010(-1.44808150055),AtWU_02034(-1.21091606288),AtWU_02150(-1.97343174738),AtWU_02158(-1.602017677…
GO:0016310	phosphorylation	biological process	161/1854	300/3745	0.07454	1	AtWU_00047(-2.88269865368),AtWU_00062(-1.77987486065),AtWU_00074(-1.64867382473),AtWU_00256(-2.29571880629),AtWU_00263(-1.44575171627),AtWU_00295(-1.82475832656),AtWU_00302(-1.83657733596),AtWU_00317(-1.65408414358),AtWU_00328(-3.10410640715),AtWU_00361(-1.44907749244),AtWU_00420(-1.35269853273),AtWU_00591(-1.23793071469),AtWU_00615(-2.6387917434),AtWU_00972(-1.78983236299),AtWU_00983(-1.68135503…	AtWU_00047(-2.88269865368),AtWU_00062(-1.77987486065),AtWU_00074(-1.64867382473),AtWU_00256(-2.29571880629),AtWU_00263(-1.44575171627),AtWU_00295(-1.82475832656),AtWU_00302(-1.83657733596),AtWU_00317(-1.65408414358),AtWU_00328(-3.10410640715),AtWU_00361(-1.44907749244),AtWU_00420(-1.35269853273),AtWU_00591(-1.23793071469),AtWU_00615(-2.6387917434),AtWU_00972(-1.78983236299),AtWU_00983(-1.68135503…
GO:0009967	positive regulation of signal transduction	biological process	27/1854	44/3745	0.07592	1	AtWU_00065(-1.17474477365),AtWU_00256(-2.29571880629),AtWU_01409(-2.9401183068),AtWU_01451(-2.42242067893),AtWU_01762(-2.75157637997),AtWU_04233(-1.71996039818),AtWU_04294(-2.67708233304),AtWU_04448(-1.3554326284),AtWU_04720(-1.78206675617),AtWU_05847(-2.23928878141),AtWU_05858(-1.04573594445),AtWU_06737(-2.38064711324),AtWU_07237(-1.74895055811),AtWU_07464(-2.81449920018),AtWU_07473(-1.302727145…	AtWU_00065(-1.17474477365),AtWU_00256(-2.29571880629),AtWU_01409(-2.9401183068),AtWU_01451(-2.42242067893),AtWU_01762(-2.75157637997),AtWU_04233(-1.71996039818),AtWU_04294(-2.67708233304),AtWU_04448(-1.3554326284),AtWU_04720(-1.78206675617),AtWU_05847(-2.23928878141),AtWU_05858(-1.04573594445),AtWU_06737(-2.38064711324),AtWU_07237(-1.74895055811),AtWU_07464(-2.81449920018),AtWU_07473(-1.302727145…
GO:0023056	positive regulation of signaling	biological process	27/1854	44/3745	0.07592	1	AtWU_00065(-1.17474477365),AtWU_00256(-2.29571880629),AtWU_01409(-2.9401183068),AtWU_01451(-2.42242067893),AtWU_01762(-2.75157637997),AtWU_04233(-1.71996039818),AtWU_04294(-2.67708233304),AtWU_04448(-1.3554326284),AtWU_04720(-1.78206675617),AtWU_05847(-2.23928878141),AtWU_05858(-1.04573594445),AtWU_06737(-2.38064711324),AtWU_07237(-1.74895055811),AtWU_07464(-2.81449920018),AtWU_07473(-1.302727145…	AtWU_00065(-1.17474477365),AtWU_00256(-2.29571880629),AtWU_01409(-2.9401183068),AtWU_01451(-2.42242067893),AtWU_01762(-2.75157637997),AtWU_04233(-1.71996039818),AtWU_04294(-2.67708233304),AtWU_04448(-1.3554326284),AtWU_04720(-1.78206675617),AtWU_05847(-2.23928878141),AtWU_05858(-1.04573594445),AtWU_06737(-2.38064711324),AtWU_07237(-1.74895055811),AtWU_07464(-2.81449920018),AtWU_07473(-1.302727145…
GO:0033993	response to lipid	biological process	17/1854	26/3745	0.07605	1	AtWU_01111(-1.88673431522),AtWU_01271(-2.06605529948),AtWU_01409(-2.9401183068),AtWU_01913(-1.6250755811),AtWU_02725(-2.33169651787),AtWU_03426(3.31585025651),AtWU_04115(-1.87873082595),AtWU_04448(-1.3554326284),AtWU_05518(1.3001086478),AtWU_07327(-2.46594969439),AtWU_07486(-1.51670533138),AtWU_07789(-2.75936222054),AtWU_08642(-1.12205827481),AtWU_09146(-2.62277191003),AtWU_09606(-1.20338481367),…	AtWU_01111(-1.88673431522),AtWU_01271(-2.06605529948),AtWU_01409(-2.9401183068),AtWU_01913(-1.6250755811),AtWU_02725(-2.33169651787),AtWU_03426(3.31585025651),AtWU_04115(-1.87873082595),AtWU_04448(-1.3554326284),AtWU_05518(1.3001086478),AtWU_07327(-2.46594969439),AtWU_07486(-1.51670533138),AtWU_07789(-2.75936222054),AtWU_08642(-1.12205827481),AtWU_09146(-2.62277191003),AtWU_09606(-1.20338481367),…
GO:0030447	filamentous growth	biological process	100/1854	182/3745	0.0765	1	AtWU_00065(-1.17474477365),AtWU_00074(-1.64867382473),AtWU_00386(-1.08813508711),AtWU_00599(-2.26003340912),AtWU_00928(-1.04334269791),AtWU_00989(-1.03986664634),AtWU_01019(-1.09510450721),AtWU_01156(-1.70862495041),AtWU_01191(1.46696491651),AtWU_01392(-1.49786368436),AtWU_01409(-2.9401183068),AtWU_01436(-1.70372107912),AtWU_01461(-1.35222934221),AtWU_01793(-1.17682317593),AtWU_01904(1.2777261582…	AtWU_00065(-1.17474477365),AtWU_00074(-1.64867382473),AtWU_00386(-1.08813508711),AtWU_00599(-2.26003340912),AtWU_00928(-1.04334269791),AtWU_00989(-1.03986664634),AtWU_01019(-1.09510450721),AtWU_01156(-1.70862495041),AtWU_01191(1.46696491651),AtWU_01392(-1.49786368436),AtWU_01409(-2.9401183068),AtWU_01436(-1.70372107912),AtWU_01461(-1.35222934221),AtWU_01793(-1.17682317593),AtWU_01904(1.2777261582…
GO:0016584	nucleosome positioning	biological process	13/1854	19/3745	0.07656	1	AtWU_00146(-2.77392539179),AtWU_01913(-1.6250755811),AtWU_04314(-2.26988991298),AtWU_04720(-1.78206675617),AtWU_05085(-1.53290328886),AtWU_05722(-1.17848694223),AtWU_06024(-2.35714802466),AtWU_06029(-2.64290917029),AtWU_07978(-2.00684343632),AtWU_08927(-1.13084734675),AtWU_10014(-1.37673488608),AtWU_10231(-1.70252543653),AtWU_10238(-2.24503003855)	AtWU_00146(-2.77392539179),AtWU_01913(-1.6250755811),AtWU_04314(-2.26988991298),AtWU_04720(-1.78206675617),AtWU_05085(-1.53290328886),AtWU_05722(-1.17848694223),AtWU_06024(-2.35714802466),AtWU_06029(-2.64290917029),AtWU_07978(-2.00684343632),AtWU_08927(-1.13084734675),AtWU_10014(-1.37673488608),AtWU_10231(-1.70252543653),AtWU_10238(-2.24503003855)
GO:2000278	regulation of DNA biosynthetic process	biological process	13/1854	19/3745	0.07656	1	AtWU_00186(-1.37928021319),AtWU_01001(-1.0483071742),AtWU_04961(-1.45313275859),AtWU_05407(-1.73216398697),AtWU_05441(-1.08465432181),AtWU_05571(1.10504601656),AtWU_06831(2.95478753209),AtWU_06908(-1.38107839519),AtWU_07466(-1.11051424637),AtWU_09118(-2.03469707783),AtWU_09671(-2.59140080278),AtWU_10874(-2.02789841925),AtWU_10970(-1.78967307467)	AtWU_00186(-1.37928021319),AtWU_01001(-1.0483071742),AtWU_04961(-1.45313275859),AtWU_05407(-1.73216398697),AtWU_05441(-1.08465432181),AtWU_05571(1.10504601656),AtWU_06831(2.95478753209),AtWU_06908(-1.38107839519),AtWU_07466(-1.11051424637),AtWU_09118(-2.03469707783),AtWU_09671(-2.59140080278),AtWU_10874(-2.02789841925),AtWU_10970(-1.78967307467)
GO:0044182	filamentous growth of a population of unicellular organisms	biological process	77/1854	138/3745	0.07781	1	AtWU_00074(-1.64867382473),AtWU_00386(-1.08813508711),AtWU_00599(-2.26003340912),AtWU_00928(-1.04334269791),AtWU_00989(-1.03986664634),AtWU_01019(-1.09510450721),AtWU_01156(-1.70862495041),AtWU_01191(1.46696491651),AtWU_01392(-1.49786368436),AtWU_01409(-2.9401183068),AtWU_01436(-1.70372107912),AtWU_01793(-1.17682317593),AtWU_01904(1.2777261582),AtWU_01913(-1.6250755811),AtWU_01919(1.46076195463),…	AtWU_00074(-1.64867382473),AtWU_00386(-1.08813508711),AtWU_00599(-2.26003340912),AtWU_00928(-1.04334269791),AtWU_00989(-1.03986664634),AtWU_01019(-1.09510450721),AtWU_01156(-1.70862495041),AtWU_01191(1.46696491651),AtWU_01392(-1.49786368436),AtWU_01409(-2.9401183068),AtWU_01436(-1.70372107912),AtWU_01793(-1.17682317593),AtWU_01904(1.2777261582),AtWU_01913(-1.6250755811),AtWU_01919(1.46076195463),…
GO:0000746	conjugation	biological process	68/1854	121/3745	0.08002	1	AtWU_00138(-3.60310497704),AtWU_00288(-1.30352218357),AtWU_00295(-1.82475832656),AtWU_00386(-1.08813508711),AtWU_00474(3.10398438585),AtWU_00640(-1.63614897079),AtWU_01377(-2.32558918917),AtWU_01388(-2.07144069332),AtWU_01392(-1.49786368436),AtWU_01444(-1.69539700348),AtWU_01744(-1.8284922588),AtWU_01802(-1.9860787326),AtWU_01937(-2.04148784894),AtWU_01998(-1.34102355398),AtWU_02034(-1.2109160628…	AtWU_00138(-3.60310497704),AtWU_00288(-1.30352218357),AtWU_00295(-1.82475832656),AtWU_00386(-1.08813508711),AtWU_00474(3.10398438585),AtWU_00640(-1.63614897079),AtWU_01377(-2.32558918917),AtWU_01388(-2.07144069332),AtWU_01392(-1.49786368436),AtWU_01444(-1.69539700348),AtWU_01744(-1.8284922588),AtWU_01802(-1.9860787326),AtWU_01937(-2.04148784894),AtWU_01998(-1.34102355398),AtWU_02034(-1.2109160628…
GO:0051049	regulation of transport	biological process	68/1854	121/3745	0.08002	1	AtWU_00062(-1.77987486065),AtWU_00065(-1.17474477365),AtWU_00263(-1.44575171627),AtWU_00295(-1.82475832656),AtWU_00317(-1.65408414358),AtWU_00361(-1.44907749244),AtWU_00738(-3.36757891531),AtWU_00941(-3.92049383253),AtWU_01143(-4.11204877726),AtWU_01382(-1.20626132525),AtWU_01461(-1.35222934221),AtWU_01913(-1.6250755811),AtWU_01998(-1.34102355398),AtWU_02010(-1.44808150055),AtWU_02042(-3.29657117…	AtWU_00062(-1.77987486065),AtWU_00065(-1.17474477365),AtWU_00263(-1.44575171627),AtWU_00295(-1.82475832656),AtWU_00317(-1.65408414358),AtWU_00361(-1.44907749244),AtWU_00738(-3.36757891531),AtWU_00941(-3.92049383253),AtWU_01143(-4.11204877726),AtWU_01382(-1.20626132525),AtWU_01461(-1.35222934221),AtWU_01913(-1.6250755811),AtWU_01998(-1.34102355398),AtWU_02010(-1.44808150055),AtWU_02042(-3.29657117…
GO:0010646	regulation of cell communication	biological process	79/1854	142/3745	0.08017	1	AtWU_00015(-1.29754847984),AtWU_00065(-1.17474477365),AtWU_00256(-2.29571880629),AtWU_00366(-1.8422611401),AtWU_00386(-1.08813508711),AtWU_00626(-2.07923647048),AtWU_00872(-1.65770066104),AtWU_01020(-2.03439711304),AtWU_01409(-2.9401183068),AtWU_01429(-1.33019700351),AtWU_01451(-2.42242067893),AtWU_01762(-2.75157637997),AtWU_02010(-1.44808150055),AtWU_02034(-1.21091606288),AtWU_02150(-1.973431747…	AtWU_00015(-1.29754847984),AtWU_00065(-1.17474477365),AtWU_00256(-2.29571880629),AtWU_00366(-1.8422611401),AtWU_00386(-1.08813508711),AtWU_00626(-2.07923647048),AtWU_00872(-1.65770066104),AtWU_01020(-2.03439711304),AtWU_01409(-2.9401183068),AtWU_01429(-1.33019700351),AtWU_01451(-2.42242067893),AtWU_01762(-2.75157637997),AtWU_02010(-1.44808150055),AtWU_02034(-1.21091606288),AtWU_02150(-1.973431747…
GO:0090305	nucleic acid phosphodiester bond hydrolysis	biological process	93/1854	169/3745	0.08205	1	AtWU_00158(-1.71816689523),AtWU_00208(-2.96122890547),AtWU_00298(-2.13260464993),AtWU_00855(-2.71504713326),AtWU_00915(-3.48264353),AtWU_00948(-3.76562091279),AtWU_01001(-1.0483071742),AtWU_01082(-2.3185321602),AtWU_01134(-2.18252917493),AtWU_01154(-1.41452554421),AtWU_01405(-1.83412701542),AtWU_01441(-2.84390154772),AtWU_01719(-3.00590569383),AtWU_01740(1.5181194766),AtWU_01765(-1.4145575243),At…	AtWU_00158(-1.71816689523),AtWU_00208(-2.96122890547),AtWU_00298(-2.13260464993),AtWU_00855(-2.71504713326),AtWU_00915(-3.48264353),AtWU_00948(-3.76562091279),AtWU_01001(-1.0483071742),AtWU_01082(-2.3185321602),AtWU_01134(-2.18252917493),AtWU_01154(-1.41452554421),AtWU_01405(-1.83412701542),AtWU_01441(-2.84390154772),AtWU_01719(-3.00590569383),AtWU_01740(1.5181194766),AtWU_01765(-1.4145575243),At…
GO:0019318	hexose metabolic process	biological process	35/1854	59/3745	0.08224	1	AtWU_00033(1.94202717249),AtWU_00074(-1.64867382473),AtWU_00198(-2.00654256088),AtWU_00361(-1.44907749244),AtWU_00420(-1.35269853273),AtWU_00932(-2.25950350859),AtWU_02730(-1.63549351463),AtWU_03716(-1.75110478809),AtWU_03752(1.17575831118),AtWU_04293(-2.96034281349),AtWU_04598(-1.7240827732),AtWU_04921(-1.86336088165),AtWU_06051(-1.32211092095),AtWU_06054(-1.94589206853),AtWU_06566(-2.9365115549…	AtWU_00033(1.94202717249),AtWU_00074(-1.64867382473),AtWU_00198(-2.00654256088),AtWU_00361(-1.44907749244),AtWU_00420(-1.35269853273),AtWU_00932(-2.25950350859),AtWU_02730(-1.63549351463),AtWU_03716(-1.75110478809),AtWU_03752(1.17575831118),AtWU_04293(-2.96034281349),AtWU_04598(-1.7240827732),AtWU_04921(-1.86336088165),AtWU_06051(-1.32211092095),AtWU_06054(-1.94589206853),AtWU_06566(-2.9365115549…
GO:0009628	response to abiotic stimulus	biological process	107/1854	196/3745	0.08229	1	AtWU_00305(-1.33443427254),AtWU_00928(-1.04334269791),AtWU_00989(-1.03986664634),AtWU_01409(-2.9401183068),AtWU_01450(1.02992755993),AtWU_01700(-1.74533114982),AtWU_01913(-1.6250755811),AtWU_01916(-2.33513724052),AtWU_02064(-2.4260867487),AtWU_02162(-1.94946286231),AtWU_02175(-1.73993613098),AtWU_02182(-3.32407716963),AtWU_02252(-1.53671149288),AtWU_02333(-3.03428752911),AtWU_02477(-1.10831185194…	AtWU_00305(-1.33443427254),AtWU_00928(-1.04334269791),AtWU_00989(-1.03986664634),AtWU_01409(-2.9401183068),AtWU_01450(1.02992755993),AtWU_01700(-1.74533114982),AtWU_01913(-1.6250755811),AtWU_01916(-2.33513724052),AtWU_02064(-2.4260867487),AtWU_02162(-1.94946286231),AtWU_02175(-1.73993613098),AtWU_02182(-3.32407716963),AtWU_02252(-1.53671149288),AtWU_02333(-3.03428752911),AtWU_02477(-1.10831185194…
GO:0070828	heterochromatin organization	biological process	23/1854	37/3745	0.08311	1	AtWU_00063(-1.62743432786),AtWU_01130(-2.21220836787),AtWU_03026(-1.3820278687),AtWU_03057(-1.90987635167),AtWU_04384(-1.25807011692),AtWU_04477(-1.927397958),AtWU_04720(-1.78206675617),AtWU_04877(-1.24568189468),AtWU_04908(-1.65863906239),AtWU_05571(1.10504601656),AtWU_05722(-1.17848694223),AtWU_05821(1.90653421475),AtWU_06485(-1.85931039094),AtWU_07236(-2.30878533639),AtWU_07446(-2.2913449434),…	AtWU_00063(-1.62743432786),AtWU_01130(-2.21220836787),AtWU_03026(-1.3820278687),AtWU_03057(-1.90987635167),AtWU_04384(-1.25807011692),AtWU_04477(-1.927397958),AtWU_04720(-1.78206675617),AtWU_04877(-1.24568189468),AtWU_04908(-1.65863906239),AtWU_05571(1.10504601656),AtWU_05722(-1.17848694223),AtWU_05821(1.90653421475),AtWU_06485(-1.85931039094),AtWU_07236(-2.30878533639),AtWU_07446(-2.2913449434),…
GO:0001100	negative regulation of exit from mitosis	biological process	10/1854	14/3745	0.0835	1	AtWU_01020(-2.03439711304),AtWU_04074(-2.42871094835),AtWU_04437(-2.42573118938),AtWU_04583(-1.11844880525),AtWU_05388(-2.65048057421),AtWU_05716(-1.16041352822),AtWU_06461(-1.32428866618),AtWU_06935(-1.37400228952),AtWU_07512(-1.55140226972),AtWU_08239(-2.10424937579)	AtWU_01020(-2.03439711304),AtWU_04074(-2.42871094835),AtWU_04437(-2.42573118938),AtWU_04583(-1.11844880525),AtWU_05388(-2.65048057421),AtWU_05716(-1.16041352822),AtWU_06461(-1.32428866618),AtWU_06935(-1.37400228952),AtWU_07512(-1.55140226972),AtWU_08239(-2.10424937579)
GO:0031146	SCF-dependent proteasomal ubiquitin-dependent protein catabolic process	biological process	10/1854	14/3745	0.0835	1	AtWU_01703(-1.08390225501),AtWU_02977(-2.99725031184),AtWU_06432(-1.48847845114),AtWU_06502(-2.48969730129),AtWU_07222(-1.18194519175),AtWU_07638(-4.10556028376),AtWU_07796(-2.01902084673),AtWU_08302(-1.81566269917),AtWU_08640(-1.41853381516),AtWU_10285(1.99854202483)	AtWU_01703(-1.08390225501),AtWU_02977(-2.99725031184),AtWU_06432(-1.48847845114),AtWU_06502(-2.48969730129),AtWU_07222(-1.18194519175),AtWU_07638(-4.10556028376),AtWU_07796(-2.01902084673),AtWU_08302(-1.81566269917),AtWU_08640(-1.41853381516),AtWU_10285(1.99854202483)
GO:0031396	regulation of protein ubiquitination	biological process	10/1854	14/3745	0.0835	1	AtWU_01905(-1.46679933783),AtWU_02694(-1.2796292903),AtWU_03054(1.2894638874),AtWU_03978(-1.98374840278),AtWU_04709(-1.6678003416),AtWU_06085(-2.47459365029),AtWU_06589(-3.00993449421),AtWU_07673(-1.56393764476),AtWU_10278(-2.95135541335),AtWU_11067(-1.95463375363)	AtWU_01905(-1.46679933783),AtWU_02694(-1.2796292903),AtWU_03054(1.2894638874),AtWU_03978(-1.98374840278),AtWU_04709(-1.6678003416),AtWU_06085(-2.47459365029),AtWU_06589(-3.00993449421),AtWU_07673(-1.56393764476),AtWU_10278(-2.95135541335),AtWU_11067(-1.95463375363)
GO:0032986	protein-DNA complex disassembly	biological process	10/1854	14/3745	0.0835	1	AtWU_00124(-1.31974937723),AtWU_00146(-2.77392539179),AtWU_02581(-1.25923315752),AtWU_03240(-2.75585619957),AtWU_04288(-1.29999135463),AtWU_05085(-1.53290328886),AtWU_06576(-1.28063470282),AtWU_07268(-1.62939498476),AtWU_10231(-1.70252543653),AtWU_10308(-1.65741271169)	AtWU_00124(-1.31974937723),AtWU_00146(-2.77392539179),AtWU_02581(-1.25923315752),AtWU_03240(-2.75585619957),AtWU_04288(-1.29999135463),AtWU_05085(-1.53290328886),AtWU_06576(-1.28063470282),AtWU_07268(-1.62939498476),AtWU_10231(-1.70252543653),AtWU_10308(-1.65741271169)
GO:0036171	filamentous growth of a population of unicellular organisms in response to chemical stimulus	biological process	10/1854	14/3745	0.0835	1	AtWU_01191(1.46696491651),AtWU_01913(-1.6250755811),AtWU_01937(-2.04148784894),AtWU_04307(-2.02262367129),AtWU_04391(-1.81188378154),AtWU_06121(-1.87183772287),AtWU_08399(-1.74817992676),AtWU_10442(-2.56578279061),AtWU_10590(-1.88328387407),AtWU_11035(-1.40394780382)	AtWU_01191(1.46696491651),AtWU_01913(-1.6250755811),AtWU_01937(-2.04148784894),AtWU_04307(-2.02262367129),AtWU_04391(-1.81188378154),AtWU_06121(-1.87183772287),AtWU_08399(-1.74817992676),AtWU_10442(-2.56578279061),AtWU_10590(-1.88328387407),AtWU_11035(-1.40394780382)
GO:0051125	regulation of actin nucleation	biological process	10/1854	14/3745	0.0835	1	AtWU_01439(-3.22621883274),AtWU_02252(-1.53671149288),AtWU_04742(-2.11655085028),AtWU_05402(1.06697555825),AtWU_06248(-1.41010467952),AtWU_09135(-2.03765916241),AtWU_09173(1.34389520487),AtWU_09714(-2.42038508121),AtWU_09978(-2.87268212298),AtWU_10320(-1.19370359865)	AtWU_01439(-3.22621883274),AtWU_02252(-1.53671149288),AtWU_04742(-2.11655085028),AtWU_05402(1.06697555825),AtWU_06248(-1.41010467952),AtWU_09135(-2.03765916241),AtWU_09173(1.34389520487),AtWU_09714(-2.42038508121),AtWU_09978(-2.87268212298),AtWU_10320(-1.19370359865)
GO:1903432	regulation of TORC1 signaling	biological process	10/1854	14/3745	0.0835	1	AtWU_01451(-2.42242067893),AtWU_02010(-1.44808150055),AtWU_02583(-1.51328563113),AtWU_05284(-2.54360241944),AtWU_07102(-2.94816696618),AtWU_07548(-1.75384579312),AtWU_07591(-1.55973428201),AtWU_07842(-2.55940697864),AtWU_08980(-1.40161535485),AtWU_10528(-1.09197773881)	AtWU_01451(-2.42242067893),AtWU_02010(-1.44808150055),AtWU_02583(-1.51328563113),AtWU_05284(-2.54360241944),AtWU_07102(-2.94816696618),AtWU_07548(-1.75384579312),AtWU_07591(-1.55973428201),AtWU_07842(-2.55940697864),AtWU_08980(-1.40161535485),AtWU_10528(-1.09197773881)
GO:0043044	ATP-dependent chromatin remodeling	biological process	29/1854	48/3745	0.0841	1	AtWU_00124(-1.31974937723),AtWU_00146(-2.77392539179),AtWU_00870(-1.09603465205),AtWU_00872(-1.65770066104),AtWU_01913(-1.6250755811),AtWU_01952(-1.37693078454),AtWU_02581(-1.25923315752),AtWU_02698(-3.40447093929),AtWU_02707(-1.37540129683),AtWU_03040(-1.91441020369),AtWU_03057(-1.90987635167),AtWU_03240(-2.75585619957),AtWU_03740(-1.41013190409),AtWU_04278(-1.1611510858),AtWU_04288(-1.299991354…	AtWU_00124(-1.31974937723),AtWU_00146(-2.77392539179),AtWU_00870(-1.09603465205),AtWU_00872(-1.65770066104),AtWU_01913(-1.6250755811),AtWU_01952(-1.37693078454),AtWU_02581(-1.25923315752),AtWU_02698(-3.40447093929),AtWU_02707(-1.37540129683),AtWU_03040(-1.91441020369),AtWU_03057(-1.90987635167),AtWU_03240(-2.75585619957),AtWU_03740(-1.41013190409),AtWU_04278(-1.1611510858),AtWU_04288(-1.299991354…
GO:0009966	regulation of signal transduction	biological process	71/1854	127/3745	0.08414	1	AtWU_00015(-1.29754847984),AtWU_00065(-1.17474477365),AtWU_00256(-2.29571880629),AtWU_00366(-1.8422611401),AtWU_00386(-1.08813508711),AtWU_00626(-2.07923647048),AtWU_01020(-2.03439711304),AtWU_01409(-2.9401183068),AtWU_01429(-1.33019700351),AtWU_01451(-2.42242067893),AtWU_01762(-2.75157637997),AtWU_02010(-1.44808150055),AtWU_02034(-1.21091606288),AtWU_02150(-1.97343174738),AtWU_02158(-1.602017677…	AtWU_00015(-1.29754847984),AtWU_00065(-1.17474477365),AtWU_00256(-2.29571880629),AtWU_00366(-1.8422611401),AtWU_00386(-1.08813508711),AtWU_00626(-2.07923647048),AtWU_01020(-2.03439711304),AtWU_01409(-2.9401183068),AtWU_01429(-1.33019700351),AtWU_01451(-2.42242067893),AtWU_01762(-2.75157637997),AtWU_02010(-1.44808150055),AtWU_02034(-1.21091606288),AtWU_02150(-1.97343174738),AtWU_02158(-1.602017677…
GO:0001306	age-dependent response to oxidative stress	biological process	7/1854	9/3745	0.08482	1	AtWU_01191(1.46696491651),AtWU_02162(-1.94946286231),AtWU_04042(-2.49346634094),AtWU_05571(1.10504601656),AtWU_06121(-1.87183772287),AtWU_08399(-1.74817992676),AtWU_10442(-2.56578279061)	AtWU_01191(1.46696491651),AtWU_02162(-1.94946286231),AtWU_04042(-2.49346634094),AtWU_05571(1.10504601656),AtWU_06121(-1.87183772287),AtWU_08399(-1.74817992676),AtWU_10442(-2.56578279061)
GO:0006521	regulation of cellular amino acid metabolic process	biological process	7/1854	9/3745	0.08482	1	AtWU_00474(3.10398438585),AtWU_01377(-2.32558918917),AtWU_01392(-1.49786368436),AtWU_01603(-1.22757933119),AtWU_04678(-1.70580175235),AtWU_08168(-1.26618996597),AtWU_09167(-2.84141026243)	AtWU_00474(3.10398438585),AtWU_01377(-2.32558918917),AtWU_01392(-1.49786368436),AtWU_01603(-1.22757933119),AtWU_04678(-1.70580175235),AtWU_08168(-1.26618996597),AtWU_09167(-2.84141026243)
GO:0007571	age-dependent general metabolic decline	biological process	7/1854	9/3745	0.08482	1	AtWU_01191(1.46696491651),AtWU_02162(-1.94946286231),AtWU_04042(-2.49346634094),AtWU_05571(1.10504601656),AtWU_06121(-1.87183772287),AtWU_08399(-1.74817992676),AtWU_10442(-2.56578279061)	AtWU_01191(1.46696491651),AtWU_02162(-1.94946286231),AtWU_04042(-2.49346634094),AtWU_05571(1.10504601656),AtWU_06121(-1.87183772287),AtWU_08399(-1.74817992676),AtWU_10442(-2.56578279061)
GO:0035753	maintenance of DNA trinucleotide repeats	biological process	7/1854	9/3745	0.08482	1	AtWU_05633(-1.45009808977),AtWU_06489(-2.21971604618),AtWU_07219(-2.05163796239),AtWU_07887(-1.82045425251),AtWU_07888(-2.44806509997),AtWU_08525(-2.84720200953),AtWU_08921(-1.00106608383)	AtWU_05633(-1.45009808977),AtWU_06489(-2.21971604618),AtWU_07219(-2.05163796239),AtWU_07887(-1.82045425251),AtWU_07888(-2.44806509997),AtWU_08525(-2.84720200953),AtWU_08921(-1.00106608383)
GO:0042177	negative regulation of protein catabolic process	biological process	7/1854	9/3745	0.08482	1	AtWU_01787(2.94260493036),AtWU_03074(1.03491792533),AtWU_05571(1.10504601656),AtWU_06741(-1.17937386581),AtWU_08331(-2.07502964257),AtWU_08394(-1.13966026751),AtWU_10259(-1.26134524697)	AtWU_01787(2.94260493036),AtWU_03074(1.03491792533),AtWU_05571(1.10504601656),AtWU_06741(-1.17937386581),AtWU_08331(-2.07502964257),AtWU_08394(-1.13966026751),AtWU_10259(-1.26134524697)
GO:0045596	negative regulation of cell differentiation	biological process	7/1854	9/3745	0.08482	1	AtWU_01108(-1.80017561037),AtWU_03036(-1.93274266248),AtWU_05488(-1.12217385878),AtWU_05571(1.10504601656),AtWU_05574(-1.563032297),AtWU_05789(1.61213625731),AtWU_08691(-3.23556714836)	AtWU_01108(-1.80017561037),AtWU_03036(-1.93274266248),AtWU_05488(-1.12217385878),AtWU_05571(1.10504601656),AtWU_05574(-1.563032297),AtWU_05789(1.61213625731),AtWU_08691(-3.23556714836)
GO:0061413	regulation of transcription from RNA polymerase II promoter by a nonfermentable carbon source	biological process	7/1854	9/3745	0.08482	1	AtWU_03214(-1.13439016329),AtWU_04388(-1.09766967239),AtWU_04921(-1.86336088165),AtWU_06580(-1.86081196889),AtWU_08583(-1.62820951159),AtWU_08799(-2.50893439934),AtWU_09558(2.97105289678)	AtWU_03214(-1.13439016329),AtWU_04388(-1.09766967239),AtWU_04921(-1.86336088165),AtWU_06580(-1.86081196889),AtWU_08583(-1.62820951159),AtWU_08799(-2.50893439934),AtWU_09558(2.97105289678)
GO:0061414	positive regulation of transcription from RNA polymerase II promoter by a nonfermentable carbon sour...	biological process	7/1854	9/3745	0.08482	1	AtWU_03214(-1.13439016329),AtWU_04388(-1.09766967239),AtWU_04921(-1.86336088165),AtWU_06580(-1.86081196889),AtWU_08583(-1.62820951159),AtWU_08799(-2.50893439934),AtWU_09558(2.97105289678)	AtWU_03214(-1.13439016329),AtWU_04388(-1.09766967239),AtWU_04921(-1.86336088165),AtWU_06580(-1.86081196889),AtWU_08583(-1.62820951159),AtWU_08799(-2.50893439934),AtWU_09558(2.97105289678)
GO:0089718	amino acid import across plasma membrane	biological process	7/1854	9/3745	0.08482	1	AtWU_01143(-4.11204877726),AtWU_01382(-1.20626132525),AtWU_02010(-1.44808150055),AtWU_06881(1.03922570121),AtWU_08490(-1.78942519764),AtWU_09030(-1.25932786651),AtWU_10313(1.49912081886)	AtWU_01143(-4.11204877726),AtWU_01382(-1.20626132525),AtWU_02010(-1.44808150055),AtWU_06881(1.03922570121),AtWU_08490(-1.78942519764),AtWU_09030(-1.25932786651),AtWU_10313(1.49912081886)
GO:1903466	regulation of mitotic DNA replication initiation	biological process	7/1854	9/3745	0.08482	1	AtWU_02872(-1.99839796299),AtWU_04392(-2.31063002091),AtWU_06935(-1.37400228952),AtWU_07672(-2.81795397944),AtWU_08302(-1.81566269917),AtWU_08640(-1.41853381516),AtWU_09183(-1.15230856327)	AtWU_02872(-1.99839796299),AtWU_04392(-2.31063002091),AtWU_06935(-1.37400228952),AtWU_07672(-2.81795397944),AtWU_08302(-1.81566269917),AtWU_08640(-1.41853381516),AtWU_09183(-1.15230856327)
GO:0030488	tRNA methylation	biological process	14/1854	21/3745	0.08657	1	AtWU_00298(-2.13260464993),AtWU_00309(-1.01773653017),AtWU_01437(-2.32983959424),AtWU_01994(-1.81560209483),AtWU_04133(-1.14471926663),AtWU_04676(-1.57483068229),AtWU_05328(-1.49447667187),AtWU_05586(-1.62946833392),AtWU_05759(-2.00166476742),AtWU_06233(-1.0020928063),AtWU_06911(-2.93037333862),AtWU_07839(-2.45616925556),AtWU_09441(-1.6487348305),AtWU_09493(-1.15695807031)	AtWU_00298(-2.13260464993),AtWU_00309(-1.01773653017),AtWU_01437(-2.32983959424),AtWU_01994(-1.81560209483),AtWU_04133(-1.14471926663),AtWU_04676(-1.57483068229),AtWU_05328(-1.49447667187),AtWU_05586(-1.62946833392),AtWU_05759(-2.00166476742),AtWU_06233(-1.0020928063),AtWU_06911(-2.93037333862),AtWU_07839(-2.45616925556),AtWU_09441(-1.6487348305),AtWU_09493(-1.15695807031)
GO:0051222	positive regulation of protein transport	biological process	14/1854	21/3745	0.08657	1	AtWU_00361(-1.44907749244),AtWU_00941(-3.92049383253),AtWU_01143(-4.11204877726),AtWU_04233(-1.71996039818),AtWU_04348(4.97448860349),AtWU_04763(-1.51014982825),AtWU_05991(-1.56253403579),AtWU_06130(-1.59642930319),AtWU_07789(-2.75936222054),AtWU_08283(-1.2257010012),AtWU_08642(-1.12205827481),AtWU_08759(-1.60546562333),AtWU_10275(-2.69435994287),AtWU_10528(-1.09197773881)	AtWU_00361(-1.44907749244),AtWU_00941(-3.92049383253),AtWU_01143(-4.11204877726),AtWU_04233(-1.71996039818),AtWU_04348(4.97448860349),AtWU_04763(-1.51014982825),AtWU_05991(-1.56253403579),AtWU_06130(-1.59642930319),AtWU_07789(-2.75936222054),AtWU_08283(-1.2257010012),AtWU_08642(-1.12205827481),AtWU_08759(-1.60546562333),AtWU_10275(-2.69435994287),AtWU_10528(-1.09197773881)
GO:0062014	negative regulation of small molecule metabolic process	biological process	14/1854	21/3745	0.08657	1	AtWU_00198(-2.00654256088),AtWU_01181(1.08263815312),AtWU_01392(-1.49786368436),AtWU_03152(-1.82150362316),AtWU_03716(-1.75110478809),AtWU_04598(-1.7240827732),AtWU_05197(-3.73811168418),AtWU_06932(1.45288901047),AtWU_07014(-3.32901113519),AtWU_07106(-1.78818274055),AtWU_07367(-1.17087592882),AtWU_08517(-2.20400040441),AtWU_08851(-1.33225698108),AtWU_10291(-1.05182389104)	AtWU_00198(-2.00654256088),AtWU_01181(1.08263815312),AtWU_01392(-1.49786368436),AtWU_03152(-1.82150362316),AtWU_03716(-1.75110478809),AtWU_04598(-1.7240827732),AtWU_05197(-3.73811168418),AtWU_06932(1.45288901047),AtWU_07014(-3.32901113519),AtWU_07106(-1.78818274055),AtWU_07367(-1.17087592882),AtWU_08517(-2.20400040441),AtWU_08851(-1.33225698108),AtWU_10291(-1.05182389104)
GO:1904951	positive regulation of establishment of protein localization	biological process	14/1854	21/3745	0.08657	1	AtWU_00361(-1.44907749244),AtWU_00941(-3.92049383253),AtWU_01143(-4.11204877726),AtWU_04233(-1.71996039818),AtWU_04348(4.97448860349),AtWU_04763(-1.51014982825),AtWU_05991(-1.56253403579),AtWU_06130(-1.59642930319),AtWU_07789(-2.75936222054),AtWU_08283(-1.2257010012),AtWU_08642(-1.12205827481),AtWU_08759(-1.60546562333),AtWU_10275(-2.69435994287),AtWU_10528(-1.09197773881)	AtWU_00361(-1.44907749244),AtWU_00941(-3.92049383253),AtWU_01143(-4.11204877726),AtWU_04233(-1.71996039818),AtWU_04348(4.97448860349),AtWU_04763(-1.51014982825),AtWU_05991(-1.56253403579),AtWU_06130(-1.59642930319),AtWU_07789(-2.75936222054),AtWU_08283(-1.2257010012),AtWU_08642(-1.12205827481),AtWU_08759(-1.60546562333),AtWU_10275(-2.69435994287),AtWU_10528(-1.09197773881)
GO:0006353	DNA-templated transcription, termination	biological process	24/1854	39/3745	0.08824	1	AtWU_00058(1.11297327285),AtWU_00158(-1.71816689523),AtWU_01387(-1.25531396204),AtWU_01787(2.94260493036),AtWU_01923(1.07565963829),AtWU_03564(1.62479110852),AtWU_04392(-2.31063002091),AtWU_04758(-1.38583904636),AtWU_05582(-1.7003742089),AtWU_05722(-1.17848694223),AtWU_05794(-2.28602626111),AtWU_06191(-1.12132881088),AtWU_07320(-1.36098922386),AtWU_07592(-1.63893141041),AtWU_07673(-1.56393764476)…	AtWU_00058(1.11297327285),AtWU_00158(-1.71816689523),AtWU_01387(-1.25531396204),AtWU_01787(2.94260493036),AtWU_01923(1.07565963829),AtWU_03564(1.62479110852),AtWU_04392(-2.31063002091),AtWU_04758(-1.38583904636),AtWU_05582(-1.7003742089),AtWU_05722(-1.17848694223),AtWU_05794(-2.28602626111),AtWU_06191(-1.12132881088),AtWU_07320(-1.36098922386),AtWU_07592(-1.63893141041),AtWU_07673(-1.56393764476)…
GO:0032508	DNA duplex unwinding	biological process	24/1854	39/3745	0.08824	1	AtWU_00615(-2.6387917434),AtWU_00671(-1.29761633583),AtWU_00921(-1.21988310659),AtWU_01001(-1.0483071742),AtWU_01387(-1.25531396204),AtWU_01723(-1.91494592723),AtWU_03040(-1.91441020369),AtWU_03740(-1.41013190409),AtWU_04046(-2.17036367139),AtWU_04720(-1.78206675617),AtWU_04961(-1.45313275859),AtWU_05633(-1.45009808977),AtWU_05937(-2.45789307684),AtWU_06128(-3.3482790615),AtWU_08331(-2.0750296425…	AtWU_00615(-2.6387917434),AtWU_00671(-1.29761633583),AtWU_00921(-1.21988310659),AtWU_01001(-1.0483071742),AtWU_01387(-1.25531396204),AtWU_01723(-1.91494592723),AtWU_03040(-1.91441020369),AtWU_03740(-1.41013190409),AtWU_04046(-2.17036367139),AtWU_04720(-1.78206675617),AtWU_04961(-1.45313275859),AtWU_05633(-1.45009808977),AtWU_05937(-2.45789307684),AtWU_06128(-3.3482790615),AtWU_08331(-2.0750296425…
GO:0042493	response to drug	biological process	101/1854	185/3745	0.08937	1	AtWU_00065(-1.17474477365),AtWU_00329(-1.47152278445),AtWU_00415(-1.95253794964),AtWU_00460(-2.33682740339),AtWU_00474(3.10398438585),AtWU_00599(-2.26003340912),AtWU_00656(1.00996242899),AtWU_00669(-2.08072213134),AtWU_00928(-1.04334269791),AtWU_01087(1.98012096573),AtWU_01108(-1.80017561037),AtWU_01111(-1.88673431522),AtWU_01191(1.46696491651),AtWU_01271(-2.06605529948),AtWU_01382(-1.20626132525…	AtWU_00065(-1.17474477365),AtWU_00329(-1.47152278445),AtWU_00415(-1.95253794964),AtWU_00460(-2.33682740339),AtWU_00474(3.10398438585),AtWU_00599(-2.26003340912),AtWU_00656(1.00996242899),AtWU_00669(-2.08072213134),AtWU_00928(-1.04334269791),AtWU_01087(1.98012096573),AtWU_01108(-1.80017561037),AtWU_01111(-1.88673431522),AtWU_01191(1.46696491651),AtWU_01271(-2.06605529948),AtWU_01382(-1.20626132525…
GO:0002097	tRNA wobble base modification	biological process	19/1854	30/3745	0.09014	1	AtWU_00278(-2.41347253407),AtWU_00571(1.70569463033),AtWU_01156(-1.70862495041),AtWU_01919(1.46076195463),AtWU_01936(-1.37215630433),AtWU_01994(-1.81560209483),AtWU_02026(-2.25482339472),AtWU_02639(-1.58393204742),AtWU_02676(-2.59522490811),AtWU_03058(-1.72947687726),AtWU_04133(-1.14471926663),AtWU_05270(-1.46952367508),AtWU_05353(-2.23624376735),AtWU_06140(-2.40888009098),AtWU_07634(-1.627027442…	AtWU_00278(-2.41347253407),AtWU_00571(1.70569463033),AtWU_01156(-1.70862495041),AtWU_01919(1.46076195463),AtWU_01936(-1.37215630433),AtWU_01994(-1.81560209483),AtWU_02026(-2.25482339472),AtWU_02639(-1.58393204742),AtWU_02676(-2.59522490811),AtWU_03058(-1.72947687726),AtWU_04133(-1.14471926663),AtWU_05270(-1.46952367508),AtWU_05353(-2.23624376735),AtWU_06140(-2.40888009098),AtWU_07634(-1.627027442…
[truncated: 7,875 more rows]
