# Supplementary material for: Application and Mechanism of Action of Carvacrol Against Aspergillus niger Causing Postharvest Rot of Garlic Scapes (Allium sativum L.)
Source: J Fungi (Basel). 2025 Sep 30;11(10):709. doi: 10.3390/jof11100709 (PMC12565558; doi:10.3390/jof11100709)
Supplement: Supplementary file 1 [file jof-11-00709-s001.zip › Table S3.xlsx]

## Sheet: B_vs_A.sign_KEGG_enrichment
id	Description	Significant	Annotated	Pvalue	Qvalue	Signi_id	Signi_symbol
ko04011	MAPK signaling pathway - yeast	47/1051	66/2290	2.15818e-05	0.00531593	AtWU_10442(-2.56578279061),AtWU_07512(-1.55140226972),AtWU_01913(-1.6250755811),AtWU_00256(-2.29571880629),AtWU_01936(-1.37215630433),AtWU_10275(-2.69435994287),AtWU_03269(-2.79342538642),AtWU_07558(-2.07198549533),AtWU_00640(-1.63614897079),AtWU_07237(-1.74895055811),AtWU_04294(-2.67708233304),AtWU_07217(-2.06971079873),AtWU_08283(-1.2257010012),AtWU_06086(-3.07843441501),AtWU_01191(1.4669649165…	AtWU_10442(-2.56578279061),AtWU_07512(-1.55140226972),AtWU_01913(-1.6250755811),AtWU_00256(-2.29571880629),AtWU_01936(-1.37215630433),AtWU_10275(-2.69435994287),AtWU_03269(-2.79342538642),AtWU_07558(-2.07198549533),AtWU_00640(-1.63614897079),AtWU_07237(-1.74895055811),AtWU_04294(-2.67708233304),AtWU_07217(-2.06971079873),AtWU_08283(-1.2257010012),AtWU_06086(-3.07843441501),AtWU_01191(1.4669649165…
ko04611	Platelet activation	12/1051	13/2290	0.000635303	0.0782426	AtWU_07456(-1.6332306648),AtWU_08283(-1.2257010012),AtWU_05320(-1.68224559179),AtWU_07789(-2.75936222054),AtWU_06014(-2.64653045529),AtWU_08642(-1.12205827481),AtWU_08643(-1.32488085018),AtWU_08621(-1.70809304926),AtWU_00065(-1.17474477365),AtWU_07711(-2.48788385146),AtWU_05991(-1.56253403579),AtWU_01952(-1.37693078454)	AtWU_07456(-1.6332306648),AtWU_08283(-1.2257010012),AtWU_05320(-1.68224559179),AtWU_07789(-2.75936222054),AtWU_06014(-2.64653045529),AtWU_08642(-1.12205827481),AtWU_08643(-1.32488085018),AtWU_08621(-1.70809304926),AtWU_00065(-1.17474477365),AtWU_07711(-2.48788385146),AtWU_05991(-1.56253403579),AtWU_01952(-1.37693078454)
ko04024	cAMP signaling pathway	15/1051	18/2290	0.00123517	0.101414	AtWU_07185(-1.11490602743),AtWU_07456(-1.6332306648),AtWU_08283(-1.2257010012),AtWU_05320(-1.68224559179),AtWU_08023(-2.18366567729),AtWU_08643(-1.32488085018),AtWU_08621(-1.70809304926),AtWU_07261(-1.02735650668),AtWU_00065(-1.17474477365),AtWU_11432(-2.21214145116),AtWU_07919(-2.12656702052),AtWU_06737(-2.38064711324),AtWU_07711(-2.48788385146),AtWU_05991(-1.56253403579),AtWU_00790(-5.267361754…	AtWU_07185(-1.11490602743),AtWU_07456(-1.6332306648),AtWU_08283(-1.2257010012),AtWU_05320(-1.68224559179),AtWU_08023(-2.18366567729),AtWU_08643(-1.32488085018),AtWU_08621(-1.70809304926),AtWU_07261(-1.02735650668),AtWU_00065(-1.17474477365),AtWU_11432(-2.21214145116),AtWU_07919(-2.12656702052),AtWU_06737(-2.38064711324),AtWU_07711(-2.48788385146),AtWU_05991(-1.56253403579),AtWU_00790(-5.267361754…
ko04723	Retrograde endocannabinoid signaling	9/1051	10/2290	0.00522204	0.312583	AtWU_08283(-1.2257010012),AtWU_07789(-2.75936222054),AtWU_08642(-1.12205827481),AtWU_08643(-1.32488085018),AtWU_08621(-1.70809304926),AtWU_00386(-1.08813508711),AtWU_07711(-2.48788385146),AtWU_10297(1.03658852249),AtWU_05991(-1.56253403579)	AtWU_08283(-1.2257010012),AtWU_07789(-2.75936222054),AtWU_08642(-1.12205827481),AtWU_08643(-1.32488085018),AtWU_08621(-1.70809304926),AtWU_00386(-1.08813508711),AtWU_07711(-2.48788385146),AtWU_10297(1.03658852249),AtWU_05991(-1.56253403579)
ko04139	Regulation of mitophagy - yeast	21/1051	30/2290	0.00634517	0.312583	AtWU_03092(1.67598820066),AtWU_07358(-2.32747299252),AtWU_00256(-2.29571880629),AtWU_04702(-1.42821860806),AtWU_04294(-2.67708233304),AtWU_07217(-2.06971079873),AtWU_06168(1.16451940041),AtWU_04233(-1.71996039818),AtWU_01134(-2.18252917493),AtWU_02965(-1.49676862793),AtWU_10321(-1.13527251826),AtWU_03124(-2.6331159797),AtWU_07789(-2.75936222054),AtWU_04338(-1.23279774776),AtWU_07324(1.02011727649…	AtWU_03092(1.67598820066),AtWU_07358(-2.32747299252),AtWU_00256(-2.29571880629),AtWU_04702(-1.42821860806),AtWU_04294(-2.67708233304),AtWU_07217(-2.06971079873),AtWU_06168(1.16451940041),AtWU_04233(-1.71996039818),AtWU_01134(-2.18252917493),AtWU_02965(-1.49676862793),AtWU_10321(-1.13527251826),AtWU_03124(-2.6331159797),AtWU_07789(-2.75936222054),AtWU_04338(-1.23279774776),AtWU_07324(1.02011727649…
ko04212	Longevity regulating pathway - worm	19/1051	27/2290	0.00859714	0.342921	AtWU_10585(-1.22273284133),AtWU_10442(-2.56578279061),AtWU_04550(-1.52573941935),AtWU_09747(-3.02918611877),AtWU_01191(1.46696491651),AtWU_11163(-1.83073747004),AtWU_01700(-1.74533114982),AtWU_08399(-1.74817992676),AtWU_07789(-2.75936222054),AtWU_06121(-1.87183772287),AtWU_07324(1.02011727649),AtWU_00389(1.55901823879),AtWU_04099(2.7893768426),AtWU_08642(-1.12205827481),AtWU_05100(-2.97895598838)…	AtWU_10585(-1.22273284133),AtWU_10442(-2.56578279061),AtWU_04550(-1.52573941935),AtWU_09747(-3.02918611877),AtWU_01191(1.46696491651),AtWU_11163(-1.83073747004),AtWU_01700(-1.74533114982),AtWU_08399(-1.74817992676),AtWU_07789(-2.75936222054),AtWU_06121(-1.87183772287),AtWU_07324(1.02011727649),AtWU_00389(1.55901823879),AtWU_04099(2.7893768426),AtWU_08642(-1.12205827481),AtWU_05100(-2.97895598838)…
ko04919	Thyroid hormone signaling pathway	16/1051	22/2290	0.00974541	0.342921	AtWU_01916(-2.33513724052),AtWU_08283(-1.2257010012),AtWU_07504(-2.53925318929),AtWU_10313(1.49912081886),AtWU_10709(-1.34937410981),AtWU_05630(-1.23473180183),AtWU_08490(-1.78942519764),AtWU_09281(-1.44147125908),AtWU_08606(-1.99752774585),AtWU_04459(-1.95519991092),AtWU_11432(-2.21214145116),AtWU_07711(-2.48788385146),AtWU_09872(-1.37826369837),AtWU_05991(-1.56253403579),AtWU_01952(-1.376930784…	AtWU_01916(-2.33513724052),AtWU_08283(-1.2257010012),AtWU_07504(-2.53925318929),AtWU_10313(1.49912081886),AtWU_10709(-1.34937410981),AtWU_05630(-1.23473180183),AtWU_08490(-1.78942519764),AtWU_09281(-1.44147125908),AtWU_08606(-1.99752774585),AtWU_04459(-1.95519991092),AtWU_11432(-2.21214145116),AtWU_07711(-2.48788385146),AtWU_09872(-1.37826369837),AtWU_05991(-1.56253403579),AtWU_01952(-1.376930784…
ko04213	Longevity regulating pathway - multiple species	22/1051	33/2290	0.0125672	0.354983	AtWU_10442(-2.56578279061),AtWU_10050(-1.65455275285),AtWU_07632(-1.85158363181),AtWU_08832(-1.1150396669),AtWU_01191(1.46696491651),AtWU_11163(-1.83073747004),AtWU_07504(-2.53925318929),AtWU_08399(-1.74817992676),AtWU_06475(-1.05075294412),AtWU_06121(-1.87183772287),AtWU_07327(-2.46594969439),AtWU_07383(-1.32964799447),AtWU_04099(2.7893768426),AtWU_05571(1.10504601656),AtWU_02162(-1.94946286231)…	AtWU_10442(-2.56578279061),AtWU_10050(-1.65455275285),AtWU_07632(-1.85158363181),AtWU_08832(-1.1150396669),AtWU_01191(1.46696491651),AtWU_11163(-1.83073747004),AtWU_07504(-2.53925318929),AtWU_08399(-1.74817992676),AtWU_06475(-1.05075294412),AtWU_06121(-1.87183772287),AtWU_07327(-2.46594969439),AtWU_07383(-1.32964799447),AtWU_04099(2.7893768426),AtWU_05571(1.10504601656),AtWU_02162(-1.94946286231)…
ko00240	Pyrimidine metabolism	41/1051	69/2290	0.0152284	0.354983	AtWU_05664(-3.36120701827),AtWU_04087(-2.59432145544),AtWU_04953(1.21620258058),AtWU_09740(-2.21610679703),AtWU_02632(-1.04934646571),AtWU_05366(-1.09187094425),AtWU_03226(-1.22137777838),AtWU_05195(1.04216627025),AtWU_03698(-1.35968866946),AtWU_03693(-2.07254524284),AtWU_10236(-2.59823450586),AtWU_06106(-1.89067188728),AtWU_05904(-1.68679647826),AtWU_03755(1.38539857274),AtWU_03843(-1.0932829239…	AtWU_05664(-3.36120701827),AtWU_04087(-2.59432145544),AtWU_04953(1.21620258058),AtWU_09740(-2.21610679703),AtWU_02632(-1.04934646571),AtWU_05366(-1.09187094425),AtWU_03226(-1.22137777838),AtWU_05195(1.04216627025),AtWU_03698(-1.35968866946),AtWU_03693(-2.07254524284),AtWU_10236(-2.59823450586),AtWU_06106(-1.89067188728),AtWU_05904(-1.68679647826),AtWU_03755(1.38539857274),AtWU_03843(-1.0932829239…
ko03020	RNA polymerase	19/1051	28/2290	0.0153865	0.354983	AtWU_04087(-2.59432145544),AtWU_03698(-1.35968866946),AtWU_03693(-2.07254524284),AtWU_10236(-2.59823450586),AtWU_05904(-1.68679647826),AtWU_03755(1.38539857274),AtWU_06495(-1.45498984719),AtWU_10871(-1.35369794457),AtWU_00952(-1.63223490066),AtWU_00158(-1.71816689523),AtWU_03713(-3.68362323725),AtWU_02424(-2.7374345138),AtWU_04155(-2.10812139594),AtWU_11074(-1.31149976955),AtWU_05559(1.6639210530…	AtWU_04087(-2.59432145544),AtWU_03698(-1.35968866946),AtWU_03693(-2.07254524284),AtWU_10236(-2.59823450586),AtWU_05904(-1.68679647826),AtWU_03755(1.38539857274),AtWU_06495(-1.45498984719),AtWU_10871(-1.35369794457),AtWU_00952(-1.63223490066),AtWU_00158(-1.71816689523),AtWU_03713(-3.68362323725),AtWU_02424(-2.7374345138),AtWU_04155(-2.10812139594),AtWU_11074(-1.31149976955),AtWU_05559(1.6639210530…
ko04062	Chemokine signaling pathway	12/1051	16/2290	0.0175805	0.354983	AtWU_07185(-1.11490602743),AtWU_01916(-2.33513724052),AtWU_08283(-1.2257010012),AtWU_02429(-2.6732370972),AtWU_01439(-3.22621883274),AtWU_08643(-1.32488085018),AtWU_08621(-1.70809304926),AtWU_00065(-1.17474477365),AtWU_00386(-1.08813508711),AtWU_06737(-2.38064711324),AtWU_07711(-2.48788385146),AtWU_05991(-1.56253403579)	AtWU_07185(-1.11490602743),AtWU_01916(-2.33513724052),AtWU_08283(-1.2257010012),AtWU_02429(-2.6732370972),AtWU_01439(-3.22621883274),AtWU_08643(-1.32488085018),AtWU_08621(-1.70809304926),AtWU_00065(-1.17474477365),AtWU_00386(-1.08813508711),AtWU_06737(-2.38064711324),AtWU_07711(-2.48788385146),AtWU_05991(-1.56253403579)
ko04914	Progesterone-mediated oocyte maturation	16/1051	23/2290	0.0185295	0.354983	AtWU_04709(-1.6678003416),AtWU_07234(-2.30648836818),AtWU_08283(-1.2257010012),AtWU_03634(1.51188853316),AtWU_03978(-1.98374840278),AtWU_10874(-2.02789841925),AtWU_04595(-2.19264914575),AtWU_04580(-1.14555334651),AtWU_07789(-2.75936222054),AtWU_08642(-1.12205827481),AtWU_08643(-1.32488085018),AtWU_06511(-1.49495689318),AtWU_08621(-1.70809304926),AtWU_01779(-1.19336015142),AtWU_07711(-2.4878838514…	AtWU_04709(-1.6678003416),AtWU_07234(-2.30648836818),AtWU_08283(-1.2257010012),AtWU_03634(1.51188853316),AtWU_03978(-1.98374840278),AtWU_10874(-2.02789841925),AtWU_04595(-2.19264914575),AtWU_04580(-1.14555334651),AtWU_07789(-2.75936222054),AtWU_08642(-1.12205827481),AtWU_08643(-1.32488085018),AtWU_06511(-1.49495689318),AtWU_08621(-1.70809304926),AtWU_01779(-1.19336015142),AtWU_07711(-2.4878838514…
ko04612	Antigen processing and presentation	5/1051	5/2290	0.020258	0.354983	AtWU_10050(-1.65455275285),AtWU_10874(-2.02789841925),AtWU_07327(-2.46594969439),AtWU_05649(-1.76433875531),AtWU_08680(-1.12598374233)	AtWU_10050(-1.65455275285),AtWU_10874(-2.02789841925),AtWU_07327(-2.46594969439),AtWU_05649(-1.76433875531),AtWU_08680(-1.12598374233)
ko04668	TNF signaling pathway	5/1051	5/2290	0.020258	0.354983	AtWU_08283(-1.2257010012),AtWU_10321(-1.13527251826),AtWU_07789(-2.75936222054),AtWU_05059(-2.94150814625),AtWU_08642(-1.12205827481)	AtWU_08283(-1.2257010012),AtWU_10321(-1.13527251826),AtWU_07789(-2.75936222054),AtWU_05059(-2.94150814625),AtWU_08642(-1.12205827481)
ko04261	Adrenergic signaling in cardiomyocytes	13/1051	18/2290	0.0216176	0.354983	AtWU_07456(-1.6332306648),AtWU_08283(-1.2257010012),AtWU_05320(-1.68224559179),AtWU_04583(-1.11844880525),AtWU_07789(-2.75936222054),AtWU_03507(-1.44138107077),AtWU_08642(-1.12205827481),AtWU_08643(-1.32488085018),AtWU_08621(-1.70809304926),AtWU_11432(-2.21214145116),AtWU_07711(-2.48788385146),AtWU_05991(-1.56253403579),AtWU_00790(-5.26736175434)	AtWU_07456(-1.6332306648),AtWU_08283(-1.2257010012),AtWU_05320(-1.68224559179),AtWU_04583(-1.11844880525),AtWU_07789(-2.75936222054),AtWU_03507(-1.44138107077),AtWU_08642(-1.12205827481),AtWU_08643(-1.32488085018),AtWU_08621(-1.70809304926),AtWU_11432(-2.21214145116),AtWU_07711(-2.48788385146),AtWU_05991(-1.56253403579),AtWU_00790(-5.26736175434)
ko04510	Focal adhesion	10/1051	13/2290	0.02347	0.361315	AtWU_07185(-1.11490602743),AtWU_01916(-2.33513724052),AtWU_07456(-1.6332306648),AtWU_08283(-1.2257010012),AtWU_05320(-1.68224559179),AtWU_02429(-2.6732370972),AtWU_04459(-1.95519991092),AtWU_00065(-1.17474477365),AtWU_06737(-2.38064711324),AtWU_01952(-1.37693078454)	AtWU_07185(-1.11490602743),AtWU_01916(-2.33513724052),AtWU_07456(-1.6332306648),AtWU_08283(-1.2257010012),AtWU_05320(-1.68224559179),AtWU_02429(-2.6732370972),AtWU_04459(-1.95519991092),AtWU_00065(-1.17474477365),AtWU_06737(-2.38064711324),AtWU_01952(-1.37693078454)
ko00563	Glycosylphosphatidylinositol(GPI)-anchor biosynthesis	15/1051	22/2290	0.0289754	0.381184	AtWU_07399(-3.47334724931),AtWU_10258(-1.19245278511),AtWU_10831(-2.47363011413),AtWU_01904(1.2777261582),AtWU_03594(-1.26463564237),AtWU_11194(-1.03333732752),AtWU_05396(1.30483727396),AtWU_02989(1.43138973818),AtWU_07894(-1.39138521976),AtWU_06920(-1.34506763491),AtWU_09438(-2.25874161667),AtWU_04850(1.6466896259),AtWU_08577(1.5377146047),AtWU_00656(1.00996242899),AtWU_08278(-1.35896778759)	AtWU_07399(-3.47334724931),AtWU_10258(-1.19245278511),AtWU_10831(-2.47363011413),AtWU_01904(1.2777261582),AtWU_03594(-1.26463564237),AtWU_11194(-1.03333732752),AtWU_05396(1.30483727396),AtWU_02989(1.43138973818),AtWU_07894(-1.39138521976),AtWU_06920(-1.34506763491),AtWU_09438(-2.25874161667),AtWU_04850(1.6466896259),AtWU_08577(1.5377146047),AtWU_00656(1.00996242899),AtWU_08278(-1.35896778759)
ko04140	Regulation of autophagy	11/1051	15/2290	0.0295272	0.381184	AtWU_06745(-1.91292664239),AtWU_08504(-1.84141528439),AtWU_09908(-1.68744601267),AtWU_04338(-1.23279774776),AtWU_07324(1.02011727649),AtWU_01019(-1.09510450721),AtWU_07383(-1.32964799447),AtWU_10554(-1.0446933832),AtWU_02892(-1.31392925021),AtWU_00025(1.36091150985),AtWU_07734(-1.67259734951)	AtWU_06745(-1.91292664239),AtWU_08504(-1.84141528439),AtWU_09908(-1.68744601267),AtWU_04338(-1.23279774776),AtWU_07324(1.02011727649),AtWU_01019(-1.09510450721),AtWU_07383(-1.32964799447),AtWU_10554(-1.0446933832),AtWU_02892(-1.31392925021),AtWU_00025(1.36091150985),AtWU_07734(-1.67259734951)
ko04270	Vascular smooth muscle contraction	8/1051	10/2290	0.0309508	0.381184	AtWU_07456(-1.6332306648),AtWU_08283(-1.2257010012),AtWU_05320(-1.68224559179),AtWU_06014(-2.64653045529),AtWU_00361(-1.44907749244),AtWU_00065(-1.17474477365),AtWU_07711(-2.48788385146),AtWU_05991(-1.56253403579)	AtWU_07456(-1.6332306648),AtWU_08283(-1.2257010012),AtWU_05320(-1.68224559179),AtWU_06014(-2.64653045529),AtWU_00361(-1.44907749244),AtWU_00065(-1.17474477365),AtWU_07711(-2.48788385146),AtWU_05991(-1.56253403579)
ko04750	Inflammatory mediator regulation of TRP channels	8/1051	10/2290	0.0309508	0.381184	AtWU_07456(-1.6332306648),AtWU_05320(-1.68224559179),AtWU_07789(-2.75936222054),AtWU_06014(-2.64653045529),AtWU_08642(-1.12205827481),AtWU_00361(-1.44907749244),AtWU_07711(-2.48788385146),AtWU_05991(-1.56253403579)	AtWU_07456(-1.6332306648),AtWU_05320(-1.68224559179),AtWU_07789(-2.75936222054),AtWU_06014(-2.64653045529),AtWU_08642(-1.12205827481),AtWU_00361(-1.44907749244),AtWU_07711(-2.48788385146),AtWU_05991(-1.56253403579)
ko04113	Meiosis - yeast	34/1051	58/2290	0.0333113	0.384035	AtWU_06425(-2.4220685053),AtWU_11040(-2.40779010644),AtWU_10919(4.09032153587),AtWU_07456(-1.6332306648),AtWU_07234(-2.30648836818),AtWU_09183(-1.15230856327),AtWU_05320(-1.68224559179),AtWU_06935(-1.37400228952),AtWU_03634(1.51188853316),AtWU_01723(-1.91494592723),AtWU_05947(-1.18673639335),AtWU_03978(-1.98374840278),AtWU_05632(-1.16031022262),AtWU_04595(-2.19264914575),AtWU_04580(-1.14555334651…	AtWU_06425(-2.4220685053),AtWU_11040(-2.40779010644),AtWU_10919(4.09032153587),AtWU_07456(-1.6332306648),AtWU_07234(-2.30648836818),AtWU_09183(-1.15230856327),AtWU_05320(-1.68224559179),AtWU_06935(-1.37400228952),AtWU_03634(1.51188853316),AtWU_01723(-1.91494592723),AtWU_05947(-1.18673639335),AtWU_03978(-1.98374840278),AtWU_05632(-1.16031022262),AtWU_04595(-2.19264914575),AtWU_04580(-1.14555334651…
ko04151	PI3K-Akt signaling pathway	18/1051	28/2290	0.038022	0.384035	AtWU_05873(-1.88092631565),AtWU_07512(-1.55140226972),AtWU_07632(-1.85158363181),AtWU_07185(-1.11490602743),AtWU_01916(-2.33513724052),AtWU_08283(-1.2257010012),AtWU_10313(1.49912081886),AtWU_02429(-2.6732370972),AtWU_10976(-1.29533755522),AtWU_10874(-2.02789841925),AtWU_00050(-1.44423589834),AtWU_03120(-2.27537991781),AtWU_04583(-1.11844880525),AtWU_03507(-1.44138107077),AtWU_02445(-2.7369785964…	AtWU_05873(-1.88092631565),AtWU_07512(-1.55140226972),AtWU_07632(-1.85158363181),AtWU_07185(-1.11490602743),AtWU_01916(-2.33513724052),AtWU_08283(-1.2257010012),AtWU_10313(1.49912081886),AtWU_02429(-2.6732370972),AtWU_10976(-1.29533755522),AtWU_10874(-2.02789841925),AtWU_00050(-1.44423589834),AtWU_03120(-2.27537991781),AtWU_04583(-1.11844880525),AtWU_03507(-1.44138107077),AtWU_02445(-2.7369785964…
ko04340	Hedgehog signaling pathway	6/1051	7/2290	0.0394568	0.384035	AtWU_01916(-2.33513724052),AtWU_02977(-2.99725031184),AtWU_06502(-2.48969730129),AtWU_08640(-1.41853381516),AtWU_07711(-2.48788385146),AtWU_05991(-1.56253403579)	AtWU_01916(-2.33513724052),AtWU_02977(-2.99725031184),AtWU_06502(-2.48969730129),AtWU_08640(-1.41853381516),AtWU_07711(-2.48788385146),AtWU_05991(-1.56253403579)
ko04713	Circadian entrainment	6/1051	7/2290	0.0394568	0.384035	AtWU_08283(-1.2257010012),AtWU_08643(-1.32488085018),AtWU_08621(-1.70809304926),AtWU_00386(-1.08813508711),AtWU_07711(-2.48788385146),AtWU_05991(-1.56253403579)	AtWU_08283(-1.2257010012),AtWU_08643(-1.32488085018),AtWU_08621(-1.70809304926),AtWU_00386(-1.08813508711),AtWU_07711(-2.48788385146),AtWU_05991(-1.56253403579)
ko04971	Gastric acid secretion	6/1051	7/2290	0.0394568	0.384035	AtWU_08643(-1.32488085018),AtWU_08621(-1.70809304926),AtWU_11432(-2.21214145116),AtWU_07711(-2.48788385146),AtWU_05991(-1.56253403579),AtWU_00790(-5.26736175434)	AtWU_08643(-1.32488085018),AtWU_08621(-1.70809304926),AtWU_11432(-2.21214145116),AtWU_07711(-2.48788385146),AtWU_05991(-1.56253403579),AtWU_00790(-5.26736175434)
ko04211	Longevity regulating pathway - mammal	19/1051	30/2290	0.040537	0.384035	AtWU_10233(-2.12752869474),AtWU_10442(-2.56578279061),AtWU_07632(-1.85158363181),AtWU_09704(1.16928795462),AtWU_01191(1.46696491651),AtWU_11163(-1.83073747004),AtWU_10313(1.49912081886),AtWU_10976(-1.29533755522),AtWU_06745(-1.91292664239),AtWU_08399(-1.74817992676),AtWU_06121(-1.87183772287),AtWU_07383(-1.32964799447),AtWU_04099(2.7893768426),AtWU_10265(-1.55229662331),AtWU_05100(-2.97895598838)…	AtWU_10233(-2.12752869474),AtWU_10442(-2.56578279061),AtWU_07632(-1.85158363181),AtWU_09704(1.16928795462),AtWU_01191(1.46696491651),AtWU_11163(-1.83073747004),AtWU_10313(1.49912081886),AtWU_10976(-1.29533755522),AtWU_06745(-1.91292664239),AtWU_08399(-1.74817992676),AtWU_06121(-1.87183772287),AtWU_07383(-1.32964799447),AtWU_04099(2.7893768426),AtWU_10265(-1.55229662331),AtWU_05100(-2.97895598838)…
ko04620	Toll-like receptor signaling pathway	4/1051	4/2290	0.0442309	0.389098	AtWU_07185(-1.11490602743),AtWU_08283(-1.2257010012),AtWU_07789(-2.75936222054),AtWU_08642(-1.12205827481)	AtWU_07185(-1.11490602743),AtWU_08283(-1.2257010012),AtWU_07789(-2.75936222054),AtWU_08642(-1.12205827481)
ko04911	Insulin secretion	4/1051	4/2290	0.0442309	0.389098	AtWU_11432(-2.21214145116),AtWU_07711(-2.48788385146),AtWU_05991(-1.56253403579),AtWU_00790(-5.26736175434)	AtWU_11432(-2.21214145116),AtWU_07711(-2.48788385146),AtWU_05991(-1.56253403579),AtWU_00790(-5.26736175434)
ko03008	Ribosome biogenesis in eukaryotes	38/1051	67/2290	0.0467301	0.396909	AtWU_02557(-1.37953448207),AtWU_05245(-1.13331434306),AtWU_04519(-1.51089732459),AtWU_10912(4.23706341429),AtWU_10911(-1.32656749325),AtWU_07634(-1.62702744261),AtWU_10212(-2.76613679662),AtWU_05948(-2.80429063355),AtWU_03056(-2.33295527179),AtWU_07617(-1.5863552327),AtWU_09590(-1.87981417031),AtWU_01405(-1.83412701542),AtWU_08899(-1.28851297084),AtWU_07457(-2.5289351581),AtWU_00317(-1.6540841435…	AtWU_02557(-1.37953448207),AtWU_05245(-1.13331434306),AtWU_04519(-1.51089732459),AtWU_10912(4.23706341429),AtWU_10911(-1.32656749325),AtWU_07634(-1.62702744261),AtWU_10212(-2.76613679662),AtWU_05948(-2.80429063355),AtWU_03056(-2.33295527179),AtWU_07617(-1.5863552327),AtWU_09590(-1.87981417031),AtWU_01405(-1.83412701542),AtWU_08899(-1.28851297084),AtWU_07457(-2.5289351581),AtWU_00317(-1.6540841435…
ko04341	Hedgehog signaling pathway - Fly	7/1051	9/2290	0.055339	0.416572	AtWU_01916(-2.33513724052),AtWU_02977(-2.99725031184),AtWU_06502(-2.48969730129),AtWU_10285(1.99854202483),AtWU_08640(-1.41853381516),AtWU_07711(-2.48788385146),AtWU_05991(-1.56253403579)	AtWU_01916(-2.33513724052),AtWU_02977(-2.99725031184),AtWU_06502(-2.48969730129),AtWU_10285(1.99854202483),AtWU_08640(-1.41853381516),AtWU_07711(-2.48788385146),AtWU_05991(-1.56253403579)
ko04670	Leukocyte transendothelial migration	7/1051	9/2290	0.055339	0.416572	AtWU_07185(-1.11490602743),AtWU_07789(-2.75936222054),AtWU_08642(-1.12205827481),AtWU_08643(-1.32488085018),AtWU_08621(-1.70809304926),AtWU_00065(-1.17474477365),AtWU_01952(-1.37693078454)	AtWU_07185(-1.11490602743),AtWU_07789(-2.75936222054),AtWU_08642(-1.12205827481),AtWU_08643(-1.32488085018),AtWU_08621(-1.70809304926),AtWU_00065(-1.17474477365),AtWU_01952(-1.37693078454)
ko04978	Mineral absorption	7/1051	9/2290	0.055339	0.416572	AtWU_00637(-1.41728993843),AtWU_01114(1.31777113078),AtWU_07680(2.14698714474),AtWU_04695(1.80171017433),AtWU_11432(-2.21214145116),AtWU_09093(-1.00547097731),AtWU_00790(-5.26736175434)	AtWU_00637(-1.41728993843),AtWU_01114(1.31777113078),AtWU_07680(2.14698714474),AtWU_04695(1.80171017433),AtWU_11432(-2.21214145116),AtWU_09093(-1.00547097731),AtWU_00790(-5.26736175434)
ko04022	cGMP - PKG signaling pathway	11/1051	16/2290	0.05581	0.416572	AtWU_07456(-1.6332306648),AtWU_02655(-1.38406453138),AtWU_08283(-1.2257010012),AtWU_05320(-1.68224559179),AtWU_08643(-1.32488085018),AtWU_00361(-1.44907749244),AtWU_08621(-1.70809304926),AtWU_00065(-1.17474477365),AtWU_11432(-2.21214145116),AtWU_00049(-1.07400155536),AtWU_00790(-5.26736175434)	AtWU_07456(-1.6332306648),AtWU_02655(-1.38406453138),AtWU_08283(-1.2257010012),AtWU_05320(-1.68224559179),AtWU_08643(-1.32488085018),AtWU_00361(-1.44907749244),AtWU_08621(-1.70809304926),AtWU_00065(-1.17474477365),AtWU_11432(-2.21214145116),AtWU_00049(-1.07400155536),AtWU_00790(-5.26736175434)
ko04621	NOD-like receptor signaling pathway	5/1051	6/2290	0.0751805	0.529541	AtWU_08283(-1.2257010012),AtWU_10874(-2.02789841925),AtWU_07789(-2.75936222054),AtWU_08642(-1.12205827481),AtWU_10882(-1.81957408894)	AtWU_08283(-1.2257010012),AtWU_10874(-2.02789841925),AtWU_07789(-2.75936222054),AtWU_08642(-1.12205827481),AtWU_10882(-1.81957408894)
ko04915	Estrogen signaling pathway	9/1051	13/2290	0.0785448	0.529541	AtWU_10050(-1.65455275285),AtWU_08283(-1.2257010012),AtWU_02429(-2.6732370972),AtWU_10874(-2.02789841925),AtWU_07327(-2.46594969439),AtWU_08643(-1.32488085018),AtWU_08621(-1.70809304926),AtWU_07711(-2.48788385146),AtWU_05991(-1.56253403579)	AtWU_10050(-1.65455275285),AtWU_08283(-1.2257010012),AtWU_02429(-2.6732370972),AtWU_10874(-2.02789841925),AtWU_07327(-2.46594969439),AtWU_08643(-1.32488085018),AtWU_08621(-1.70809304926),AtWU_07711(-2.48788385146),AtWU_05991(-1.56253403579)
ko03022	Basal transcription factors	17/1051	28/2290	0.0820472	0.529541	AtWU_01799(-2.18557650158),AtWU_00185(-1.37505194766),AtWU_04081(-1.15255446235),AtWU_02878(-1.09809706786),AtWU_07216(-1.65370064017),AtWU_02177(-1.20918247303),AtWU_09046(-1.00187829503),AtWU_10131(-4.04413284782),AtWU_08545(-1.08710883574),AtWU_10961(-1.40103613273),AtWU_05849(-1.71966122928),AtWU_04094(-2.33226841318),AtWU_02372(1.15917698992),AtWU_00302(-1.83657733596),AtWU_09880(-1.34979428…	AtWU_01799(-2.18557650158),AtWU_00185(-1.37505194766),AtWU_04081(-1.15255446235),AtWU_02878(-1.09809706786),AtWU_07216(-1.65370064017),AtWU_02177(-1.20918247303),AtWU_09046(-1.00187829503),AtWU_10131(-4.04413284782),AtWU_08545(-1.08710883574),AtWU_10961(-1.40103613273),AtWU_05849(-1.71966122928),AtWU_04094(-2.33226841318),AtWU_02372(1.15917698992),AtWU_00302(-1.83657733596),AtWU_09880(-1.34979428…
ko04071	Sphingolipid signaling pathway	18/1051	30/2290	0.0845613	0.529541	AtWU_06484(-1.69191004594),AtWU_07185(-1.11490602743),AtWU_02652(-2.69356484214),AtWU_02630(-1.66478672516),AtWU_08283(-1.2257010012),AtWU_08772(-2.02039686385),AtWU_04583(-1.11844880525),AtWU_07789(-2.75936222054),AtWU_03507(-1.44138107077),AtWU_08642(-1.12205827481),AtWU_08643(-1.32488085018),AtWU_00361(-1.44907749244),AtWU_08621(-1.70809304926),AtWU_07261(-1.02735650668),AtWU_10575(-1.15263087…	AtWU_06484(-1.69191004594),AtWU_07185(-1.11490602743),AtWU_02652(-2.69356484214),AtWU_02630(-1.66478672516),AtWU_08283(-1.2257010012),AtWU_08772(-2.02039686385),AtWU_04583(-1.11844880525),AtWU_07789(-2.75936222054),AtWU_03507(-1.44138107077),AtWU_08642(-1.12205827481),AtWU_08643(-1.32488085018),AtWU_00361(-1.44907749244),AtWU_08621(-1.70809304926),AtWU_07261(-1.02735650668),AtWU_10575(-1.15263087…
ko04623	Cytosolic DNA-sensing pathway	10/1051	15/2290	0.0869655	0.529541	AtWU_03693(-2.07254524284),AtWU_05904(-1.68679647826),AtWU_03755(1.38539857274),AtWU_10871(-1.35369794457),AtWU_00158(-1.71816689523),AtWU_02424(-2.7374345138),AtWU_04155(-2.10812139594),AtWU_11074(-1.31149976955),AtWU_05559(1.66392105304),AtWU_05439(-2.7297940229)	AtWU_03693(-2.07254524284),AtWU_05904(-1.68679647826),AtWU_03755(1.38539857274),AtWU_10871(-1.35369794457),AtWU_00158(-1.71816689523),AtWU_02424(-2.7374345138),AtWU_04155(-2.10812139594),AtWU_11074(-1.31149976955),AtWU_05559(1.66392105304),AtWU_05439(-2.7297940229)
ko04724	Glutamatergic synapse	10/1051	15/2290	0.0869655	0.529541	AtWU_08283(-1.2257010012),AtWU_06014(-2.64653045529),AtWU_08643(-1.32488085018),AtWU_08621(-1.70809304926),AtWU_05687(-1.21218977039),AtWU_07261(-1.02735650668),AtWU_07919(-2.12656702052),AtWU_00386(-1.08813508711),AtWU_07711(-2.48788385146),AtWU_05991(-1.56253403579)	AtWU_08283(-1.2257010012),AtWU_06014(-2.64653045529),AtWU_08643(-1.32488085018),AtWU_08621(-1.70809304926),AtWU_05687(-1.21218977039),AtWU_07261(-1.02735650668),AtWU_07919(-2.12656702052),AtWU_00386(-1.08813508711),AtWU_07711(-2.48788385146),AtWU_05991(-1.56253403579)
ko00230	Purine metabolism	48/1051	90/2290	0.0908405	0.529541	AtWU_08317(1.57370694056),AtWU_07584(-1.39900549492),AtWU_04087(-2.59432145544),AtWU_02632(-1.04934646571),AtWU_05366(-1.09187094425),AtWU_03226(-1.22137777838),AtWU_03034(-1.10457434863),AtWU_03698(-1.35968866946),AtWU_03693(-2.07254524284),AtWU_05346(-2.16545798155),AtWU_10236(-2.59823450586),AtWU_10546(1.90531437633),AtWU_05904(-1.68679647826),AtWU_03755(1.38539857274),AtWU_06495(-1.4549898471…	AtWU_08317(1.57370694056),AtWU_07584(-1.39900549492),AtWU_04087(-2.59432145544),AtWU_02632(-1.04934646571),AtWU_05366(-1.09187094425),AtWU_03226(-1.22137777838),AtWU_03034(-1.10457434863),AtWU_03698(-1.35968866946),AtWU_03693(-2.07254524284),AtWU_05346(-2.16545798155),AtWU_10236(-2.59823450586),AtWU_10546(1.90531437633),AtWU_05904(-1.68679647826),AtWU_03755(1.38539857274),AtWU_06495(-1.4549898471…
ko04120	Ubiquitin mediated proteolysis	31/1051	56/2290	0.0965112	0.529541	AtWU_06421(2.15206743296),AtWU_06423(-1.37316897032),AtWU_06005(-1.34043549467),AtWU_02694(-1.2796292903),AtWU_04709(-1.6678003416),AtWU_07234(-2.30648836818),AtWU_01450(1.02992755993),AtWU_02977(-2.99725031184),AtWU_06502(-2.48969730129),AtWU_08315(-1.20938007971),AtWU_06932(1.45288901047),AtWU_05902(-2.21268164224),AtWU_01905(-1.46679933783),AtWU_03634(1.51188853316),AtWU_03978(-1.98374840278),…	AtWU_06421(2.15206743296),AtWU_06423(-1.37316897032),AtWU_06005(-1.34043549467),AtWU_02694(-1.2796292903),AtWU_04709(-1.6678003416),AtWU_07234(-2.30648836818),AtWU_01450(1.02992755993),AtWU_02977(-2.99725031184),AtWU_06502(-2.48969730129),AtWU_08315(-1.20938007971),AtWU_06932(1.45288901047),AtWU_05902(-2.21268164224),AtWU_01905(-1.46679933783),AtWU_03634(1.51188853316),AtWU_03978(-1.98374840278),…
ko04913	Ovarian Steroidogenesis	3/1051	3/2290	0.0965229	0.529541	AtWU_06014(-2.64653045529),AtWU_07711(-2.48788385146),AtWU_05991(-1.56253403579)	AtWU_06014(-2.64653045529),AtWU_07711(-2.48788385146),AtWU_05991(-1.56253403579)
ko04964	Proximal tubule bicarbonate reclamation	3/1051	3/2290	0.0965229	0.529541	AtWU_11432(-2.21214145116),AtWU_06197(-2.19764284488),AtWU_00790(-5.26736175434)	AtWU_11432(-2.21214145116),AtWU_06197(-2.19764284488),AtWU_00790(-5.26736175434)
ko04725	Cholinergic synapse	6/1051	8/2290	0.0967431	0.529541	AtWU_08283(-1.2257010012),AtWU_08643(-1.32488085018),AtWU_08621(-1.70809304926),AtWU_00386(-1.08813508711),AtWU_07711(-2.48788385146),AtWU_05991(-1.56253403579)	AtWU_08283(-1.2257010012),AtWU_08643(-1.32488085018),AtWU_08621(-1.70809304926),AtWU_00386(-1.08813508711),AtWU_07711(-2.48788385146),AtWU_05991(-1.56253403579)
ko04918	Thyroid hormone synthesis	6/1051	8/2290	0.0967431	0.529541	AtWU_06725(-1.39182931171),AtWU_05649(-1.76433875531),AtWU_11432(-2.21214145116),AtWU_07711(-2.48788385146),AtWU_05991(-1.56253403579),AtWU_00790(-5.26736175434)	AtWU_06725(-1.39182931171),AtWU_05649(-1.76433875531),AtWU_11432(-2.21214145116),AtWU_07711(-2.48788385146),AtWU_05991(-1.56253403579),AtWU_00790(-5.26736175434)
ko04664	Fc epsilon RI signaling pathway	7/1051	10/2290	0.112245	0.583775	AtWU_07185(-1.11490602743),AtWU_08283(-1.2257010012),AtWU_02429(-2.6732370972),AtWU_07789(-2.75936222054),AtWU_06014(-2.64653045529),AtWU_08642(-1.12205827481),AtWU_04459(-1.95519991092)	AtWU_07185(-1.11490602743),AtWU_08283(-1.2257010012),AtWU_02429(-2.6732370972),AtWU_07789(-2.75936222054),AtWU_06014(-2.64653045529),AtWU_08642(-1.12205827481),AtWU_04459(-1.95519991092)
ko04976	Bile secretion	7/1051	10/2290	0.112245	0.583775	AtWU_02869(-1.3623249451),AtWU_09496(1.33461340382),AtWU_11432(-2.21214145116),AtWU_07711(-2.48788385146),AtWU_05991(-1.56253403579),AtWU_03193(1.11000925532),AtWU_00790(-5.26736175434)	AtWU_02869(-1.3623249451),AtWU_09496(1.33461340382),AtWU_11432(-2.21214145116),AtWU_07711(-2.48788385146),AtWU_05991(-1.56253403579),AtWU_03193(1.11000925532),AtWU_00790(-5.26736175434)
ko04068	FoxO signaling pathway	16/1051	27/2290	0.113761	0.583775	AtWU_05873(-1.88092631565),AtWU_10442(-2.56578279061),AtWU_08283(-1.2257010012),AtWU_01191(1.46696491651),AtWU_11163(-1.83073747004),AtWU_02429(-2.6732370972),AtWU_08399(-1.74817992676),AtWU_07789(-2.75936222054),AtWU_06121(-1.87183772287),AtWU_07324(1.02011727649),AtWU_04099(2.7893768426),AtWU_08642(-1.12205827481),AtWU_04459(-1.95519991092),AtWU_05100(-2.97895598838),AtWU_05125(-3.74570651379),…	AtWU_05873(-1.88092631565),AtWU_10442(-2.56578279061),AtWU_08283(-1.2257010012),AtWU_01191(1.46696491651),AtWU_11163(-1.83073747004),AtWU_02429(-2.6732370972),AtWU_08399(-1.74817992676),AtWU_07789(-2.75936222054),AtWU_06121(-1.87183772287),AtWU_07324(1.02011727649),AtWU_04099(2.7893768426),AtWU_08642(-1.12205827481),AtWU_04459(-1.95519991092),AtWU_05100(-2.97895598838),AtWU_05125(-3.74570651379),…
ko03018	RNA degradation	28/1051	51/2290	0.122491	0.615744	AtWU_05242(-1.89318706262),AtWU_09163(-1.72910347562),AtWU_06887(-1.53869124307),AtWU_09747(-3.02918611877),AtWU_09180(3.54866347243),AtWU_07649(-2.17225470025),AtWU_01154(-1.41452554421),AtWU_01740(1.5181194766),AtWU_05582(-1.7003742089),AtWU_07177(-3.72537383496),AtWU_08561(-1.13619308997),AtWU_01700(-1.74533114982),AtWU_08792(-1.62527531827),AtWU_00935(-1.20895270173),AtWU_06010(1.64015979326)…	AtWU_05242(-1.89318706262),AtWU_09163(-1.72910347562),AtWU_06887(-1.53869124307),AtWU_09747(-3.02918611877),AtWU_09180(3.54866347243),AtWU_07649(-2.17225470025),AtWU_01154(-1.41452554421),AtWU_01740(1.5181194766),AtWU_05582(-1.7003742089),AtWU_07177(-3.72537383496),AtWU_08561(-1.13619308997),AtWU_01700(-1.74533114982),AtWU_08792(-1.62527531827),AtWU_00935(-1.20895270173),AtWU_06010(1.64015979326)…
ko04727	GABAergic synapse	10/1051	16/2290	0.138891	0.639155	AtWU_02352(-1.76067131919),AtWU_04297(-2.8081930491),AtWU_07324(1.02011727649),AtWU_08643(-1.32488085018),AtWU_08621(-1.70809304926),AtWU_05687(-1.21218977039),AtWU_00386(-1.08813508711),AtWU_07711(-2.48788385146),AtWU_10297(1.03658852249),AtWU_05991(-1.56253403579)	AtWU_02352(-1.76067131919),AtWU_04297(-2.8081930491),AtWU_07324(1.02011727649),AtWU_08643(-1.32488085018),AtWU_08621(-1.70809304926),AtWU_05687(-1.21218977039),AtWU_00386(-1.08813508711),AtWU_07711(-2.48788385146),AtWU_10297(1.03658852249),AtWU_05991(-1.56253403579)
ko04916	Melanogenesis	10/1051	16/2290	0.138891	0.639155	AtWU_01916(-2.33513724052),AtWU_05726(-1.18535071431),AtWU_08283(-1.2257010012),AtWU_03771(1.98884948883),AtWU_08643(-1.32488085018),AtWU_11178(-2.20554557915),AtWU_08621(-1.70809304926),AtWU_07711(-2.48788385146),AtWU_05991(-1.56253403579),AtWU_10998(1.44293884021)	AtWU_01916(-2.33513724052),AtWU_05726(-1.18535071431),AtWU_08283(-1.2257010012),AtWU_03771(1.98884948883),AtWU_08643(-1.32488085018),AtWU_11178(-2.20554557915),AtWU_08621(-1.70809304926),AtWU_07711(-2.48788385146),AtWU_05991(-1.56253403579),AtWU_10998(1.44293884021)
ko00592	alpha-Linolenic acid metabolism	4/1051	5/2290	0.140122	0.639155	AtWU_02836(-1.50521759005),AtWU_08023(-2.18366567729),AtWU_06014(-2.64653045529),AtWU_09158(-1.36827176272)	AtWU_02836(-1.50521759005),AtWU_08023(-2.18366567729),AtWU_06014(-2.64653045529),AtWU_09158(-1.36827176272)
ko04923	Regulation of lipolysis in adipocyte	4/1051	5/2290	0.140122	0.639155	AtWU_08643(-1.32488085018),AtWU_08621(-1.70809304926),AtWU_07711(-2.48788385146),AtWU_05991(-1.56253403579)	AtWU_08643(-1.32488085018),AtWU_08621(-1.70809304926),AtWU_07711(-2.48788385146),AtWU_05991(-1.56253403579)
ko04970	Salivary secretion	4/1051	5/2290	0.140122	0.639155	AtWU_11432(-2.21214145116),AtWU_07711(-2.48788385146),AtWU_05991(-1.56253403579),AtWU_00790(-5.26736175434)	AtWU_11432(-2.21214145116),AtWU_07711(-2.48788385146),AtWU_05991(-1.56253403579),AtWU_00790(-5.26736175434)
ko04150	mTOR signaling pathway	22/1051	40/2290	0.157278	0.684681	AtWU_07632(-1.85158363181),AtWU_05858(-1.04573594445),AtWU_01916(-2.33513724052),AtWU_01451(-2.42242067893),AtWU_08283(-1.2257010012),AtWU_07842(-2.55940697864),AtWU_10313(1.49912081886),AtWU_02429(-2.6732370972),AtWU_10976(-1.29533755522),AtWU_01727(-3.84644881543),AtWU_05284(-2.54360241944),AtWU_08980(-1.40161535485),AtWU_08887(-1.04113877234),AtWU_07548(-1.75384579312),AtWU_05906(-1.5252040823…	AtWU_07632(-1.85158363181),AtWU_05858(-1.04573594445),AtWU_01916(-2.33513724052),AtWU_01451(-2.42242067893),AtWU_08283(-1.2257010012),AtWU_07842(-2.55940697864),AtWU_10313(1.49912081886),AtWU_02429(-2.6732370972),AtWU_10976(-1.29533755522),AtWU_01727(-3.84644881543),AtWU_05284(-2.54360241944),AtWU_08980(-1.40161535485),AtWU_08887(-1.04113877234),AtWU_07548(-1.75384579312),AtWU_05906(-1.5252040823…
ko04550	Signaling pathways regulating pluripotency of stem cells	5/1051	7/2290	0.16449	0.684681	AtWU_04720(-1.78206675617),AtWU_01916(-2.33513724052),AtWU_08283(-1.2257010012),AtWU_07789(-2.75936222054),AtWU_08642(-1.12205827481)	AtWU_04720(-1.78206675617),AtWU_01916(-2.33513724052),AtWU_08283(-1.2257010012),AtWU_07789(-2.75936222054),AtWU_08642(-1.12205827481)
ko04624	Toll and Imd signaling pathway	5/1051	7/2290	0.16449	0.684681	AtWU_01450(1.02992755993),AtWU_02977(-2.99725031184),AtWU_07789(-2.75936222054),AtWU_08642(-1.12205827481),AtWU_07222(-1.18194519175)	AtWU_01450(1.02992755993),AtWU_02977(-2.99725031184),AtWU_07789(-2.75936222054),AtWU_08642(-1.12205827481),AtWU_07222(-1.18194519175)
ko04972	Pancreatic secretion	5/1051	7/2290	0.16449	0.684681	AtWU_07185(-1.11490602743),AtWU_00065(-1.17474477365),AtWU_11432(-2.21214145116),AtWU_00049(-1.07400155536),AtWU_00790(-5.26736175434)	AtWU_07185(-1.11490602743),AtWU_00065(-1.17474477365),AtWU_11432(-2.21214145116),AtWU_00049(-1.07400155536),AtWU_00790(-5.26736175434)
ko03450	Non-homologous end-joining	6/1051	9/2290	0.179551	0.684681	AtWU_07219(-2.05163796239),AtWU_02133(-1.82619475787),AtWU_01745(-3.57424862898),AtWU_05633(-1.45009808977),AtWU_08525(-2.84720200953),AtWU_07643(-1.87848090698)	AtWU_07219(-2.05163796239),AtWU_02133(-1.82619475787),AtWU_01745(-3.57424862898),AtWU_05633(-1.45009808977),AtWU_08525(-2.84720200953),AtWU_07643(-1.87848090698)
ko04622	RIG-I-like receptor signaling pathway	6/1051	9/2290	0.179551	0.684681	AtWU_02725(-2.33169651787),AtWU_07789(-2.75936222054),AtWU_01787(2.94260493036),AtWU_07383(-1.32964799447),AtWU_08642(-1.12205827481),AtWU_01129(-1.80004909531)	AtWU_02725(-2.33169651787),AtWU_07789(-2.75936222054),AtWU_01787(2.94260493036),AtWU_07383(-1.32964799447),AtWU_08642(-1.12205827481),AtWU_01129(-1.80004909531)
ko04917	Prolactin signaling pathway	6/1051	9/2290	0.179551	0.684681	AtWU_01916(-2.33513724052),AtWU_08283(-1.2257010012),AtWU_02429(-2.6732370972),AtWU_07789(-2.75936222054),AtWU_08642(-1.12205827481),AtWU_06051(-1.32211092095)	AtWU_01916(-2.33513724052),AtWU_08283(-1.2257010012),AtWU_02429(-2.6732370972),AtWU_07789(-2.75936222054),AtWU_08642(-1.12205827481),AtWU_06051(-1.32211092095)
ko04961	Endocrine and other factor-regulated calcium reabsorption	6/1051	9/2290	0.179551	0.684681	AtWU_02729(-1.09369035367),AtWU_10571(-1.84298715729),AtWU_11432(-2.21214145116),AtWU_07711(-2.48788385146),AtWU_05991(-1.56253403579),AtWU_00790(-5.26736175434)	AtWU_02729(-1.09369035367),AtWU_10571(-1.84298715729),AtWU_11432(-2.21214145116),AtWU_07711(-2.48788385146),AtWU_05991(-1.56253403579),AtWU_00790(-5.26736175434)
ko01210	2-Oxocarboxylic acid metabolism	24/1051	45/2290	0.194658	0.684681	AtWU_07336(1.12712385888),AtWU_00885(-1.02716231158),AtWU_03076(-1.25728090897),AtWU_08657(-1.23520948088),AtWU_05508(-1.45014418316),AtWU_11103(-1.2983309143),AtWU_03065(-1.44183403317),AtWU_01471(-1.36956133867),AtWU_04057(-2.99711306789),AtWU_10545(2.12022260559),AtWU_06331(2.00937964025),AtWU_01445(-3.34141200916),AtWU_09782(-2.94459279151),AtWU_00055(-1.983392406),AtWU_09674(-1.40683675218),…	AtWU_07336(1.12712385888),AtWU_00885(-1.02716231158),AtWU_03076(-1.25728090897),AtWU_08657(-1.23520948088),AtWU_05508(-1.45014418316),AtWU_11103(-1.2983309143),AtWU_03065(-1.44183403317),AtWU_01471(-1.36956133867),AtWU_04057(-2.99711306789),AtWU_10545(2.12022260559),AtWU_06331(2.00937964025),AtWU_01445(-3.34141200916),AtWU_09782(-2.94459279151),AtWU_00055(-1.983392406),AtWU_09674(-1.40683675218),…
ko04015	Rap1 signaling pathway	8/1051	13/2290	0.195928	0.684681	AtWU_07185(-1.11490602743),AtWU_08283(-1.2257010012),AtWU_07789(-2.75936222054),AtWU_08642(-1.12205827481),AtWU_08643(-1.32488085018),AtWU_08621(-1.70809304926),AtWU_00065(-1.17474477365),AtWU_01952(-1.37693078454)	AtWU_07185(-1.11490602743),AtWU_08283(-1.2257010012),AtWU_07789(-2.75936222054),AtWU_08642(-1.12205827481),AtWU_08643(-1.32488085018),AtWU_08621(-1.70809304926),AtWU_00065(-1.17474477365),AtWU_01952(-1.37693078454)
ko04540	Gap junction	8/1051	13/2290	0.195928	0.684681	AtWU_08283(-1.2257010012),AtWU_02429(-2.6732370972),AtWU_08643(-1.32488085018),AtWU_08621(-1.70809304926),AtWU_05432(-1.42315134924),AtWU_07711(-2.48788385146),AtWU_05991(-1.56253403579),AtWU_08854(-1.82407102743)	AtWU_08283(-1.2257010012),AtWU_02429(-2.6732370972),AtWU_08643(-1.32488085018),AtWU_08621(-1.70809304926),AtWU_05432(-1.42315134924),AtWU_07711(-2.48788385146),AtWU_05991(-1.56253403579),AtWU_08854(-1.82407102743)
ko04114	Oocyte meiosis	20/1051	37/2290	0.200868	0.684681	AtWU_07512(-1.55140226972),AtWU_07456(-1.6332306648),AtWU_07234(-2.30648836818),AtWU_08283(-1.2257010012),AtWU_02977(-2.99725031184),AtWU_05320(-1.68224559179),AtWU_03634(1.51188853316),AtWU_05947(-1.18673639335),AtWU_03978(-1.98374840278),AtWU_00050(-1.44423589834),AtWU_04595(-2.19264914575),AtWU_04580(-1.14555334651),AtWU_04583(-1.11844880525),AtWU_10285(1.99854202483),AtWU_03507(-1.44138107077…	AtWU_07512(-1.55140226972),AtWU_07456(-1.6332306648),AtWU_07234(-2.30648836818),AtWU_08283(-1.2257010012),AtWU_02977(-2.99725031184),AtWU_05320(-1.68224559179),AtWU_03634(1.51188853316),AtWU_05947(-1.18673639335),AtWU_03978(-1.98374840278),AtWU_00050(-1.44423589834),AtWU_04595(-2.19264914575),AtWU_04580(-1.14555334651),AtWU_04583(-1.11844880525),AtWU_10285(1.99854202483),AtWU_03507(-1.44138107077…
ko04722	Neurotrophin signaling pathway	10/1051	17/2290	0.203246	0.684681	AtWU_07512(-1.55140226972),AtWU_07185(-1.11490602743),AtWU_01916(-2.33513724052),AtWU_08283(-1.2257010012),AtWU_02429(-2.6732370972),AtWU_00050(-1.44423589834),AtWU_07789(-2.75936222054),AtWU_08642(-1.12205827481),AtWU_04459(-1.95519991092),AtWU_00065(-1.17474477365)	AtWU_07512(-1.55140226972),AtWU_07185(-1.11490602743),AtWU_01916(-2.33513724052),AtWU_08283(-1.2257010012),AtWU_02429(-2.6732370972),AtWU_00050(-1.44423589834),AtWU_07789(-2.75936222054),AtWU_08642(-1.12205827481),AtWU_04459(-1.95519991092),AtWU_00065(-1.17474477365)
ko04014	Ras signaling pathway	13/1051	23/2290	0.20655	0.684681	AtWU_07185(-1.11490602743),AtWU_00015(-1.29754847984),AtWU_08283(-1.2257010012),AtWU_02429(-2.6732370972),AtWU_03081(-1.7120965811),AtWU_06014(-2.64653045529),AtWU_07261(-1.02735650668),AtWU_00065(-1.17474477365),AtWU_07919(-2.12656702052),AtWU_00386(-1.08813508711),AtWU_06737(-2.38064711324),AtWU_07711(-2.48788385146),AtWU_05991(-1.56253403579)	AtWU_07185(-1.11490602743),AtWU_00015(-1.29754847984),AtWU_08283(-1.2257010012),AtWU_02429(-2.6732370972),AtWU_03081(-1.7120965811),AtWU_06014(-2.64653045529),AtWU_07261(-1.02735650668),AtWU_00065(-1.17474477365),AtWU_07919(-2.12656702052),AtWU_00386(-1.08813508711),AtWU_06737(-2.38064711324),AtWU_07711(-2.48788385146),AtWU_05991(-1.56253403579)
ko00311	Penicillin and cephalosporin biosynthesis	2/1051	2/2290	0.210528	0.684681	AtWU_04453(2.04549821939),AtWU_05200(1.38664567728)	AtWU_04453(2.04549821939),AtWU_05200(1.38664567728)
ko04742	Taste transduction	2/1051	2/2290	0.210528	0.684681	AtWU_07711(-2.48788385146),AtWU_05991(-1.56253403579)	AtWU_07711(-2.48788385146),AtWU_05991(-1.56253403579)
ko04974	Protein digestion and absorption	2/1051	2/2290	0.210528	0.684681	AtWU_11432(-2.21214145116),AtWU_00790(-5.26736175434)	AtWU_11432(-2.21214145116),AtWU_00790(-5.26736175434)
ko04977	Vitamin digestion and absorption	2/1051	2/2290	0.210528	0.684681	AtWU_10039(-1.32638484092),AtWU_10575(-1.15263087753)	AtWU_10039(-1.32638484092),AtWU_10575(-1.15263087753)
ko03013	RNA transport	46/1051	91/2290	0.211097	0.684681	AtWU_04687(-2.03587953769),AtWU_05242(-1.89318706262),AtWU_09854(-1.72851895569),AtWU_02201(-2.18738385692),AtWU_07510(-1.91143546251),AtWU_07515(1.16116312087),AtWU_07617(-1.5863552327),AtWU_02672(-2.34616097042),AtWU_04763(-1.51014982825),AtWU_04167(-1.49064830799),AtWU_01405(-1.83412701542),AtWU_06831(2.95478753209),AtWU_04747(-1.00468008479),AtWU_07847(-1.73967530457),AtWU_05343(-2.3423187647…	AtWU_04687(-2.03587953769),AtWU_05242(-1.89318706262),AtWU_09854(-1.72851895569),AtWU_02201(-2.18738385692),AtWU_07510(-1.91143546251),AtWU_07515(1.16116312087),AtWU_07617(-1.5863552327),AtWU_02672(-2.34616097042),AtWU_04763(-1.51014982825),AtWU_04167(-1.49064830799),AtWU_01405(-1.83412701542),AtWU_06831(2.95478753209),AtWU_04747(-1.00468008479),AtWU_07847(-1.73967530457),AtWU_05343(-2.3423187647…
ko03420	Nucleotide excision repair	20/1051	38/2290	0.248959	0.684681	AtWU_02878(-1.09809706786),AtWU_06041(-2.87705299563),AtWU_10259(-1.26134524697),AtWU_03226(-1.22137777838),AtWU_09442(-2.74451496035),AtWU_04299(-1.20963798637),AtWU_10131(-4.04413284782),AtWU_08545(-1.08710883574),AtWU_05989(-1.41251352738),AtWU_04961(-1.45313275859),AtWU_10961(-1.40103613273),AtWU_10285(1.99854202483),AtWU_03160(1.92641928841),AtWU_04715(-1.04962118456),AtWU_01441(-2.843901547…	AtWU_02878(-1.09809706786),AtWU_06041(-2.87705299563),AtWU_10259(-1.26134524697),AtWU_03226(-1.22137777838),AtWU_09442(-2.74451496035),AtWU_04299(-1.20963798637),AtWU_10131(-4.04413284782),AtWU_08545(-1.08710883574),AtWU_05989(-1.41251352738),AtWU_04961(-1.45313275859),AtWU_10961(-1.40103613273),AtWU_10285(1.99854202483),AtWU_03160(1.92641928841),AtWU_04715(-1.04962118456),AtWU_01441(-2.843901547…
ko00590	Arachidonic acid metabolism	3/1051	4/2290	0.253399	0.684681	AtWU_01878(-1.12245601534),AtWU_02836(-1.50521759005),AtWU_06014(-2.64653045529)	AtWU_01878(-1.12245601534),AtWU_02836(-1.50521759005),AtWU_06014(-2.64653045529)
ko00591	Linoleic acid metabolism	3/1051	4/2290	0.253399	0.684681	AtWU_02836(-1.50521759005),AtWU_03036(-1.93274266248),AtWU_06014(-2.64653045529)	AtWU_02836(-1.50521759005),AtWU_03036(-1.93274266248),AtWU_06014(-2.64653045529)
ko04330	Notch signaling pathway	3/1051	4/2290	0.253399	0.684681	AtWU_07504(-2.53925318929),AtWU_05630(-1.23473180183),AtWU_08490(-1.78942519764)	AtWU_07504(-2.53925318929),AtWU_05630(-1.23473180183),AtWU_08490(-1.78942519764)
ko04626	Plant-pathogen interaction	3/1051	4/2290	0.253399	0.684681	AtWU_10874(-2.02789841925),AtWU_10882(-1.81957408894),AtWU_02961(-1.24717676762)	AtWU_10874(-2.02789841925),AtWU_10882(-1.81957408894),AtWU_02961(-1.24717676762)
ko04740	Olfactory transduction	3/1051	4/2290	0.253399	0.684681	AtWU_00386(-1.08813508711),AtWU_07711(-2.48788385146),AtWU_05991(-1.56253403579)	AtWU_00386(-1.08813508711),AtWU_07711(-2.48788385146),AtWU_05991(-1.56253403579)
ko00627	Aminobenzoate degradation	17/1051	32/2290	0.257944	0.684681	AtWU_07528(-1.40643925065),AtWU_10898(-2.09536981302),AtWU_10897(2.00968255902),AtWU_00219(-2.85589729255),AtWU_03654(2.02755594834),AtWU_08098(2.23315349808),AtWU_04262(-1.71619601125),AtWU_04714(-1.80633988095),AtWU_01928(1.69792395185),AtWU_11132(-1.83011775222),AtWU_03931(-2.68015295203),AtWU_07791(1.4354857154),AtWU_06116(-1.94783148047),AtWU_09567(-2.98225625543),AtWU_10419(-2.87935612342),…	AtWU_07528(-1.40643925065),AtWU_10898(-2.09536981302),AtWU_10897(2.00968255902),AtWU_00219(-2.85589729255),AtWU_03654(2.02755594834),AtWU_08098(2.23315349808),AtWU_04262(-1.71619601125),AtWU_04714(-1.80633988095),AtWU_01928(1.69792395185),AtWU_11132(-1.83011775222),AtWU_03931(-2.68015295203),AtWU_07791(1.4354857154),AtWU_06116(-1.94783148047),AtWU_09567(-2.98225625543),AtWU_10419(-2.87935612342),…
ko00513	Various types of N-glycan biosynthesis	16/1051	30/2290	0.26094	0.684681	AtWU_03095(-2.24923997506),AtWU_05717(1.86588067118),AtWU_11264(1.11715559473),AtWU_07960(1.29254701876),AtWU_05133(1.00786461757),AtWU_00077(-2.20438247509),AtWU_08241(-1.71715405851),AtWU_00054(-1.62349394355),AtWU_04927(-1.0447414908),AtWU_10498(-1.72148830653),AtWU_05654(-3.41169321644),AtWU_01986(-1.49021346957),AtWU_02396(-1.42653359083),AtWU_00069(-1.62514069774),AtWU_07776(-1.42308055325)…	AtWU_03095(-2.24923997506),AtWU_05717(1.86588067118),AtWU_11264(1.11715559473),AtWU_07960(1.29254701876),AtWU_05133(1.00786461757),AtWU_00077(-2.20438247509),AtWU_08241(-1.71715405851),AtWU_00054(-1.62349394355),AtWU_04927(-1.0447414908),AtWU_10498(-1.72148830653),AtWU_05654(-3.41169321644),AtWU_01986(-1.49021346957),AtWU_02396(-1.42653359083),AtWU_00069(-1.62514069774),AtWU_07776(-1.42308055325)…
ko04810	Regulation of actin cytoskeleton	14/1051	26/2290	0.266844	0.684681	AtWU_07426(-1.82244649448),AtWU_07185(-1.11490602743),AtWU_07456(-1.6332306648),AtWU_07217(-2.06971079873),AtWU_08283(-1.2257010012),AtWU_05320(-1.68224559179),AtWU_02429(-2.6732370972),AtWU_09388(1.19721139355),AtWU_01439(-3.22621883274),AtWU_00065(-1.17474477365),AtWU_06737(-2.38064711324),AtWU_09626(-1.43280938832),AtWU_00027(1.21525787417),AtWU_01952(-1.37693078454)	AtWU_07426(-1.82244649448),AtWU_07185(-1.11490602743),AtWU_07456(-1.6332306648),AtWU_07217(-2.06971079873),AtWU_08283(-1.2257010012),AtWU_05320(-1.68224559179),AtWU_02429(-2.6732370972),AtWU_09388(1.19721139355),AtWU_01439(-3.22621883274),AtWU_00065(-1.17474477365),AtWU_06737(-2.38064711324),AtWU_09626(-1.43280938832),AtWU_00027(1.21525787417),AtWU_01952(-1.37693078454)
ko04141	Protein processing in endoplasmic reticulum	38/1051	76/2290	0.269354	0.684681	AtWU_03235(-1.17513539906),AtWU_10050(-1.65455275285),AtWU_02694(-1.2796292903),AtWU_07611(-1.06734080324),AtWU_10259(-1.26134524697),AtWU_05367(-1.14578471472),AtWU_08284(-1.43973016222),AtWU_04052(-3.26720776499),AtWU_03777(-2.72970105716),AtWU_05441(-1.08465432181),AtWU_07960(1.29254701876),AtWU_10874(-2.02789841925),AtWU_08394(-1.13966026751),AtWU_06725(-1.39182931171),AtWU_08241(-1.717154058…	AtWU_03235(-1.17513539906),AtWU_10050(-1.65455275285),AtWU_02694(-1.2796292903),AtWU_07611(-1.06734080324),AtWU_10259(-1.26134524697),AtWU_05367(-1.14578471472),AtWU_08284(-1.43973016222),AtWU_04052(-3.26720776499),AtWU_03777(-2.72970105716),AtWU_05441(-1.08465432181),AtWU_07960(1.29254701876),AtWU_10874(-2.02789841925),AtWU_08394(-1.13966026751),AtWU_06725(-1.39182931171),AtWU_08241(-1.717154058…
ko00562	Inositol phosphate metabolism	13/1051	24/2290	0.269704	0.684681	AtWU_07426(-1.82244649448),AtWU_10582(-2.81432471609),AtWU_09722(-2.25947318883),AtWU_07217(-2.06971079873),AtWU_10709(-1.34937410981),AtWU_06163(-1.15242165985),AtWU_04968(1.50304976425),AtWU_10598(-1.45824735042),AtWU_00289(-1.52079301107),AtWU_09281(-1.44147125908),AtWU_08606(-1.99752774585),AtWU_10836(1.01853713709),AtWU_07734(-1.67259734951)	AtWU_07426(-1.82244649448),AtWU_10582(-2.81432471609),AtWU_09722(-2.25947318883),AtWU_07217(-2.06971079873),AtWU_10709(-1.34937410981),AtWU_06163(-1.15242165985),AtWU_04968(1.50304976425),AtWU_10598(-1.45824735042),AtWU_00289(-1.52079301107),AtWU_09281(-1.44147125908),AtWU_08606(-1.99752774585),AtWU_10836(1.01853713709),AtWU_07734(-1.67259734951)
ko04960	Aldosterone-regulated sodium reabsorption	4/1051	6/2290	0.270006	0.684681	AtWU_08283(-1.2257010012),AtWU_04459(-1.95519991092),AtWU_11432(-2.21214145116),AtWU_00790(-5.26736175434)	AtWU_08283(-1.2257010012),AtWU_04459(-1.95519991092),AtWU_11432(-2.21214145116),AtWU_00790(-5.26736175434)
ko00460	Cyanoamino acid metabolism	11/1051	20/2290	0.275034	0.684681	AtWU_02072(-1.32959601732),AtWU_00339(1.50091740211),AtWU_03009(-2.34101649177),AtWU_01853(-1.63935086221),AtWU_06875(-3.49638639172),AtWU_03654(2.02755594834),AtWU_10155(-3.08741611998),AtWU_09578(-2.27123670381),AtWU_02287(-1.57698853831),AtWU_08098(2.23315349808),AtWU_09283(1.12137007427)	AtWU_02072(-1.32959601732),AtWU_00339(1.50091740211),AtWU_03009(-2.34101649177),AtWU_01853(-1.63935086221),AtWU_06875(-3.49638639172),AtWU_03654(2.02755594834),AtWU_10155(-3.08741611998),AtWU_09578(-2.27123670381),AtWU_02287(-1.57698853831),AtWU_08098(2.23315349808),AtWU_09283(1.12137007427)
ko04010	MAPK signaling pathway	11/1051	20/2290	0.275034	0.684681	AtWU_10050(-1.65455275285),AtWU_07185(-1.11490602743),AtWU_08283(-1.2257010012),AtWU_02429(-2.6732370972),AtWU_07789(-2.75936222054),AtWU_07327(-2.46594969439),AtWU_06014(-2.64653045529),AtWU_08642(-1.12205827481),AtWU_06737(-2.38064711324),AtWU_07711(-2.48788385146),AtWU_05991(-1.56253403579)	AtWU_10050(-1.65455275285),AtWU_07185(-1.11490602743),AtWU_08283(-1.2257010012),AtWU_02429(-2.6732370972),AtWU_07789(-2.75936222054),AtWU_07327(-2.46594969439),AtWU_06014(-2.64653045529),AtWU_08642(-1.12205827481),AtWU_06737(-2.38064711324),AtWU_07711(-2.48788385146),AtWU_05991(-1.56253403579)
ko04110	Cell cycle	26/1051	51/2290	0.275341	0.684681	AtWU_06425(-2.4220685053),AtWU_04685(-1.66887694439),AtWU_11040(-2.40779010644),AtWU_07512(-1.55140226972),AtWU_01916(-2.33513724052),AtWU_04709(-1.6678003416),AtWU_07234(-2.30648836818),AtWU_09183(-1.15230856327),AtWU_07504(-2.53925318929),AtWU_10131(-4.04413284782),AtWU_03634(1.51188853316),AtWU_01723(-1.91494592723),AtWU_05947(-1.18673639335),AtWU_03978(-1.98374840278),AtWU_00050(-1.4442358983…	AtWU_06425(-2.4220685053),AtWU_04685(-1.66887694439),AtWU_11040(-2.40779010644),AtWU_07512(-1.55140226972),AtWU_01916(-2.33513724052),AtWU_04709(-1.6678003416),AtWU_07234(-2.30648836818),AtWU_09183(-1.15230856327),AtWU_07504(-2.53925318929),AtWU_10131(-4.04413284782),AtWU_03634(1.51188853316),AtWU_01723(-1.91494592723),AtWU_05947(-1.18673639335),AtWU_03978(-1.98374840278),AtWU_00050(-1.4442358983…
ko00720	Carbon fixation pathways in prokaryotes	10/1051	18/2290	0.277368	0.684681	AtWU_06398(-1.81328985972),AtWU_06399(-1.5365461995),AtWU_10943(-1.62899816544),AtWU_08294(-2.34311379491),AtWU_10043(1.05497320968),AtWU_01447(-2.13323620393),AtWU_06075(-2.91658739746),AtWU_02730(-1.63549351463),AtWU_04646(-2.76627395576),AtWU_05835(-1.21588138545)	AtWU_06398(-1.81328985972),AtWU_06399(-1.5365461995),AtWU_10943(-1.62899816544),AtWU_08294(-2.34311379491),AtWU_10043(1.05497320968),AtWU_01447(-2.13323620393),AtWU_06075(-2.91658739746),AtWU_02730(-1.63549351463),AtWU_04646(-2.76627395576),AtWU_05835(-1.21588138545)
ko02024	Quorum sensing	10/1051	18/2290	0.277368	0.684681	AtWU_04297(-2.8081930491),AtWU_10709(-1.34937410981),AtWU_08261(-1.03959662644),AtWU_09155(-1.6458376888),AtWU_02864(-2.40553114631),AtWU_09750(-1.20906998072),AtWU_09281(-1.44147125908),AtWU_08601(-1.54148314613),AtWU_05475(-1.24627913966),AtWU_02519(2.14840491838)	AtWU_04297(-2.8081930491),AtWU_10709(-1.34937410981),AtWU_08261(-1.03959662644),AtWU_09155(-1.6458376888),AtWU_02864(-2.40553114631),AtWU_09750(-1.20906998072),AtWU_09281(-1.44147125908),AtWU_08601(-1.54148314613),AtWU_05475(-1.24627913966),AtWU_02519(2.14840491838)
ko04070	Phosphatidylinositol signaling system	10/1051	18/2290	0.277368	0.684681	AtWU_07426(-1.82244649448),AtWU_10582(-2.81432471609),AtWU_00983(-1.68135503985),AtWU_07217(-2.06971079873),AtWU_06163(-1.15242165985),AtWU_04968(1.50304976425),AtWU_10598(-1.45824735042),AtWU_00289(-1.52079301107),AtWU_08606(-1.99752774585),AtWU_07734(-1.67259734951)	AtWU_07426(-1.82244649448),AtWU_10582(-2.81432471609),AtWU_00983(-1.68135503985),AtWU_07217(-2.06971079873),AtWU_06163(-1.15242165985),AtWU_04968(1.50304976425),AtWU_10598(-1.45824735042),AtWU_00289(-1.52079301107),AtWU_08606(-1.99752774585),AtWU_07734(-1.67259734951)
ko00072	Synthesis and degradation of ketone bodies	5/1051	8/2290	0.277401	0.684681	AtWU_04985(-1.09968362104),AtWU_05237(-2.7572483504),AtWU_10043(1.05497320968),AtWU_05845(-2.3756758273),AtWU_08230(1.48568069762)	AtWU_04985(-1.09968362104),AtWU_05237(-2.7572483504),AtWU_10043(1.05497320968),AtWU_05845(-2.3756758273),AtWU_08230(1.48568069762)
ko04350	TGF-beta signaling pathway	5/1051	8/2290	0.277401	0.684681	AtWU_08283(-1.2257010012),AtWU_10285(1.99854202483),AtWU_03507(-1.44138107077),AtWU_08640(-1.41853381516),AtWU_00065(-1.17474477365)	AtWU_08283(-1.2257010012),AtWU_10285(1.99854202483),AtWU_03507(-1.44138107077),AtWU_08640(-1.41853381516),AtWU_00065(-1.17474477365)
ko04072	Phospholipase D signaling pathway	9/1051	16/2290	0.279335	0.684681	AtWU_08808(1.60167808724),AtWU_07217(-2.06971079873),AtWU_08283(-1.2257010012),AtWU_10313(1.49912081886),AtWU_02429(-2.6732370972),AtWU_06014(-2.64653045529),AtWU_07261(-1.02735650668),AtWU_00065(-1.17474477365),AtWU_07919(-2.12656702052)	AtWU_08808(1.60167808724),AtWU_07217(-2.06971079873),AtWU_08283(-1.2257010012),AtWU_10313(1.49912081886),AtWU_02429(-2.6732370972),AtWU_06014(-2.64653045529),AtWU_07261(-1.02735650668),AtWU_00065(-1.17474477365),AtWU_07919(-2.12656702052)
ko04912	GnRH signaling pathway	9/1051	16/2290	0.279335	0.684681	AtWU_08283(-1.2257010012),AtWU_02429(-2.6732370972),AtWU_07789(-2.75936222054),AtWU_06014(-2.64653045529),AtWU_08642(-1.12205827481),AtWU_07261(-1.02735650668),AtWU_07919(-2.12656702052),AtWU_07711(-2.48788385146),AtWU_05991(-1.56253403579)	AtWU_08283(-1.2257010012),AtWU_02429(-2.6732370972),AtWU_07789(-2.75936222054),AtWU_06014(-2.64653045529),AtWU_08642(-1.12205827481),AtWU_07261(-1.02735650668),AtWU_07919(-2.12656702052),AtWU_07711(-2.48788385146),AtWU_05991(-1.56253403579)
ko00062	Fatty acid elongation	6/1051	10/2290	0.280511	0.684681	AtWU_11044(-1.65516707943),AtWU_11300(1.5064276911),AtWU_03037(-1.01324847167),AtWU_06053(-1.51916880467),AtWU_04560(-1.03250067387),AtWU_06116(-1.94783148047)	AtWU_11044(-1.65516707943),AtWU_11300(1.5064276911),AtWU_03037(-1.01324847167),AtWU_06053(-1.51916880467),AtWU_04560(-1.03250067387),AtWU_06116(-1.94783148047)
ko00130	Ubiquinone and other terpenoid-quinone biosynthesis	8/1051	14/2290	0.280749	0.684681	AtWU_07951(3.68648957222),AtWU_06331(2.00937964025),AtWU_05658(-2.90684187669),AtWU_05408(1.01938287865),AtWU_02566(1.42890791887),AtWU_03080(-1.44140056839),AtWU_06531(-1.1061289309),AtWU_06905(1.32845327313)	AtWU_07951(3.68648957222),AtWU_06331(2.00937964025),AtWU_05658(-2.90684187669),AtWU_05408(1.01938287865),AtWU_02566(1.42890791887),AtWU_03080(-1.44140056839),AtWU_06531(-1.1061289309),AtWU_06905(1.32845327313)
ko00670	One carbon pool by folate	8/1051	14/2290	0.280749	0.684681	AtWU_01853(-1.63935086221),AtWU_09578(-2.27123670381),AtWU_02728(-1.03273020858),AtWU_08862(-2.116646446),AtWU_07975(2.05519013569),AtWU_10943(-1.62899816544),AtWU_00626(-2.07923647048),AtWU_06075(-2.91658739746)	AtWU_01853(-1.63935086221),AtWU_09578(-2.27123670381),AtWU_02728(-1.03273020858),AtWU_08862(-2.116646446),AtWU_07975(2.05519013569),AtWU_10943(-1.62899816544),AtWU_00626(-2.07923647048),AtWU_06075(-2.91658739746)
ko01040	Biosynthesis of unsaturated fatty acids	8/1051	14/2290	0.280749	0.684681	AtWU_11300(1.5064276911),AtWU_03037(-1.01324847167),AtWU_08023(-2.18366567729),AtWU_06053(-1.51916880467),AtWU_04560(-1.03250067387),AtWU_08689(-2.39474702721),AtWU_09158(-1.36827176272),AtWU_07946(-1.09447029878)	AtWU_11300(1.5064276911),AtWU_03037(-1.01324847167),AtWU_08023(-2.18366567729),AtWU_06053(-1.51916880467),AtWU_04560(-1.03250067387),AtWU_08689(-2.39474702721),AtWU_09158(-1.36827176272),AtWU_07946(-1.09447029878)
ko04660	T cell receptor signaling pathway	8/1051	14/2290	0.280749	0.684681	AtWU_01916(-2.33513724052),AtWU_08283(-1.2257010012),AtWU_02429(-2.6732370972),AtWU_07789(-2.75936222054),AtWU_08642(-1.12205827481),AtWU_04459(-1.95519991092),AtWU_00065(-1.17474477365),AtWU_06737(-2.38064711324)	AtWU_01916(-2.33513724052),AtWU_08283(-1.2257010012),AtWU_02429(-2.6732370972),AtWU_07789(-2.75936222054),AtWU_08642(-1.12205827481),AtWU_04459(-1.95519991092),AtWU_00065(-1.17474477365),AtWU_06737(-2.38064711324)
ko04726	Serotonergic synapse	8/1051	14/2290	0.280749	0.684681	AtWU_05127(-1.36577810505),AtWU_08283(-1.2257010012),AtWU_06014(-2.64653045529),AtWU_08643(-1.32488085018),AtWU_08621(-1.70809304926),AtWU_00386(-1.08813508711),AtWU_07711(-2.48788385146),AtWU_05991(-1.56253403579)	AtWU_05127(-1.36577810505),AtWU_08283(-1.2257010012),AtWU_06014(-2.64653045529),AtWU_08643(-1.32488085018),AtWU_08621(-1.70809304926),AtWU_00386(-1.08813508711),AtWU_07711(-2.48788385146),AtWU_05991(-1.56253403579)
ko00480	Glutathione metabolism	16/1051	31/2290	0.321095	0.7754	AtWU_03526(-1.55438113969),AtWU_04727(-2.41623940846),AtWU_00339(1.50091740211),AtWU_04550(-1.52573941935),AtWU_02632(-1.04934646571),AtWU_07278(1.47155563094),AtWU_08585(-1.47145368287),AtWU_02762(1.42609698282),AtWU_07369(-1.83423802559),AtWU_03911(-1.09155890063),AtWU_01807(2.73973376334),AtWU_06696(3.74361441708),AtWU_01166(2.76259494682),AtWU_01161(-1.08727941659),AtWU_00918(-3.44049641025),…	AtWU_03526(-1.55438113969),AtWU_04727(-2.41623940846),AtWU_00339(1.50091740211),AtWU_04550(-1.52573941935),AtWU_02632(-1.04934646571),AtWU_07278(1.47155563094),AtWU_08585(-1.47145368287),AtWU_02762(1.42609698282),AtWU_07369(-1.83423802559),AtWU_03911(-1.09155890063),AtWU_01807(2.73973376334),AtWU_06696(3.74361441708),AtWU_01166(2.76259494682),AtWU_01161(-1.08727941659),AtWU_00918(-3.44049641025),…
ko00630	Glyoxylate and dicarboxylate metabolism	24/1051	48/2290	0.332519	0.785049	AtWU_10442(-2.56578279061),AtWU_05541(1.13814610741),AtWU_01939(-1.60163171615),AtWU_01853(-1.63935086221),AtWU_01191(1.46696491651),AtWU_11163(-1.83073747004),AtWU_00680(-1.91057784644),AtWU_09578(-2.27123670381),AtWU_05730(-1.59113278041),AtWU_08399(-1.74817992676),AtWU_08862(-2.116646446),AtWU_06121(-1.87183772287),AtWU_08294(-2.34311379491),AtWU_02067(-2.27502142503),AtWU_10043(1.05497320968)…	AtWU_10442(-2.56578279061),AtWU_05541(1.13814610741),AtWU_01939(-1.60163171615),AtWU_01853(-1.63935086221),AtWU_01191(1.46696491651),AtWU_11163(-1.83073747004),AtWU_00680(-1.91057784644),AtWU_09578(-2.27123670381),AtWU_05730(-1.59113278041),AtWU_08399(-1.74817992676),AtWU_08862(-2.116646446),AtWU_06121(-1.87183772287),AtWU_08294(-2.34311379491),AtWU_02067(-2.27502142503),AtWU_10043(1.05497320968)…
ko04728	Dopaminergic synapse	13/1051	25/2290	0.338153	0.785049	AtWU_01916(-2.33513724052),AtWU_07456(-1.6332306648),AtWU_05127(-1.36577810505),AtWU_05320(-1.68224559179),AtWU_04583(-1.11844880525),AtWU_07789(-2.75936222054),AtWU_03507(-1.44138107077),AtWU_08642(-1.12205827481),AtWU_08643(-1.32488085018),AtWU_08621(-1.70809304926),AtWU_00386(-1.08813508711),AtWU_07711(-2.48788385146),AtWU_05991(-1.56253403579)	AtWU_01916(-2.33513724052),AtWU_07456(-1.6332306648),AtWU_05127(-1.36577810505),AtWU_05320(-1.68224559179),AtWU_04583(-1.11844880525),AtWU_07789(-2.75936222054),AtWU_03507(-1.44138107077),AtWU_08642(-1.12205827481),AtWU_08643(-1.32488085018),AtWU_08621(-1.70809304926),AtWU_00386(-1.08813508711),AtWU_07711(-2.48788385146),AtWU_05991(-1.56253403579)
ko00330	Arginine and proline metabolism	22/1051	44/2290	0.343924	0.785049	AtWU_05127(-1.36577810505),AtWU_03076(-1.25728090897),AtWU_08585(-1.47145368287),AtWU_01445(-3.34141200916),AtWU_09782(-2.94459279151),AtWU_05096(1.38605230807),AtWU_08716(1.38297071514),AtWU_01891(1.73371307934),AtWU_06880(-1.70624022723),AtWU_02762(1.42609698282),AtWU_01928(1.69792395185),AtWU_10924(-1.46715308775),AtWU_07791(1.4354857154),AtWU_05331(2.90713131186),AtWU_04900(-1.28019294741),At…	AtWU_05127(-1.36577810505),AtWU_03076(-1.25728090897),AtWU_08585(-1.47145368287),AtWU_01445(-3.34141200916),AtWU_09782(-2.94459279151),AtWU_05096(1.38605230807),AtWU_08716(1.38297071514),AtWU_01891(1.73371307934),AtWU_06880(-1.70624022723),AtWU_02762(1.42609698282),AtWU_01928(1.69792395185),AtWU_10924(-1.46715308775),AtWU_07791(1.4354857154),AtWU_05331(2.90713131186),AtWU_04900(-1.28019294741),At…
ko02020	Two-component system	12/1051	23/2290	0.344345	0.785049	AtWU_07528(-1.40643925065),AtWU_10898(-2.09536981302),AtWU_10897(2.00968255902),AtWU_07486(-1.51670533138),AtWU_02090(-1.94387766972),AtWU_10043(1.05497320968),AtWU_05687(-1.21218977039),AtWU_10533(-2.19896669584),AtWU_08960(1.41614542462),AtWU_06443(-2.18798675544),AtWU_08255(-2.79179511543),AtWU_08852(-2.94143205619)	AtWU_07528(-1.40643925065),AtWU_10898(-2.09536981302),AtWU_10897(2.00968255902),AtWU_07486(-1.51670533138),AtWU_02090(-1.94387766972),AtWU_10043(1.05497320968),AtWU_05687(-1.21218977039),AtWU_10533(-2.19896669584),AtWU_08960(1.41614542462),AtWU_06443(-2.18798675544),AtWU_08255(-2.79179511543),AtWU_08852(-2.94143205619)
ko00290	Valine, leucine and isoleucine biosynthesis	11/1051	21/2290	0.350843	0.785049	AtWU_07336(1.12712385888),AtWU_00885(-1.02716231158),AtWU_05508(-1.45014418316),AtWU_04057(-2.99711306789),AtWU_10545(2.12022260559),AtWU_02742(-1.1736036324),AtWU_09674(-1.40683675218),AtWU_07095(-2.07326630224),AtWU_02682(-1.13174360929),AtWU_06078(-3.0228045895),AtWU_11087(-1.11945216675)	AtWU_07336(1.12712385888),AtWU_00885(-1.02716231158),AtWU_05508(-1.45014418316),AtWU_04057(-2.99711306789),AtWU_10545(2.12022260559),AtWU_02742(-1.1736036324),AtWU_09674(-1.40683675218),AtWU_07095(-2.07326630224),AtWU_02682(-1.13174360929),AtWU_06078(-3.0228045895),AtWU_11087(-1.11945216675)
ko04666	Fc gamma R-mediated phagocytosis	11/1051	21/2290	0.350843	0.785049	AtWU_11060(-1.73276918091),AtWU_07185(-1.11490602743),AtWU_07217(-2.06971079873),AtWU_08283(-1.2257010012),AtWU_09388(1.19721139355),AtWU_01439(-3.22621883274),AtWU_00361(-1.44907749244),AtWU_07261(-1.02735650668),AtWU_07919(-2.12656702052),AtWU_06737(-2.38064711324),AtWU_00027(1.21525787417)	AtWU_11060(-1.73276918091),AtWU_07185(-1.11490602743),AtWU_07217(-2.06971079873),AtWU_08283(-1.2257010012),AtWU_09388(1.19721139355),AtWU_01439(-3.22621883274),AtWU_00361(-1.44907749244),AtWU_07261(-1.02735650668),AtWU_07919(-2.12656702052),AtWU_06737(-2.38064711324),AtWU_00027(1.21525787417)
ko03440	Homologous recombination	10/1051	19/2290	0.357689	0.785049	AtWU_03226(-1.22137777838),AtWU_04467(-2.23285927715),AtWU_05633(-1.45009808977),AtWU_08525(-2.84720200953),AtWU_04961(-1.45313275859),AtWU_02649(-1.88230210606),AtWU_08921(-1.00106608383),AtWU_02477(-1.10831185194),AtWU_01082(-2.3185321602),AtWU_04046(-2.17036367139)	AtWU_03226(-1.22137777838),AtWU_04467(-2.23285927715),AtWU_05633(-1.45009808977),AtWU_08525(-2.84720200953),AtWU_04961(-1.45313275859),AtWU_02649(-1.88230210606),AtWU_08921(-1.00106608383),AtWU_02477(-1.10831185194),AtWU_01082(-2.3185321602),AtWU_04046(-2.17036367139)
ko00940	Phenylpropanoid biosynthesis	9/1051	17/2290	0.364935	0.785049	AtWU_10664(-1.71771835091),AtWU_02072(-1.32959601732),AtWU_03009(-2.34101649177),AtWU_06875(-3.49638639172),AtWU_10155(-3.08741611998),AtWU_02918(1.44253455637),AtWU_05126(-1.42896320761),AtWU_02287(-1.57698853831),AtWU_08492(1.34792117282)	AtWU_10664(-1.71771835091),AtWU_02072(-1.32959601732),AtWU_03009(-2.34101649177),AtWU_06875(-3.49638639172),AtWU_10155(-3.08741611998),AtWU_02918(1.44253455637),AtWU_05126(-1.42896320761),AtWU_02287(-1.57698853831),AtWU_08492(1.34792117282)
ko04310	Wnt signaling pathway	9/1051	17/2290	0.364935	0.785049	AtWU_07185(-1.11490602743),AtWU_01916(-2.33513724052),AtWU_02977(-2.99725031184),AtWU_10285(1.99854202483),AtWU_03040(-1.91441020369),AtWU_08640(-1.41853381516),AtWU_00065(-1.17474477365),AtWU_07711(-2.48788385146),AtWU_05991(-1.56253403579)	AtWU_07185(-1.11490602743),AtWU_01916(-2.33513724052),AtWU_02977(-2.99725031184),AtWU_10285(1.99854202483),AtWU_03040(-1.91441020369),AtWU_08640(-1.41853381516),AtWU_00065(-1.17474477365),AtWU_07711(-2.48788385146),AtWU_05991(-1.56253403579)
ko00960	Tropane, piperidine and pyridine alkaloid biosynthesis	8/1051	15/2290	0.372649	0.785049	AtWU_07613(1.2418782472),AtWU_03076(-1.25728090897),AtWU_06331(2.00937964025),AtWU_01445(-3.34141200916),AtWU_09782(-2.94459279151),AtWU_03802(-1.45456410958),AtWU_10123(-1.96340664946),AtWU_01695(-3.22839128503)	AtWU_07613(1.2418782472),AtWU_03076(-1.25728090897),AtWU_06331(2.00937964025),AtWU_01445(-3.34141200916),AtWU_09782(-2.94459279151),AtWU_03802(-1.45456410958),AtWU_10123(-1.96340664946),AtWU_01695(-3.22839128503)
ko04390	Hippo signaling pathway	8/1051	15/2290	0.372649	0.785049	AtWU_07512(-1.55140226972),AtWU_01916(-2.33513724052),AtWU_07456(-1.6332306648),AtWU_02977(-2.99725031184),AtWU_05320(-1.68224559179),AtWU_00050(-1.44423589834),AtWU_03507(-1.44138107077),AtWU_01952(-1.37693078454)	AtWU_07512(-1.55140226972),AtWU_01916(-2.33513724052),AtWU_07456(-1.6332306648),AtWU_02977(-2.99725031184),AtWU_05320(-1.68224559179),AtWU_00050(-1.44423589834),AtWU_03507(-1.44138107077),AtWU_01952(-1.37693078454)
ko04144	Endocytosis	33/1051	68/2290	0.373898	0.785049	AtWU_09684(-3.34934755707),AtWU_10050(-1.65455275285),AtWU_11060(-1.73276918091),AtWU_11067(-1.95463375363),AtWU_08808(1.60167808724),AtWU_05565(-1.2461771838),AtWU_03018(-1.03618869701),AtWU_05361(-1.84107747288),AtWU_07217(-2.06971079873),AtWU_00356(-2.30297526344),AtWU_07478(-2.31432963193),AtWU_06741(-1.17937386581),AtWU_06742(-1.32312256788),AtWU_04983(1.36853035498),AtWU_02729(-1.0936903536…	AtWU_09684(-3.34934755707),AtWU_10050(-1.65455275285),AtWU_11060(-1.73276918091),AtWU_11067(-1.95463375363),AtWU_08808(1.60167808724),AtWU_05565(-1.2461771838),AtWU_03018(-1.03618869701),AtWU_05361(-1.84107747288),AtWU_07217(-2.06971079873),AtWU_00356(-2.30297526344),AtWU_07478(-2.31432963193),AtWU_06741(-1.17937386581),AtWU_06742(-1.32312256788),AtWU_04983(1.36853035498),AtWU_02729(-1.0936903536…
ko03320	PPAR signaling pathway	7/1051	13/2290	0.380924	0.785049	AtWU_10213(-1.51618655785),AtWU_08023(-2.18366567729),AtWU_09750(-1.20906998072),AtWU_02961(-1.24717676762),AtWU_04459(-1.95519991092),AtWU_09158(-1.36827176272),AtWU_07946(-1.09447029878)	AtWU_10213(-1.51618655785),AtWU_08023(-2.18366567729),AtWU_09750(-1.20906998072),AtWU_02961(-1.24717676762),AtWU_04459(-1.95519991092),AtWU_09158(-1.36827176272),AtWU_07946(-1.09447029878)
ko04360	Axon guidance	7/1051	13/2290	0.380924	0.785049	AtWU_07185(-1.11490602743),AtWU_01916(-2.33513724052),AtWU_08283(-1.2257010012),AtWU_08643(-1.32488085018),AtWU_08621(-1.70809304926),AtWU_00065(-1.17474477365),AtWU_06737(-2.38064711324)	AtWU_07185(-1.11490602743),AtWU_01916(-2.33513724052),AtWU_08283(-1.2257010012),AtWU_08643(-1.32488085018),AtWU_08621(-1.70809304926),AtWU_00065(-1.17474477365),AtWU_06737(-2.38064711324)
ko04111	Cell cycle - yeast	36/1051	75/2290	0.398699	0.785049	AtWU_06425(-2.4220685053),AtWU_04685(-1.66887694439),AtWU_04307(-2.02262367129),AtWU_11040(-2.40779010644),AtWU_06005(-1.34043549467),AtWU_01913(-1.6250755811),AtWU_04709(-1.6678003416),AtWU_05388(-2.65048057421),AtWU_07234(-2.30648836818),AtWU_10504(-1.86573918363),AtWU_09183(-1.15230856327),AtWU_06935(-1.37400228952),AtWU_03634(1.51188853316),AtWU_01723(-1.91494592723),AtWU_05947(-1.18673639335…	AtWU_06425(-2.4220685053),AtWU_04685(-1.66887694439),AtWU_04307(-2.02262367129),AtWU_11040(-2.40779010644),AtWU_06005(-1.34043549467),AtWU_01913(-1.6250755811),AtWU_04709(-1.6678003416),AtWU_05388(-2.65048057421),AtWU_07234(-2.30648836818),AtWU_10504(-1.86573918363),AtWU_09183(-1.15230856327),AtWU_06935(-1.37400228952),AtWU_03634(1.51188853316),AtWU_01723(-1.91494592723),AtWU_05947(-1.18673639335…
ko00450	Selenocompound metabolism	5/1051	9/2290	0.399713	0.785049	AtWU_05664(-3.36120701827),AtWU_02696(-1.31535956285),AtWU_09081(-2.03414618714),AtWU_10007(-2.10000141616),AtWU_05786(-1.01054643014)	AtWU_05664(-3.36120701827),AtWU_02696(-1.31535956285),AtWU_09081(-2.03414618714),AtWU_10007(-2.10000141616),AtWU_05786(-1.01054643014)
ko00906	Carotenoid biosynthesis	5/1051	9/2290	0.399713	0.785049	AtWU_01561(1.03548882259),AtWU_05729(1.02023283963),AtWU_08031(2.12449792958),AtWU_02789(-4.05304945728),AtWU_08004(-2.60373256462)	AtWU_01561(1.03548882259),AtWU_05729(1.02023283963),AtWU_08031(2.12449792958),AtWU_02789(-4.05304945728),AtWU_08004(-2.60373256462)
ko04520	Adherens junction	5/1051	9/2290	0.399713	0.785049	AtWU_07185(-1.11490602743),AtWU_08283(-1.2257010012),AtWU_01439(-3.22621883274),AtWU_00065(-1.17474477365),AtWU_01952(-1.37693078454)	AtWU_07185(-1.11490602743),AtWU_08283(-1.2257010012),AtWU_01439(-3.22621883274),AtWU_00065(-1.17474477365),AtWU_01952(-1.37693078454)
ko04730	Long-term depression	5/1051	9/2290	0.399713	0.785049	AtWU_08283(-1.2257010012),AtWU_03507(-1.44138107077),AtWU_06014(-2.64653045529),AtWU_08643(-1.32488085018),AtWU_08621(-1.70809304926)	AtWU_08283(-1.2257010012),AtWU_03507(-1.44138107077),AtWU_06014(-2.64653045529),AtWU_08643(-1.32488085018),AtWU_08621(-1.70809304926)
ko00950	Isoquinoline alkaloid biosynthesis	13/1051	26/2290	0.409461	0.785049	AtWU_07613(1.2418782472),AtWU_05127(-1.36577810505),AtWU_03076(-1.25728090897),AtWU_05726(-1.18535071431),AtWU_03771(1.98884948883),AtWU_06331(2.00937964025),AtWU_01445(-3.34141200916),AtWU_09782(-2.94459279151),AtWU_03802(-1.45456410958),AtWU_11178(-2.20554557915),AtWU_10123(-1.96340664946),AtWU_01695(-3.22839128503),AtWU_10998(1.44293884021)	AtWU_07613(1.2418782472),AtWU_05127(-1.36577810505),AtWU_03076(-1.25728090897),AtWU_05726(-1.18535071431),AtWU_03771(1.98884948883),AtWU_06331(2.00937964025),AtWU_01445(-3.34141200916),AtWU_09782(-2.94459279151),AtWU_03802(-1.45456410958),AtWU_11178(-2.20554557915),AtWU_10123(-1.96340664946),AtWU_01695(-3.22839128503),AtWU_10998(1.44293884021)
ko04380	Osteoclast differentiation	4/1051	7/2290	0.410695	0.785049	AtWU_07185(-1.11490602743),AtWU_08283(-1.2257010012),AtWU_07789(-2.75936222054),AtWU_08642(-1.12205827481)	AtWU_07185(-1.11490602743),AtWU_08283(-1.2257010012),AtWU_07789(-2.75936222054),AtWU_08642(-1.12205827481)
ko04710	Circadian rhythm	4/1051	7/2290	0.410695	0.785049	AtWU_02977(-2.99725031184),AtWU_09431(-3.31298186472),AtWU_10285(1.99854202483),AtWU_08640(-1.41853381516)	AtWU_02977(-2.99725031184),AtWU_09431(-3.31298186472),AtWU_10285(1.99854202483),AtWU_08640(-1.41853381516)
ko04924	Renin secretion	4/1051	7/2290	0.410695	0.785049	AtWU_08643(-1.32488085018),AtWU_08621(-1.70809304926),AtWU_07711(-2.48788385146),AtWU_05991(-1.56253403579)	AtWU_08643(-1.32488085018),AtWU_08621(-1.70809304926),AtWU_07711(-2.48788385146),AtWU_05991(-1.56253403579)
ko00980	Metabolism of xenobiotics by cytochrome P450	12/1051	24/2290	0.418987	0.785049	AtWU_08154(1.02182157678),AtWU_03526(-1.55438113969),AtWU_04134(2.18389736661),AtWU_06722(2.68965363081),AtWU_07369(-1.83423802559),AtWU_01807(2.73973376334),AtWU_08595(1.0473024625),AtWU_06696(3.74361441708),AtWU_01166(2.76259494682),AtWU_09496(1.33461340382),AtWU_00918(-3.44049641025),AtWU_08496(-4.92546970656)	AtWU_08154(1.02182157678),AtWU_03526(-1.55438113969),AtWU_04134(2.18389736661),AtWU_06722(2.68965363081),AtWU_07369(-1.83423802559),AtWU_01807(2.73973376334),AtWU_08595(1.0473024625),AtWU_06696(3.74361441708),AtWU_01166(2.76259494682),AtWU_09496(1.33461340382),AtWU_00918(-3.44049641025),AtWU_08496(-4.92546970656)
ko00660	C5-Branched dibasic acid metabolism	3/1051	5/2290	0.423314	0.785049	AtWU_09674(-1.40683675218),AtWU_10908(-2.62215252788),AtWU_02682(-1.13174360929)	AtWU_09674(-1.40683675218),AtWU_10908(-2.62215252788),AtWU_02682(-1.13174360929)
ko04630	Jak-STAT signaling pathway	3/1051	5/2290	0.423314	0.785049	AtWU_02429(-2.6732370972),AtWU_01905(-1.46679933783),AtWU_06736(-3.33344167296)	AtWU_02429(-2.6732370972),AtWU_01905(-1.46679933783),AtWU_06736(-3.33344167296)
ko00400	Phenylalanine, tyrosine and tryptophan biosynthesis	11/1051	22/2290	0.429235	0.785049	AtWU_03076(-1.25728090897),AtWU_06331(2.00937964025),AtWU_01445(-3.34141200916),AtWU_10597(-1.92582492009),AtWU_09782(-2.94459279151),AtWU_00072(-2.88742987787),AtWU_08261(-1.03959662644),AtWU_09155(-1.6458376888),AtWU_02864(-2.40553114631),AtWU_05475(-1.24627913966),AtWU_06170(-2.02237115905)	AtWU_03076(-1.25728090897),AtWU_06331(2.00937964025),AtWU_01445(-3.34141200916),AtWU_10597(-1.92582492009),AtWU_09782(-2.94459279151),AtWU_00072(-2.88742987787),AtWU_08261(-1.03959662644),AtWU_09155(-1.6458376888),AtWU_02864(-2.40553114631),AtWU_05475(-1.24627913966),AtWU_06170(-2.02237115905)
ko04921	Oxytocin signaling pathway	11/1051	22/2290	0.429235	0.785049	AtWU_07456(-1.6332306648),AtWU_08283(-1.2257010012),AtWU_05320(-1.68224559179),AtWU_06014(-2.64653045529),AtWU_08643(-1.32488085018),AtWU_10265(-1.55229662331),AtWU_08621(-1.70809304926),AtWU_00065(-1.17474477365),AtWU_07711(-2.48788385146),AtWU_05991(-1.56253403579),AtWU_01952(-1.37693078454)	AtWU_07456(-1.6332306648),AtWU_08283(-1.2257010012),AtWU_05320(-1.68224559179),AtWU_06014(-2.64653045529),AtWU_08643(-1.32488085018),AtWU_10265(-1.55229662331),AtWU_08621(-1.70809304926),AtWU_00065(-1.17474477365),AtWU_07711(-2.48788385146),AtWU_05991(-1.56253403579),AtWU_01952(-1.37693078454)
ko00604	Glycosphingolipid biosynthesis - ganglio series	2/1051	3/2290	0.43854	0.785049	AtWU_11264(1.11715559473),AtWU_05133(1.00786461757)	AtWU_11264(1.11715559473),AtWU_05133(1.00786461757)
ko00785	Lipoic acid metabolism	2/1051	3/2290	0.43854	0.785049	AtWU_07157(-1.69586592565),AtWU_07141(-1.9654545381)	AtWU_07157(-1.69586592565),AtWU_07141(-1.9654545381)
ko00650	Butanoate metabolism	10/1051	20/2290	0.440344	0.785049	AtWU_04297(-2.8081930491),AtWU_04985(-1.09968362104),AtWU_00609(-1.32385150104),AtWU_09674(-1.40683675218),AtWU_05237(-2.7572483504),AtWU_02682(-1.13174360929),AtWU_10043(1.05497320968),AtWU_05845(-2.3756758273),AtWU_06116(-1.94783148047),AtWU_08230(1.48568069762)	AtWU_04297(-2.8081930491),AtWU_04985(-1.09968362104),AtWU_00609(-1.32385150104),AtWU_09674(-1.40683675218),AtWU_05237(-2.7572483504),AtWU_02682(-1.13174360929),AtWU_10043(1.05497320968),AtWU_05845(-2.3756758273),AtWU_06116(-1.94783148047),AtWU_08230(1.48568069762)
ko04146	Peroxisome	29/1051	61/2290	0.44654	0.785049	AtWU_10442(-2.56578279061),AtWU_03228(-3.64498968326),AtWU_01191(1.46696491651),AtWU_11163(-1.83073747004),AtWU_09903(-2.61879917038),AtWU_08399(-1.74817992676),AtWU_06121(-1.87183772287),AtWU_09656(-1.08321393544),AtWU_08023(-2.18366567729),AtWU_04099(2.7893768426),AtWU_01280(2.38613062068),AtWU_09034(-3.75794948124),AtWU_09750(-1.20906998072),AtWU_02146(1.58010181597),AtWU_08025(1.69189219947),…	AtWU_10442(-2.56578279061),AtWU_03228(-3.64498968326),AtWU_01191(1.46696491651),AtWU_11163(-1.83073747004),AtWU_09903(-2.61879917038),AtWU_08399(-1.74817992676),AtWU_06121(-1.87183772287),AtWU_09656(-1.08321393544),AtWU_08023(-2.18366567729),AtWU_04099(2.7893768426),AtWU_01280(2.38613062068),AtWU_09034(-3.75794948124),AtWU_09750(-1.20906998072),AtWU_02146(1.58010181597),AtWU_08025(1.69189219947),…
ko00621	Dioxin degradation	9/1051	18/2290	0.452501	0.785049	AtWU_10350(-1.47406513224),AtWU_09411(1.96768712722),AtWU_03788(-1.12332165896),AtWU_01623(-1.57747781916),AtWU_06678(-1.82643353194),AtWU_07208(-1.92324719554),AtWU_03858(1.31892979775),AtWU_03463(1.67790575064),AtWU_09957(1.21247646091)	AtWU_10350(-1.47406513224),AtWU_09411(1.96768712722),AtWU_03788(-1.12332165896),AtWU_01623(-1.57747781916),AtWU_06678(-1.82643353194),AtWU_07208(-1.92324719554),AtWU_03858(1.31892979775),AtWU_03463(1.67790575064),AtWU_09957(1.21247646091)
ko00624	Polycyclic aromatic hydrocarbon degradation	9/1051	18/2290	0.452501	0.785049	AtWU_10350(-1.47406513224),AtWU_09411(1.96768712722),AtWU_03788(-1.12332165896),AtWU_01623(-1.57747781916),AtWU_06678(-1.82643353194),AtWU_07208(-1.92324719554),AtWU_03858(1.31892979775),AtWU_03463(1.67790575064),AtWU_09957(1.21247646091)	AtWU_10350(-1.47406513224),AtWU_09411(1.96768712722),AtWU_03788(-1.12332165896),AtWU_01623(-1.57747781916),AtWU_06678(-1.82643353194),AtWU_07208(-1.92324719554),AtWU_03858(1.31892979775),AtWU_03463(1.67790575064),AtWU_09957(1.21247646091)
ko00860	Porphyrin and chlorophyll metabolism	9/1051	18/2290	0.452501	0.785049	AtWU_08282(-1.98362329889),AtWU_00590(-1.36302406809),AtWU_10237(-2.34897741862),AtWU_07922(2.40177759418),AtWU_07323(-2.56648129407),AtWU_02824(-2.29039346319),AtWU_05330(1.34570354807),AtWU_02432(-2.6508498971),AtWU_07148(-1.71936061223)	AtWU_08282(-1.98362329889),AtWU_00590(-1.36302406809),AtWU_10237(-2.34897741862),AtWU_07922(2.40177759418),AtWU_07323(-2.56648129407),AtWU_02824(-2.29039346319),AtWU_05330(1.34570354807),AtWU_02432(-2.6508498971),AtWU_07148(-1.71936061223)
ko03060	Protein export	9/1051	18/2290	0.452501	0.785049	AtWU_05023(1.93894961908),AtWU_06725(-1.39182931171),AtWU_10284(3.00831590675),AtWU_03104(-1.23448970894),AtWU_06220(-1.16373887826),AtWU_11199(-1.80271694702),AtWU_04185(1.79801419211),AtWU_01871(-1.20545460587),AtWU_04063(-3.05397470822)	AtWU_05023(1.93894961908),AtWU_06725(-1.39182931171),AtWU_10284(3.00831590675),AtWU_03104(-1.23448970894),AtWU_06220(-1.16373887826),AtWU_11199(-1.80271694702),AtWU_04185(1.79801419211),AtWU_01871(-1.20545460587),AtWU_04063(-3.05397470822)
ko04013	MAPK signaling pathway - fly	9/1051	18/2290	0.452501	0.785049	AtWU_07185(-1.11490602743),AtWU_09744(-2.1328753081),AtWU_08283(-1.2257010012),AtWU_02429(-2.6732370972),AtWU_07789(-2.75936222054),AtWU_03507(-1.44138107077),AtWU_04099(2.7893768426),AtWU_08642(-1.12205827481),AtWU_07222(-1.18194519175)	AtWU_07185(-1.11490602743),AtWU_09744(-2.1328753081),AtWU_08283(-1.2257010012),AtWU_02429(-2.6732370972),AtWU_07789(-2.75936222054),AtWU_03507(-1.44138107077),AtWU_04099(2.7893768426),AtWU_08642(-1.12205827481),AtWU_07222(-1.18194519175)
ko03040	Spliceosome	40/1051	85/2290	0.455737	0.785049	AtWU_03092(1.67598820066),AtWU_10050(-1.65455275285),AtWU_09955(-1.79118946852),AtWU_07515(1.16116312087),AtWU_01910(-1.12125093526),AtWU_07536(-1.07016550401),AtWU_03075(-1.6032886861),AtWU_02658(-1.42027591636),AtWU_02347(1.26655335677),AtWU_09180(3.54866347243),AtWU_10156(-1.39583011072),AtWU_04422(2.63998427522),AtWU_07974(2.39048994425),AtWU_07171(-2.90236917163),AtWU_01396(1.36779362494),At…	AtWU_03092(1.67598820066),AtWU_10050(-1.65455275285),AtWU_09955(-1.79118946852),AtWU_07515(1.16116312087),AtWU_01910(-1.12125093526),AtWU_07536(-1.07016550401),AtWU_03075(-1.6032886861),AtWU_02658(-1.42027591636),AtWU_02347(1.26655335677),AtWU_09180(3.54866347243),AtWU_10156(-1.39583011072),AtWU_04422(2.63998427522),AtWU_07974(2.39048994425),AtWU_07171(-2.90236917163),AtWU_01396(1.36779362494),At…
ko00472	D-Arginine and D-ornithine metabolism	1/1051	1/2290	0.458952	0.785049	AtWU_05200(1.38664567728)	AtWU_05200(1.38664567728)
ko01051	Biosynthesis of ansamycins	1/1051	1/2290	0.458952	0.785049	AtWU_08584(-1.5957557891)	AtWU_08584(-1.5957557891)
ko04016	MAPK signaling pathway - plant	1/1051	1/2290	0.458952	0.785049	AtWU_05626(-1.78193268879)	AtWU_05626(-1.78193268879)
ko04711	Circadian rhythm - fly	1/1051	1/2290	0.458952	0.785049	AtWU_01916(-2.33513724052)	AtWU_01916(-2.33513724052)
ko00740	Riboflavin metabolism	8/1051	16/2290	0.465964	0.791547	AtWU_08486(-2.02369064642),AtWU_08312(-1.570338045),AtWU_05726(-1.18535071431),AtWU_03771(1.98884948883),AtWU_08601(-1.54148314613),AtWU_11178(-2.20554557915),AtWU_00008(1.68524009272),AtWU_10998(1.44293884021)	AtWU_08486(-2.02369064642),AtWU_08312(-1.570338045),AtWU_05726(-1.18535071431),AtWU_03771(1.98884948883),AtWU_08601(-1.54148314613),AtWU_11178(-2.20554557915),AtWU_00008(1.68524009272),AtWU_10998(1.44293884021)
ko00260	Glycine, serine and threonine metabolism	25/1051	53/2290	0.479047	0.800817	AtWU_10034(-1.13520579257),AtWU_09787(-3.550637355),AtWU_07613(1.2418782472),AtWU_05127(-1.36577810505),AtWU_00718(-1.50133636445),AtWU_01853(-1.63935086221),AtWU_05195(1.04216627025),AtWU_10237(-2.34897741862),AtWU_00680(-1.91057784644),AtWU_09578(-2.27123670381),AtWU_07158(-2.31460937854),AtWU_08862(-2.116646446),AtWU_03802(-1.45456410958),AtWU_02742(-1.1736036324),AtWU_10007(-2.10000141616),At…	AtWU_10034(-1.13520579257),AtWU_09787(-3.550637355),AtWU_07613(1.2418782472),AtWU_05127(-1.36577810505),AtWU_00718(-1.50133636445),AtWU_01853(-1.63935086221),AtWU_05195(1.04216627025),AtWU_10237(-2.34897741862),AtWU_00680(-1.91057784644),AtWU_09578(-2.27123670381),AtWU_07158(-2.31460937854),AtWU_08862(-2.116646446),AtWU_03802(-1.45456410958),AtWU_02742(-1.1736036324),AtWU_10007(-2.10000141616),At…
ko00790	Folate biosynthesis	7/1051	14/2290	0.481099	0.800817	AtWU_07528(-1.40643925065),AtWU_10898(-2.09536981302),AtWU_10897(2.00968255902),AtWU_04824(-2.01846777683),AtWU_11174(-2.37590199498),AtWU_11249(-1.4027389392),AtWU_09763(-2.83144826394)	AtWU_07528(-1.40643925065),AtWU_10898(-2.09536981302),AtWU_10897(2.00968255902),AtWU_04824(-2.01846777683),AtWU_11174(-2.37590199498),AtWU_11249(-1.4027389392),AtWU_09763(-2.83144826394)
ko00100	Steroid biosynthesis	13/1051	27/2290	0.481175	0.800817	AtWU_01914(-2.72619040638),AtWU_02836(-1.50521759005),AtWU_10590(-1.88328387407),AtWU_10118(-2.93155445862),AtWU_09574(-1.32965320296),AtWU_00565(1.38604524658),AtWU_06533(-1.22924187613),AtWU_02968(-1.33091059572),AtWU_00170(-1.86551864024),AtWU_02908(-2.7291596869),AtWU_10378(-2.46360180623),AtWU_04048(1.4715237289),AtWU_05221(-1.32112887433)	AtWU_01914(-2.72619040638),AtWU_02836(-1.50521759005),AtWU_10590(-1.88328387407),AtWU_10118(-2.93155445862),AtWU_09574(-1.32965320296),AtWU_00565(1.38604524658),AtWU_06533(-1.22924187613),AtWU_02968(-1.33091059572),AtWU_00170(-1.86551864024),AtWU_02908(-2.7291596869),AtWU_10378(-2.46360180623),AtWU_04048(1.4715237289),AtWU_05221(-1.32112887433)
ko04122	Sulfur relay system	6/1051	12/2290	0.498458	0.824014	AtWU_01919(1.46076195463),AtWU_04824(-2.01846777683),AtWU_10420(-1.10445287832),AtWU_05270(-1.46952367508),AtWU_01156(-1.70862495041),AtWU_11174(-2.37590199498)	AtWU_01919(1.46076195463),AtWU_04824(-2.01846777683),AtWU_10420(-1.10445287832),AtWU_05270(-1.46952367508),AtWU_01156(-1.70862495041),AtWU_11174(-2.37590199498)
ko03460	Fanconi anemia pathway	11/1051	23/2290	0.50705	0.829981	AtWU_00331(-1.45210709859),AtWU_00314(-2.77933877595),AtWU_04467(-2.23285927715),AtWU_07866(-1.71515378881),AtWU_07131(-2.55889330799),AtWU_04961(-1.45313275859),AtWU_10946(1.31122352251),AtWU_01441(-2.84390154772),AtWU_05906(-1.52520408235),AtWU_11238(-1.23745349696),AtWU_01082(-2.3185321602)	AtWU_00331(-1.45210709859),AtWU_00314(-2.77933877595),AtWU_04467(-2.23285927715),AtWU_07866(-1.71515378881),AtWU_07131(-2.55889330799),AtWU_04961(-1.45313275859),AtWU_10946(1.31122352251),AtWU_01441(-2.84390154772),AtWU_05906(-1.52520408235),AtWU_11238(-1.23745349696),AtWU_01082(-2.3185321602)
ko00362	Benzoate degradation	5/1051	10/2290	0.518916	0.829981	AtWU_04180(-2.74867908143),AtWU_00609(-1.32385150104),AtWU_10043(1.05497320968),AtWU_11132(-1.83011775222),AtWU_03917(-5.56109709344)	AtWU_04180(-2.74867908143),AtWU_00609(-1.32385150104),AtWU_10043(1.05497320968),AtWU_11132(-1.83011775222),AtWU_03917(-5.56109709344)
ko00750	Vitamin B6 metabolism	5/1051	10/2290	0.518916	0.829981	AtWU_05384(-1.16733874643),AtWU_09507(1.27538980879),AtWU_01782(1.9060934078),AtWU_09541(-2.42213094663),AtWU_00949(-1.19342957378)	AtWU_05384(-1.16733874643),AtWU_09507(1.27538980879),AtWU_01782(1.9060934078),AtWU_09541(-2.42213094663),AtWU_00949(-1.19342957378)
ko04020	Calcium signaling pathway	5/1051	10/2290	0.518916	0.829981	AtWU_02655(-1.38406453138),AtWU_08606(-1.99752774585),AtWU_00049(-1.07400155536),AtWU_07711(-2.48788385146),AtWU_05991(-1.56253403579)	AtWU_02655(-1.38406453138),AtWU_08606(-1.99752774585),AtWU_00049(-1.07400155536),AtWU_07711(-2.48788385146),AtWU_05991(-1.56253403579)
ko04391	Hippo signaling pathway -fly	5/1051	10/2290	0.518916	0.829981	AtWU_07512(-1.55140226972),AtWU_00050(-1.44423589834),AtWU_03507(-1.44138107077),AtWU_07168(-1.20604791328),AtWU_01952(-1.37693078454)	AtWU_07512(-1.55140226972),AtWU_00050(-1.44423589834),AtWU_03507(-1.44138107077),AtWU_07168(-1.20604791328),AtWU_01952(-1.37693078454)
ko00030	Pentose phosphate pathway	14/1051	30/2290	0.537376	0.843801	AtWU_04727(-2.41623940846),AtWU_07584(-1.39900549492),AtWU_09769(-1.4563662103),AtWU_05564(-2.63745880824),AtWU_03034(-1.10457434863),AtWU_06310(1.55328199903),AtWU_08584(-1.5957557891),AtWU_07152(1.19900543996),AtWU_03333(10.7183844606),AtWU_11136(-1.64103753211),AtWU_03936(-1.60897254432),AtWU_00420(-1.35269853273),AtWU_07799(-1.87713905547),AtWU_05834(-1.06975424983)	AtWU_04727(-2.41623940846),AtWU_07584(-1.39900549492),AtWU_09769(-1.4563662103),AtWU_05564(-2.63745880824),AtWU_03034(-1.10457434863),AtWU_06310(1.55328199903),AtWU_08584(-1.5957557891),AtWU_07152(1.19900543996),AtWU_03333(10.7183844606),AtWU_11136(-1.64103753211),AtWU_03936(-1.60897254432),AtWU_00420(-1.35269853273),AtWU_07799(-1.87713905547),AtWU_05834(-1.06975424983)
ko03410	Base excision repair	9/1051	19/2290	0.537833	0.843801	AtWU_07202(-1.07189229332),AtWU_07219(-2.05163796239),AtWU_03226(-1.22137777838),AtWU_04299(-1.20963798637),AtWU_02643(-2.7277000217),AtWU_06512(-3.71691481395),AtWU_07870(-2.02623478678),AtWU_10827(-1.43533445956),AtWU_02477(-1.10831185194)	AtWU_07202(-1.07189229332),AtWU_07219(-2.05163796239),AtWU_03226(-1.22137777838),AtWU_04299(-1.20963798637),AtWU_02643(-2.7277000217),AtWU_06512(-3.71691481395),AtWU_07870(-2.02623478678),AtWU_10827(-1.43533445956),AtWU_02477(-1.10831185194)
ko04530	Tight junction	9/1051	19/2290	0.537833	0.843801	AtWU_03507(-1.44138107077),AtWU_08643(-1.32488085018),AtWU_00361(-1.44907749244),AtWU_03062(-1.59129305467),AtWU_08621(-1.70809304926),AtWU_09996(-3.93980417729),AtWU_07167(-2.30367249127),AtWU_00065(-1.17474477365),AtWU_01952(-1.37693078454)	AtWU_03507(-1.44138107077),AtWU_08643(-1.32488085018),AtWU_00361(-1.44907749244),AtWU_03062(-1.59129305467),AtWU_08621(-1.70809304926),AtWU_09996(-3.93980417729),AtWU_07167(-2.30367249127),AtWU_00065(-1.17474477365),AtWU_01952(-1.37693078454)
ko04012	ErbB signaling pathway	4/1051	8/2290	0.543988	0.848056	AtWU_01916(-2.33513724052),AtWU_08283(-1.2257010012),AtWU_02429(-2.6732370972),AtWU_06737(-2.38064711324)	AtWU_01916(-2.33513724052),AtWU_08283(-1.2257010012),AtWU_02429(-2.6732370972),AtWU_06737(-2.38064711324)
ko03015	mRNA surveillance pathway	23/1051	50/2290	0.549541	0.851325	AtWU_04687(-2.03587953769),AtWU_05242(-1.89318706262),AtWU_07515(1.16116312087),AtWU_05794(-2.28602626111),AtWU_07456(-1.6332306648),AtWU_06563(-2.20082156184),AtWU_04167(-1.49064830799),AtWU_05320(-1.68224559179),AtWU_07881(-2.15280788666),AtWU_07883(-2.0936419059),AtWU_04597(-1.91613668388),AtWU_04583(-1.11844880525),AtWU_02744(-2.29386693516),AtWU_04026(-2.63854607612),AtWU_07320(-1.3609892238…	AtWU_04687(-2.03587953769),AtWU_05242(-1.89318706262),AtWU_07515(1.16116312087),AtWU_05794(-2.28602626111),AtWU_07456(-1.6332306648),AtWU_06563(-2.20082156184),AtWU_04167(-1.49064830799),AtWU_05320(-1.68224559179),AtWU_07881(-2.15280788666),AtWU_07883(-2.0936419059),AtWU_04597(-1.91613668388),AtWU_04583(-1.11844880525),AtWU_02744(-2.29386693516),AtWU_04026(-2.63854607612),AtWU_07320(-1.3609892238…
ko00380	Tryptophan metabolism	22/1051	48/2290	0.560019	0.862134	AtWU_10442(-2.56578279061),AtWU_02998(-1.11350438163),AtWU_05127(-1.36577810505),AtWU_01191(1.46696491651),AtWU_03654(2.02755594834),AtWU_11163(-1.83073747004),AtWU_06331(2.00937964025),AtWU_08399(-1.74817992676),AtWU_05126(-1.42896320761),AtWU_06121(-1.87183772287),AtWU_08098(2.23315349808),AtWU_10043(1.05497320968),AtWU_01928(1.69792395185),AtWU_03135(2.60482262796),AtWU_09710(1.21789313125),At…	AtWU_10442(-2.56578279061),AtWU_02998(-1.11350438163),AtWU_05127(-1.36577810505),AtWU_01191(1.46696491651),AtWU_03654(2.02755594834),AtWU_11163(-1.83073747004),AtWU_06331(2.00937964025),AtWU_08399(-1.74817992676),AtWU_05126(-1.42896320761),AtWU_06121(-1.87183772287),AtWU_08098(2.23315349808),AtWU_10043(1.05497320968),AtWU_01928(1.69792395185),AtWU_03135(2.60482262796),AtWU_09710(1.21789313125),At…
ko04210	Apoptosis	7/1051	15/2290	0.575993	0.873468	AtWU_08283(-1.2257010012),AtWU_01765(-1.4145575243),AtWU_04529(-1.02517448774),AtWU_03212(-1.49814281298),AtWU_04459(-1.95519991092),AtWU_05432(-1.42315134924),AtWU_01952(-1.37693078454)	AtWU_08283(-1.2257010012),AtWU_01765(-1.4145575243),AtWU_04529(-1.02517448774),AtWU_03212(-1.49814281298),AtWU_04459(-1.95519991092),AtWU_05432(-1.42315134924),AtWU_01952(-1.37693078454)
ko04925	Aldosterone synthesis and secretion	3/1051	6/2290	0.576621	0.873468	AtWU_00361(-1.44907749244),AtWU_07711(-2.48788385146),AtWU_05991(-1.56253403579)	AtWU_00361(-1.44907749244),AtWU_07711(-2.48788385146),AtWU_05991(-1.56253403579)
ko00626	Naphthalene degradation	11/1051	24/2290	0.581565	0.873468	AtWU_04134(2.18389736661),AtWU_06722(2.68965363081),AtWU_10350(-1.47406513224),AtWU_09411(1.96768712722),AtWU_03788(-1.12332165896),AtWU_01623(-1.57747781916),AtWU_06678(-1.82643353194),AtWU_07208(-1.92324719554),AtWU_03858(1.31892979775),AtWU_03463(1.67790575064),AtWU_09957(1.21247646091)	AtWU_04134(2.18389736661),AtWU_06722(2.68965363081),AtWU_10350(-1.47406513224),AtWU_09411(1.96768712722),AtWU_03788(-1.12332165896),AtWU_01623(-1.57747781916),AtWU_06678(-1.82643353194),AtWU_07208(-1.92324719554),AtWU_03858(1.31892979775),AtWU_03463(1.67790575064),AtWU_09957(1.21247646091)
ko00710	Carbon fixation in photosynthetic organisms	11/1051	24/2290	0.581565	0.873468	AtWU_09466(-1.51929370293),AtWU_06566(-2.93651155495),AtWU_03076(-1.25728090897),AtWU_08584(-1.5957557891),AtWU_01818(-2.14486014152),AtWU_01445(-3.34141200916),AtWU_09782(-2.94459279151),AtWU_07927(-2.42017888733),AtWU_11136(-1.64103753211),AtWU_03936(-1.60897254432),AtWU_05834(-1.06975424983)	AtWU_09466(-1.51929370293),AtWU_06566(-2.93651155495),AtWU_03076(-1.25728090897),AtWU_08584(-1.5957557891),AtWU_01818(-2.14486014152),AtWU_01445(-3.34141200916),AtWU_09782(-2.94459279151),AtWU_07927(-2.42017888733),AtWU_11136(-1.64103753211),AtWU_03936(-1.60897254432),AtWU_05834(-1.06975424983)
ko00250	Alanine, aspartate and glutamate metabolism	15/1051	33/2290	0.587862	0.877574	AtWU_07331(-1.19801495577),AtWU_09740(-2.21610679703),AtWU_03076(-1.25728090897),AtWU_04297(-2.8081930491),AtWU_01445(-3.34141200916),AtWU_09782(-2.94459279151),AtWU_06880(-1.70624022723),AtWU_06016(-2.38780098068),AtWU_09034(-3.75794948124),AtWU_09283(1.12137007427),AtWU_10185(-1.1426300984),AtWU_05687(-1.21218977039),AtWU_02103(-1.85973843616),AtWU_08517(-2.20400040441),AtWU_07717(1.56686801296)	AtWU_07331(-1.19801495577),AtWU_09740(-2.21610679703),AtWU_03076(-1.25728090897),AtWU_04297(-2.8081930491),AtWU_01445(-3.34141200916),AtWU_09782(-2.94459279151),AtWU_06880(-1.70624022723),AtWU_06016(-2.38780098068),AtWU_09034(-3.75794948124),AtWU_09283(1.12137007427),AtWU_10185(-1.1426300984),AtWU_05687(-1.21218977039),AtWU_02103(-1.85973843616),AtWU_08517(-2.20400040441),AtWU_07717(1.56686801296)
ko00270	Cysteine and methionine metabolism	21/1051	47/2290	0.622729	0.913032	AtWU_08892(-1.55720611523),AtWU_02696(-1.31535956285),AtWU_04550(-1.52573941935),AtWU_03076(-1.25728090897),AtWU_05508(-1.45014418316),AtWU_01993(2.31270948865),AtWU_06877(-1.30157450312),AtWU_08585(-1.47145368287),AtWU_06331(2.00937964025),AtWU_01445(-3.34141200916),AtWU_09782(-2.94459279151),AtWU_02742(-1.1736036324),AtWU_10420(-1.10445287832),AtWU_10948(-3.06196815165),AtWU_10007(-2.1000014161…	AtWU_08892(-1.55720611523),AtWU_02696(-1.31535956285),AtWU_04550(-1.52573941935),AtWU_03076(-1.25728090897),AtWU_05508(-1.45014418316),AtWU_01993(2.31270948865),AtWU_06877(-1.30157450312),AtWU_08585(-1.47145368287),AtWU_06331(2.00937964025),AtWU_01445(-3.34141200916),AtWU_09782(-2.94459279151),AtWU_02742(-1.1736036324),AtWU_10420(-1.10445287832),AtWU_10948(-3.06196815165),AtWU_10007(-2.1000014161…
ko00261	Monobactam biosynthesis	2/1051	4/2290	0.62368	0.913032	AtWU_06686(4.58005708776),AtWU_10303(-1.00203882921)	AtWU_06686(4.58005708776),AtWU_10303(-1.00203882921)
ko04370	VEGF signaling pathway	5/1051	11/2290	0.626442	0.913032	AtWU_07185(-1.11490602743),AtWU_08283(-1.2257010012),AtWU_07789(-2.75936222054),AtWU_06014(-2.64653045529),AtWU_08642(-1.12205827481)	AtWU_07185(-1.11490602743),AtWU_08283(-1.2257010012),AtWU_07789(-2.75936222054),AtWU_06014(-2.64653045529),AtWU_08642(-1.12205827481)
ko04720	Long-term potentiation	5/1051	11/2290	0.626442	0.913032	AtWU_07456(-1.6332306648),AtWU_08283(-1.2257010012),AtWU_05320(-1.68224559179),AtWU_07711(-2.48788385146),AtWU_05991(-1.56253403579)	AtWU_07456(-1.6332306648),AtWU_08283(-1.2257010012),AtWU_05320(-1.68224559179),AtWU_07711(-2.48788385146),AtWU_05991(-1.56253403579)
ko00910	Nitrogen metabolism	8/1051	18/2290	0.638381	0.924961	AtWU_07331(-1.19801495577),AtWU_08653(2.35515154727),AtWU_03654(2.02755594834),AtWU_11168(1.59439588132),AtWU_03413(-1.01651885904),AtWU_08098(2.23315349808),AtWU_10595(2.06180548242),AtWU_05687(-1.21218977039)	AtWU_07331(-1.19801495577),AtWU_08653(2.35515154727),AtWU_03654(2.02755594834),AtWU_11168(1.59439588132),AtWU_03413(-1.01651885904),AtWU_08098(2.23315349808),AtWU_10595(2.06180548242),AtWU_05687(-1.21218977039)
ko00020	Citrate cycle (TCA cycle)	15/1051	34/2290	0.647327	0.927013	AtWU_07375(-1.52241425978),AtWU_06398(-1.81328985972),AtWU_06399(-1.5365461995),AtWU_06566(-2.93651155495),AtWU_08657(-1.23520948088),AtWU_07845(-1.37072252871),AtWU_00972(-1.78983236299),AtWU_08294(-2.34311379491),AtWU_07927(-2.42017888733),AtWU_04770(-1.89216176609),AtWU_01447(-2.13323620393),AtWU_02947(-2.50953574143),AtWU_10868(-1.15650386999),AtWU_02730(-1.63549351463),AtWU_04646(-2.76627395…	AtWU_07375(-1.52241425978),AtWU_06398(-1.81328985972),AtWU_06399(-1.5365461995),AtWU_06566(-2.93651155495),AtWU_08657(-1.23520948088),AtWU_07845(-1.37072252871),AtWU_00972(-1.78983236299),AtWU_08294(-2.34311379491),AtWU_07927(-2.42017888733),AtWU_04770(-1.89216176609),AtWU_01447(-2.13323620393),AtWU_02947(-2.50953574143),AtWU_10868(-1.15650386999),AtWU_02730(-1.63549351463),AtWU_04646(-2.76627395…
ko00965	Betalain biosynthesis	4/1051	9/2290	0.659408	0.927013	AtWU_05726(-1.18535071431),AtWU_03771(1.98884948883),AtWU_11178(-2.20554557915),AtWU_10998(1.44293884021)	AtWU_05726(-1.18535071431),AtWU_03771(1.98884948883),AtWU_11178(-2.20554557915),AtWU_10998(1.44293884021)
ko04650	Natural killer cell mediated cytotoxicity	4/1051	9/2290	0.659408	0.927013	AtWU_07185(-1.11490602743),AtWU_08283(-1.2257010012),AtWU_02429(-2.6732370972),AtWU_06737(-2.38064711324)	AtWU_07185(-1.11490602743),AtWU_08283(-1.2257010012),AtWU_02429(-2.6732370972),AtWU_06737(-2.38064711324)
ko04662	B cell receptor signaling pathway	4/1051	9/2290	0.659408	0.927013	AtWU_07185(-1.11490602743),AtWU_01916(-2.33513724052),AtWU_08283(-1.2257010012),AtWU_02429(-2.6732370972)	AtWU_07185(-1.11490602743),AtWU_01916(-2.33513724052),AtWU_08283(-1.2257010012),AtWU_02429(-2.6732370972)
ko00360	Phenylalanine metabolism	18/1051	41/2290	0.659941	0.927013	AtWU_10664(-1.71771835091),AtWU_07613(1.2418782472),AtWU_05127(-1.36577810505),AtWU_03076(-1.25728090897),AtWU_07951(3.68648957222),AtWU_06331(2.00937964025),AtWU_01445(-3.34141200916),AtWU_02918(1.44253455637),AtWU_09782(-2.94459279151),AtWU_05126(-1.42896320761),AtWU_03802(-1.45456410958),AtWU_00609(-1.32385150104),AtWU_01928(1.69792395185),AtWU_06531(-1.1061289309),AtWU_07791(1.4354857154),AtW…	AtWU_10664(-1.71771835091),AtWU_07613(1.2418782472),AtWU_05127(-1.36577810505),AtWU_03076(-1.25728090897),AtWU_07951(3.68648957222),AtWU_06331(2.00937964025),AtWU_01445(-3.34141200916),AtWU_02918(1.44253455637),AtWU_09782(-2.94459279151),AtWU_05126(-1.42896320761),AtWU_03802(-1.45456410958),AtWU_00609(-1.32385150104),AtWU_01928(1.69792395185),AtWU_06531(-1.1061289309),AtWU_07791(1.4354857154),AtW…
ko03030	DNA replication	14/1051	32/2290	0.662379	0.927013	AtWU_11040(-2.40779010644),AtWU_05366(-1.09187094425),AtWU_07219(-2.05163796239),AtWU_03226(-1.22137777838),AtWU_09442(-2.74451496035),AtWU_04299(-1.20963798637),AtWU_01723(-1.91494592723),AtWU_05989(-1.41251352738),AtWU_04961(-1.45313275859),AtWU_05214(-2.8446986379),AtWU_04715(-1.04962118456),AtWU_01107(-1.01375339811),AtWU_02477(-1.10831185194),AtWU_00921(-1.21988310659)	AtWU_11040(-2.40779010644),AtWU_05366(-1.09187094425),AtWU_07219(-2.05163796239),AtWU_03226(-1.22137777838),AtWU_09442(-2.74451496035),AtWU_04299(-1.20963798637),AtWU_01723(-1.91494592723),AtWU_05989(-1.41251352738),AtWU_04961(-1.45313275859),AtWU_05214(-2.8446986379),AtWU_04715(-1.04962118456),AtWU_01107(-1.01375339811),AtWU_02477(-1.10831185194),AtWU_00921(-1.21988310659)
ko00970	Aminoacyl-tRNA biosynthesis	17/1051	39/2290	0.673368	0.931753	AtWU_08878(1.07646720722),AtWU_09594(-1.09237526817),AtWU_05430(-3.91099828312),AtWU_07485(-1.97071807959),AtWU_02407(-2.47859119251),AtWU_03840(-1.02886674983),AtWU_01940(-1.28130001892),AtWU_08266(-1.37195667202),AtWU_09081(-2.03414618714),AtWU_05296(-1.75813466479),AtWU_06551(-1.47155882988),AtWU_04456(-2.67264731368),AtWU_02432(-2.6508498971),AtWU_06177(-1.94912438807),AtWU_11086(-1.594377518…	AtWU_08878(1.07646720722),AtWU_09594(-1.09237526817),AtWU_05430(-3.91099828312),AtWU_07485(-1.97071807959),AtWU_02407(-2.47859119251),AtWU_03840(-1.02886674983),AtWU_01940(-1.28130001892),AtWU_08266(-1.37195667202),AtWU_09081(-2.03414618714),AtWU_05296(-1.75813466479),AtWU_06551(-1.47155882988),AtWU_04456(-2.67264731368),AtWU_02432(-2.6508498971),AtWU_06177(-1.94912438807),AtWU_11086(-1.594377518…
ko04142	Lysosome	17/1051	39/2290	0.673368	0.931753	AtWU_11044(-1.65516707943),AtWU_02630(-1.66478672516),AtWU_00804(-2.6734277989),AtWU_11264(1.11715559473),AtWU_05117(2.06123377438),AtWU_05133(1.00786461757),AtWU_02729(-1.09369035367),AtWU_08300(-1.3228822838),AtWU_09114(-1.47786406993),AtWU_08887(-1.04113877234),AtWU_02353(1.59308366581),AtWU_05379(1.00809822559),AtWU_00174(-1.16090658032),AtWU_08726(1.20475311853),AtWU_07710(1.71548378701),AtW…	AtWU_11044(-1.65516707943),AtWU_02630(-1.66478672516),AtWU_00804(-2.6734277989),AtWU_11264(1.11715559473),AtWU_05117(2.06123377438),AtWU_05133(1.00786461757),AtWU_02729(-1.09369035367),AtWU_08300(-1.3228822838),AtWU_09114(-1.47786406993),AtWU_08887(-1.04113877234),AtWU_02353(1.59308366581),AtWU_05379(1.00809822559),AtWU_00174(-1.16090658032),AtWU_08726(1.20475311853),AtWU_07710(1.71548378701),AtW…
ko00300	Lysine biosynthesis	6/1051	14/2290	0.687777	0.931753	AtWU_02993(-2.5083090333),AtWU_11103(-1.2983309143),AtWU_03065(-1.44183403317),AtWU_06331(2.00937964025),AtWU_06686(4.58005708776),AtWU_10303(-1.00203882921)	AtWU_02993(-2.5083090333),AtWU_11103(-1.2983309143),AtWU_03065(-1.44183403317),AtWU_06331(2.00937964025),AtWU_06686(4.58005708776),AtWU_10303(-1.00203882921)
ko00565	Ether lipid metabolism	6/1051	14/2290	0.687777	0.931753	AtWU_02836(-1.50521759005),AtWU_10709(-1.34937410981),AtWU_06014(-2.64653045529),AtWU_09281(-1.44147125908),AtWU_07261(-1.02735650668),AtWU_07919(-2.12656702052)	AtWU_02836(-1.50521759005),AtWU_10709(-1.34937410981),AtWU_06014(-2.64653045529),AtWU_09281(-1.44147125908),AtWU_07261(-1.02735650668),AtWU_07919(-2.12656702052)
ko00900	Terpenoid backbone biosynthesis	9/1051	21/2290	0.689512	0.931753	AtWU_02675(-1.25798805708),AtWU_03088(1.07922759501),AtWU_09577(-1.71462405166),AtWU_04594(-1.86956496537),AtWU_02741(1.19335491207),AtWU_10043(1.05497320968),AtWU_05845(-2.3756758273),AtWU_01802(-1.9860787326),AtWU_02739(-1.61095561333)	AtWU_02675(-1.25798805708),AtWU_03088(1.07922759501),AtWU_09577(-1.71462405166),AtWU_04594(-1.86956496537),AtWU_02741(1.19335491207),AtWU_10043(1.05497320968),AtWU_05845(-2.3756758273),AtWU_01802(-1.9860787326),AtWU_02739(-1.61095561333)
ko01212	Fatty acid metabolism	15/1051	35/2290	0.701994	0.931753	AtWU_11044(-1.65516707943),AtWU_10213(-1.51618655785),AtWU_03037(-1.01324847167),AtWU_08023(-2.18366567729),AtWU_10043(1.05497320968),AtWU_06053(-1.51916880467),AtWU_09750(-1.20906998072),AtWU_04560(-1.03250067387),AtWU_04901(1.39536583696),AtWU_06116(-1.94783148047),AtWU_01774(-2.02199857213),AtWU_08689(-2.39474702721),AtWU_09158(-1.36827176272),AtWU_07946(-1.09447029878),AtWU_04971(-1.047098057…	AtWU_11044(-1.65516707943),AtWU_10213(-1.51618655785),AtWU_03037(-1.01324847167),AtWU_08023(-2.18366567729),AtWU_10043(1.05497320968),AtWU_06053(-1.51916880467),AtWU_09750(-1.20906998072),AtWU_04560(-1.03250067387),AtWU_04901(1.39536583696),AtWU_06116(-1.94783148047),AtWU_01774(-2.02199857213),AtWU_08689(-2.39474702721),AtWU_09158(-1.36827176272),AtWU_07946(-1.09447029878),AtWU_04971(-1.047098057…
ko00254	Aflatoxin biosynthesis	1/1051	2/2290	0.707376	0.931753	AtWU_01774(-2.02199857213)	AtWU_01774(-2.02199857213)
ko00332	Carbapenem biosynthesis	1/1051	2/2290	0.707376	0.931753	AtWU_01891(1.73371307934)	AtWU_01891(1.73371307934)
ko00909	Sesquiterpenoid and triterpenoid biosynthesis	1/1051	2/2290	0.707376	0.931753	AtWU_10590(-1.88328387407)	AtWU_10590(-1.88328387407)
ko04744	Phototransduction	1/1051	2/2290	0.707376	0.931753	AtWU_00386(-1.08813508711)	AtWU_00386(-1.08813508711)
ko04745	Phototransduction - fly	1/1051	2/2290	0.707376	0.931753	AtWU_01952(-1.37693078454)	AtWU_01952(-1.37693078454)
ko01220	Degradation of aromatic compounds	14/1051	33/2290	0.717285	0.935555	AtWU_04134(2.18389736661),AtWU_06722(2.68965363081),AtWU_10350(-1.47406513224),AtWU_09411(1.96768712722),AtWU_03788(-1.12332165896),AtWU_11132(-1.83011775222),AtWU_01623(-1.57747781916),AtWU_06678(-1.82643353194),AtWU_03917(-5.56109709344),AtWU_07208(-1.92324719554),AtWU_03858(1.31892979775),AtWU_03463(1.67790575064),AtWU_09957(1.21247646091),AtWU_01694(-2.78814758551)	AtWU_04134(2.18389736661),AtWU_06722(2.68965363081),AtWU_10350(-1.47406513224),AtWU_09411(1.96768712722),AtWU_03788(-1.12332165896),AtWU_11132(-1.83011775222),AtWU_01623(-1.57747781916),AtWU_06678(-1.82643353194),AtWU_03917(-5.56109709344),AtWU_07208(-1.92324719554),AtWU_03858(1.31892979775),AtWU_03463(1.67790575064),AtWU_09957(1.21247646091),AtWU_01694(-2.78814758551)
ko00521	Streptomycin biosynthesis	5/1051	12/2290	0.717858	0.935555	AtWU_07584(-1.39900549492),AtWU_04968(1.50304976425),AtWU_08148(-1.02805488536),AtWU_10598(-1.45824735042),AtWU_10836(1.01853713709)	AtWU_07584(-1.39900549492),AtWU_04968(1.50304976425),AtWU_08148(-1.02805488536),AtWU_10598(-1.45824735042),AtWU_10836(1.01853713709)
ko00071	Fatty acid degradation	10/1051	24/2290	0.732006	0.93656	AtWU_10213(-1.51618655785),AtWU_04134(2.18389736661),AtWU_06722(2.68965363081),AtWU_08023(-2.18366567729),AtWU_10043(1.05497320968),AtWU_09750(-1.20906998072),AtWU_06116(-1.94783148047),AtWU_09567(-2.98225625543),AtWU_09158(-1.36827176272),AtWU_11020(-2.29231589245)	AtWU_10213(-1.51618655785),AtWU_04134(2.18389736661),AtWU_06722(2.68965363081),AtWU_08023(-2.18366567729),AtWU_10043(1.05497320968),AtWU_09750(-1.20906998072),AtWU_06116(-1.94783148047),AtWU_09567(-2.98225625543),AtWU_09158(-1.36827176272),AtWU_11020(-2.29231589245)
ko00982	Drug metabolism - cytochrome P450	10/1051	24/2290	0.732006	0.93656	AtWU_03526(-1.55438113969),AtWU_05127(-1.36577810505),AtWU_04134(2.18389736661),AtWU_06722(2.68965363081),AtWU_07369(-1.83423802559),AtWU_01807(2.73973376334),AtWU_06696(3.74361441708),AtWU_01166(2.76259494682),AtWU_00918(-3.44049641025),AtWU_08496(-4.92546970656)	AtWU_03526(-1.55438113969),AtWU_05127(-1.36577810505),AtWU_04134(2.18389736661),AtWU_06722(2.68965363081),AtWU_07369(-1.83423802559),AtWU_01807(2.73973376334),AtWU_06696(3.74361441708),AtWU_01166(2.76259494682),AtWU_00918(-3.44049641025),AtWU_08496(-4.92546970656)
ko04910	Insulin signaling pathway	13/1051	31/2290	0.733297	0.93656	AtWU_07632(-1.85158363181),AtWU_01916(-2.33513724052),AtWU_07456(-1.6332306648),AtWU_08283(-1.2257010012),AtWU_05320(-1.68224559179),AtWU_10313(1.49912081886),AtWU_02429(-2.6732370972),AtWU_10976(-1.29533755522),AtWU_08148(-1.02805488536),AtWU_04459(-1.95519991092),AtWU_01774(-2.02199857213),AtWU_07711(-2.48788385146),AtWU_05991(-1.56253403579)	AtWU_07632(-1.85158363181),AtWU_01916(-2.33513724052),AtWU_07456(-1.6332306648),AtWU_08283(-1.2257010012),AtWU_05320(-1.68224559179),AtWU_10313(1.49912081886),AtWU_02429(-2.6732370972),AtWU_10976(-1.29533755522),AtWU_08148(-1.02805488536),AtWU_04459(-1.95519991092),AtWU_01774(-2.02199857213),AtWU_07711(-2.48788385146),AtWU_05991(-1.56253403579)
ko00643	Styrene degradation	7/1051	17/2290	0.735634	0.93656	AtWU_06528(-1.39626312041),AtWU_06527(-1.13633361285),AtWU_03654(2.02755594834),AtWU_05234(1.4888058606),AtWU_08098(2.23315349808),AtWU_01928(1.69792395185),AtWU_07791(1.4354857154)	AtWU_06528(-1.39626312041),AtWU_06527(-1.13633361285),AtWU_03654(2.02755594834),AtWU_05234(1.4888058606),AtWU_08098(2.23315349808),AtWU_01928(1.69792395185),AtWU_07791(1.4354857154)
ko01230	Biosynthesis of amino acids	56/1051	129/2290	0.74934	0.93656	AtWU_09466(-1.51929370293),AtWU_07331(-1.19801495577),AtWU_07336(1.12712385888),AtWU_08892(-1.55720611523),AtWU_02696(-1.31535956285),AtWU_00885(-1.02716231158),AtWU_03076(-1.25728090897),AtWU_08657(-1.23520948088),AtWU_05508(-1.45014418316),AtWU_02993(-2.5083090333),AtWU_11103(-1.2983309143),AtWU_03065(-1.44183403317),AtWU_01853(-1.63935086221),AtWU_03034(-1.10457434863),AtWU_01471(-1.3695613386…	AtWU_09466(-1.51929370293),AtWU_07331(-1.19801495577),AtWU_07336(1.12712385888),AtWU_08892(-1.55720611523),AtWU_02696(-1.31535956285),AtWU_00885(-1.02716231158),AtWU_03076(-1.25728090897),AtWU_08657(-1.23520948088),AtWU_05508(-1.45014418316),AtWU_02993(-2.5083090333),AtWU_11103(-1.2983309143),AtWU_03065(-1.44183403317),AtWU_01853(-1.63935086221),AtWU_03034(-1.10457434863),AtWU_01471(-1.3695613386…
ko03430	Mismatch repair	9/1051	22/2290	0.752334	0.93656	AtWU_02817(-1.76869495036),AtWU_03226(-1.22137777838),AtWU_00314(-2.77933877595),AtWU_09442(-2.74451496035),AtWU_04299(-1.20963798637),AtWU_05989(-1.41251352738),AtWU_04961(-1.45313275859),AtWU_04715(-1.04962118456),AtWU_02477(-1.10831185194)	AtWU_02817(-1.76869495036),AtWU_03226(-1.22137777838),AtWU_00314(-2.77933877595),AtWU_09442(-2.74451496035),AtWU_04299(-1.20963798637),AtWU_05989(-1.41251352738),AtWU_04961(-1.45313275859),AtWU_04715(-1.04962118456),AtWU_02477(-1.10831185194)
ko00430	Taurine and hypotaurine metabolism	4/1051	10/2290	0.75307	0.93656	AtWU_00339(1.50091740211),AtWU_04297(-2.8081930491),AtWU_03138(2.27719032651),AtWU_05835(-1.21588138545)	AtWU_00339(1.50091740211),AtWU_04297(-2.8081930491),AtWU_03138(2.27719032651),AtWU_05835(-1.21588138545)
ko04973	Carbohydrate digestion and absorption	4/1051	10/2290	0.75307	0.93656	AtWU_06627(-4.67730060342),AtWU_08148(-1.02805488536),AtWU_11432(-2.21214145116),AtWU_00790(-5.26736175434)	AtWU_06627(-4.67730060342),AtWU_08148(-1.02805488536),AtWU_11432(-2.21214145116),AtWU_00790(-5.26736175434)
ko04320	Dorso-ventral axis formation	2/1051	5/2290	0.757258	0.93656	AtWU_08283(-1.2257010012),AtWU_02429(-2.6732370972)	AtWU_08283(-1.2257010012),AtWU_02429(-2.6732370972)
ko04392	Hippo signaling pathway - multiple species	2/1051	5/2290	0.757258	0.93656	AtWU_00062(-1.77987486065),AtWU_06737(-2.38064711324)	AtWU_00062(-1.77987486065),AtWU_06737(-2.38064711324)
ko04260	Cardiac muscle contraction	6/1051	15/2290	0.7623	0.93656	AtWU_02677(1.49404520524),AtWU_08586(1.65577035118),AtWU_06481(1.85091092489),AtWU_11432(-2.21214145116),AtWU_06198(1.10210055036),AtWU_00790(-5.26736175434)	AtWU_02677(1.49404520524),AtWU_08586(1.65577035118),AtWU_06481(1.85091092489),AtWU_11432(-2.21214145116),AtWU_06198(1.10210055036),AtWU_00790(-5.26736175434)
ko00760	Nicotinate and nicotinamide metabolism	8/1051	20/2290	0.774115	0.93656	AtWU_00196(-1.24989308955),AtWU_05571(1.10504601656),AtWU_08901(-1.17813861148),AtWU_10491(-1.39956534575),AtWU_06907(-1.95966953338),AtWU_01123(-1.19445503958),AtWU_04915(-2.52525742413),AtWU_10957(-2.95630178367)	AtWU_00196(-1.24989308955),AtWU_05571(1.10504601656),AtWU_08901(-1.17813861148),AtWU_10491(-1.39956534575),AtWU_06907(-1.95966953338),AtWU_01123(-1.19445503958),AtWU_04915(-2.52525742413),AtWU_10957(-2.95630178367)
ko00620	Pyruvate metabolism	19/1051	46/2290	0.78187	0.93656	AtWU_07375(-1.52241425978),AtWU_06566(-2.93651155495),AtWU_03065(-1.44183403317),AtWU_04057(-2.99711306789),AtWU_01818(-2.14486014152),AtWU_05131(-2.25818085602),AtWU_07953(1.10374500495),AtWU_00548(1.17403137791),AtWU_00787(-2.15044381949),AtWU_02067(-2.27502142503),AtWU_10043(1.05497320968),AtWU_07927(-2.42017888733),AtWU_07425(-2.10688068347),AtWU_01447(-2.13323620393),AtWU_03211(1.01990203969…	AtWU_07375(-1.52241425978),AtWU_06566(-2.93651155495),AtWU_03065(-1.44183403317),AtWU_04057(-2.99711306789),AtWU_01818(-2.14486014152),AtWU_05131(-2.25818085602),AtWU_07953(1.10374500495),AtWU_00548(1.17403137791),AtWU_00787(-2.15044381949),AtWU_02067(-2.27502142503),AtWU_10043(1.05497320968),AtWU_07927(-2.42017888733),AtWU_07425(-2.10688068347),AtWU_01447(-2.13323620393),AtWU_03211(1.01990203969…
ko03010	Ribosome	42/1051	99/2290	0.79118	0.93656	AtWU_06488(1.64729335553),AtWU_04308(1.26711076882),AtWU_10933(1.09427187058),AtWU_07505(1.64233636103),AtWU_04513(-1.42980775023),AtWU_05855(1.5552936728),AtWU_10219(-2.28363934374),AtWU_00149(1.4998161239),AtWU_00297(-1.0628284865),AtWU_05368(1.09319145014),AtWU_10995(-1.81511964398),AtWU_07598(1.48112989838),AtWU_01831(3.92301458221),AtWU_04423(1.96513162822),AtWU_03982(1.47808225991),AtWU_102…	AtWU_06488(1.64729335553),AtWU_04308(1.26711076882),AtWU_10933(1.09427187058),AtWU_07505(1.64233636103),AtWU_04513(-1.42980775023),AtWU_05855(1.5552936728),AtWU_10219(-2.28363934374),AtWU_00149(1.4998161239),AtWU_00297(-1.0628284865),AtWU_05368(1.09319145014),AtWU_10995(-1.81511964398),AtWU_07598(1.48112989838),AtWU_01831(3.92301458221),AtWU_04423(1.96513162822),AtWU_03982(1.47808225991),AtWU_102…
ko02010	ABC transporters	3/1051	8/2290	0.795313	0.93656	AtWU_02869(-1.3623249451),AtWU_10575(-1.15263087753),AtWU_03193(1.11000925532)	AtWU_02869(-1.3623249451),AtWU_10575(-1.15263087753),AtWU_03193(1.11000925532)
ko04920	Adipocytokine signaling pathway	3/1051	8/2290	0.795313	0.93656	AtWU_09704(1.16928795462),AtWU_10265(-1.55229662331),AtWU_09750(-1.20906998072)	AtWU_09704(1.16928795462),AtWU_10265(-1.55229662331),AtWU_09750(-1.20906998072)
ko04066	HIF-1 signaling pathway	7/1051	18/2290	0.797522	0.93656	AtWU_09466(-1.51929370293),AtWU_06421(2.15206743296),AtWU_07375(-1.52241425978),AtWU_08283(-1.2257010012),AtWU_10976(-1.29533755522),AtWU_10285(1.99854202483),AtWU_08148(-1.02805488536)	AtWU_09466(-1.51929370293),AtWU_06421(2.15206743296),AtWU_07375(-1.52241425978),AtWU_08283(-1.2257010012),AtWU_10976(-1.29533755522),AtWU_10285(1.99854202483),AtWU_08148(-1.02805488536)
ko01200	Carbon metabolism	56/1051	131/2290	0.797838	0.93656	AtWU_09466(-1.51929370293),AtWU_10442(-2.56578279061),AtWU_04727(-2.41623940846),AtWU_10213(-1.51618655785),AtWU_07375(-1.52241425978),AtWU_09769(-1.4563662103),AtWU_06566(-2.93651155495),AtWU_01939(-1.60163171615),AtWU_03076(-1.25728090897),AtWU_08657(-1.23520948088),AtWU_05564(-2.63745880824),AtWU_01853(-1.63935086221),AtWU_07845(-1.37072252871),AtWU_03034(-1.10457434863),AtWU_01191(1.466964916…	AtWU_09466(-1.51929370293),AtWU_10442(-2.56578279061),AtWU_04727(-2.41623940846),AtWU_10213(-1.51618655785),AtWU_07375(-1.52241425978),AtWU_09769(-1.4563662103),AtWU_06566(-2.93651155495),AtWU_01939(-1.60163171615),AtWU_03076(-1.25728090897),AtWU_08657(-1.23520948088),AtWU_05564(-2.63745880824),AtWU_01853(-1.63935086221),AtWU_07845(-1.37072252871),AtWU_03034(-1.10457434863),AtWU_01191(1.466964916…
ko00510	N-Glycan biosynthesis	12/1051	30/2290	0.797957	0.93656	AtWU_02033(2.03297101533),AtWU_05717(1.86588067118),AtWU_07960(1.29254701876),AtWU_00077(-2.20438247509),AtWU_08241(-1.71715405851),AtWU_00054(-1.62349394355),AtWU_04927(-1.0447414908),AtWU_05396(1.30483727396),AtWU_05654(-3.41169321644),AtWU_00069(-1.62514069774),AtWU_07776(-1.42308055325),AtWU_04957(1.81563687071)	AtWU_02033(2.03297101533),AtWU_05717(1.86588067118),AtWU_07960(1.29254701876),AtWU_00077(-2.20438247509),AtWU_08241(-1.71715405851),AtWU_00054(-1.62349394355),AtWU_04927(-1.0447414908),AtWU_05396(1.30483727396),AtWU_05654(-3.41169321644),AtWU_00069(-1.62514069774),AtWU_07776(-1.42308055325),AtWU_04957(1.81563687071)
ko04152	AMPK signaling pathway	10/1051	26/2290	0.832006	0.93656	AtWU_07632(-1.85158363181),AtWU_09704(1.16928795462),AtWU_10313(1.49912081886),AtWU_04583(-1.11844880525),AtWU_03507(-1.44138107077),AtWU_10265(-1.55229662331),AtWU_00420(-1.35269853273),AtWU_04459(-1.95519991092),AtWU_01774(-2.02199857213),AtWU_07946(-1.09447029878)	AtWU_07632(-1.85158363181),AtWU_09704(1.16928795462),AtWU_10313(1.49912081886),AtWU_04583(-1.11844880525),AtWU_03507(-1.44138107077),AtWU_10265(-1.55229662331),AtWU_00420(-1.35269853273),AtWU_04459(-1.95519991092),AtWU_01774(-2.02199857213),AtWU_07946(-1.09447029878)
ko00561	Glycerolipid metabolism	12/1051	31/2290	0.838795	0.93656	AtWU_02836(-1.50521759005),AtWU_08898(2.19775957405),AtWU_03332(1.51102816673),AtWU_11280(-2.23420714033),AtWU_09631(-1.68125340964),AtWU_04093(-1.13158261657),AtWU_09071(-1.20320794639),AtWU_00891(-2.09871485458),AtWU_02961(-1.24717676762),AtWU_03709(1.22725896615),AtWU_03708(1.06392221655),AtWU_01129(-1.80004909531)	AtWU_02836(-1.50521759005),AtWU_08898(2.19775957405),AtWU_03332(1.51102816673),AtWU_11280(-2.23420714033),AtWU_09631(-1.68125340964),AtWU_04093(-1.13158261657),AtWU_09071(-1.20320794639),AtWU_00891(-2.09871485458),AtWU_02961(-1.24717676762),AtWU_03709(1.22725896615),AtWU_03708(1.06392221655),AtWU_01129(-1.80004909531)
ko00401	Novobiocin biosynthesis	1/1051	3/2290	0.841793	0.93656	AtWU_06331(2.00937964025)	AtWU_06331(2.00937964025)
ko04215	Apoptosis - multiple species	1/1051	3/2290	0.841793	0.93656	AtWU_09908(-1.68744601267)	AtWU_09908(-1.68744601267)
ko04975	Fat digestion and absorption	1/1051	3/2290	0.841793	0.93656	AtWU_03076(-1.25728090897)	AtWU_03076(-1.25728090897)
ko04145	Phagosome	14/1051	36/2290	0.845911	0.93656	AtWU_07426(-1.82244649448),AtWU_07185(-1.11490602743),AtWU_06742(-1.32312256788),AtWU_06058(1.15165048849),AtWU_08887(-1.04113877234),AtWU_06072(1.49071373543),AtWU_02353(1.59308366581),AtWU_05649(-1.76433875531),AtWU_05432(-1.42315134924),AtWU_07710(1.71548378701),AtWU_04185(1.79801419211),AtWU_07734(-1.67259734951),AtWU_08854(-1.82407102743),AtWU_01952(-1.37693078454)	AtWU_07426(-1.82244649448),AtWU_07185(-1.11490602743),AtWU_06742(-1.32312256788),AtWU_06058(1.15165048849),AtWU_08887(-1.04113877234),AtWU_06072(1.49071373543),AtWU_02353(1.59308366581),AtWU_05649(-1.76433875531),AtWU_05432(-1.42315134924),AtWU_07710(1.71548378701),AtWU_04185(1.79801419211),AtWU_07734(-1.67259734951),AtWU_08854(-1.82407102743),AtWU_01952(-1.37693078454)
ko00364	Fluorobenzoate degradation	2/1051	6/2290	0.847576	0.93656	AtWU_08449(-1.10418672973),AtWU_03917(-5.56109709344)	AtWU_08449(-1.10418672973),AtWU_03917(-5.56109709344)
ko00930	Caprolactam degradation	2/1051	6/2290	0.847576	0.93656	AtWU_06116(-1.94783148047),AtWU_01694(-2.78814758551)	AtWU_06116(-1.94783148047),AtWU_01694(-2.78814758551)
ko04721	Synaptic vesicle cycle	9/1051	24/2290	0.849914	0.93656	AtWU_03657(-1.56765121474),AtWU_02729(-1.09369035367),AtWU_06058(1.15165048849),AtWU_08887(-1.04113877234),AtWU_06072(1.49071373543),AtWU_02353(1.59308366581),AtWU_10571(-1.84298715729),AtWU_07710(1.71548378701),AtWU_10297(1.03658852249)	AtWU_03657(-1.56765121474),AtWU_02729(-1.09369035367),AtWU_06058(1.15165048849),AtWU_08887(-1.04113877234),AtWU_06072(1.49071373543),AtWU_02353(1.59308366581),AtWU_10571(-1.84298715729),AtWU_07710(1.71548378701),AtWU_10297(1.03658852249)
ko00625	Chloroalkane and chloroalkene degradation	5/1051	14/2290	0.849932	0.93656	AtWU_09680(3.23342872221),AtWU_02241(2.5973273481),AtWU_04134(2.18389736661),AtWU_06722(2.68965363081),AtWU_01859(1.13725737923)	AtWU_09680(3.23342872221),AtWU_02241(2.5973273481),AtWU_04134(2.18389736661),AtWU_06722(2.68965363081),AtWU_01859(1.13725737923)
ko04962	Vasopressin-regulated water reabsorption	5/1051	14/2290	0.849932	0.93656	AtWU_06148(-2.07628614207),AtWU_05306(3.04795483964),AtWU_07711(-2.48788385146),AtWU_05991(-1.56253403579),AtWU_05839(-3.75934921)	AtWU_06148(-2.07628614207),AtWU_05306(3.04795483964),AtWU_07711(-2.48788385146),AtWU_05991(-1.56253403579),AtWU_05839(-3.75934921)
ko00040	Pentose and glucuronate interconversions	15/1051	39/2290	0.865	0.93656	AtWU_09859(2.48504399789),AtWU_11100(-3.15569365415),AtWU_03690(-1.45443117159),AtWU_03752(1.17575831118),AtWU_09454(1.39734437027),AtWU_05942(1.87780248526),AtWU_10344(4.07355334412),AtWU_11136(-1.64103753211),AtWU_06618(-4.55356779112),AtWU_01478(1.34426792767),AtWU_05303(1.91717100505),AtWU_04199(1.79758906283),AtWU_00904(1.66865861623),AtWU_03362(2.63075307985),AtWU_04112(1.8905328587)	AtWU_09859(2.48504399789),AtWU_11100(-3.15569365415),AtWU_03690(-1.45443117159),AtWU_03752(1.17575831118),AtWU_09454(1.39734437027),AtWU_05942(1.87780248526),AtWU_10344(4.07355334412),AtWU_11136(-1.64103753211),AtWU_06618(-4.55356779112),AtWU_01478(1.34426792767),AtWU_05303(1.91717100505),AtWU_04199(1.79758906283),AtWU_00904(1.66865861623),AtWU_03362(2.63075307985),AtWU_04112(1.8905328587)
ko00350	Tyrosine metabolism	20/1051	51/2290	0.866811	0.93656	AtWU_07613(1.2418782472),AtWU_05127(-1.36577810505),AtWU_03076(-1.25728090897),AtWU_07951(3.68648957222),AtWU_05726(-1.18535071431),AtWU_06528(-1.39626312041),AtWU_06527(-1.13633361285),AtWU_04134(2.18389736661),AtWU_03771(1.98884948883),AtWU_06331(2.00937964025),AtWU_01445(-3.34141200916),AtWU_09782(-2.94459279151),AtWU_06722(2.68965363081),AtWU_03802(-1.45456410958),AtWU_05234(1.4888058606),AtW…	AtWU_07613(1.2418782472),AtWU_05127(-1.36577810505),AtWU_03076(-1.25728090897),AtWU_07951(3.68648957222),AtWU_05726(-1.18535071431),AtWU_06528(-1.39626312041),AtWU_06527(-1.13633361285),AtWU_04134(2.18389736661),AtWU_03771(1.98884948883),AtWU_06331(2.00937964025),AtWU_01445(-3.34141200916),AtWU_09782(-2.94459279151),AtWU_06722(2.68965363081),AtWU_03802(-1.45456410958),AtWU_05234(1.4888058606),AtW…
ko00220	Arginine biosynthesis	8/1051	22/2290	0.868375	0.93656	AtWU_03076(-1.25728090897),AtWU_01471(-1.36956133867),AtWU_01445(-3.34141200916),AtWU_09782(-2.94459279151),AtWU_00055(-1.983392406),AtWU_10558(-1.61038030502),AtWU_05687(-1.21218977039),AtWU_02103(-1.85973843616)	AtWU_03076(-1.25728090897),AtWU_01471(-1.36956133867),AtWU_01445(-3.34141200916),AtWU_09782(-2.94459279151),AtWU_00055(-1.983392406),AtWU_10558(-1.61038030502),AtWU_05687(-1.21218977039),AtWU_02103(-1.85973843616)
ko04922	Glucagon signaling pathway	6/1051	17/2290	0.870248	0.93656	AtWU_10585(-1.22273284133),AtWU_07375(-1.52241425978),AtWU_07425(-2.10688068347),AtWU_01774(-2.02199857213),AtWU_07711(-2.48788385146),AtWU_05991(-1.56253403579)	AtWU_10585(-1.22273284133),AtWU_07375(-1.52241425978),AtWU_07425(-2.10688068347),AtWU_01774(-2.02199857213),AtWU_07711(-2.48788385146),AtWU_05991(-1.56253403579)
ko00361	Chlorocyclohexane and chlorobenzene degradation	5/1051	15/2290	0.893748	0.93656	AtWU_09680(3.23342872221),AtWU_02241(2.5973273481),AtWU_08449(-1.10418672973),AtWU_03917(-5.56109709344),AtWU_01859(1.13725737923)	AtWU_09680(3.23342872221),AtWU_02241(2.5973273481),AtWU_08449(-1.10418672973),AtWU_03917(-5.56109709344),AtWU_01859(1.13725737923)
ko00983	Drug metabolism - other enzymes	5/1051	15/2290	0.893748	0.93656	AtWU_01657(-2.63469871393),AtWU_02262(2.58314994442),AtWU_04923(-1.26812969939),AtWU_03857(-2.68760683682),AtWU_10306(1.86618376816)	AtWU_01657(-2.63469871393),AtWU_02262(2.58314994442),AtWU_04923(-1.26812969939),AtWU_03857(-2.68760683682),AtWU_10306(1.86618376816)
ko00770	Pantothenate and CoA biosynthesis	10/1051	28/2290	0.900466	0.93656	AtWU_07336(1.12712385888),AtWU_00885(-1.02716231158),AtWU_05508(-1.45014418316),AtWU_10545(2.12022260559),AtWU_09674(-1.40683675218),AtWU_02565(1.99424961172),AtWU_07095(-2.07326630224),AtWU_01781(-2.98797272874),AtWU_02682(-1.13174360929),AtWU_11087(-1.11945216675)	AtWU_07336(1.12712385888),AtWU_00885(-1.02716231158),AtWU_05508(-1.45014418316),AtWU_10545(2.12022260559),AtWU_09674(-1.40683675218),AtWU_02565(1.99424961172),AtWU_07095(-2.07326630224),AtWU_01781(-2.98797272874),AtWU_02682(-1.13174360929),AtWU_11087(-1.11945216675)
ko00511	Other glycan degradation	2/1051	7/2290	0.90618	0.93656	AtWU_11264(1.11715559473),AtWU_05133(1.00786461757)	AtWU_11264(1.11715559473),AtWU_05133(1.00786461757)
ko00531	Glycosaminoglycan degradation	2/1051	7/2290	0.90618	0.93656	AtWU_11264(1.11715559473),AtWU_05133(1.00786461757)	AtWU_11264(1.11715559473),AtWU_05133(1.00786461757)
ko00830	Retinol metabolism	2/1051	7/2290	0.90618	0.93656	AtWU_04134(2.18389736661),AtWU_06722(2.68965363081)	AtWU_04134(2.18389736661),AtWU_06722(2.68965363081)
ko00920	Sulfur metabolism	6/1051	18/2290	0.906611	0.93656	AtWU_02356(-1.1997201746),AtWU_08400(-1.73881407545),AtWU_06912(-1.53662073035),AtWU_08868(1.63009984796),AtWU_10420(-1.10445287832),AtWU_05786(-1.01054643014)	AtWU_02356(-1.1997201746),AtWU_08400(-1.73881407545),AtWU_06912(-1.53662073035),AtWU_08868(1.63009984796),AtWU_10420(-1.10445287832),AtWU_05786(-1.01054643014)
ko00052	Galactose metabolism	9/1051	26/2290	0.914186	0.93656	AtWU_07584(-1.39900549492),AtWU_03690(-1.45443117159),AtWU_00932(-2.25950350859),AtWU_08122(-1.02550475644),AtWU_08148(-1.02805488536),AtWU_04506(-1.227407719),AtWU_06051(-1.32211092095),AtWU_00420(-1.35269853273),AtWU_02794(2.49893468416)	AtWU_07584(-1.39900549492),AtWU_03690(-1.45443117159),AtWU_00932(-2.25950350859),AtWU_08122(-1.02550475644),AtWU_08148(-1.02805488536),AtWU_04506(-1.227407719),AtWU_06051(-1.32211092095),AtWU_00420(-1.35269853273),AtWU_02794(2.49893468416)
ko00232	Caffeine metabolism	1/1051	4/2290	0.914498	0.93656	AtWU_03857(-2.68760683682)	AtWU_03857(-2.68760683682)
ko00440	Phosphonate and phosphinate metabolism	1/1051	4/2290	0.914498	0.93656	AtWU_09051(-1.56518486187)	AtWU_09051(-1.56518486187)
ko00514	Other types of O-glycan biosynthesis	1/1051	4/2290	0.914498	0.93656	AtWU_09981(-1.11048640902)	AtWU_09981(-1.11048640902)
ko00524	Neomycin, kanamycin and gentamicin biosynthesis	1/1051	4/2290	0.914498	0.93656	AtWU_08148(-1.02805488536)	AtWU_08148(-1.02805488536)
ko04112	Cell cycle - Caulobacter	1/1051	4/2290	0.914498	0.93656	AtWU_05470(-2.43191181849)	AtWU_05470(-2.43191181849)
ko00564	Glycerophospholipid metabolism	17/1051	46/2290	0.916863	0.93656	AtWU_10210(-2.48390242028),AtWU_09104(-1.57174884314),AtWU_02836(-1.50521759005),AtWU_11390(-2.80152615385),AtWU_04809(-3.30858116898),AtWU_10709(-1.34937410981),AtWU_05212(-2.0131850686),AtWU_02861(-1.21695572637),AtWU_11035(-1.40394780382),AtWU_06014(-2.64653045529),AtWU_02496(-1.26746854505),AtWU_04093(-1.13158261657),AtWU_09281(-1.44147125908),AtWU_07261(-1.02735650668),AtWU_00891(-2.09871485…	AtWU_10210(-2.48390242028),AtWU_09104(-1.57174884314),AtWU_02836(-1.50521759005),AtWU_11390(-2.80152615385),AtWU_04809(-3.30858116898),AtWU_10709(-1.34937410981),AtWU_05212(-2.0131850686),AtWU_02861(-1.21695572637),AtWU_11035(-1.40394780382),AtWU_06014(-2.64653045529),AtWU_02496(-1.26746854505),AtWU_04093(-1.13158261657),AtWU_09281(-1.44147125908),AtWU_07261(-1.02735650668),AtWU_00891(-2.09871485…
ko00410	beta-Alanine metabolism	10/1051	29/2290	0.924836	0.93656	AtWU_10213(-1.51618655785),AtWU_07613(1.2418782472),AtWU_04297(-2.8081930491),AtWU_08585(-1.47145368287),AtWU_03802(-1.45456410958),AtWU_06116(-1.94783148047),AtWU_10123(-1.96340664946),AtWU_03878(1.67058500116),AtWU_11212(-1.73292728861),AtWU_01695(-3.22839128503)	AtWU_10213(-1.51618655785),AtWU_07613(1.2418782472),AtWU_04297(-2.8081930491),AtWU_08585(-1.47145368287),AtWU_03802(-1.45456410958),AtWU_06116(-1.94783148047),AtWU_10123(-1.96340664946),AtWU_03878(1.67058500116),AtWU_11212(-1.73292728861),AtWU_01695(-3.22839128503)
ko00190	Oxidative phosphorylation	30/1051	78/2290	0.928012	0.93656	AtWU_02556(1.03589444895),AtWU_00254(2.58771136065),AtWU_02677(1.49404520524),AtWU_04551(1.24112090491),AtWU_04761(-1.64303750542),AtWU_00102(-1.27404004363),AtWU_07845(-1.37072252871),AtWU_08586(1.65577035118),AtWU_00648(2.41339186721),AtWU_07114(1.13933048351),AtWU_07110(-1.23501702214),AtWU_00972(-1.78983236299),AtWU_04770(-1.89216176609),AtWU_06058(1.15165048849),AtWU_02824(-2.29039346319),At…	AtWU_02556(1.03589444895),AtWU_00254(2.58771136065),AtWU_02677(1.49404520524),AtWU_04551(1.24112090491),AtWU_04761(-1.64303750542),AtWU_00102(-1.27404004363),AtWU_07845(-1.37072252871),AtWU_08586(1.65577035118),AtWU_00648(2.41339186721),AtWU_07114(1.13933048351),AtWU_07110(-1.23501702214),AtWU_00972(-1.78983236299),AtWU_04770(-1.89216176609),AtWU_06058(1.15165048849),AtWU_02824(-2.29039346319),At…
ko00640	Propanoate metabolism	9/1051	27/2290	0.936365	0.93656	AtWU_10213(-1.51618655785),AtWU_10684(1.02963032527),AtWU_05894(-1.7869010973),AtWU_05778(1.90395067449),AtWU_08109(2.51096827024),AtWU_10043(1.05497320968),AtWU_06116(-1.94783148047),AtWU_01774(-2.02199857213),AtWU_05835(-1.21588138545)	AtWU_10213(-1.51618655785),AtWU_10684(1.02963032527),AtWU_05894(-1.7869010973),AtWU_05778(1.90395067449),AtWU_08109(2.51096827024),AtWU_10043(1.05497320968),AtWU_06116(-1.94783148047),AtWU_01774(-2.02199857213),AtWU_05835(-1.21588138545)
ko00280	Valine, leucine and isoleucine degradation	12/1051	35/2290	0.942021	0.93656	AtWU_10213(-1.51618655785),AtWU_10684(1.02963032527),AtWU_05508(-1.45014418316),AtWU_04985(-1.09968362104),AtWU_05237(-2.7572483504),AtWU_04332(1.43351349288),AtWU_10043(1.05497320968),AtWU_05845(-2.3756758273),AtWU_06116(-1.94783148047),AtWU_09158(-1.36827176272),AtWU_07770(1.11812810332),AtWU_08230(1.48568069762)	AtWU_10213(-1.51618655785),AtWU_10684(1.02963032527),AtWU_05508(-1.45014418316),AtWU_04985(-1.09968362104),AtWU_05237(-2.7572483504),AtWU_04332(1.43351349288),AtWU_10043(1.05497320968),AtWU_05845(-2.3756758273),AtWU_06116(-1.94783148047),AtWU_09158(-1.36827176272),AtWU_07770(1.11812810332),AtWU_08230(1.48568069762)
ko00603	Glycosphingolipid biosynthesis - globo series	2/1051	8/2290	0.943136	0.93656	AtWU_11264(1.11715559473),AtWU_05133(1.00786461757)	AtWU_11264(1.11715559473),AtWU_05133(1.00786461757)
ko00051	Fructose and mannose metabolism	13/1051	38/2290	0.948967	0.93656	AtWU_05876(-1.50237712223),AtWU_02834(-1.89593288364),AtWU_11100(-3.15569365415),AtWU_09189(-1.39444273229),AtWU_09454(1.39734437027),AtWU_00033(1.94202717249),AtWU_08148(-1.02805488536),AtWU_07349(-1.3499285734),AtWU_11310(-1.79761888968),AtWU_00420(-1.35269853273),AtWU_01129(-1.80004909531),AtWU_00904(1.66865861623),AtWU_02519(2.14840491838)	AtWU_05876(-1.50237712223),AtWU_02834(-1.89593288364),AtWU_11100(-3.15569365415),AtWU_09189(-1.39444273229),AtWU_09454(1.39734437027),AtWU_00033(1.94202717249),AtWU_08148(-1.02805488536),AtWU_07349(-1.3499285734),AtWU_11310(-1.79761888968),AtWU_00420(-1.35269853273),AtWU_01129(-1.80004909531),AtWU_00904(1.66865861623),AtWU_02519(2.14840491838)
ko00310	Lysine degradation	9/1051	28/2290	0.95337	0.93656	AtWU_02993(-2.5083090333),AtWU_11200(-1.19073243955),AtWU_08841(-1.31609573711),AtWU_09656(-1.08321393544),AtWU_10043(1.05497320968),AtWU_10263(-2.71957934532),AtWU_06116(-1.94783148047),AtWU_02947(-2.50953574143),AtWU_07167(-2.30367249127)	AtWU_02993(-2.5083090333),AtWU_11200(-1.19073243955),AtWU_08841(-1.31609573711),AtWU_09656(-1.08321393544),AtWU_10043(1.05497320968),AtWU_10263(-2.71957934532),AtWU_06116(-1.94783148047),AtWU_02947(-2.50953574143),AtWU_07167(-2.30367249127)
ko00403	Indole diterpene alkaloid biosynthesis	1/1051	5/2290	0.953808	0.93656	AtWU_03810(11.3511674613)	AtWU_03810(11.3511674613)
ko00791	Atrazine degradation	1/1051	5/2290	0.953808	0.93656	AtWU_07091(-4.41033809551)	AtWU_07091(-4.41033809551)
ko00500	Starch and sucrose metabolism	24/1051	66/2290	0.956591	0.93656	AtWU_09859(2.48504399789),AtWU_02072(-1.32959601732),AtWU_07584(-1.39900549492),AtWU_09769(-1.4563662103),AtWU_06627(-4.67730060342),AtWU_03009(-2.34101649177),AtWU_05731(-1.62518510923),AtWU_03690(-1.45443117159),AtWU_06875(-3.49638639172),AtWU_07259(-1.8289393856),AtWU_10155(-3.08741611998),AtWU_05942(1.87780248526),AtWU_08245(-1.73422808896),AtWU_02287(-1.57698853831),AtWU_10344(4.07355334412)…	AtWU_09859(2.48504399789),AtWU_02072(-1.32959601732),AtWU_07584(-1.39900549492),AtWU_09769(-1.4563662103),AtWU_06627(-4.67730060342),AtWU_03009(-2.34101649177),AtWU_05731(-1.62518510923),AtWU_03690(-1.45443117159),AtWU_06875(-3.49638639172),AtWU_07259(-1.8289393856),AtWU_10155(-3.08741611998),AtWU_05942(1.87780248526),AtWU_08245(-1.73422808896),AtWU_02287(-1.57698853831),AtWU_10344(4.07355334412)…
ko00600	Sphingolipid metabolism	7/1051	23/2290	0.95814	0.93656	AtWU_06484(-1.69191004594),AtWU_02652(-2.69356484214),AtWU_02630(-1.66478672516),AtWU_08772(-2.02039686385),AtWU_05788(-2.16459362353),AtWU_02596(-1.99630864542),AtWU_06442(-1.33121002352)	AtWU_06484(-1.69191004594),AtWU_02652(-2.69356484214),AtWU_02630(-1.66478672516),AtWU_08772(-2.02039686385),AtWU_05788(-2.16459362353),AtWU_02596(-1.99630864542),AtWU_06442(-1.33121002352)
ko04130	SNARE interactions in vesicular transport	4/1051	15/2290	0.963883	0.93656	AtWU_02386(-1.31282128099),AtWU_03657(-1.56765121474),AtWU_07642(-2.42809994906),AtWU_08511(-2.43009451468)	AtWU_02386(-1.31282128099),AtWU_03657(-1.56765121474),AtWU_07642(-2.42809994906),AtWU_08511(-2.43009451468)
ko00623	Toluene degradation	2/1051	9/2290	0.965957	0.93656	AtWU_08449(-1.10418672973),AtWU_03917(-5.56109709344)	AtWU_08449(-1.10418672973),AtWU_03917(-5.56109709344)
ko00140	Steroid hormone biosynthesis	1/1051	6/2290	0.975054	0.93656	AtWU_06053(-1.51916880467)	AtWU_06053(-1.51916880467)
ko00730	Thiamine metabolism	1/1051	6/2290	0.975054	0.93656	AtWU_04591(1.18987344083)	AtWU_04591(1.18987344083)
ko00680	Methane metabolism	9/1051	30/2290	0.97577	0.93656	AtWU_01939(-1.60163171615),AtWU_01853(-1.63935086221),AtWU_09578(-2.27123670381),AtWU_07158(-2.31460937854),AtWU_09580(-1.0887204791),AtWU_09034(-3.75794948124),AtWU_00420(-1.35269853273),AtWU_01129(-1.80004909531),AtWU_05835(-1.21588138545)	AtWU_01939(-1.60163171615),AtWU_01853(-1.63935086221),AtWU_09578(-2.27123670381),AtWU_07158(-2.31460937854),AtWU_09580(-1.0887204791),AtWU_09034(-3.75794948124),AtWU_00420(-1.35269853273),AtWU_01129(-1.80004909531),AtWU_05835(-1.21588138545)
ko00061	Fatty acid biosynthesis	4/1051	16/2290	0.976502	0.93656	AtWU_09750(-1.20906998072),AtWU_04901(1.39536583696),AtWU_01774(-2.02199857213),AtWU_04971(-1.04709805798)	AtWU_09750(-1.20906998072),AtWU_04901(1.39536583696),AtWU_01774(-2.02199857213),AtWU_04971(-1.04709805798)
ko04214	Apoptosis - fly	4/1051	16/2290	0.976502	0.93656	AtWU_01005(-2.401385653),AtWU_08283(-1.2257010012),AtWU_10321(-1.13527251826),AtWU_03212(-1.49814281298)	AtWU_01005(-2.401385653),AtWU_08283(-1.2257010012),AtWU_10321(-1.13527251826),AtWU_03212(-1.49814281298)
ko04966	Collecting duct acid secretion	3/1051	13/2290	0.977094	0.93656	AtWU_06058(1.15165048849),AtWU_06072(1.49071373543),AtWU_07710(1.71548378701)	AtWU_06058(1.15165048849),AtWU_06072(1.49071373543),AtWU_07710(1.71548378701)
ko00520	Amino sugar and nucleotide sugar metabolism	21/1051	62/2290	0.981029	0.93656	AtWU_10035(-1.85183516463),AtWU_10032(-1.68163594475),AtWU_04309(1.82722630734),AtWU_10937(1.16898761909),AtWU_07584(-1.39900549492),AtWU_05289(-1.48731223434),AtWU_09769(-1.4563662103),AtWU_02834(-1.89593288364),AtWU_03690(-1.45443117159),AtWU_02939(-1.0829284921),AtWU_02446(1.7706436478),AtWU_11264(1.11715559473),AtWU_05133(1.00786461757),AtWU_00932(-2.25950350859),AtWU_00033(1.94202717249),AtW…	AtWU_10035(-1.85183516463),AtWU_10032(-1.68163594475),AtWU_04309(1.82722630734),AtWU_10937(1.16898761909),AtWU_07584(-1.39900549492),AtWU_05289(-1.48731223434),AtWU_09769(-1.4563662103),AtWU_02834(-1.89593288364),AtWU_03690(-1.45443117159),AtWU_02939(-1.0829284921),AtWU_02446(1.7706436478),AtWU_11264(1.11715559473),AtWU_05133(1.00786461757),AtWU_00932(-2.25950350859),AtWU_00033(1.94202717249),AtW…
ko04115	p53 signaling pathway	1/1051	7/2290	0.986533	0.93656	AtWU_01161(-1.08727941659)	AtWU_01161(-1.08727941659)
ko00053	Ascorbate and aldarate metabolism	1/1051	8/2290	0.992733	0.93656	AtWU_09722(-2.25947318883)	AtWU_09722(-2.25947318883)
ko00780	Biotin metabolism	1/1051	9/2290	0.99608	0.93656	AtWU_04901(1.39536583696)	AtWU_04901(1.39536583696)
ko00010	Glycolysis / Gluconeogenesis	14/1051	50/2290	0.997168	0.93656	AtWU_09466(-1.51929370293),AtWU_04293(-2.96034281349),AtWU_07584(-1.39900549492),AtWU_07375(-1.52241425978),AtWU_09769(-1.4563662103),AtWU_06566(-2.93651155495),AtWU_04134(2.18389736661),AtWU_06722(2.68965363081),AtWU_08148(-1.02805488536),AtWU_04506(-1.227407719),AtWU_09580(-1.0887204791),AtWU_07425(-2.10688068347),AtWU_00420(-1.35269853273),AtWU_11414(-3.06939566829)	AtWU_09466(-1.51929370293),AtWU_04293(-2.96034281349),AtWU_07584(-1.39900549492),AtWU_07375(-1.52241425978),AtWU_09769(-1.4563662103),AtWU_06566(-2.93651155495),AtWU_04134(2.18389736661),AtWU_06722(2.68965363081),AtWU_08148(-1.02805488536),AtWU_04506(-1.227407719),AtWU_09580(-1.0887204791),AtWU_07425(-2.10688068347),AtWU_00420(-1.35269853273),AtWU_11414(-3.06939566829)
ko00340	Histidine metabolism	3/1051	20/2290	0.999316	0.93656	AtWU_05127(-1.36577810505),AtWU_06174(-1.38716908746),AtWU_03386(1.72151636396)	AtWU_05127(-1.36577810505),AtWU_06174(-1.38716908746),AtWU_03386(1.72151636396)
ko03050	Proteasome	4/1051	35/2290	0.999998	0.93656	AtWU_07214(-1.32364041073),AtWU_09213(1.44628840268),AtWU_00018(1.01319899777),AtWU_08921(-1.00106608383)	AtWU_07214(-1.32364041073),AtWU_09213(1.44628840268),AtWU_00018(1.01319899777),AtWU_08921(-1.00106608383)
