# Supplementary material for: Application and Mechanism of Action of Carvacrol Against Aspergillus niger Causing Postharvest Rot of Garlic Scapes (Allium sativum L.)
Source: J Fungi (Basel). 2025 Sep 30;11(10):709. doi: 10.3390/jof11100709 (PMC12565558; doi:10.3390/jof11100709)
Supplement: Supplementary file 1 [file jof-11-00709-s001.zip › Table S4.xlsx]

## Sheet: iBAQ
ID	iBAQ	CK-1	CK-2	CK-3	T-1	T-2	T-3	Sig(T/CK)	SS(T/CK)
XP_035351011.1	7081.1	171.22	477.61	312.44	2413.1	2039.4	1667.3	1	1
XP_035351012.1	56359	22146	9992.1	9071.9	4403.7	5139.3	5605.1	0	0
XP_035351016.1	8803.2	1340.3	2023.3	1460.2	1654.9	1505.6	818.74	0	0
XP_035351017.1	153060	29313	15985	28361	29050	26162	24192	0	0
XP_035351018.1	434510	128250	90110	46596	67247	40511	61796	0	0
XP_035351019.1	929.92	642.31			287.61			0	0
XP_035351021.1	224440	54186	50454	42498	30568	21865	24870	0	0
XP_035351027.1	113780	22097	18870	8842.3	20926	20823	22221	0	0
XP_035351029.1	32202		9117.2	11312	4975.8	4097.6	2699.7	-1	-1
XP_035351030.1	143880	28984	36070	20796	21901	18894	17237	0	0
XP_035351031.1	8006.9	8006.9						0	-1
XP_035351036.1	24982	9210.6	3249.5	4867.1	3000.4	1758.6	2895.7	0	0
XP_035351040.1	56.02				29.943		26.077	0	1
XP_035351042.1	7352.1	3156	1379.9	634.45	1301.8	712.72	167.23	0	0
XP_035351043.1	4428.7	870.5	1728.1	1606.4	223.64			0	0
XP_035351046.1	28383	8050.8	5185.1	4816.6	4078.9	2839.4	3412.3	0	0
XP_035351050.1	210240	74098	54650	40869	19132	9533.6	11954	-1	-1
XP_035351053.1	254230	105510	71276	68424	3817.2	2633.4	2566.4	-1	-1
XP_035351058.1	29881	7392.3	6335.6	5888.9	5685.1	2542.5	2036.6	0	0
XP_035351059.1	262640	39825	50532	38377	57972	37331	38599	0	0
XP_035351060.1	184650	60636	45343	32123	23171	10115	13260	-1	-1
XP_035351061.1	693790	186580	165410	123130	92345	60182	66139	-1	-1
XP_035351062.1	40777	3509.3	4677.8	5216.8	9699.4	8739.5	8934.2	1	1
XP_035351064.1	29234		9889.5	5511.3	4471.6	1839.4	7521.8	0	0
XP_035351068.1	266870	122340	51441	40808	19146	14495	18647	0	0
XP_035351071.1	4413.8	2541		1505			367.79	0	0
XP_035351073.1	9122.1	2097.4	684.67	2115.9	1239.7	1211.1	1773.4	0	0
XP_035351074.1	76781	31957	18859	5636.5	8678	5068.9	6581.5	0	0
XP_035351077.1	608.9					608.9		0	1
XP_035351081.1	134740	46520	20108	25701	19533	15045	7830.3	0	0
XP_035351088.1	8788.5	1818.7	1799.5	1129	990.43	732.99	2317.9	0	0
XP_035351091.1	98493	32593	37917	10107	6046.1	7104.2	4725.5	0	0
XP_035351094.1	2689.5				954.6	750.54	984.36	0	1
XP_035351095.1	17530	5901.9	3118.4	1947	2586.6	1741.2	2235.4	0	0
XP_035351096.1	102320	13224	34789	6933.2	24609	15399	7368.6	0	0
XP_035351100.1	11329	3727.1	2077.7	1934.5	1356.3	834.69	1399.1	0	0
XP_035351101.1	11085			783.6	5262.4	2389.5	2649.3	0	0
XP_035351103.1	1761.1		438.02	380.93	569.82	280.48	91.834	0	0
XP_035351105.1	6967	1724.8	1001.9	865.39	740.74	1207.8	1426.4	0	0
XP_035351111.1	12754	2654.9		1111	4124.8	3086.3	1777.1	0	0
XP_035351114.1	567930	212990	140530	93302	57955	29374	33778	-1	-1
XP_035351126.1	3294.1	744.43	1062.3	1204.6			282.76	0	0
XP_035351132.1	16160	6621.8	5280.7	2773.4	253.58	172.16	1058	-1	-1
XP_035351133.1	9847	1284.5	1376.9	714.72	2235.1	403.51	3832.3	0	0
XP_035351134.1	1631.4		599.16	649.53	268.88	113.84		-1	-1
XP_035351140.1	203350	54730	32514	37106	34175	22452	22378	0	0
XP_035351142.1	83506	20053	16945	14711	11741	6248.4	13807	0	0
XP_035351143.1	8558.1	3542.5	1901.4	1353.2	764.51	445.2	551.27	0	0
XP_035351145.1	14583	1297.1	4794.2	1186.2	3087.2	2235.9	1983	0	0
XP_035351148.1	9637.9	4789.3		2528.4	452.97	1142.2	725.16	-1	-1
XP_035351149.1	775.87					775.87		0	1
XP_035351154.1	2147.4		1295.3		422.9	429.18		-1	-1
XP_035351155.1	7644.1	2217.3	1378.6	312.54	1050.1	1567.2	1118.2	0	0
XP_035351156.1	1335.2		871.69	463.5				0	-1
XP_035351158.1	130010	35654	29481	16123	23337	4335.4	21080	0	0
XP_035351159.1	1549300	524730	380370	357970	145160	71369	69729	-1	-1
XP_035351166.1	872.05	872.05						0	-1
XP_035351168.1	3743900	1165500	929700	595590	450990	284150	317990	-1	-1
XP_035351171.1	9126.2	1764.4	2349	1972.7	791.7	1550.4	697.9	-1	-1
XP_035351172.1	1432200	477970	251540	180020	179340	129010	214310	0	0
XP_035351177.1	803.29		555.48	144.16		103.65		0	0
XP_035351180.1	9105.9	1152.2	1443		3153.4	2030	1327.3	0	0
XP_035351185.1	1396.5						1396.5	0	1
XP_035351186.1	79559	23366	13753	13305	13445	7768.2	7923.7	0	0
XP_035351190.1	42564	14203	5351.7	7121.8	6890.6	2570.2	6426.5	0	0
XP_035351194.1	17686	4671.7	3052.3	3601.8	2600.7	1247.3	2512.1	0	0
XP_035351202.1	1072.5		586.47	486.07				0	-1
XP_035351208.1	2922000	580750	560230	375070	517500	444640	443830	0	0
XP_035351209.1	451.28	173.19			86.264	191.82		0	0
XP_035351213.1	41125	8633.6	7519.1	4392.1	1955.6	5649.6	12975	0	0
XP_035351217.1	274.94			274.94				0	-1
XP_035351218.1	591440	164650	121850	83589	93564	59852	67939	0	0
XP_035351223.1	1939900	456210	370900	400340	286280	164960	261230	0	0
XP_035351226.1	7937.3	3105.8	1908.8	639.8	1018.8	688.93	575.16	0	0
XP_035351230.1	341760	89843	91075	79304	34605	25855	21081	-1	-1
XP_035351232.1	50335	11523	21906	10278	2960.5	2599.3	1067.9	-1	-1
XP_035351239.1	2336.6		172.97		767.88	581.15	814.65	0	0
XP_035351241.1	6686.7	2308.7	2534.3	1843.7				0	-1
XP_035351244.1	5423.2	2915.5	1574.1	845.94		87.629		0	0
XP_035351252.1	78945	27306	21783	19641	3646.1	3608	2960.6	-1	-1
XP_035351258.1	66504	18487	10604	9660.5	11385	6723.6	9644.1	0	0
XP_035351261.1	5111.3	3609.6	990.8			510.93		0	0
XP_035351263.1	299830	111750	67320	51856	28636	19374	20891	-1	-1
XP_035351269.1	9279.3	328.02	369.27		3406.7	2993.4	2181.9	1	1
XP_035351272.1	564.04	391.08	172.96					0	-1
XP_035351280.1	282270	88407	73373	54621	22707	20601	22558	-1	-1
XP_035351299.1	667190	207910	135490	125010	89968	48087	60732	-1	-1
XP_035351300.1	5003.4	948.48	1301	390.85	480.33	767.92	1114.8	0	0
XP_035351301.1	1872.2		621.81	1250.4				0	-1
XP_035351306.1	9898.8	4400	1317.6	1599	744.86	1469.3	368.13	0	0
XP_035351309.1	34686	17107	3148.4	7264	3548.5	1520.4	2097.7	0	0
XP_035351314.1	3112	865.36	700.17	596.41	573.91	376.16		0	0
XP_035351315.1	16980	4814.3	3386.9	2726.8	2580.6	1547.1	1924.1	0	0
XP_035351320.1	3958.5		1539.9	562.18	1412.7	262.32	181.39	0	0
XP_035351325.1	1188.3	227.86		383.92	335.35	241.21		0	0
XP_035351327.1	4180.1		1278.7		918.16	643.35	1339.9	0	0
XP_035351329.1	4991.8	1302.5		439.95	1169.1	678.02	1402.2	0	0
XP_035351335.1	35045	8992.3	6416.8	6726	6038.1		6871.9	0	0
XP_035351367.1	3966.8	961.1		1311.9		700.87	992.95	0	0
XP_035351368.1	10480	2790.9	2008.6	1602.3	2027.6	1053.7	997.31	0	0
XP_035351370.1	3933.4	1610.1	516.12	884.18	391.34	457.44	74.21	0	0
XP_035351387.1	1246.8	679.25		567.53				0	-1
XP_035351393.1	455530	133360	96981	90424	57522	35892	41357	-1	-1
XP_035351395.1	15884	3629.8	3793.1	3647	1700.6	1931.9	1182	-1	-1
XP_035351397.1	13279	3247.2	2172.8	2198.5	1494.5	754.19	3411.5	0	0
XP_035351399.1	628910	205280	133230	122770	68069	51396	48173	-1	-1
XP_035351400.1	6.1162						6.1162	0	1
XP_035351419.1	3163.1	1819.2			1343.9			0	0
XP_035351423.1	296.06				296.06			0	1
XP_035351427.1	9249.8	2859.7	621.06	773.76	2177.5	1190.9	1626.8	0	0
XP_035351428.1	352.99				352.99			0	1
XP_035351429.1	43250	6952.4	10165	8554.8	6434.6	4933.8	6209.5	0	0
XP_035351433.1	1242				695.13	546.85		0	1
XP_035351462.1	6036.9		3261.3	2092.8		682.86		0	0
XP_035351463.1	13937	4269	2660.3	391.56	1371.6	3159.2	2085.7	0	0
XP_035351467.1	197.1					197.1		0	1
XP_035351472.1	1233.6	1056.4					177.23	0	0
XP_035351477.1	7793	3261		3538.1			993.97	0	0
XP_035351480.1	2181.4				573.02	351.87	1256.5	0	1
XP_035351482.1	2634	710.64		549.14	671.88	340.66	361.66	0	0
XP_035351492.1	4063.6	944.38	326.75	521.64	1236.5		1034.3	0	0
XP_035351509.1	312.28				174.17	81.022	57.092	0	1
XP_035351510.1	3815.5				1688.7	875.58	1251.2	0	1
XP_035351511.1	13057	1441.5			5035.4	2950.3	3629.6	0	0
XP_035351557.1	2627.6				453.36	89.539	2084.7	0	1
XP_035351558.1	731.69	441.78		289.91				0	-1
XP_035351559.1	2051.6	637.6			921.8	262.04	230.19	0	0
XP_035351560.1	1440.4				687.69	529.03	223.65	0	1
XP_035351561.1	1669.2	269.09		165.46		172.43	1062.2	0	0
XP_035351562.1	104900	14716	8447.1	7608.1	32076	17588	24460	1	1
XP_035351563.1	9624.3				4059.6	1247.6	4317	0	1
XP_035351564.1	10172	2081.2	689.4		2467.4	1834	3100.5	0	0
XP_035351567.1	394650	69983	68320	49213	60101	40080	106950	0	0
XP_035351568.1	1274				560.2		713.84	0	1
XP_035351569.1	3022.9				1669.8	624.21	728.86	0	1
XP_035351580.1	261860	48048	40239	42330	69259	25608	36378	0	0
XP_035351584.1	1744.7	1257.4	436.87			50.445		0	0
XP_035351588.1	15171	3051.2	1974.9	1995.2	1673.9	3392.3	3083.8	0	0
XP_035351589.1	4636.4	1262.8	1061.4	635.19	1263	413.95		0	0
XP_035351591.1	56355	8996.9	10083	7791.8	11832	7524.9	10127	0	0
XP_035351596.1	56646	9292.9	6800.1	11150	11773	7987.3	9642.1	0	0
XP_035351598.1	2549.1	485.58	318.05		530.85		1214.6	0	0
XP_035351600.1	279.9				94.736	86.771	98.392	0	1
XP_035351605.1	52387	8857.7	11006	8421.5	12790	5822.2	5488.9	0	0
XP_035351607.1	2338.8	705.74	321.48	429.01	402.13	127.26	353.18	0	0
XP_035351611.1	709380	243240	163550	139120	72223	47129	44117	-1	-1
XP_035351617.1	10227		2431.5	712.94	2337.5	2166.4	2578.2	0	0
XP_035351628.1	54872	13354	9446.6	5344.9	11486	6960.7	8279.9	0	0
XP_035351630.1	50145	13640	11199	9646.9	7791.9	4692.5	3173.8	-1	-1
XP_035351637.1	37809	11875	12284	8544.4		2179.8	2926.4	-1	-1
XP_035351638.1	548.26	548.26						0	-1
XP_035351640.1	9271.6	2674.2	1742.1	1528.4	1345.9	799.77	1181.2	0	0
XP_035351641.1	676.95				676.95			0	1
XP_035351644.1	134.89						134.89	0	1
XP_035351646.1	20536	6407.1	5428.8	4459.3	1498.2	1937.8	804.63	-1	-1
XP_035351653.1	207170	37067	28735	20292	48371	32124	40586	0	0
XP_035351654.1	4920.3	1986.8	960.53		1144.5	828.57		0	0
XP_035351655.1	2161.1		762.85	768.81	629.46			0	0
XP_035351656.1	972450	310200	240890	127120	134140	75380	84716	0	0
XP_035351658.1	2649.5	1282.6	679.55		687.41			0	0
XP_035351659.1	802820	229050	161100	146250	113760	70794	81866	-1	-1
XP_035351663.1	1994.3	529.35	662.26		565.16		237.54	0	0
XP_035351666.1	4746.1				2514.8	1132.4	1098.9	0	1
XP_035351668.1	327.74	327.74						0	-1
XP_035351673.1	33059	4554.8	4469.7	2212.4	8140.9	5918	7763	0	0
XP_035351674.1	1120.9	760.14	360.8					0	-1
XP_035351675.1	127820	41278	26544	23694	14059	7826.7	14414	-1	-1
XP_035351677.1	9637	2321.2	1977.5	1574.4	2076.2	745.06	942.71	0	0
XP_035351678.1	1549.6	818.44	530.84	117.4	82.964			0	0
XP_035351683.1	1198.7	503.56			365.24		329.87	0	0
XP_035351687.1	3014.4		1872.5	456.15	402.75	283.07		0	0
XP_035351688.1	11000	2114.4	1314.7	1844.2	2833.6	1795.2	1097.5	0	0
XP_035351729.1	7996.9	2953.2	2520.5	427.29	2095.9			0	0
XP_035351739.1	18635	5061.1	2928.1	1950.4	3587.8	2286	2821.1	0	0
XP_035351741.1	13242	4942.4	2734.5	4034.5	593.11	733.55	204.12	-1	-1
XP_035351742.1	3784.1	889.53		811.54	1438.2		644.85	0	0
XP_035351755.1	155.96				56.671	99.284		0	1
XP_035351760.1	702300	252970	186670	63525	79622	57474	62036	0	0
XP_035351773.1	604.45	304.56					299.89	0	0
XP_035351774.1	467460	111250	104710	90839	53437	41322	65905	0	0
XP_035351782.1	118930	25855	18279	15883	27708	10326	20876	0	0
XP_035351784.1	2189800	790430	598880	437880	146390	105240	110980	-1	-1
XP_035351785.1	9235.1	1073.3	1613.6	2684.8	492.65	2256.9	1113.8	0	0
XP_035351791.1	571.71				467.12	104.58		0	1
XP_035351795.1	13640	1080.6	1208.4	2364.3	3246.3	2607.8	3132.3	0	0
XP_035351802.1	29010	2421.4	6267.3	3154.4	7986.3	3591.1	5589.5	0	0
XP_035351803.1	2142				922.54		1219.5	0	1
XP_035351811.1	43890	6512.2	10805	7302.7	9912	4078.6	5279.7	0	0
XP_035351812.1	16527	7959	4281.2	2324.2	105.68	1015.2	841.36	0	0
XP_035351840.1	2483.4	1242.1					1241.3	0	0
XP_035351847.1	285.79	99.651	83.082		51.701		51.356	0	0
XP_035351848.1	23930	11592	5828.4	4723.6	1108.5		676.74	0	0
XP_035351850.1	1933.8		435.43	1498.3				0	-1
XP_035351851.1	19972	7897.8	5520.2	4894.7	630.93	405.35	623.17	-1	-1
XP_035351852.1	1161.5		1161.5					0	-1
XP_035351861.1	143750	42966	39952	39844	16225		4757.7	-1	-1
XP_035351864.1	68712	21388	11695	15691	10872	4987.3	4080.1	0	0
XP_035351865.1	752.51	397.08		143.77		211.66		0	0
XP_035351867.1	7690.1	3284.1	1547.4	1733.8	406.49	363.57	354.8	-1	-1
XP_035351871.1	2924.1	1774		1150.1				0	-1
XP_035351878.1	2037.8	1205.6	248.31	266.37	317.53			0	0
XP_035351880.1	12923	8971.3	1054.9	2595.5	301.01			0	0
XP_035351882.1	885420	156890	217590	226330	123200	76445	84961	-1	-1
XP_035351893.1	8403.2	1266.1	1350.9	1314.5	2391.3	961.77	1118.6	0	0
XP_035351902.1	9776.5	2279.3			4074.5	2331.5	1091.2	0	0
XP_035351903.1	4067.2	1410.8	843.04	796.68		571.19	445.48	0	0
XP_035351924.1	2481.5		571.87	1008.2	232.02		669.49	0	0
XP_035351927.1	384.7		384.7					0	-1
XP_035351932.1	3228.8	1850.5		942.44	328.47		107.43	0	0
XP_035351940.1	173890	54372	35248	35820	22725	12548	13181	-1	-1
XP_035351943.1	1657.1	776.35	756.15	124.6				0	-1
XP_035351946.1	2618.6		1957.7	660.83				0	-1
XP_035351957.1	6796.8	3766.8	801.24	981.36	222.2	794.8	230.37	0	0
XP_035351960.1	14593	9471.1		1528.1	1796.8	540.44	1256.2	0	0
XP_035351961.1	100410	20437	14712	19743	17380	14011	14125	0	0
XP_035351965.1	214290	12334	19536	14969	72333	44304	50809	1	1
XP_035351966.1	17705	449.22	3481.5	4192.6	2940.2	2981.4	3660.3	0	0
XP_035351967.1	1223800	286160	224190	171480	223890	135140	183000	0	0
XP_035351980.1	1139600	280690	235740	175490	193060	136950	117640	0	0
XP_035351982.1	963.96						963.96	0	1
XP_035351989.1	6991.2	3639.5	2842.6	398.35		43.732	67.12	0	0
XP_035351991.1	89.819		89.819					0	-1
XP_035352000.1	23799	5291.9	2593.8	3656	3482.2	4449.1	4325.6	0	0
XP_035352003.1	3937.1	2730.5	1206.6					0	-1
XP_035352006.1	1125.6	196.18		203.85		165.13	560.45	0	0
XP_035352007.1	757.66			185.34	451.29		121.02	0	0
XP_035352014.1	3673.1	1159	745.1	652.6	473.23	250.21	392.91	-1	-1
XP_035352017.1	1262300	264520	207570	189590	235370	172220	192980	0	0
XP_035352020.1	1252.5	414.65	300.31				537.5	0	0
XP_035352023.1	14619	2093.9		1823.4	3285.9	4402.7	3013.5	0	0
XP_035352024.1	83.978		83.978					0	-1
XP_035352025.1	449.87	193.76				126	130.1	0	0
XP_035352029.1	254910	113570	76252	43905	7856.1	6075	7251.2	-1	-1
XP_035352040.1	252.85		252.85					0	-1
XP_035352041.1	573.96			104.73		249.22	220.01	0	0
XP_035352045.1	265050	78250	84921	54310	20449	13318	13800	-1	-1
XP_035352046.1	1353.8			927.97			425.79	0	0
XP_035352047.1	397230	77160	61616	60012	72622	50197	75626	0	0
XP_035352050.1	217800	46965	34701	29891	52450	19389	34402	0	0
XP_035352051.1	15009	3857.3		3660.4	3112.1	2067.9	2310.9	0	0
XP_035352055.1	779.09			779.09				0	-1
XP_035352056.1	25916	9055.5	6130.2	5383.9	634.59	3969	742.88	-1	-1
XP_035352092.1	2441	1850.2	41.83	201.38	117.83	170.68	59.097	0	0
XP_035352094.1	414390	227110	71384	64558	24031	13545	13758	0	0
XP_035352098.1	1149.5		375.64		454.78		319.06	0	0
XP_035352099.1	2115.3	759.82		463.16			892.29	0	0
XP_035352100.1	792.5		792.5					0	-1
XP_035352102.1	147400	31607	45103	39870	13592	7356.6	9870.4	-1	-1
XP_035352111.1	2096.5		1075.6	1020.9				0	-1
XP_035352115.1	1093	509.02			19.808	390.9	173.31	0	0
XP_035352116.1	3442	371.68	1091.9	648.91	1329.5			0	0
XP_035352123.1	11317	3661.4	1952	2101.8	1334.4	732.17	1535.3	0	0
XP_035352125.1	3807.2	759.88	466.37	1056	899.22	214.37	411.33	0	0
XP_035352127.1	9623.1	2720.8	3990.6	1889.2		1022.4		0	0
XP_035352128.1	11764	8902.3	2461.5	400.38				0	-1
XP_035352134.1	69883	33877	12535	8259.3	5566.9	5975	3669.3	0	0
XP_035352136.1	22674	10318			2034.1	4500	5822.1	0	0
XP_035352137.1	81.322					81.322		0	1
XP_035352146.1	41989	15133	11459	10567	2719.6	1181.4	928.31	-1	-1
XP_035352154.1	260.71		260.71					0	-1
XP_035352158.1	2137.3		465.45	1025.7	399.85	246.3		0	0
XP_035352162.1	1539.4	259.71		1279.7				0	-1
XP_035352170.1	205810	52306	38764	36913	33690	21213	22923	0	0
XP_035352174.1	3273.2				892.44	801.21	1579.6	0	1
XP_035352189.1	2857.7				896.22		1961.5	0	1
XP_035352230.1	28122	13092	4475.2	3482.6	3593.4	1206.2	2272.7	0	0
XP_035352231.1	20016	4494.6	8312.6	6833.5		375.55		0	0
XP_035352237.1	3924.1		912.13	742.61	1105.3		1164.1	0	0
XP_035352277.1	491440	153990	140920	114860	40835	19940	20894	-1	-1
XP_035352295.1	796.23	796.23						0	-1
XP_035352304.1	176110	45406	39032	22580	29177	20149	19768	0	0
XP_035352335.1	24989	4770.7	5034	5037	4178.1	2174.1	3794.9	0	0
XP_035352345.1	3585.5				2021.9	604.72	958.93	0	1
XP_035352351.1	572.48	341.06		231.42				0	-1
XP_035352360.1	54125	13431	13707	7638.2	8841.1	6248.3	4258.7	0	0
XP_035352361.1	289.18					289.18		0	1
XP_035352366.1	2405.9	1371.5	1034.4					0	-1
XP_035352379.1	67070	18564	15783	14056	8624.2	4315	5727.7	-1	-1
XP_035352384.1	710.71	593.49	13.4		43.945	26.274	33.608	0	0
XP_035352397.1	830180	183560	176350	164020	130140	87036	89079	0	0
XP_035352399.1	21451		567.75	1300	11071	1495.7	7015.9	0	0
XP_035352403.1	7673		5312.7	1784.3		576		0	0
XP_035352404.1	4996.8		1989.5	1370.8	841.56		794.99	0	0
XP_035352410.1	95758	21360	14315	11391	21385	13509	13798	0	0
XP_035352411.1	474490	126180	100430	96290	68311	38848	44421	-1	-1
XP_035352413.1	4468300	1140600	741740	638820	818410	566860	561910	0	0
XP_035352414.1	2419.6	1111.5	182.14	1096.6			29.386	0	0
XP_035352417.1	15439	4339.3	5962	3545.2	1297.9		294.45	-1	-1
XP_035352423.1	15989	4268.9	1546	1330.7	4310.4	1356.8	3175.7	0	0
XP_035352426.1	4181.8	1999.5	719.67	524.28	223.71	395.75	318.97	0	0
XP_035352437.1	109.75			45.558		64.197		0	0
XP_035352440.1	112230	14415	13912	11864	33174	12783	26085	0	0
XP_035352441.1	3536.7	1648.3	789.24			98.816	1000.4	0	0
XP_035352442.1	1390.3	545.76				844.59		0	0
XP_035352446.1	1577.8		336.1		756.8	187.86	297.08	0	0
XP_035352449.1	136300	28507	31527	9359.9	31728	20412	14767	0	0
XP_035352451.1	541.77				271.27	270.5		0	1
XP_035352452.1	4599.1	704.14		398.7	1639.9	817.42	1039	0	0
XP_035352453.1	7467.7	2643.7	2488.2	1974.7		361.14		-1	-1
XP_035352454.1	182440	45837	34738	22396	36132	17719	25622	0	0
XP_035352456.1	19286	8958.7	4653.4	2756.5	1293.1	684.51	939.81	0	0
XP_035352457.1	27548	14848	1030.2	4811	3145.8	3712.2		0	0
XP_035352459.1	1395800	393090	283240	248050	186970	126790	157680	0	0
XP_035352461.1	1001.2				690.35	310.81		0	1
XP_035352462.1	1833.3				1533.9	299.43		0	1
XP_035352466.1	1984		315.57	197.54	514.14	323.37	633.33	0	0
XP_035352467.1	247840	46361	43843	57006	45723	35941	18969	0	0
XP_035352471.1	31812	9569.9	2212.5	7685.3	4840	3239.2	4264.7	0	0
XP_035352474.1	3124.6	2193.6	303.92		460.71	166.32		0	0
XP_035352476.1	26133	7350.8	8223.5	3632.1	3957.1	2087.7	882.09	0	0
XP_035352478.1	63813	22749	10504	7470.5	8946.4	6857.1	7286	0	0
XP_035352480.1	6019	3796.4	2222.6					0	-1
XP_035352482.1	99.399						99.399	0	1
XP_035352483.1	287700	40233	79528	73412	32358	23013	39155	0	0
XP_035352487.1	1365800	169930	328410	235740	270290	156510	204940	0	0
XP_035352507.1	25150	14769			1906.5	3051.4	5423.4	-1	-1
XP_035352511.1	5992.1	2344.8	1010.7	1711.9	408.02	132.64	384.09	-1	-1
XP_035352526.1	22433	11393	4358.1	5542.1		231.85	907.88	0	0
XP_035352559.1	10356	5613.8	724.96	2956.3			1060.7	0	0
XP_035352600.1	21763	10131	7712.3	1840.6	1078.4	666.71	334.47	0	0
XP_035352605.1	39778	8317.1	12707	4224.5	5612	2190	6726.9	0	0
XP_035352621.1	255020	29948	159320			65749		0	0
XP_035352640.1	142610	50185	49130	28804	7640.8	3637.1	3216.2	-1	-1
XP_035352656.1	2224		1458.4				765.57	0	0
XP_035352670.1	245.45					162	83.447	0	1
XP_035352703.1	3940.5	836.9		3103.6				0	-1
XP_035352706.1	1675100	607500	330470	113790	236250	183790	203290	0	0
XP_035352707.1	608630	110800	90309	76452	140930	81370	108770	0	0
XP_035352714.1	141710	30284	30355	36673	11696	17601	15101	-1	-1
XP_035352715.1	511330	91184	54330	59467	139860	73224	93265	0	0
XP_035352716.1	9930.6	3938.5	871.67	1189.6	1285.8	1430.1	1214.9	0	0
XP_035352719.1	7765.6	1626.4	1198.1	662.03	2226.3	1100.2	952.52	0	0
XP_035352723.1	6052.7	2554.8	808.42	730.09		1959.3		0	0
XP_035352724.1	2784.6		630.93	1744.6		59.238	349.77	0	0
XP_035352726.1	1886.3		1886.3					0	-1
XP_035352727.1	47011	7223.2	5701.6	9753.9	10725	8963.4	4644	0	0
XP_035352730.1	2242.6	550.78	265.45	161.7	598.58	305.74	360.39	0	0
XP_035352731.1	149.14				149.14			0	1
XP_035352732.1	7937.1	2985	2898.9	1665.6			387.52	0	0
XP_035352734.1	13116	5396.8	4101.6	3618				0	-1
XP_035352735.1	4057.2				685.49	899.73	2472	0	1
XP_035352736.1	158.36						158.36	0	1
XP_035352737.1	9810.9	1500.6			3131.3	4093.9	1085.1	0	0
XP_035352744.1	2333.2		740.11	955.88		637.22		0	0
XP_035352746.1	2527.7		992.41	1535.3				0	-1
XP_035352759.1	73.707						73.707	0	1
XP_035352771.1	907.42	907.42						0	-1
XP_035352772.1	87124	22062	15001	20809	14315	8058.4	6878.6	0	0
XP_035352780.1	91.229				54.442	36.787		0	1
XP_035352781.1	39536	9879.4	5674.6	6023	6615.2	4788.1	6555.5	0	0
XP_035352784.1	1270.6		133.59		275.01	538.16	323.81	0	0
XP_035352789.1	3426.3		685.3		482.26	1484	774.68	0	0
XP_035352790.1	77945	18304	16127	20147	10036	7391	5939.7	-1	-1
XP_035352791.1	5665.6	1050.7	1809.8	323.27	808.02	1147.8	525.97	0	0
XP_035352794.1	268160	93289	64581	52469	22487	20625	14711	-1	-1
XP_035352795.1	12241	8262.4					3978.4	0	0
XP_035352796.1	24339	3355	6077	6767.1	3134.3	1771.7	3233.5	0	0
XP_035352812.1	133.08	133.08						0	-1
XP_035352815.1	3550.5	1770.7		1779.8				0	-1
XP_035352825.1	23537	3197.8	1837.7	2526.8	6953.5	4109	4912.6	1	1
XP_035352827.1	11580	3167	2635.8	678.37	914.12	1567.9	2616.8	0	0
XP_035352832.1	11791	5234.3	2174.9	873.35	880.52	782.59	1844.9	0	0
XP_035352833.1	12333	3780.8	2238.8	2036.9	4276.3			0	0
XP_035352836.1	114830	42160	28277	15677	7959.9	14682	6071.6	0	0
XP_035352841.1	1011.3			940.54	70.8			0	0
XP_035352844.1	111.7	80.853		30.844				0	-1
XP_035352845.1	1701.1	188.33	375.66	546.91		590.18		0	0
XP_035352848.1	968.55	338.71	263.7	70.125	272.84		23.168	0	0
XP_035352854.1	12349	3571.6	2571.6	3023.6	1323.4	1014.6	844.16	-1	-1
XP_035352858.1	17196		2211.2	2004.5	6206.7	3022.2	3751	0	0
XP_035352859.1	1206.3		682.97	523.36				0	-1
XP_035352860.1	111080	19684	18667	16085	23575	15258	17815	0	0
XP_035352862.1	761.84					334.1	427.74	0	1
XP_035352876.1	7174.3	1667.3	1396.1	763.43	2301	589.97	456.55	0	0
XP_035352878.1	463.45				463.45			0	1
XP_035352880.1	804.87					104.07	700.8	0	1
XP_035352881.1	7313.3	991.38	578.6	1087.5	1317.7	1346.2	1991.9	0	0
XP_035352885.1	14390	5317.6	2467.7	1357.9	1779.4	1586.6	1881.1	0	0
XP_035352887.1	12075	1425.8	1615.2	1451.1	2905.6	2687.7	1989.2	0	0
XP_035352889.1	249.01			249.01				0	-1
XP_035352892.1	1785.8	1785.8						0	-1
XP_035352894.1	534730	127160	45176	83079	131670	74690	72961	0	0
XP_035352895.1	45890	12866	8445.1	10153	4693.9	4548.4	5183.6	-1	-1
XP_035352898.1	1788.3	317.94	332.29	249.97	417.42	128.06	342.63	0	0
XP_035352899.1	11031	3323.7	3156.1	3812.5	738.21			-1	-1
XP_035352905.1	13866	4707.3	1355.8	2860	1126.8	1692.2	2123.7	0	0
XP_035352907.1	48480	11898	8059.3	6604.8	10370	6044.2	5504.1	0	0
XP_035352914.1	878340	231460	155500	146770	157420	89080	98111	0	0
XP_035352915.1	247740	72857	46780	34208	16481	31030	46378	0	0
XP_035352920.1	41555	16244	4708.1	4472.1	9194.2	2981.8	3954.9	0	0
XP_035352923.1	48534	13928	9538.7	12586	5747.4	3008.8	3725.3	-1	-1
XP_035352924.1	3311.5	1277.4	279.25	257.09	925.12		572.67	0	0
XP_035352934.1	5531.8				3750.9		1780.9	0	1
XP_035352935.1	148.07						148.07	0	1
XP_035352941.1	5274.6	671.03	1033.6	879.41	1038.5	867.57	784.51	0	0
XP_035352946.1	630780	146340	85235	84493	119700	90299	104720	0	0
XP_035352950.1	525.51				294.31		231.2	0	1
XP_035352954.1	269530	58532	50644	51928	36955	22568	48900	0	0
XP_035352958.1	1096.7			736.96		359.74		0	0
XP_035352959.1	1192900	266810	282550	238690	176550	131300	97000	0	0
XP_035352960.1	13494	1966.7	1963.2	1166.5	4482	1996.2	1919.4	0	0
XP_035352964.1	1490.9				1490.9			0	1
XP_035352965.1	119880	43365	30688	29241	8262.9	4025.5	4295.3	-1	-1
XP_035352968.1	25732	10495			6763.6	4382.1	4091.7	0	0
XP_035352973.1	136280	54823	37814	8494.4	11182	10098	13872	0	0
XP_035352975.1	161.18		161.18					0	-1
XP_035352978.1	37774	8319.1	8936.6	5791	4157.6	5998.3	4570.8	0	0
XP_035352994.1	1844.1	877.71		434.47	531.89			0	0
XP_035352996.1	3963.4	1747.2	119.27	849.02	400.5	330.39	517.02	0	0
XP_035353000.1	79462	27808	13386	11632	14339	5555.8	6741.5	0	0
XP_035353005.1	3360.7	1169.8	863.31		882.41	283.73	161.49	0	0
XP_035353007.1	141.55						141.55	0	1
XP_035353012.1	18069	6457.6	5707.1	2737.9	1661		1505.4	0	0
XP_035353013.1	3790.2	1020.8	1028.2	257.81	678.12	468.81	336.32	0	0
XP_035353018.1	506.43				237.48		268.95	0	1
XP_035353022.1	1082.5				485.13	354.28	243.11	0	1
XP_035353025.1	108.05	108.05						0	-1
XP_035353035.1	11062	1827.4	3992.3	2338.9	963.2	1581.8	358.51	0	0
XP_035353036.1	919.99		653.64			266.35		0	0
XP_035353043.1	420.35	420.35						0	-1
XP_035353046.1	99.673		99.673					0	-1
XP_035353054.1	10187		2292.1	1716.4	2246.6	1961.8	1970.3	0	0
XP_035353058.1	358470	83638	73655	59957	65816	35673	39733	0	0
XP_035353059.1	966710	242120	204530	162420	130170	124850	102630	0	0
XP_035353060.1	879860	246360	206590	199430	98251	65417	63803	-1	-1
XP_035353064.1	1637	336.66			476.5	329.89	493.92	0	0
XP_035353066.1	3487.3	972.84	576.59	500.17	750.09	240.45	447.18	0	0
XP_035353072.1	56489	13422	9545.4	7030.4	11410	7455.7	7625.5	0	0
XP_035353074.1	109440	32581	24448	18903	16903	9682.8	6918.8	-1	-1
XP_035353082.1	52220	7454.2	9914.5	6723.4	10049	8353.1	9725.9	0	0
XP_035353086.1	2282.2	684.51	486.46		258.69	276.93	575.59	0	0
XP_035353090.1	14620	836.03			1820.2	5023.7	6940.3	0	0
XP_035353103.1	3950800	2056600	693420	1117000	25693	31669	26461	-1	-1
XP_035353109.1	4858.6	1821.6	1357.6		832.33	847.05		0	0
XP_035353110.1	67053	11639	6477.2	3781.8	19236	12425	13496	0	0
XP_035353111.1	211340	31285	45265	39445	29767	29746	35828	0	0
XP_035353112.1	34079	8088.4	3582.7	4055.3	7775.6	4486.7	6089.8	0	0
XP_035353117.1	2363700	634700	407060	425150	356910	216130	323720	0	0
XP_035353118.1	802.75				515.84	286.91		0	1
XP_035353123.1	68343	21267	12657	10738	9406.4	6091.2	8183.7	0	0
XP_035353143.1	1431.3	341.69	261.62	406.8	191.57		229.58	0	0
XP_035353153.1	1153.4		514.92			638.51		0	0
XP_035353156.1	343.22				228.32	114.9		0	1
XP_035353163.1	54489	13445	11001	10094	8999.1	4118.7	6831.3	0	0
XP_035353171.1	43333	3776.8	8381.5	6467.4	14094	6714.6	3898.9	0	0
XP_035353175.1	45.653	45.653						0	-1
XP_035353177.1	3290.6	880.95			698.84	1188.5	522.25	0	0
XP_035353181.1	982340	328270	174690	160610	151150	55919	111710	0	0
XP_035353185.1	15732	3947.1	7940.7	1938.7	675.67	563.79	665.63	0	0
XP_035353189.1	803.97					501.94	302.03	0	1
XP_035353190.1	3984.7	1448.8	2535.9					0	-1
XP_035353195.1	8352.7	3380.6	2990.2	1981.9				0	-1
XP_035353200.1	5199.5	487.94		701.68	1766.9	1049.2	1193.8	0	0
XP_035353208.1	150210	23846	28813	26469	28536	17925	24626	0	0
XP_035353211.1	20287	5041.3			6080.3	2464.6	6701	0	0
XP_035353228.1	2706.7	1356.9	484.68	751.87		113.26		0	0
XP_035353231.1	253.34				253.34			0	1
XP_035353232.1	129510	35001	17857	21867	30215	10651	13918	0	0
XP_035353258.1	310750	119390	36195	76850	30244	26208	21867	0	0
XP_035353259.1	296.95	204.33		92.615				0	-1
XP_035353278.1	4285.4	1500.1	974.28	1811				0	-1
XP_035353279.1	4744	2441.7	1151.8	1150.5				0	-1
XP_035353293.1	5628.9	3181	2447.9					0	-1
XP_035353303.1	940.3			940.3				0	-1
XP_035353330.1	494			137.46	121.88	115.54	119.12	0	0
XP_035353335.1	216730	89649	56698	26920	15402	10174	17887	0	0
XP_035353342.1	179140	71735	45014	29825	13128	10225	9208.1	-1	-1
XP_035353355.1	2977.3	618.2			986.27	1372.9		0	0
XP_035353359.1	5509.8	1007.3	1253.8	1373.9	783.37	371.48	719.91	0	0
XP_035353363.1	4944.3	1131.5	769.44	547.55	1013.9	598.74	883.18	0	0
XP_035353373.1	209.06				84.174	124.89		0	1
XP_035353375.1	4474.6				2072.4	1198.8	1203.4	0	1
XP_035353381.1	1275.6	319.74	564.84	390.99				0	-1
XP_035353382.1	168880	38734	46228	34705	27513	19395	2304	-1	-1
XP_035353385.1	7030.2	2808.5	1526.8	1133.4	166.41	682.72	712.35	0	0
XP_035353387.1	10902	3003.1	2439	2693.9	1120.7	685.08	960.42	-1	-1
XP_035353392.1	80256	32977	23313	17577	2258.3	2785.6	1345.1	-1	-1
XP_035353393.1	12130	5948.8	751.29	1634.5	2604.1		1190.9	0	0
XP_035353396.1	24580	10065	4336.4	5012.6	3076.3	2090.3		0	0
XP_035353399.1	3649.8	769.19			1018.3	491.34	1371	0	0
XP_035353401.1	1969		561.96	503.72			903.33	0	0
XP_035353403.1	1124.7		224.55	306.16	200.24	125.33	268.38	0	0
XP_035353406.1	183230	45978	41663	32174	25826	18384	19209	0	0
XP_035353414.1	58357	14736	12323	5695	13466	5993.3	6145	0	0
XP_035353415.1	10692	2142.5	393.81	936.91	2129.3	2897	2192.8	0	0
XP_035353422.1	16462	4405.5	5407.8	4128.5	1625.4	894.58		-1	-1
XP_035353431.1	403.84	248.18	155.66					0	-1
XP_035353434.1	363590	105010	46025	41621	72393	35948	62593	0	0
XP_035353437.1	498.22					498.22		0	1
XP_035353440.1	4252.4	682.29	1224.6		929.14	774.8	641.63	0	0
XP_035353441.1	2644.6	534.06	300.85		1075.3		734.34	0	0
XP_035353447.1	194760	55259	45127	48837	16966	12212	16354	-1	-1
XP_035353449.1	318.3		97.25		83.42	61.846	75.786	0	0
XP_035353452.1	384400	98121	88717	71474	52392	36744	36952	-1	-1
XP_035353472.1	3271.8	665.58	1039.2	831.46	518.48	62.177	154.93	-1	-1
XP_035353477.1	14584	1230.7	1209.3	1085.4	3911.3	1338.6	5809	0	0
XP_035353480.1	4017.9				1117.9	1886.3	1013.7	0	1
XP_035353494.1	3760.8	1094.2	1134.1	826.23	279.81	170.57	255.78	-1	-1
XP_035353500.1	9985.9	3632.4	3194.2	2061.2		567.77	530.31	-1	-1
XP_035353501.1	387860	260420	46537	42811	5160.2	14974	17957	0	0
XP_035353502.1	528070	155150	174200	127680	34233	19196	17616	-1	-1
XP_035353503.1	270.4		270.4					0	-1
XP_035353510.1	1526			1046.2		479.83		0	0
XP_035353529.1	277.15					68.801	208.34	0	1
XP_035353540.1	82227	30347	21544	18426	6239.8	2157.1	3513	-1	-1
XP_035353563.1	4958.6	4749.7			208.91			0	0
XP_035353566.1	219060	71418	38396	40098	27443	18980	22729	0	0
XP_035353567.1	8130	3235.7	3108	1786.2				0	-1
XP_035353569.1	2616.5	744.38		786.81	620.15		465.2	0	0
XP_035353570.1	19627	3103	4658.1	3638.9	4484.6	2006.1	1736.6	0	0
XP_035353576.1	11395	802.11	4063.2	899.44	1953	942.8	2734.9	0	0
XP_035353584.1	42645	8262	10409	4639.4	12407	3586.6	3341	0	0
XP_035353587.1	1044.9	682.99				361.92		0	0
XP_035353588.1	30473	7686.7	6948.7	4798.6	4054.7	3160	3824.6	0	0
XP_035353590.1	1246.9		584.1			288.87	373.88	0	0
XP_035353593.1	22077	6554.3	6060.4		4287.3	2267.4	2908.1	0	0
XP_035353598.1	111920	33154	27996	26383	9867.4	6869.6	7653.1	-1	-1
XP_035353615.1	37630	10698	7920.2	5927.8	3038	4805.1	5240.5	0	0
XP_035353634.1	95050	29943	30226	18916	6902.2	3464.6	5597.8	-1	-1
XP_035353637.1	97263	28513	32558	13732	12041	6507	3912	-1	-1
XP_035353640.1	3776.6	2736.4	1040.2					0	-1
XP_035353645.1	44338	15562	13802	6859.4	3027.9	2293.5	2792.3	-1	-1
XP_035353648.1	2499100	642810	491030	372530	417490	226650	348570	0	0
XP_035353650.1	118280	60908	16401	31969	3666.5	3145.4	2188.9	0	0
XP_035353653.1	84824	26023	26772	22496	4214.5	3374	1945.3	-1	-1
XP_035353656.1	25833	8586	10194	2323.3	2839.5	1890		0	0
XP_035353657.1	249000	57254	59789	41270	40506	23163	27016	0	0
XP_035353659.1	23940	6825.2	5450.3	6597.9	2535.5	549.59	1981.1	-1	-1
XP_035353661.1	1545200	474030	408770	258580	169050	107310	127460	-1	-1
XP_035353662.1	4903.6	1214.6	247.77		2020.8	627.83	792.61	0	0
XP_035353671.1	333360	93618	69924	72016	41853	27950	27999	-1	-1
XP_035353675.1	1962.5		1150.9	811.54				0	-1
XP_035353676.1	1440.2				844.59	595.59		0	1
XP_035353679.1	4068.6	2113.7	1554.3	400.64				0	-1
XP_035353680.1	9048.4	4446.8			1982.5	1024.6	1594.5	-1	-1
XP_035353681.1	70460	18003	15636	11539	13300	5895	6088	0	0
XP_035353688.1	118160	32293	22009	19642	18129	12620	13467	0	0
XP_035353689.1	36115	5837.2	14627	4614.4	2399.6	7378.4	1258.5	0	0
XP_035353692.1	14598	8705.3	479.93	975.65	2147.8	913.97	1375.5	0	0
XP_035353697.1	453.43						453.43	0	1
XP_035353702.1	353850	91105	71968	52279	63004	36388	39105	0	0
XP_035353704.1	103.29			103.29				0	-1
XP_035353707.1	26951	6081.1	4640.4	4879	4779.5	2028.1	4542.5	0	0
XP_035353708.1	3373.5	754.51	1443.8	898.39	155.54	121.31		-1	-1
XP_035353709.1	154300	46022	36298	34268	16723	9766.9	11224	-1	-1
XP_035353711.1	22751	12260	2733.7	6082.4			1675.1	0	0
XP_035353715.1	43235	13784	5680.1	5940.7	6337.3	3177.7	8315	0	0
XP_035353722.1	5606.3	3234.3	648.74	506.19	415.51	588.53	213.04	0	0
XP_035353724.1	5940.3	1777.2	1944.5	1619.5	599.17			-1	-1
XP_035353728.1	1074.3		393.82	347.78		332.73		0	0
XP_035353730.1	218940	91100	58810	41411	8185.4	9549.3	9887	-1	-1
XP_035353731.1	19637	4079.4	5723.9	2174	2807.4	1335.6	3516.5	0	0
XP_035353732.1	757.45	449.35		308.1				0	-1
XP_035353733.1	15175	2914.3	1929.5	3940.9	3602.1	1694.8	1093	0	0
XP_035353734.1	118330	33142	22890	24806	11895	12326	13271	-1	-1
XP_035353736.1	142520	29111	22080	13647	30059	21865	25760	0	0
XP_035353737.1	185.79	75.804				109.98		0	0
XP_035353738.1	185250	61406	46672	41510	14032	9729.3	11903	-1	-1
XP_035353739.1	275120	49586	40672	48400	52684	28609	55166	0	0
XP_035353740.1	338460	112450	76418	53338	42728	24237	29297	0	0
XP_035353752.1	468380	84698	99151	94824	77630	53622	58458	0	0
XP_035353756.1	1872.8		431.08		565.67	481.19	394.86	0	0
XP_035353757.1	814.66	291.03	153.75	193.24		88.995	87.632	0	0
XP_035353767.1	197.76		25.893				171.87	0	0
XP_035353771.1	79897	19684	5671.8	9843.2	20632	12513	11553	0	0
XP_035353772.1	6965.5		1249.6	966.88	2666.3		2082.8	0	0
XP_035353774.1	4246.5	961.95	758.41		1292.8	615.67	617.73	0	0
XP_035353780.1	2692.4	919.81		246.83	787.69	176	562.03	0	0
XP_035353782.1	607.18						607.18	0	1
XP_035353783.1	1881.1	754.95			475.42	262.78	388	0	0
XP_035353786.1	3827	259.96	813.9	1386.9	495.68	870.47		0	0
XP_035353792.1	73428	16360	8815.7	5009.4	19301	12988	10954	0	0
XP_035353793.1	9804.9		2459.5	2026.9	2100.3	2050.8	1167.4	0	0
XP_035353794.1	3550.3	539.89	380.8		1608.4	686.28	334.9	0	0
XP_035353795.1	10342	3363.5	1695.7	2719.9	2563.1			0	0
XP_035353805.1	16825	8279.1	1797.5	4411.1	1133.2		1204.4	0	0
XP_035353808.1	7969	4378.9	1129.3	1291.2	292.15		877.49	0	0
XP_035353811.1	2694	1045.2		593.88	552.35	502.54		0	0
XP_035353840.1	702.67		616.66				86.011	0	0
XP_035353846.1	13902	2552.6	3296.9	2336.6	1962.7	1715.5	2038.2	0	0
XP_035353848.1	2210.9	290.5	148.22	105.82	505.41	332.1	828.9	0	0
XP_035353849.1	300.17				199.83	100.34		0	1
XP_035353854.1	1383900	315410	218870	206790	283950	165300	193620	0	0
XP_035353855.1	28784	9964.8	175.51	7535.6	3263.9	4302.3	3541.6	0	0
XP_035353856.1	5472.5	729.86	613	905.87	1139.6	937.1	1147.1	0	0
XP_035353862.1	4994.3	2964.9		1307.3		722.04		0	0
XP_035353863.1	17928	8140	1014.2	777.87	2583.4	2620.1	2792.5	0	0
XP_035353864.1	13969	2903.2	3600.3	1802.1	2970.3	815.09	1878.1	0	0
XP_035353874.1	1554.5		977.59				576.93	0	0
XP_035353876.1	13353	1858.7	1171.5			5600.3	4722.2	1	1
XP_035353880.1	10581	1774.3	3407.9	2177.6	2146.6		1074.8	0	0
XP_035353883.1	16485	1905.6	3688.9	2984.8	3681.6	1941.6	2282.7	0	0
XP_035353884.1	1592.4	1592.4						0	-1
XP_035353893.1	731.72		731.72					0	-1
XP_035353896.1	41947	6156.1	10012	9727.1	5879.6	4990.1	5181.7	0	0
XP_035353902.1	38926	9783.8	6438.8	4331.3	7680.2	4260.5	6431.2	0	0
XP_035353904.1	160680	37507	30130	24732	29491	18469	20356	0	0
XP_035353909.1	30890	5195.6	4549.8	4337.9	5846.2	5052.6	5908.1	0	0
XP_035353910.1	46009	14984	11067	10721	3319.8	1538.6	4378.5	-1	-1
XP_035353917.1	1625.1				762.89	862.25		0	1
XP_035353926.1	204910	59809	28308	31307	34423	23158	27906	0	0
XP_035353930.1	239890	110100	55480	59997	7172.3	1023	6112.2	-1	-1
XP_035353934.1	14374	4945	5254	1986	1681.2	508.02		0	0
XP_035353948.1	336.13	131.05		81.711		55.314	68.062	0	0
XP_035353953.1	69672	19038	13000	10480	11444	7706.6	8003.5	0	0
XP_035353954.1	361.35		361.35					0	-1
XP_035353965.1	19953	1713.8	1518.6	499.85	6218.5	4782.8	5219	1	1
XP_035353967.1	1181.8				370.02	265.64	546.1	0	1
XP_035353973.1	40681	7075.6	9682.1	8340.7	6598.1	5287.5	3696.9	0	0
XP_035353981.1	6657.2	969.48	2373.2	1301.5	215.01	175.43	1622.6	0	0
XP_035353982.1	171.34	171.34						0	-1
XP_035353986.1	23838	12803	8494.7			2540		0	0
XP_035353987.1	13169			3879.8	4104	2400.7	2784.4	0	0
XP_035353989.1	39912	12103	7949.1	7077.1	5169.5	4041.3	3572.4	-1	-1
XP_035353990.1	25821	5031.2	3105.3	2217.1	6427.1	5211.2	3829.4	0	0
XP_035353992.1	37524	10810	6283.8	6400.1	6189.4	3055.3	4784.7	0	0
XP_035353993.1	4571.1	627.71	1820.7	687.63	659.3	397.67	378.09	0	0
XP_035353999.1	1474.7	35.126	37.062	29.973	1135.2	112.31	125.1	0	0
XP_035354001.1	1109.2		258.52	242.6	379.35	116.61	112.17	0	0
XP_035354004.1	2244.2	1066.6				509.05	668.56	0	0
XP_035354006.1	3353.5	1369.5	1862.9			121.06		0	0
XP_035354018.1	964.78		470.13			494.65		0	0
XP_035354019.1	53520	5475.6	3335.3	8230.5	15288	7963.9	13227	0	0
XP_035354020.1	7652.4	2630.9	1704.5	1393.3	837.5	496.78	589.36	-1	-1
XP_035354021.1	97118	15343	9231.9	15339	22109	15977	19118	0	0
XP_035354024.1	35066	5679.5	9277	2769.1	4593.7	5986.7	6759.7	0	0
XP_035354028.1	261870	78726	58655	38606	32535	28678	24668	0	0
XP_035354029.1	4608.1	1304.1		992.02		1563.9	748.16	0	0
XP_035354031.1	44067	10280		7340.7	13437	2381.1	10629	0	0
XP_035354033.1	3963.9	1586	1419.3			785.11	173.5	0	0
XP_035354035.1	1545.7			845.93			699.73	0	0
XP_035354039.1	766570	337740	139560	54394	83833	54598	96441	0	0
XP_035354040.1	19903	2624.8	5190.4	5524	3174.5	1541.2	1848.1	0	0
XP_035354041.1	355.13			29.636	179.68	29.844	115.97	0	0
XP_035354046.1	17053	5831.7	1861.4	2672.6	3301.5	1149.5	2236	0	0
XP_035354048.1	14169	11080	1775.6	1175.8			137.78	0	0
XP_035354054.1	4027.3			317.09	1938.2	659.98	1112	0	0
XP_035354057.1	36356	11609	9255.4	6941.1	4703.9	3360.8	485.47	-1	-1
XP_035354058.1	2357.2	515.38	342.74	575.16	502.56	184.62	236.78	0	0
XP_035354063.1	7129.6	2655.8	1386.5	1335.4	739.64	334.25	678	0	0
XP_035354069.1	17141	6056.1	3865.2		5310.7		1908.9	0	0
XP_035354071.1	9343.5	866.7		1426.5	1286	3525.3	2239.1	0	0
XP_035354079.1	31031	12034		7439.8	4549.5	2569.4	4437.6	0	0
XP_035354081.1	322.47			322.47				0	-1
XP_035354082.1	691170	185480	105160	66045	139720	94083	100680	0	0
XP_035354086.1	300.36		300.36					0	-1
XP_035354088.1	4671.3		992.38	2215.4	844.1		619.38	0	0
XP_035354090.1	21073	3826.6	9125.2	2125.8	2100.2	1635	2260.5	0	0
XP_035354097.1	339.09	339.09						0	-1
XP_035354098.1	32045	12162	6071.5	7369.4	3218.8		3223.3	0	0
XP_035354108.1	10588	2447.8	862.26	2331.3	2173.1	1305.7	1467.4	0	0
XP_035354109.1	7122.9	983.91	2163.7	1698.6	531.63	709.62	1035.5	0	0
XP_035354110.1	3963.4	452.93	325.54	1445.6	471.98	414.54	852.83	0	0
XP_035354116.1	499.52					280.27	219.25	0	1
XP_035354122.1	44084	1019	8612.6	10712	10577	5987.8	7175.1	0	0
XP_035354124.1	27376	5804.3	3992.6	4551.4	6430.9	2415.3	4181.4	0	0
XP_035354125.1	199070	53036	38709	44323	29781	16094	17128	-1	-1
XP_035354126.1	103540	28369	23420	18869	16246	7896	8744.1	-1	-1
XP_035354139.1	21190	7636.1				6541.6	7012.2	0	0
XP_035354147.1	4725.1	1546.9	1465.2	1073.2			639.81	0	0
XP_035354148.1	7299.2	3496	277.17	2570.3		955.75		0	0
XP_035354152.1	5290.1	3516.7		954.21			819.26	0	0
XP_035354153.1	4035.4	762.84	823.23	1655.4	495.38	213.42	85.185	0	0
XP_035354154.1	11564	4552.3	2492.9	4518.4				0	-1
XP_035354156.1	596.66	596.66						0	-1
XP_035354167.1	503430	134330	118560	121860	50610	34936	43134	-1	-1
XP_035354169.1	98556	28826	18565	15811	14312	10265	10778	0	0
XP_035354184.1	577210	135990	183170	133580	41901	38524	44054	-1	-1
XP_035354198.1	3498.5				892.97	680.69	1924.9	0	1
XP_035354210.1	5372.6			1072.7	1611.3	1625	1063.6	0	0
XP_035354233.1	68770	23686	14369	13405	6645.3	5007	5658.3	-1	-1
XP_035354241.1	4704.5		1271.9		1403.5	1373.6	655.48	0	0
XP_035354243.1	702130	178430	129980	124450	111960	72042	85266	0	0
XP_035354246.1	2143.8	1022.3	671.6	449.83				0	-1
XP_035354250.1	331310	122010	61467	37037	40586	33044	37172	0	0
XP_035354254.1	109140	35632	25353	10587	14006	10941	12626	0	0
XP_035354259.1	8506.2	997.57	2513.2	2200	1784.5	318.56	692.33	0	0
XP_035354263.1	1659.6	109.17	210.39	374.9	755.93		209.17	0	0
XP_035354267.1	2284.3	1416.9	468.38				399.01	0	0
XP_035354272.1	222410	42417	29945	30197	44128	34131	41596	0	0
XP_035354277.1	164.06						164.06	0	1
XP_035354286.1	1004.8				1004.8			0	1
XP_035354319.1	98275	32124	28674	23980	6940.9	2558.8	3997.4	-1	-1
XP_035354320.1	5091.8	1715.6	119.41	2250.9	349.78	550.8	105.26	0	0
XP_035354321.1	49752	4137	10871	6770.2	10332	9803.6	7838.1	0	0
XP_035354329.1	323.07					323.07		0	1
XP_035354366.1	2422.8	821.2			1601.6			0	0
XP_035354372.1	16618	6030	3524.3	6566.6	497.63			0	0
XP_035354387.1	20489	2126.8	824.51	4033.6	4747.8	4278.6	4478.1	0	0
XP_035354395.1	1392.5	748.03	511.09			133.36		0	0
XP_035354398.1	1257.1	1257.1						0	-1
XP_035354418.1	21530	4502.3	4441.5	2657.3	3170.4	1858.8	4899.7	0	0
XP_035354431.1	266.23					225.52	40.708	0	1
XP_035354440.1	3723	1236.4				1121.7	1364.9	0	0
XP_035354497.1	1437			944.09			492.95	0	0
XP_035354524.1	5968				2448.7	1802.7	1716.6	0	1
XP_035354526.1	195590	60631	32831	17390	28432	20076	36233	0	0
XP_035354527.1	254.3	54.965		199.34				0	-1
XP_035354528.1	293950	72021	58380	45994	43893	33770	39896	0	0
XP_035354529.1	765.96	21.705		54.87	198.98	164.08	326.32	0	0
XP_035354530.1	1558	926.14		631.83				0	-1
XP_035354533.1	10124	3319.6			4234	1846.3	724.29	0	0
XP_035354534.1	617770	196050	135080	103410	81270	48978	52980	-1	-1
XP_035354543.1	1046.9					404.42	642.5	0	1
XP_035354576.1	87574	20195	19038	23394	10898	4748.7	9301.1	-1	-1
XP_035354578.1	7791.1	2337.1	2845		1098.8	1510.2		0	0
XP_035354579.1	6876.9	2807	1465.7	2162.1			442.08	0	0
XP_035354597.1	15340	5296.2	430.84	3919.1	2307.5	1649.9	1736.5	0	0
XP_035354606.1	9582.3	5619.8		3962.6				0	-1
XP_035354638.1	24097	5569.5	4440.5	3716.3	5219.5	1686.9	3464.5	0	0
XP_035354650.1	127970	27228	19313	15571	29641	15844	20373	0	0
XP_035354652.1	27017	8429.6	6575.1	6900.4	2664.8	2016.5	430.42	-1	-1
XP_035354658.1	5929.8	3609.4	569.13	1579.3			171.86	0	0
XP_035354659.1	616.86		146.98	156.38	123.89		189.62	0	0
XP_035354662.1	118160	27685	18414	14240	25260	11140	21425	0	0
XP_035354663.1	7202	5313.2				933.01	955.73	-1	-1
XP_035354677.1	90042	15071	16169	12823	18332	13796	13851	0	0
XP_035354691.1	490.6	290.47	200.13					0	-1
XP_035354695.1	169070	42801	33859	23053	26987	15521	26852	0	0
XP_035354696.1	20014	4561.1	3935.1	3005.7	3597.9	2612.5	2301.7	0	0
XP_035354697.1	444100	128810	100480	83470	58048	33794	39497	-1	-1
XP_035354701.1	1181.7				630.2	50.802	500.68	0	1
XP_035354703.1	2179.2	348.9	148.93	354.11	771.97	183.81	371.43	0	0
XP_035354706.1	699.78	403.08		221.35			75.359	0	0
XP_035354709.1	1509					352.34	1156.7	0	1
XP_035354712.1	531870	164390	142680	145790	34886	17232	26880	-1	-1
XP_035354717.1	335800	106700	77012	57130	36586	25001	33366	-1	-1
XP_035354724.1	1034000	432170	226800	173640	89862	58872	52671	0	0
XP_035354727.1	100220	32370	19521	8922.9	18889	9876.7	10644	0	0
XP_035354728.1	19141	5921	5279.2	4829.6	924.96		2186.2	-1	-1
XP_035354732.1	790640	163540	140670	123070	170540	95732	97094	0	0
XP_035354734.1	743.12		325.05	279.21			138.86	0	0
XP_035354736.1	2494.8		1692.4				802.44	0	0
XP_035354740.1	24313	3710.8	2833.5	1974.2	4711	5506.5	5576.7	0	0
XP_035354741.1	587.06	587.06						0	-1
XP_035354742.1	264810	50540	31272	26418	66456	29141	60983	0	0
XP_035354744.1	12359	1433.4		2057.9	3004.5	3766	2097.3	0	0
XP_035354748.1	24892	5431.6	8977.8	6323.9	1886.5	1405.9	865.83	-1	-1
XP_035354752.1	525.06			45.324	156.57	193.79	129.37	0	0
XP_035354757.1	63596	17934	18303	13791	6750.8	2889.2	3928.8	-1	-1
XP_035354758.1	3207.5		1396.2		988.36	822.96		0	0
XP_035354760.1	47588		11956		8920.4	13909	12803	0	0
XP_035354801.1	1976.8	524.69	346.29	402.14	361.38		342.28	0	0
XP_035354803.1	182660	39536	23763	20511	40544	24184	34123	0	0
XP_035354806.1	6822.4	794.94	918.61	1169.5	1868.1	324.3	1746.9	0	0
XP_035354810.1	633.61						633.61	0	1
XP_035354823.1	9535.8	3184.4	2411.6	2371.8		735.81	832.2	-1	-1
XP_035354827.1	1736200	560450	501670	529130	61980	41264	41669	-1	-1
XP_035354832.1	1321.9			855.58	267.72	198.56		0	0
XP_035354833.1	17001		2040.5	4014.1	1277.4	3151.5	6517.5	0	0
XP_035354834.1	443300	168590	94293	90734	35931	27608	26143	-1	-1
XP_035354835.1	2193.6			1062.7		540.76	590.11	0	0
XP_035354837.1	13414	1586.8	1937.2		4071.6	3598.4	2219.9	0	0
XP_035354844.1	12427	2542.3	2611.6	2839.8	2797.9	431.17	1203.9	0	0
XP_035354847.1	4744.2	459.97		721	1674.3	706.48	1182.4	0	0
XP_035354850.1	34636	9057.6	3067.2	4641.7	6330.9	4958.8	6579.3	0	0
XP_035354860.1	231.88				231.88			0	1
XP_035354861.1	365.73				145.22		220.5	0	1
XP_035354862.1	1143.5				492.5	290.79	360.27	0	1
XP_035354864.1	1485.1			147.15	473.78	691.3	172.87	0	0
XP_035354869.1	46919	26545	20374					0	-1
XP_035354871.1	180770	60187	50404	35089	16726	8177.2	10192	-1	-1
XP_035354883.1	3941.3					1651	2290.3	0	1
XP_035354916.1	36494	12094	19914	933.88	3039.2		513.1	0	0
XP_035354918.1	39.705					39.705		0	1
XP_035354931.1	954.12		264.14			689.98		0	0
XP_035354940.1	919.34		332.55	315.81	119	151.98		-1	-1
XP_035354945.1	11197	4118.4	3104.2	3974.5				0	-1
XP_035354952.1	1030				575.46	454.54		0	1
XP_035354960.1	396600	111370	83780	74424	55853	30404	40771	-1	-1
XP_035354974.1	438.97		353.89		85.083			0	0
XP_035354978.1	11901	3135.9	423.73	1655.7	2291.1	2812.5	1582	0	0
XP_035354979.1	107.79					107.79		0	1
XP_035354981.1	13913	6546.5		1870.8	2571.8	959.79	1964	0	0
XP_035354985.1	3044.1	780.09	925.26	650.08		325.75	362.88	-1	-1
XP_035354986.1	445270	148100	40939	89107	64762	47771	54595	0	0
XP_035354992.1	2245.7	1330.5		525.48	185.45		204.28	0	0
XP_035354993.1	8677.2	1078.7	1619.1	2355.2	1592.8	767.95	1263.5	0	0
XP_035355001.1	22955	4181.3	2724.3	3866.3	867.3	4358.3	6957.4	0	0
XP_035355008.1	5400.2	1442.9	1060.1	898.81	794.73	597.52	606.05	0	0
XP_035355018.1	67838	21545	14109	12561	4159.1	5671.2	9792.3	-1	-1
XP_035355023.1	50632	11986	5954.1	11241	6517.5	6330.7	8603.7	0	0
XP_035355026.1	83649	22564	16286	11346	11869	10598	10986	0	0
XP_035355031.1	222.07				222.07			0	1
XP_035355036.1	2134.1	391.38		336.59	639.31	354.3	412.48	0	0
XP_035355041.1	6830	2541.2	2389		1899.7			0	0
XP_035355044.1	26550	10246	4840.4	1184.5	5023	1962.1	3294.6	0	0
XP_035355045.1	26745	7110.2	4665.7	4188.7	2095.3	5287.8	3397.3	0	0
XP_035355046.1	9482.9	1264.7	1760.3	2407.4	2757.5	1104.1	188.93	0	0
XP_035355056.1	4823.4		495.81	710.06	1870.2	974.22	773.09	0	0
XP_035355059.1	245120	57385	39640	43909	49648	26488	28048	0	0
XP_035355060.1	843.93	619.64	224.29					0	-1
XP_035355061.1	2544	273.87	247.16	961.22	362.33	197.98	501.43	0	0
XP_035355067.1	29441	11912	8958.2	1006.4	4434.3	2638.9	490.68	0	0
XP_035355069.1	96085	33303	20023	13696	9153.1	7692.2	12217	0	0
XP_035355075.1	2520.5				1844.4		676.06	0	1
XP_035355077.1	3711.7	550.64		3161.1				0	-1
XP_035355078.1	1106.8	600.57	506.23					0	-1
XP_035355080.1	10603	5079	3168.3		1400.1		955.36	0	0
XP_035355082.1	6407.1	2665.9	1613	2128.2				0	-1
XP_035355084.1	7219.1	2167.8	2562.1	2100.5		388.77		-1	-1
XP_035355085.1	349.83					349.83		0	1
XP_035355091.1	2796.7	826.67		523.71	870.9	329.9	245.52	0	0
XP_035355099.1	98191	28109	29580	12930	16407	11165		0	0
XP_035355101.1	18130	7300.3	1969.9	4601.8	1031.8	1521.2	1705	0	0
XP_035355103.1	45117	10572	11743	7056.9	8709.8	6473.3	561.43	0	0
XP_035355104.1	2498.1			678.35		631.78	1188	0	0
XP_035355105.1	588.52		588.52					0	-1
XP_035355108.1	4253.6	800.56		1888.1	762.48	462.93	339.45	0	0
XP_035355111.1	211580	47925	53434	30834	40674	26403	12313	0	0
XP_035355113.1	781.17		719.08				62.092	0	0
XP_035355114.1	773960	190820	119670	122560	147130	89339	104430	0	0
XP_035355120.1	1992.8		1049.6	562.95	380.16			0	0
XP_035355121.1	1348.8	779.77	569.03					0	-1
XP_035355123.1	27997	8780.4	7744.2	1596.4	5961.2		3914.6	0	0
XP_035355124.1	415.13	101.31			168.03	145.79		0	0
XP_035355127.1	1836.6	490.36		181.31	410.19	75.225	679.56	0	0
XP_035355132.1	263130	75541	48210	39733	37471	29913	32262	0	0
XP_035355134.1	338450	65742	81069	50287	53634	44191	43527	0	0
XP_035355137.1	13361	833.55	1116.7	864.84	7725.7	1181.7	1638.7	0	0
XP_035355138.1	8609.8	490.39		814.93	3518.4	1668.4	2117.8	0	0
XP_035355145.1	38627		14922	12363	6107.4	3834.6	1399.5	-1	-1
XP_035355158.1	102980	35369	24852	19334	9899	6925	6602.1	-1	-1
XP_035355159.1	25743	3117.7	3277.6		9493.9	4059.6	5794.5	0	0
XP_035355179.1	1088.5				611.91	476.62		0	1
XP_035355187.1	15643	4761.6	3216.4	3849.2	1337	1164.7	1314.3	-1	-1
XP_035355190.1	354.33		354.33					0	-1
XP_035355207.1	28501	11672	4366.6	6538.5	1851.8	2527.1	1545.4	0	0
XP_035355231.1	19079	3851.1	653.29	3191.6	2352.7	4508.4	4521.6	0	0
XP_035355237.1	1568.7	1355.3			213.43			0	0
XP_035355239.1	1587.4			315.77		696.18	575.41	0	0
XP_035355242.1	54465	17374	12631	6147.6	7331	6100.2	4880.7	0	0
XP_035355248.1	97674	31418	28126	23191	7319	3585.4	4034.9	-1	-1
XP_035355249.1	296290	118950	72777	49432	20255	14419	20462	-1	-1
XP_035355250.1	9617.1	2237.9	1598.8	3175.8	1233.5	705.11	665.88	-1	-1
XP_035355254.1	133890	35632	36721	20629	19772	6908.4	14230	0	0
XP_035355263.1	4070400	1196500	895110	1062600	380810	278510	256950	-1	-1
XP_035355266.1	10418	861.87	1948.7		2379.8	2445.7	2781.6	0	0
XP_035355269.1	872070	222890	215120	160450	88513	119420	65679	-1	-1
XP_035355277.1	3295.1	1174.8		901.53	763.74	454.96		0	0
XP_035355287.1	11197	2863.5	2003.2	1706.7	1568.5	1446.7	1608.8	0	0
XP_035355291.1	450.77	172.38			115.14		163.25	0	0
XP_035355293.1	498.8	498.8						0	-1
XP_035355297.1	250740	80528	72251	68841	12507	8692.6	7920.3	-1	-1
XP_035355300.1	1745.5		393.11	845.35	124.57	224.16	158.3	0	0
XP_035355302.1	562.28			221.62		38.36	302.29	0	0
XP_035355306.1	2341	699.87		408.53		253.03	979.6	0	0
XP_035355310.1	18805	5623.4	6100.8		1837.4	3257.2	1986.4	-1	-1
XP_035355312.1	396500	117940	69018	86712	45086	35401	42342	-1	-1
XP_035355313.1	4552.2	1317.1	1375.9	1292.1		304.23	262.77	-1	-1
XP_035355315.1	126020	34875	15136	9812.9	26245	15510	24437	0	0
XP_035355319.1	2630.9					960.36	1670.5	0	1
XP_035355320.1	877.32				877.32			0	1
XP_035355321.1	3021.4			3021.4				0	-1
XP_035355322.1	1063.4		1063.4					0	-1
XP_035355323.1	7250.8	3959	808.63		1250.3		1232.9	0	0
XP_035355327.1	35282	6502.5	3267.9	6607.3	8011.1	5567	5326.8	0	0
XP_035355328.1	8332.4	3077.4	1605.2	1608	1340.4	701.37		0	0
XP_035355331.1	51160	18733	7778.6	6018.8	9312.7	753.46	8563.8	0	0
XP_035355334.1	1012	375.45	396.48		111.06	25.251	103.73	-1	-1
XP_035355336.1	4296.3		1234		901.2	1133.6	1027.5	0	0
XP_035355339.1	405890	172730	112790	72014	20414	11719	16227	-1	-1
XP_035355342.1	472.5			275.87		79.186	117.44	0	0
XP_035355344.1	3258700	985650	525770	544390	455070	443580	304290	0	0
XP_035355347.1	55507	5795.4	11523	9241.7	9514.3	9270	10163	0	0
XP_035355351.1	1988100	452450	391120	341900	335860	237180	229570	0	0
XP_035355353.1	42911	18240	6707.3	10673	4320.8	815.24	2155.4	0	0
XP_035355355.1	43144	15398	16329	2892.9	2922.8	1883.1	3718.6	0	0
XP_035355358.1	55983	19002	16882	11817	1894.3	2615.3	3772.3	-1	-1
XP_035355361.1	32926	4594	8132.5	7604	4717.2	3070.5	4807.4	0	0
XP_035355367.1	5150.3	926.91		1428.5	380.59	1318.7	1095.7	0	0
XP_035355370.1	319210	39919	59587	50807	68978	49357	50567	0	0
XP_035355373.1	36082	9263.1	7891.8	8388.3	3890.1	3002.4	3646.7	-1	-1
XP_035355375.1	927.09			808.07		119.02		0	0
XP_035355376.1	36463	7392.7	7642.6	3069.8	6838.2	4782	6737.9	0	0
XP_035355382.1	1994.4	853.32		690.32	235.8		215	-1	-1
XP_035355384.1	132050	55530	28652	39469	2599.2	2326.4	3477.3	-1	-1
XP_035355395.1	193.99						193.99	0	1
XP_035355401.1	11732	4760.4	3282.6	2500.9		470.89	716.98	-1	-1
XP_035355402.1	1674.9	396.8	558.11	162.98		276.32	280.65	0	0
XP_035355420.1	5650.6	2030.2	1452.7		1238.4	929.38		0	0
XP_035355424.1	356660	96034	69673	46249	47226	49094	48382	0	0
XP_035355427.1	417790	63795	84332	82579	79555	52483	55048	0	0
XP_035355445.1	1451.2	1451.2						0	-1
XP_035355448.1	188.67		68.682		119.98			0	0
XP_035355451.1	961.81	630.07		78.744	192.58	60.424		0	0
XP_035355453.1	177240	46742	40914	35486	21276	12093	20726	-1	-1
XP_035355465.1	32738	3058	5862.9	2860.4	8518.1	5979.3	6459.4	0	0
XP_035355478.1	44712	1382.1	377.08	1271.2	16420	12216	13045	1	1
XP_035355481.1	531.23	317.23				214		0	0
XP_035355484.1	95601	22851	26344	13439	11669	8275.5	13023	0	0
XP_035355493.1	24940	5363.6	2453.8	2970.5	6581.4	4077.2	3493.8	0	0
XP_035355496.1	19637	5832.3	1108.8	5479.1	3005.5	2262	1949.2	0	0
XP_035355498.1	55901	13801	8377.6	7671.1	11346	5276.2	9429	0	0
XP_035355499.1	124.74	124.74						0	-1
XP_035355501.1	105840	67259	12651	11761	9753.6	1877.3	2543.6	0	0
XP_035355503.1	4031.4	2066.5		1031.6	505.42		427.91	0	0
XP_035355506.1	49705	19737	12757	12520	3940.3		751.18	-1	-1
XP_035355510.1	15350	1379.4	8033	4512.5	936.85		487.89	0	0
XP_035355513.1	1006.6					757.62	248.95	0	1
XP_035355515.1	1140.9	644.28	383.98	112.66				0	-1
XP_035355516.1	351.2		351.2					0	-1
XP_035355517.1	568760	138050	92353	68551	108930	70972	89900	0	0
XP_035355521.1	5817.4		679.81		2343.9	2793.6		0	0
XP_035355523.1	5135.4	1093.2	676.74	898.38	1049.1	600.79	817.16	0	0
XP_035355533.1	121770	20107	19454	21518	21597	15879	23219	0	0
XP_035355535.1	972.02	972.02						0	-1
XP_035355546.1	437.85		125.48	54.891	98.108		159.37	0	0
XP_035355549.1	443250	130060	107800	63790	54563	38571	48461	0	0
XP_035355550.1	20326	6776.1	2968.4	2057.3	3469.8	3197.9	1856.5	0	0
XP_035355554.1	1234.3	399.87	95.173		276.75	65.482	397.01	0	0
XP_035355555.1	747560	196140	141470	126330	118070	82352	83192	0	0
XP_035355556.1	97.672			97.672				0	-1
XP_035355565.1	75255	14681	13467	14412	12595	8809.3	11292	0	0
XP_035355568.1	8925.3	2422.8	1548.4	992.5	1653.2	1192	1116.4	0	0
XP_035355574.1	1353.8	725.86	627.95					0	-1
XP_035355592.1	116.11				75.38		40.732	0	1
XP_035355593.1	189530	26483	94151	27897	16175	14598	10228	0	0
XP_035355594.1	1434.9	600.12	493.45				341.34	0	0
XP_035355595.1	25280	1076.6	4929.7	6085.2	4142.1	4794	4252.3	0	0
XP_035355598.1	47475	19956	3494.8	10727	4869.3	6339.7	2087.5	0	0
XP_035355600.1	573.41			136.2	186.85	114.12	136.24	0	0
XP_035355604.1	63695	20246	8359.8	9915.9	8709.6	8106.2	8357.2	0	0
XP_035355605.1	4731.6		225.13	1096.5	1854.7	727.18	828.11	0	0
XP_035355616.1	14587	1378.8	2941.8	2873.2	1130.7	2069.3	4193.4	0	0
XP_035355617.1	198.18			198.18				0	-1
XP_035355618.1	10164	2124.2	1355.4		3264.3	1642.8	1776.8	0	0
XP_035355622.1	206.93		206.93					0	-1
XP_035355624.1	87048	26025	15364	15204	14192	8350.7	7912.2	0	0
XP_035355626.1	7368.9		1263.7		2651.5	1622.3	1831.5	0	0
XP_035355627.1	274020	65197	65145	53100	35105	26053	29424	-1	-1
XP_035355639.1	1178.1	1178.1						0	-1
XP_035355659.1	26212	10378	3400.5	8242.5	1844.7	1192.2	1154.3	-1	-1
XP_035355661.1	15829	4094.1		2295.6	3321.9	2669.8	3447.2	0	0
XP_035355662.1	148160	41906	50038	33041	9617.7	6127.6	7427.7	-1	-1
XP_035355674.1	42118	22090	14890	4368.1	341.26	101.3	327.92	0	0
XP_035355680.1	6064.8	2102.1	681.79	1040.6	918.61	811.87	509.71	0	0
XP_035355681.1	68674	26331	12641	15001	3699.5	4912	6089.2	-1	-1
XP_035355685.1	343.66					219.76	123.9	0	1
XP_035355690.1	3369	1540.7	944.52	883.86				0	-1
XP_035355695.1	129540	16339	19058	11123	33088	23036	26897	0	0
XP_035355697.1	128480	32202	28773	19847	16565	13194	17895	0	0
XP_035355700.1	4216.7		758.85	1755.1	968.12		734.63	0	0
XP_035355701.1	18588	6173.5	3260.7	4433.1	3309.7	813.35	598.13	0	0
XP_035355702.1	9685.6	2436	2746.3	760.59	1295.1	1076.5	1371	0	0
XP_035355706.1	2291.1	824.43	720.06	532.79		213.77		0	0
XP_035355710.1	2752.1	1305.1	564.46	432.76	449.77			0	0
XP_035355712.1	83370	24332	22586	16846	6760.5	6398.2	6447.3	-1	-1
XP_035355714.1	165080	41367	31761	22799	28059	17095	23999	0	0
XP_035355718.1	859.27			859.27				0	-1
XP_035355721.1	82126	15301	15100	12242	15766	9262.8	14454	0	0
XP_035355722.1	322640	82735	61313	63766	43265	35450	36111	0	0
XP_035355726.1	239760	73408	66183	50580	22162	12861	14565	-1	-1
XP_035355727.1	2988.4	1775.6	333.24	879.59				0	-1
XP_035355728.1	1806.7		733.48	1073.2				0	-1
XP_035355729.1	7263.1	2279.8	3528.7	1255.4	199.26			0	0
XP_035355730.1	329290	100560	86511	71155	32378	22255	16426	-1	-1
XP_035355731.1	19498	4746	2122.7	3541.1	3602.9	2063.4	3421.5	0	0
XP_035355738.1	3045.6				1703.5	619.58	722.51	0	1
XP_035355739.1	7723200	2160900	1560800	1410800	803710	764420	1022500	0	0
XP_035355743.1	38585	8760.3	9530	6274.4	6750.8	2906.5	4363	0	0
XP_035355746.1	20687	7814.8	5809.1	4342	2720.8			0	0
XP_035355748.1	47528	9875.4	14087	4542.6	8336.5	4568.2	6118.3	0	0
XP_035355751.1	89139	11206	8662.5	11112	21074	13066	24019	0	0
XP_035355752.1	58024	11782	5195.1	11323	9273.3	10307	10145	0	0
XP_035355753.1	76557	12057	8905.5	10735	17795	13673	13391	0	0
XP_035355762.1	19024	1920.2	9029.6	4985.4	2246	227.63	615.22	0	0
XP_035355765.1	135290	31230	16879	14529	29565	26188	16904	0	0
XP_035355768.1	45693	11254	6118.9	15969	8180.3	2507.2	1663	0	0
XP_035355770.1	6072.3	1056.4	2110.3	1197.5	1036.5		671.55	0	0
XP_035355772.1	59319	11859	8899	3826.9	13879	9918.6	10937	0	0
XP_035355773.1	167770	51556	36258	26518	26134	10328	16977	0	0
XP_035355774.1	362500	90677	61106	42771	66685	49107	52154	0	0
XP_035355789.1	138.27						138.27	0	1
XP_035355799.1	7961	3343.9	1515.7	2136.8	964.54			0	0
XP_035355807.1	3031.6	1963.7	1067.8					0	-1
XP_035355813.1	3808	1228.4	568.26		1258.9	752.53		0	0
XP_035355823.1	16550	5983	3547.8	4137	2209.8		672.81	0	0
XP_035355825.1	454.46		276.76				177.7	0	0
XP_035355828.1	22228	8680.7	4254.6	1278.2	4243.4	493.92	3277.2	0	0
XP_035355830.1	2879.1	165.98	236.5	510.99	760.71	618.42	586.47	1	1
XP_035355832.1	280.25		132.16		81.371	66.719		0	0
XP_035355855.1	385830	122610	109130	99225	24564	14797	15510	-1	-1
XP_035355861.1	12338	6901.1	3537.4	1899.2				0	-1
XP_035355864.1	141.4		65.475	75.92				0	-1
XP_035355869.1	4054.6	856.9	1475.2	110.88	329.94		1281.7	0	0
XP_035355873.1	1046.7			414.74	321.76		310.2	0	0
XP_035355878.1	39928	7033.9	2688.9	3018.8	7554.8	11376	8255.5	0	0
XP_035355879.1	260640	78852	56249	34369	15692	41237	34236	0	0
XP_035355880.1	3077.2	395.65	2649.1	14.917	8.924		8.6109	0	0
XP_035355882.1	22794	6513.6	5008.9	2591.6	3877.1	2595.8	2206.7	0	0
XP_035355887.1	1062.1				676.85	385.25		0	1
XP_035355889.1	4191	1489.4	747.94	873.7	373.17	250.46	456.31	-1	-1
XP_035355894.1	82449	15529	14591	13276	16590	8081.9	14381	0	0
XP_035355895.1	5239.9	1268.3	727.48	627.79	1269.4	506.79	840.12	0	0
XP_035355896.1	8705.5			2847.6	2626.8	2426.5	804.69	0	0
XP_035355901.1	19818	6062.9	6678.9	4586	1120.4		1370.2	-1	-1
XP_035355903.1	14712	6694.3	3040.8	2694.4		1151.5	1130.9	0	0
XP_035355909.1	2889.3		1408.3	926.67			554.35	0	0
XP_035355914.1	111240	27368	20196	17769	18528	11705	15675	0	0
XP_035355918.1	55507	13146	5748.9	11820	6958.4	7444.4	10390	0	0
XP_035355923.1	759.67	368.67		203.31		187.69		0	0
XP_035355927.1	5198.2	1659.2	1120.2	966.87	873.77		578.22	0	0
XP_035355928.1	14482	4197.9	2993	1886.2	811.1	2149.6	2444.2	0	0
XP_035355930.1	2347.2			474.51	364.67	1082.9	425.08	0	0
XP_035355931.1	5605.8	1873.4	255.96	1615.6	600.59	545.2	715.03	0	0
XP_035355935.1	46523	11446	12300	6740.4	8199.8	3255.9	4580.8	0	0
XP_035355938.1	2000.3	750.31			67.235	631.93	550.78	0	0
XP_035355941.1	26528	4113.8	6568.1	5987.1	2123.4	3746.3	3989	0	0
XP_035355946.1	23768	7552.9	2623.2	3815.1	3874.9	2437.8	3464.3	0	0
XP_035355950.1	538940	147840	92523	80970	94905	57224	65479	0	0
XP_035355956.1	224.09		224.09					0	-1
XP_035355958.1	9118.3	2086.8	2234.8	1323.4	2115.4	435.28	922.67	0	0
XP_035355959.1	1222.6	552.32		313.48	81.959		274.83	0	0
XP_035355965.1	2657.1	667.26		303.08	1100.8	585.93		0	0
XP_035355971.1	1252.6				1252.6			0	1
XP_035355973.1	703.75		526.32		177.42			0	0
XP_035355974.1	9612.1	2835.2	2519.7	662.16	1486.4	913.11	1195.5	0	0
XP_035355975.1	7346	2165.7	1826.6	708.67	839.22	698.43	1107.4	0	0
XP_035355979.1	134970	29857	21344	24310	27335	14569	17557	0	0
XP_035355980.1	6928.5	1731.2		605.95	778.88	1722.9	2089.6	0	0
XP_035355981.1	10866	792.29	1216.8	879.93	2348.6	3173.7	2454.6	1	1
XP_035355982.1	106						106	0	1
XP_035355983.1	208.24					84.836	123.4	0	1
XP_035355986.1	25458	3392.4	5341.4	2265.6	7239.7	899.59	6318.9	0	0
XP_035356002.1	13424	2918.7	6660.2	685.26	1974.6	1185.8		0	0
XP_035356006.1	1718					760.29	957.67	0	1
XP_035356028.1	2242				837.79	1404.2		0	1
XP_035356030.1	16091	7764.7	1567	6758.9				0	-1
XP_035356044.1	268.48			268.48				0	-1
XP_035356061.1	41114	16735	9984.8	4111	6302.4	3688.4	293.21	0	0
XP_035356064.1	9281.9			3989.1	2342.6	116.86	2833.3	0	0
XP_035356065.1	7046.8			1112.8	838.57	2348.1	2747.4	0	0
XP_035356066.1	21072	5007.3	4323.5	4235.1	2892.9	2305	2308.3	0	0
XP_035356067.1	17649	8031.3	3970.4	4577.8		1069.3		0	0
XP_035356071.1	230110	60266	56207	60637	21869	15508	15621	-1	-1
XP_035356088.1	15501	5465.3	1568.4	2360	2795.1	1529.2	1783.2	0	0
XP_035356094.1	189430	48388	53082	46960	21245	1521.6	18238	-1	-1
XP_035356100.1	68.7					68.7		0	1
XP_035356103.1	30595	9738.1	5251.8	10060	2786.1	999.31	1759.4	-1	-1
XP_035356112.1	5552.3	467.23			1025.8	1763.5	2295.7	0	0
XP_035356117.1	2619.9	571.82			667.91	925.61	454.56	0	0
XP_035356120.1	24992	4459.8	3065.4	2228.1	8096.1	529.76	6612.5	0	0
XP_035356128.1	3059.5	2587.8	196.29	275.34				0	-1
XP_035356129.1	434810	125310	103880	89103	47108	33079	36327	-1	-1
XP_035356149.1	551280	114060	78947	104430	109090	62463	82289	0	0
XP_035356153.1	27123	4303.9	10688	8755.2	1392.3	1983.2		0	0
XP_035356155.1	7792.5	1677.4	1782.5	539.86	2032.7	438.67	1321.4	0	0
XP_035356165.1	461.61				461.61			0	1
XP_035356172.1	1724.2	1057		203.65	282.82		180.73	0	0
XP_035356184.1	824.62					824.62		0	1
XP_035356194.1	42652	11826	5531.7	6963.3	8529.1	5731.8	4070.2	0	0
XP_035356196.1	13252	3796.1	4163.9	1207.2	1898.4	1335.5	850.96	0	0
XP_035356198.1	369980	108040	66485	57001	60403	37201	40842	0	0
XP_035356203.1	26825	8482.7	6112.9	5699.1	3093	2191.6	1246.1	-1	-1
XP_035356206.1	3483400	938790	801800	595180	569380	399290	178930	0	0
XP_035356208.1	3145.5	1699.6	860.7			502.2	83.051	0	0
XP_035356209.1	68207	11322	13481	6506.6	18390	3838.5	14669	0	0
XP_035356217.1	2039.6		700.35	603.45	171.29	408.21	156.34	-1	-1
XP_035356221.1	40169	16263	9219.6	8120.4	6152.7		413.39	0	0
XP_035356223.1	937.44	278.69	277.95			162.4	218.4	0	0
XP_035356225.1	22459	8549.6	4696.5	3412.8	1232.2	2645.7	1921.7	0	0
XP_035356226.1	8912.4	1209.2	1778.4	1187.5	2057.9	1266.9	1412.5	0	0
XP_035356231.1	1774100	513650	401400	318690	246890	106420	187010	-1	-1
XP_035356241.1	39045	12960	9315.6	7459.2	5690	1976.1	1644.3	-1	-1
XP_035356245.1	412590	135280	88741	70636	50357	33137	34436	-1	-1
XP_035356247.1	13149	5832.6	1833.7		2473.4	1393.3	1615.8	0	0
XP_035356249.1	65897	25351	20101	18976		339.08	1130.2	-1	-1
XP_035356251.1	416.21	416.21						0	-1
XP_035356256.1	707650	241200	151530	97597	96025	62497	58811	0	0
XP_035356259.1	120.7		120.7					0	-1
XP_035356274.1	1422				1422			0	1
XP_035356280.1	564.45		512.4		52.058			0	0
XP_035356283.1	405570	138330	116730	81382	29562	16946	22611	-1	-1
XP_035356286.1	432.22	325.88				106.33		0	0
XP_035356290.1	1613.9	1119.3	131.39	226.67	78.671		57.832	0	0
XP_035356291.1	128860	39639	29482	16549	26122	8062.5	9002.8	0	0
XP_035356292.1	624630	172260	136230	101790	98862	55257	60227	0	0
XP_035356293.1	368610	96256	44421	61835	74181	43285	48634	0	0
XP_035356298.1	159970	41754	35688	28055	25830	15417	13228	0	0
XP_035356313.1	815.34	815.34						0	-1
XP_035356316.1	2852.4	1400.3					1452.1	0	0
XP_035356327.1	6968.3	3454.3	2916.7			66.478	530.83	-1	-1
XP_035356331.1	2941.6	1953.9			220.75	507	259.98	-1	-1
XP_035356332.1	847130	193580	105110	102830	189770	116700	139140	0	0
XP_035356333.1	9249.8		4304.6	2558.7	585.16	1801.4		0	0
XP_035356334.1	68989	24759	9109.7	19778	7830.9	3762.2	3748.4	0	0
XP_035356335.1	22014	7458.8	7997.9	4952.5		832.64	772.53	-1	-1
XP_035356338.1	6602.2	830.93	508.68	889.95	1226.8	1489.9	1655.9	0	0
XP_035356346.1	15302	4877.3	2984.4	1284.9	3060.8	1353.9	1740.4	0	0
XP_035356347.1	206780	42470	40971	35993	28200	23221	35926	0	0
XP_035356349.1	226.25			128.22	98.025			0	0
XP_035356357.1	53391	11862	8101	7061.6	12620	6644.3	7101.8	0	0
XP_035356360.1	450490	114250	80438	82204	75597	41258	56745	0	0
XP_035356361.1	2603.1		495.31	351.05	916	417.85	422.92	0	0
XP_035356368.1	6154	1214.1	953.39	1023	1590.8	1372.8		0	0
XP_035356370.1	8684.6	3394.9	1549.3	616.45	1312.1	1175.7	636.25	0	0
XP_035356371.1	602080	177680	132640	112160	48832	55558	75213	-1	-1
XP_035356379.1	100150	35560	24368	20896	7812.7	7687.4	3829.6	-1	-1
XP_035356385.1	3978.4	639.94		292.4	904.07	1021.8	1120.2	1	1
XP_035356386.1	290840	77696	48108	38886	53110	35042	37994	0	0
XP_035356394.1	335980	90766	73113	56061	48828	33329	33882	0	0
XP_035356405.1	4825.6	2169.5		440.69	1728.3		487.05	0	0
XP_035356406.1	3634.3	2015.2	1619					0	-1
XP_035356410.1	10519	2006.8	2268.9	1088.7	1556.9	1706.5	1891.5	0	0
XP_035356411.1	2975.4			1441.8	1533.6			0	0
XP_035356412.1	1849.2	1198.7	650.45					0	-1
XP_035356423.1	4713.2	1561.5	1077.3	801.68		627.48	645.14	0	0
XP_035356435.1	275890	68974	33846	40815	55274	29226	47756	0	0
XP_035356436.1	33524	10512	7073.1	6681.2	3267.8	3005.3	2984.4	-1	-1
XP_035356444.1	60.941						60.941	0	1
XP_035356445.1	3546.4	429.33	1722.1	870.18	292.42		232.39	0	0
XP_035356446.1	28987	4854.8	9007.2	5018	4592	1563.5	3951.6	0	0
XP_035356448.1	80662	17165	11918	17452	13829	9647.8	10650	0	0
XP_035356449.1	119920	46251	29046	23653	12648	4408.5	3914.4	-1	-1
XP_035356450.1	19934	3952.2	1935.2	2588.5	5988.9	2281.1	3188.2	0	0
XP_035356471.1	23561	2520.9	1945.5	1349	7880.5	3285	6579.6	1	1
XP_035356473.1	10763			10369			393.18	0	0
XP_035356475.1	1005	572.19	238.37			194.4		0	0
XP_035356476.1	1886.5	667.39	441.48	299.56	177.82	155.41	144.88	-1	-1
XP_035356478.1	190550	46433	36802	31090	29361	24312	22554	0	0
XP_035356481.1	26173	7910.3	5497.7	2908.6	3917.1	2214.7	3724.1	0	0
XP_035356486.1	4199.1	2173.8		1197	449.49		378.82	0	0
XP_035356487.1	636.49	424.92		211.57				0	-1
XP_035356491.1	10143	2832.5	3283.5	2380.1			1646.9	0	0
XP_035356494.1	666.3			666.3				0	-1
XP_035356503.1	2307.7		1071.3	105.02	163.41	825.56	142.35	0	0
XP_035356505.1	53829	11598	4594.9	3850.5	9274.9	11382	13128	0	0
XP_035356506.1	967.38			967.38				0	-1
XP_035356508.1	59050	7511.2	15101	8141.8	11899	9063.6	7332.8	0	0
XP_035356511.1	514.7						514.7	0	1
XP_035356513.1	1406.3	833.93	572.35					0	-1
XP_035356521.1	392600	126710	90224	66948	43765	34006	30947	-1	-1
XP_035356525.1	4181.1	1059.2	1301.1	1820.8				0	-1
XP_035356538.1	161790	45348	42255	37060	15292	9306.8	12529	-1	-1
XP_035356539.1	1013200	231580	190930	148260	160520	132380	149520	0	0
XP_035356544.1	9311.8	1362.4	2558.3	347.85	929.37	2348	1766	0	0
XP_035356545.1	89.927						89.927	0	1
XP_035356555.1	10242		2916.6	1170.9	1991.4	1972.4	2190.9	0	0
XP_035356556.1	6869.3	1426.2	2145	2655.6		642.44		0	0
XP_035356557.1	1296.4		222.56		582.08	267.32	224.41	0	0
XP_035356558.1	5666.8	591.87	583.61		1689.1	896.36	1905.9	0	0
XP_035356559.1	2523.6		356.53		766.38	1022.8	377.9	0	0
XP_035356562.1	170860	69328		33646	25900	25272	16711	0	0
XP_035356563.1	15931			4243.7		6720.5	4967.1	0	0
XP_035356570.1	100930	10755	19987	20195	16091	9952.4	23946	0	0
XP_035356578.1	403.33						403.33	0	1
XP_035356592.1	225.48			225.48				0	-1
XP_035356600.1	117870	38930	20395	29044	12983	7539.2	8975.8	-1	-1
XP_035356605.1	149.01					149.01		0	1
XP_035356611.1	323560	101710	90926	76789	20140	18773	15221	-1	-1
XP_035356626.1	64933	22922	15406	13498	4853.9	3299.1	4953.5	-1	-1
XP_035356627.1	24623	4879.8	4731.9	5068.8	4193.2	2172	3576.9	0	0
XP_035356636.1	3986	3855.7			69.998	60.275		-1	-1
XP_035356639.1	8741.7	2589	2212.3	1440.6	1479.8		1020	0	0
XP_035356647.1	678.67		236.84	152.63		180.29	108.91	0	0
XP_035356649.1	3412.1	2201.3		1210.7				0	-1
XP_035356650.1	15121	5261.6	1437.5	1962.8	2964.4	804.38	2689.9	0	0
XP_035356652.1	38564	15112	10841	3071.1	5127.5	3056.8	1356	0	0
XP_035356653.1	34745	5761.8	4399.2	5150.1	8233.9	4310.3	6889.6	0	0
XP_035356660.1	36192	5308.5	6052.7	6156.8	8932.7	4652	5089	0	0
XP_035356662.1	2745.8	1433.7	1138.7				173.41	0	0
XP_035356667.1	246170	59141	29773	26617	60055	29792	40794	0	0
XP_035356672.1	10609	3292.5	1614.9	2686.2	1255.9	718.76	1040.4	-1	-1
XP_035356690.1	316460	97594	81800	62957	34875	18486	20744	-1	-1
XP_035356692.1	6186	1812.2	1255.1	1138.1		1029	951.62	0	0
XP_035356694.1	177370	25378	19948	20355	47987	30340	33364	0	0
XP_035356695.1	7411.7	2698.2	848.48	1546.9	860.08	581.83	876.21	0	0
XP_035356699.1	2788	1631.2	989.87			166.9		0	0
XP_035356701.1	5333.7	2290.5	1905.8	354.11	554.16	229.21		0	0
XP_035356709.1	3990.6	1473.2	1214.1	720.89		582.34		0	0
XP_035356721.1	5935.5	2573.3	635.12	599.15	1226.1	234.75	667.08	0	0
XP_035356732.1	40190	2609			20218	6361.7	11001	0	0
XP_035356733.1	125340	26099	27245	16379	22867	17655	15095	0	0
XP_035356734.1	7420.9	343.51	889.72	707.54	2496.4	1808.8	1174.9	1	1
XP_035356736.1	107890	20571	18833	15118	24284	14407	14674	0	0
XP_035356737.1	10433	7685.7	2747.8					0	-1
XP_035356741.1	33212	8136.6	7235.3	5586.3	5158.9	3492	3602.4	0	0
XP_035356748.1	46367	1375	42224	585.48	835.53	829.29	517.59	0	0
XP_035356760.1	174.23				174.23			0	1
XP_035356763.1	656.68					656.68		0	1
XP_035356772.1	2106.5				2106.5			0	1
XP_035356773.1	12863	4193.3		4230.2	1813.7	1843.2	782.19	-1	-1
XP_035356774.1	188.74			188.74				0	-1
XP_035356778.1	143640	55241	47870	31254	5003.7	970.91	3300.6	-1	-1
XP_035356789.1	761.91				281.17	480.73		0	1
XP_035356792.1	652950	174270	87792	100120	115050	82771	92941	0	0
XP_035356794.1	8069.7		1391.8		2970.4	1537.9	2169.8	0	0
XP_035356795.1	12194		606.4	939.33	3697.1	2612.9	4338.3	1	1
XP_035356798.1	894.02			386.59	271.29		236.14	0	0
XP_035356815.1	300.99		88.05	137.45	75.485			0	0
XP_035356816.1	598520	170260	175550	121040	52522	35982	43151	-1	-1
XP_035356826.1	41495	19110	6466.6	7082.3	3567.1	2668.3	2600.6	0	0
XP_035356827.1	995.7		370.24		233.97	391.49		0	0
XP_035356829.1	5401.5		62.178	337.05	1694.4	1308	1999.9	1	1
XP_035356840.1	65153	8283	14654	11124	13442	8747.7	8901.6	0	0
XP_035356841.1	730770	166750	118990	132480	103740	92662	116150	0	0
XP_035356844.1	246630	65772	45169	48253	36247	24864	26328	0	0
XP_035356848.1	20823	406.35	1536	4701.6	4997.1	3938.8	5242.8	0	0
XP_035356849.1	363.28			173.36	189.92			0	0
XP_035356851.1	7077.5	4502.8		2574.8				0	-1
XP_035356853.1	4195.2	1860.7	921.97	1092.3	96.117	108.87	115.23	-1	-1
XP_035356858.1	2262900	704230	444850	397280	281580	183200	251780	0	0
XP_035356859.1	606.67			391.83		214.84		0	0
XP_035356861.1	113.47				113.47			0	1
XP_035356863.1	511.95				511.95			0	1
XP_035356864.1	505890	148800	58078	62349	100120	62082	74458	0	0
XP_035356866.1	26722	6922.7	7256.2	4522.7	3331.4	1832.7	2856.9	-1	-1
XP_035356870.1	1063.5					502.43	561.05	0	1
XP_035356872.1	29501	1928	1574.6	1407.6	8290.8	9889.7	6409.8	1	1
XP_035356873.1	2765.2		1067.3		484.96	716.34	496.61	0	0
XP_035356874.1	82832	28677	17922	21438	5850	5040.1	3905	-1	-1
XP_035356876.1	1252.8	463.95	418.35	370.49				0	-1
XP_035356877.1	1531.9	981.72		310.36			239.85	0	0
XP_035356878.1	33257	5431.2	5389.7	6373.2	6243.3	4372.8	5447	0	0
XP_035356879.1	231660	56422	32641	35972	43836	30570	32218	0	0
XP_035356886.1	366600	80718	60406	40125	81394	45297	58664	0	0
XP_035356889.1	3218.4	2169.3		1049.1				0	-1
XP_035356893.1	20750	7486.8	3565.7	3149.8	3234.9	1014.6	2298.5	0	0
XP_035356895.1	1141300	247610	223310	259690	155220	112180	143240	0	0
XP_035356899.1	6143.1	970.49		2435.6	701.73	932.41	1102.9	0	0
XP_035356906.1	11896	3261.4	2820.5	3076.3	975.75	748.91	1013.2	-1	-1
XP_035356907.1	3585	837.96	855.08	1165.3	726.7			0	0
XP_035356912.1	12555	1680.6	8023.9	1340.6	613.31		896.16	0	0
XP_035356913.1	4156.5	821.34	902.62	859.08	697.51	698.36	177.56	0	0
XP_035356917.1	23302	7137.5	5753.8	5812.6	1513.3	1750.9	1334.4	-1	-1
XP_035356920.1	20858	5581.6	3939	3694.3	3133.9	1897.5	2611.4	0	0
XP_035356923.1	312.83			84.901	144.71	83.217		0	0
XP_035356937.1	6154.1				4050.5	2103.6		0	1
XP_035356945.1	14202	1705.3	2448.3	7448.1	1606.8	993.56		0	0
XP_035356946.1	13370	3871.9	2555	836.24	3093.6	799.67	2213.6	0	0
XP_035356948.1	4237.4	1638.5	724.75		1114	760.23		0	0
XP_035356950.1	5151.7	1479.8	382.74	698.82	1113.8	518.17	958.42	0	0
XP_035356958.1	789.61		241.31	185.56	209.16	153.58		0	0
XP_035356965.1	3991.1			2653.9	1108.1		229.18	0	0
XP_035356970.1	247380	65854	60613	20471	28293	34146	38004	0	0
XP_035356972.1	7895.6	2663.4	1766.6	822.82	1171.1	606.77	865.03	0	0
XP_035356974.1	386270	146700	102600	50752	40184	14925	31117	0	0
XP_035356990.1	1586.4	1586.4						0	-1
XP_035356995.1	377960	114960	74299	65552	39845	41717	41589	-1	-1
XP_035357003.1	169.69						169.69	0	1
XP_035357004.1	18785	6546.5	3350.4	3555.5	1560.6	1460.7	2311.4	0	0
XP_035357013.1	17909	9444.1	3895	565.71		1678.1	2326.4	0	0
XP_035357015.1	169360	57659	29818	19754	27628	20681	13821	0	0
XP_035357019.1	714.93	312.79			216.3		185.84	0	0
XP_035357021.1	3363.4	1357.6	1028.5			457.02	520.29	0	0
XP_035357025.1	4130.4	1158.6				1571.6	1400.3	0	0
XP_035357026.1	159270	32171	31727	28896	24864	19420	22189	0	0
XP_035357027.1	7123.7	2431.3	1245.5	2002.8	667.28	149.3	627.54	-1	-1
XP_035357034.1	3248.7	1266.2		742.15	953.4		287.02	0	0
XP_035357035.1	3115.3			1125.2	1071.7		918.32	0	0
XP_035357040.1	3745	521.98	1050.3	1205.7	533.09		434	0	0
XP_035357045.1	199390	34954	45103	25797	34999	29446	29091	0	0
XP_035357050.1	13631	5846	4140.6		2052.1		1592.7	0	0
XP_035357054.1	3349.3	1527.4	589.84		841.44	390.64		0	0
XP_035357059.1	9939.5	2898.9	1699	1659	3682.6			0	0
XP_035357060.1	1016.9	138.67			293.46	238.98	345.81	0	0
XP_035357062.1	133910	29203	28862	24689	23047	11697	16413	0	0
XP_035357066.1	140990	32025	22491	19814	26206	22741	17708	0	0
XP_035357073.1	46209	9581.6	11950	7944.2	8502.7	3098.1	5132.5	0	0
XP_035357074.1	291110	26648	24396	58585	23725	74639	83112	0	0
XP_035357075.1	127370	20606	27287	20635	20470	18220	20153	0	0
XP_035357081.1	43474	13502	5849.3	6360.2	7146.3	4458.9	6157.7	0	0
XP_035357088.1	1068.7		596.43			252.15	220.09	-1	-1
XP_035357089.1	843.57					475.24	368.33	0	1
XP_035357092.1	1252.1					515.91	736.22	0	1
XP_035357093.1	108550	26877	13327	14954	18825	14987	19579	0	0
XP_035357094.1	5201.5		1236.9		1364.8	1221.9	1377.9	0	0
XP_035357095.1	9586.2	4357.2	1373.7	2754.7	664.55		435.96	0	0
XP_035357097.1	2591.5				2080.1		511.4	0	1
XP_035357099.1	118.47						118.47	0	1
XP_035357104.1	82944	23262	16160	16136	13863	2445.8	11077	0	0
XP_035357107.1	1424400	506660	357740	289250	102770	72380	95575	-1	-1
XP_035357109.1	19428	2123.3	3031.7	1268.9	5118	4063.1	3823	1	1
XP_035357110.1	35891	12169	6717.1	6624.5	3840.8	3570.6	2968.1	0	0
XP_035357111.1	2850.7	332.32	310.26	286.25	813.02	453.33	655.49	1	1
XP_035357119.1	17635	5597.8	513.98	1861.1	2707.3	3191	3764.3	0	0
XP_035357123.1	45101	17762	8716.5	11634	1849.3	3825.6	1313.7	-1	-1
XP_035357124.1	3203.1	606.5	1538.5	1058.1				0	-1
XP_035357125.1	557.67	296.63		199.31	61.725			0	0
XP_035357129.1	68542	23823	9493.8	10445	8978.1	5745.7	10056	0	0
XP_035357133.1	35125	8497.1	6318.4	4442.2	7632.6	5001.6	3232.9	0	0
XP_035357134.1	826.16				826.16			0	1
XP_035357138.1	19644	3045.9	3936.1	2158.6	3841	3339	3323	0	0
XP_035357148.1	1089.5		427.22	236.26	358.23	67.752		0	0
XP_035357149.1	1867.9	875.97	380.82	611.16				0	-1
XP_035357156.1	150.8				82.814	67.99		0	1
XP_035357160.1	2537.9	1373.3		130.43		1034.1		0	0
XP_035357165.1	16205	3988.1	4102.7	3565.7	2650.5	824.26	1074	-1	-1
XP_035357170.1	10811	3146.7		5226.4		827.86	1610.1	0	0
XP_035357171.1	14902	3225.6	1239.4		4237.3	3742.7	2457.3	0	0
XP_035357173.1	21745	6688.6	4948	2849.1	1757.1	2680.3	2821.9	0	0
XP_035357176.1	10791	1540.3	2274.4	1554.8	3307.7	1300.6	812.95	0	0
XP_035357177.1	16956	8272.4	3348.5	2446.2	1472.8	923.4	492.38	0	0
XP_035357179.1	207050	57129	39732	37380	29208	24616	18985	0	0
XP_035357180.1	6458	865.99	630.31	1894	1169.3	1284	614.41	0	0
XP_035357181.1	24.835					24.835		0	1
XP_035357182.1	1295.5					685.9	609.65	0	1
XP_035357183.1	33759	13965	8696.3	7938.3	1206.4	598.95	1353.7	-1	-1
XP_035357187.1	232.67				232.67			0	1
XP_035357191.1	272.81			272.81				0	-1
XP_035357192.1	417020	100820	109670	62319	67380	28016	48816	0	0
XP_035357195.1	5650.5	4090	1560.5					0	-1
XP_035357198.1	209250	72487	44103	29583	25819	18560	18693	0	0
XP_035357199.1	1696	1017.3			678.73			0	0
XP_035357201.1	587310	175610	123400	101490	75508	48450	62845	-1	-1
XP_035357203.1	3203.5	476.67	652.47	627.03	481.67	438.82	526.79	0	0
XP_035357204.1	22221	6529.7	4008.2	5018	2495.8	1409.3	2759.9	-1	-1
XP_035357205.1	1230.2		234.47	646.94		116.54	232.22	0	0
XP_035357207.1	6662.7			2775.7	2377.3	1509.7		0	0
XP_035357209.1	1559.1	614.06		945				0	-1
XP_035357212.1	125990	25510	33554	32938	11283	10340	12365	-1	-1
XP_035357215.1	79214	18794	10684	14557	15125	9928.9	10125	0	0
XP_035357217.1	56.059			56.059				0	-1
XP_035357219.1	3352400	793820	899720	779900	384260	192230	302440	-1	-1
XP_035357223.1	4994.7	1804.7		1719.7	1102.9		367.37	0	0
XP_035357225.1	6732.5		2387.5	3468.3		876.66		0	0
XP_035357227.1	20024	5733.2	4176.8	2844	2566.5	2274.6	2428.7	0	0
XP_035357230.1	536.76		536.76					0	-1
XP_035357234.1	25970	7100.6	3957.2	4382	3128	2708.9	4692.8	0	0
XP_035357237.1	3067.2				1928.7	1138.5		0	1
XP_035357246.1	191.63	93.142	55.93	42.554				0	-1
XP_035357249.1	29280	7841.9	9670.9	2563.5	3182.8	2865.3	3155.6	0	0
XP_035357251.1	23296	5918.9	5083.1	5113.8	2247.6	2317.8	2615	-1	-1
XP_035357261.1	248.48				166.6		81.875	0	1
XP_035357264.1	11818	4774.1	2729.5	3744.7			569.99	0	0
XP_035357270.1	11319	2731.7	1419	1077.6	2657.4	1410.3	2023.1	0	0
XP_035357309.1	1192.3		352.14		653.9	186.31		0	0
XP_035357315.1	257.38				257.38			0	1
XP_035357317.1	119430	37706	29557	22989	13848	6334.1	8996.3	-1	-1
XP_035357319.1	358.36	129.57			135.66	36.327	56.798	0	0
XP_035357328.1	11719	3337.1	4489.7	3300.9		590.97		0	0
XP_035357331.1	807850	254390	136080	85114	151340	76665	104260	0	0
XP_035357363.1	192790	36207	31804	24345	42583	23378	34468	0	0
XP_035357391.1	141.47				141.47			0	1
XP_035357396.1	31114	5030.1	10647	3277.7	5498.3	2595.9	4064.8	0	0
XP_035357397.1	1826.2	867.7		496.39	462.1			0	0
XP_035357400.1	425140	98015	79931	54533	71554	56069	65042	0	0
XP_035357401.1	254880	71031	53507	34736	38163	28525	28922	0	0
XP_035357402.1	2193600	747550	409010	260980	382920	135050	258050	0	0
XP_035357404.1	328.66					328.66		0	1
XP_035357410.1	31354	10046	5846.9	6053.3	3229.7	4122.9	2055.5	-1	-1
XP_035357428.1	711.63	711.63						0	-1
XP_035357429.1	4110.7	524.07	664.75	389.25	1122.2	533.98	876.39	0	0
XP_035357434.1	739.15					400.67	338.48	0	1
XP_035357436.1	168520	44398	51985	33124	16229	11666	11117	-1	-1
XP_035357437.1	6384.3	2061.8	1157.6	738.55	924.5	830.99	670.86	0	0
XP_035357440.1	528.72	528.72						0	-1
XP_035357448.1	803.16				328.28	256.38	218.5	0	1
XP_035357453.1	459320	130420	81390	88122	69279	45338	44772	0	0
XP_035357472.1	11004		2122	1317.7	1316.2	2364	3883.6	0	0
XP_035357476.1	3546.3	1976.9	119.92	1087.8		227.05	134.64	0	0
XP_035357482.1	4960.2	2182.8		794.27		787.81	1195.3	0	0
XP_035357483.1	8324		3429				4895.1	0	0
XP_035357485.1	6918.4	3658			1254.4	567.83	1438.2	-1	-1
XP_035357493.1	5039.3	1537.5	1487.1	830.53	809	184.2	191	-1	-1
XP_035357495.1	60438	21636	15534	11343	6741.8	2128.6	3054.3	-1	-1
XP_035357496.1	13268	2933.5	638.29	1180.7	1573.7	3668.8	3273.2	0	0
XP_035357503.1	5580.3	745.41	696.96	913.89	1278.7	769.4	1176	0	0
XP_035357510.1	7962.7	1191.9	756.47	1151.8	2321.6	895.21	1645.7	0	0
XP_035357516.1	90919	30461	19379	13645	11754	7784.1	7896.1	0	0
XP_035357517.1	154610	33360	26387	19515	32379	19370	23600	0	0
XP_035357521.1	8822.1	945.73	678.12		2856.6	851	3490.6	0	0
XP_035357525.1	157.47	157.47						0	-1
XP_035357526.1	416.25				416.25			0	1
XP_035357530.1	3678		872.65	483.84	534.92	1018.1	768.48	0	0
XP_035357531.1	1500.3		900.22	348.82		251.25		0	0
XP_035357532.1	12827	1185.3	4225.9	5583.5	1006.4		825.68	0	0
XP_035357533.1	606.7						606.7	0	1
XP_035357542.1	7879.3	651.67	1179.6		2624.5	1439	1984.5	0	0
XP_035357551.1	67795	11972	15379	9635.1	12767	9271.9	8769.5	0	0
XP_035357553.1	8346.9	2950.6	1181.5	1223.6	1672.6	631	687.45	0	0
XP_035357567.1	593.75				593.75			0	1
XP_035357568.1	12243	3161.2	2482.9	2035.7	2505	1679.6	378.93	0	0
XP_035357573.1	43376	13391	7584.1	5634.1	4855.5	5040.1	6871.3	0	0
XP_035357576.1	3774.9		563.96	875.8	1131.4	619.85	583.86	0	0
XP_035357584.1	537.74				537.74			0	1
XP_035357588.1	2241.2				492.11	361.82	1387.3	0	1
XP_035357591.1	2797.4	569.4	477.96		594.37	336.48	819.23	0	0
XP_035357592.1	34594	8590.8	12655	8166.3	2681.9	911.05	1588.4	-1	-1
XP_035357594.1	128220	31755	28779	20643	18127	12825	16091	0	0
XP_035357600.1	2660.8	1465.8		1195				0	-1
XP_035357602.1	12613	2151.6	2775.9	290.25	4036.9	1935.6	1422.7	0	0
XP_035357604.1	1687.8	550.25			187.59	335.63	614.35	0	0
XP_035357613.1	57999	19876	12741	10506	6011.9	4623.9	4239.9	-1	-1
XP_035357614.1	6456.1	6122.6					333.49	0	0
XP_035357617.1	87264	28557	11592	14718	11678	9866.3	10852	0	0
XP_035357625.1	3649.1	1951.7	567.76	306.35	684.76	138.55		0	0
XP_035357631.1	6583.9	4234.9		1130.5	776.37	442.04		0	0
XP_035357635.1	658670	241170	204010	163730	21689	13532	14541	-1	-1
XP_035357643.1	15233	3730	4055.6	2461.8	2248.5	1654.4	1082.6	-1	-1
XP_035357683.1	15076	2843.6	2731.6	4302.3	3864.1	299.64	1034.5	0	0
XP_035357727.1	166290	37982	26940	26268	32471	20932	21691	0	0
XP_035357728.1	1789.9	666.83			659.73	218.58	244.76	0	0
XP_035357738.1	7595.8	2856.4	1007.2	920.02	789.45	1045.2	977.46	0	0
XP_035357741.1	85810	21437	16432	14956	14108	9980.6	8896.1	0	0
XP_035357742.1	80118	23751	19576	11248	10479	9949.3	5113.9	0	0
XP_035357744.1	11140	4229.2	5134	1246.2	182.46		348.04	0	0
XP_035357745.1	260.46					150.11	110.35	0	1
XP_035357751.1	16499	4901.1	4284.2	2587.4	1317	1422.4	1986.8	-1	-1
XP_035357753.1	3793.5	2707.8			700.62		385.12	0	0
XP_035357759.1	47580	5996.5	4406.1	6011	11368	13621	6177.9	0	0
XP_035357760.1	2874.2	94.053	2485		98.176		196.98	0	0
XP_035357761.1	3675.4		3675.4					0	-1
XP_035357762.1	73500	13283	11859	7973.2	14214	13568	12604	0	0
XP_035357770.1	17906	2897.5	2920.5	2608.9	2755.9	5113.7	1609.7	0	0
XP_035357781.1	773.09	410.84	362.25					0	-1
XP_035357783.1	50414	7229.9	8166.3	6425.7	17926	4964.9	5701.3	0	0
XP_035357792.1	300.7		300.7					0	-1
XP_035357793.1	34813	11946	8096.8	5083.3	3759.4	2654.9	3271.8	0	0
XP_035357801.1	2241.2				661.39	1579.8		0	1
XP_035357805.1	29552	4279.7	3753.9	1696	8315.5	6688.8	4817.6	0	0
XP_035357812.1	136010	18896	18353	12569	35097	23320	27773	0	0
XP_035357821.1	7030.4			530.3	3423.4	600.57	2476.2	0	0
XP_035357823.1	7223.3	2636.7	3465.8				1120.7	0	0
XP_035357827.1	9688.7	3002.5	726.19	1119	1996.2	1313	1531.8	0	0
XP_035357831.1	1647.4	1223.8	423.62					0	-1
XP_035357838.1	35219	245.54			16564	9567	8841.8	0	0
XP_035357840.1	951.28		645.04		94.926	97.213	114.1	-1	-1
XP_035357841.1	26515	7602	6502.4	3219.7	3869.5	2787.9	2533.2	0	0
XP_035357866.1	55940	18717	11581	12266	5461.4	3415.3	4500	-1	-1
XP_035357879.1	94061	24893	13005	11517	18968	15393	10285	0	0
XP_035357882.1	42764	12727	8989.2	9789.7	5595.6	2901	2761	-1	-1
XP_035357884.1	821.94					289.44	532.5	0	1
XP_035357885.1	5535.3	1657	1025.2	833.14	750.02	711.04	558.81	0	0
XP_035357889.1	8893.7	3983.2	1563.4	2147.5	310.64	88.259	800.68	-1	-1
XP_035357890.1	5773.4	1644.7	918.54	943.51	488.12	536.38	1242.1	0	0
XP_035357900.1	19686		4435.6	10104	2411	1518.9	1216.5	0	0
XP_035357907.1	908.66				523.78	384.87		0	1
XP_035357910.1	28.56			28.56				0	-1
XP_035357914.1	439.25	278.1		161.16				0	-1
XP_035357915.1	170160	43686	34778	38082	21982	16154	15474	-1	-1
XP_035357916.1	23543		11876	11667				0	-1
XP_035357917.1	130450	27550	23648	16009	28728	20294	14226	0	0
XP_035357920.1	4072.5	2574.2		434.83	334.28	400.3	328.94	0	0
XP_035357921.1	2825.3		1095.6	1099.2	630.5			0	0
XP_035357923.1	79282	21474	17432	40375				0	-1
XP_035357924.1	4233	2689.2		1161.2		382.6		0	0
XP_035357927.1	86858	17138	19369	22725	11070	8320.1	8237	-1	-1
XP_035357933.1	3630.9	3630.9						0	-1
XP_035357939.1	10002		1367.7	1167.6	3664.8	1927.7	1874.3	0	0
XP_035357944.1	63580	11416	15712	16405	5826.2	6411.5	7808.3	-1	-1
XP_035357978.1	6308.9	3134.6			1962.2	1212.2		0	0
XP_035357991.1	95068	27151	14819	10600	19907	11556	11036	0	0
XP_035358015.1	41908	9368.8	9088.4	8148.7	5472.8	5642.1	4187.3	0	0
XP_035358016.1	2149.5	1043		1106.6				0	-1
XP_035358017.1	5189.8	1450.3	369.03	1294.8	891.14	795.38	389.09	0	0
XP_035358035.1	10171	4638.4	3776	1756.1				0	-1
XP_035358042.1	39680	6811.1	9926.2	9070.3	7944	2245.7	3682.1	0	0
XP_035358081.1	957050	288000	180000	145180	183870	83279	76709	0	0
XP_035358093.1	1157.7		1157.7					0	-1
XP_035358100.1	15258	5495.5	5619	3098.4		1045.3		0	0
XP_035358103.1	491.4	413.78				77.621		0	0
XP_035358108.1	264.19					264.19		0	1
XP_035358113.1	152.37					152.37		0	1
XP_035358114.1	11316	3172.3		6537.5	1606.5			0	0
XP_035358115.1	542.92	542.92						0	-1
XP_035358116.1	260270	95137	64892	58046	18034	12879	11281	-1	-1
XP_035358117.1	108390	34370	19826	21484	15642	5639	11431	0	0
XP_035358124.1	134160	38602	25513	22915	16298	8652.2	22184	0	0
XP_035358128.1	748620	200380	203410	159680	56252	46125	82769	-1	-1
XP_035358129.1	36590	11480	7778.1	4400.9	4411.8	4857.3	3662.1	0	0
XP_035358130.1	266.68	152.83	113.86					0	-1
XP_035358135.1	3719.3				2070.1	1649.2		0	1
XP_035358144.1	39345	7081.1	7981.2	7538.7	7420.4	2732.5	6591	0	0
XP_035358145.1	31223	11051	8770.4	3103.7	1692.9	3917.2	2688.1	0	0
XP_035358147.1	908580	289390	172460	174870	158030	49211	64618	0	0
XP_035358154.1	7025.2	2865.3	2054.4		1262.6	842.94		0	0
XP_035358162.1	71525	15908	11754	8988.4	14347	7583.9	12945	0	0
XP_035358167.1	69881	15085	7905.8	10247	7454.2	18693	10496	0	0
XP_035358168.1	5075	2675.3		2399.7				0	-1
XP_035358171.1	113720	30962	35341	25599	2019.9	11859	7944	-1	-1
XP_035358173.1	5802	1881.7	2059.4	537.93	276.36		1046.7	0	0
XP_035358175.1	161820	42397	39864	36665	16364	12281	14249	-1	-1
XP_035358181.1	2817		820.31	785.89	1033.8	177.05		0	0
XP_035358184.1	333.55				333.55			0	1
XP_035358187.1	1764.2	1764.2						0	-1
XP_035358189.1	14024	4134	3939.3	3170.5	1074.5	886.29	819.75	-1	-1
XP_035358192.1	198180	63932	35620	38025	29575	15819	15206	0	0
XP_035358198.1	2306.9					1318.1	988.82	0	1
XP_035358199.1	4148.8	1008.7	905.44	741.27	869.2	624.24		0	0
XP_035358203.1	970340	264570	227790	129200	128470	100790	119520	0	0
XP_035358211.1	3358.8	1194.4	434.89	760.52	354.53	323.17	291.35	0	0
XP_035358216.1	6183.7	2480.1	1280	969.65	378.2	502.59	573.23	0	0
XP_035358217.1	8801		3517.7		2374.7	503.06	2405.6	0	0
XP_035358218.1	6314	2979	798.62	254.07	187.85	1103.3	991.08	0	0
XP_035358220.1	12673	6766.5	2692.7	2259.2			954.68	0	0
XP_035358221.1	1431.2	417.29				487.16	526.74	0	0
XP_035358223.1	2658		821.34	761.25	1075.4			0	0
XP_035358224.1	56007		11545	9651.9	11501	11683	11625	0	0
XP_035358226.1	3294.1	1573.6	54.842	572.88	266.33	370.04	456.36	0	0
XP_035358233.1	2776.4		1682	1094.5				0	-1
XP_035358234.1	5050.6	949.2	2725.5	1202.8			173.12	0	0
XP_035358235.1	3516.7	875.96	837.8	816.34	545.71	139.67	301.22	-1	-1
XP_035358238.1	2554.1	1039.5	798.22	716.39				0	-1
XP_035358241.1	1066.2	784.5			281.72			0	0
XP_035358245.1	164.25		66.783			38.19	59.275	0	0
XP_035358247.1	3090.7	870.62	778.28	370.82	233.23	183.11	654.62	0	0
XP_035358255.1	10921	957.08			3676	1990.8	4297.5	0	0
XP_035358261.1	3713.7		809.02		1054.5	716.09	1134.1	0	0
XP_035358265.1	293130	69425	53278	34802	53669	38689	43268	0	0
XP_035358267.1	3109.2	962.55	988.03	572.05	429.54		157.08	0	0
XP_035358270.1	3622.3	1014.6	1356.2	565.66	389.66		296.23	0	0
XP_035358271.1	2065.9	730.24	815.19	264.7		255.79		0	0
XP_035358274.1	5414.3	1998.8	1036.6	405.88	1003.8		969.21	0	0
XP_035358276.1	249.74				86.518	66.949	96.277	0	1
XP_035358278.1	249.27				249.27			0	1
XP_035358279.1	14210		4911.7		3547.8	2907.2	2843.5	0	0
XP_035358280.1	188140	46893	33497	38809	28393	16429	24122	0	0
XP_035358282.1	2231		270.15	96.173		882.74	981.95	1	1
XP_035358285.1	1881.1				1146.2		734.84	0	1
XP_035358286.1	37080	11321	8294	5097.3	6867.4	2866.9	2633	0	0
XP_035358288.1	31885	11244	9361.3	3732.4	3351.7	2203.3	1992.5	0	0
XP_035358289.1	333170	84940	77603	45195	57589	32418	35423	0	0
XP_035358290.1	709110	111470	244260	205260	67108	41560	39457	-1	-1
XP_035358291.1	6272200	1433000	1512600	1189300	708660	493690	935070	0	0
XP_035358292.1	48.767				30.268	18.498		0	1
XP_035358297.1	262.55			262.55				0	-1
XP_035358298.1	1888					839.68	1048.4	0	1
XP_035358299.1	151		151					0	-1
XP_035358306.1	6913.5	572.99		1162.9	2183.6	1705.2	1288.8	0	0
XP_035358307.1	2612.4	2289.7		322.74				0	-1
XP_035358308.1	57675	17247	13374	13292	4827.6	4346.8	4588.3	-1	-1
XP_035358314.1	54040	15352	10863	12832	6103	4614.8	4275.4	-1	-1
XP_035358319.1	190930	39037	33113	32079	32718	25545	28441	0	0
XP_035358320.1	1306200	408300	263080	192750	190620	105340	146160	0	0
XP_035358321.1	7756.9	3957.5	1124.5	986.49		517.51	1170.9	0	0
XP_035358324.1	5207.7	1025	897.6	988.76	1021.1	528.46	746.66	0	0
XP_035358325.1	9887.5	3221		1410.1	2322.4	1975.2	958.8	0	0
XP_035358326.1	20567		4393.9	3780.6	4390	4326.9	3675.6	0	0
XP_035358327.1	1216.4		417.41	799.03				0	-1
XP_035358329.1	913340	195530	170580	141570	160750	113040	131870	0	0
XP_035358330.1	54920	8739	12409	14798	11167		7807.1	0	0
XP_035358333.1	14890	2810.8	2453.6	1415.9	3621.2	2065.1	2523	0	0
XP_035358342.1	63084	11857	5867.9	10077	14498	10054	10729	0	0
XP_035358351.1	788.96		426.35	362.6				0	-1
XP_035358353.1	124110	37060	19528	18021	21006	17466	11034	0	0
XP_035358360.1	1018.7		134.46		499.98	135.13	249.18	0	0
XP_035358362.1	210.36		210.36					0	-1
XP_035358363.1	104340	19640	16326	13779	22334	15105	17157	0	0
XP_035358366.1	12899	4304.1	1774.9	2418.5	1703.1	1674.5	1024.3	0	0
XP_035358371.1	12424		5598.7	4006.9	1569.6	1248.5		0	0
XP_035358375.1	9867.8		1015.6	695.87	6874.1	1282.2		0	0
XP_035358377.1	332010	66202	51459	47168	73890	45369	47924	0	0
XP_035358389.1	93408	29453	21124	9770.7	15702	6319.8	11039	0	0
XP_035358391.1	386.76					386.76		0	1
XP_035358392.1	22899	3919.1	7359.9	6408.4	3330.3	1024.3	856.67	-1	-1
XP_035358400.1	18996	6277.7	7785	3154.1		672.64	1106.8	0	0
XP_035358409.1	3617.6	201.49	1086.9	341.38	593.4	360.56	1033.9	0	0
XP_035358411.1	350.3	142.13	208.17					0	-1
XP_035358414.1	86.437	46.889		39.547				0	-1
XP_035358416.1	31163	6149.5	4766.8	3114.2	7239	4697.4	5195.9	0	0
XP_035358420.1	17190	2361.5	2341.8	4273.7	4463.5	1945.3	1804.4	0	0
XP_035358422.1	26040				5965.4	7845	12230	0	1
XP_035358426.1	7236.2				3013.8	1661.4	2561	0	1
XP_035358427.1	598650	151470	132360	131870	85078	39762	58111	-1	-1
XP_035358434.1	372680	88922	100990	98594	27443	25947	30782	-1	-1
XP_035358438.1	240470	84023	71189	54510	12883	10560	7306.3	-1	-1
XP_035358442.1	1967.8		1202.7	765.1				0	-1
XP_035358447.1	6416.5	2947.8	2020.1	783.46		665.15		0	0
XP_035358448.1	1077.5	63.428	389.74	39.683		249.88	334.8	0	0
XP_035358449.1	10939	2127.2	1664.7	1140.1	2323.1	1271.4	2412.1	0	0
XP_035358455.1	29186	6253.3	7026.2	4631.7	4363.2	3594.5	3317.1	0	0
XP_035358457.1	1579			764.56			814.49	0	0
XP_035358464.1	9386	2206.1	1611.3	1089.4	707.71	1711.3	2060.2	0	0
XP_035358465.1	210.84					127.52	83.319	0	1
XP_035358467.1	919.39			346.33			573.06	0	0
XP_035358468.1	24910	2095.9	8090.5	8267.7	2792.9	3098.5	564.87	0	0
XP_035358470.1	5098.5	2087.5		409.4	1913.8	687.88		0	0
XP_035358474.1	770750	167840	260480	127820	153170	25521	35911	0	0
XP_035358475.1	428.83			35.326		200.42	193.09	1	1
XP_035358480.1	2584	678.55			808.59	239.01	857.84	0	0
XP_035358483.1	23674	10372	2700.4	6203.3	1284.1	852.29	2262	0	0
XP_035358484.1	98927	20382	11069	11834	20320	15083	20240	0	0
XP_035358486.1	2074900	502880	376850	459090	276240	193590	266290	0	0
XP_035358487.1	11242	1314.9	2534	2006.5	1691.3	2127.2	1568	0	0
XP_035358488.1	5396.7	1439	1189.9	1530.9	616.06	357.17	263.69	-1	-1
XP_035358495.1	614.2						614.2	0	1
XP_035358498.1	12029	1802	4086.4	3914.5	531.74	152.59	1541.4	-1	-1
XP_035358503.1	6483.1	1410.6	800.41	2094.6	587.28	336.88	1253.3	0	0
XP_035358505.1	92704	21826	35858	14388	9143.4	7834.1	3654.2	0	0
XP_035358506.1	279.59		279.59					0	-1
XP_035358507.1	640940	160900	130940	103490	104660	63195	77762	0	0
XP_035358509.1	1117	511.18	309.48	296.38				0	-1
XP_035358512.1	38360	9054.9	6579.1	6556.9	8569.3	4101.6	3498.6	0	0
XP_035358513.1	244440	80506	73080	65004	12738	10558	2557.3	-1	-1
XP_035358514.1	355900	60197	57170	49313	74341	58887	55994	0	0
XP_035358515.1	50121	17854	7577.9	8481.1	6373.6	5155.4	4678.4	0	0
XP_035358527.1	82505	30781	12894	16960	10846	3803.2	7219.8	0	0
XP_035358530.1	37506	12431	8917.1	7643.2	3693	1904.6	2916.4	-1	-1
XP_035358537.1	167320	61936	44888	21294	18884	9393	10928	0	0
XP_035358539.1	6540.8	3747.3	2793.5					0	-1
XP_035358540.1	692710	216580	113490	73978	118520	77565	92576	0	0
XP_035358542.1	1463.5			1463.5				0	-1
XP_035358549.1	5281.6	2266.1	1970.1				1045.4	0	0
XP_035358550.1	191.83				86.379	76.892	28.557	0	1
XP_035358558.1	1185700	306220	258200	233510	172350	109100	106290	-1	-1
XP_035358567.1	1001.5		156.37		378.96	213.71	252.42	0	0
XP_035358578.1	377820	93494	82508	62619	48064	40380	50756	0	0
XP_035358579.1	1125900	274090	309510	215720	150520	86318	89748	-1	-1
XP_035358586.1	2171.5		590.81		952.6	628.13		0	0
XP_035358588.1	76308	10785	24622	18310	5484.3	7824.4	9282.3	0	0
XP_035358591.1	222.91	135.55			87.363			0	0
XP_035358597.1	3161.1		2266.8			466.39	427.84	-1	-1
XP_035358600.1	6399.7	1791.5			2651.9		1956.2	0	0
XP_035358605.1	152490	36095	30778	17803	29776	18369	19672	0	0
XP_035358606.1	912.48		912.48					0	-1
XP_035358613.1	9.2964					9.2964		0	1
XP_035358615.1	3679.7	482.11	313.51	467.35	883.58	689.06	844.12	0	0
XP_035358621.1	4821.4	2814.1		930.06	1002	75.219		0	0
XP_035358622.1	53658	17605	10177	12378		5877.2	7621	0	0
XP_035358624.1	175.87	175.87						0	-1
XP_035358631.1	92999	30851	25044	23958	6304.5	3969.4	2871.1	-1	-1
XP_035358635.1	5332.7	1631.7	573.54	1222.6	782.21	398.97	723.7	0	0
XP_035358636.1	428.25	428.25						0	-1
XP_035358637.1	10810	3801.3	3835.5	3172.8				0	-1
XP_035358642.1	15810	3893	2455.3	2809.7	2990.2	1742.3	1919.4	0	0
XP_035358644.1	2040.4	1193.4	527.15			319.94		0	0
XP_035358651.1	2950.2		921.94	197.35	791.93	808.53	230.45	0	0
XP_035358653.1	294960	89333	55890	33716	46933	34931	34155	0	0
XP_035358654.1	174750	38862	25669	21657	34275	28761	25519	0	0
XP_035358658.1	3383.7	1111.6	434.75		1184.3	652.99		0	0
XP_035358661.1	2826.5			2826.5				0	-1
XP_035358670.1	126.07			126.07				0	-1
XP_035358671.1	4140	1061	1462.7	642.9	973.36			0	0
XP_035358675.1	1419.1		989.86			429.24		0	0
XP_035358685.1	1437.9	1437.9						0	-1
XP_035358688.1	10594		1088		5712	1718.9	2075.5	0	0
XP_035358689.1	21430	11915	4129.5	5385.7				0	-1
XP_035358692.1	10929	2502.9	939.4	1995.1	1482.2	906.23	3103	0	0
XP_035358694.1	369.64				187.24	182.39		0	1
XP_035358695.1	2313.9	1619				316.81	378.06	-1	-1
XP_035358696.1	209.52	209.52						0	-1
XP_035358701.1	1367.5				1162	205.52		0	1
XP_035358709.1	85921	21835	16797	15136	14809	6951.8	10391	0	0
XP_035358739.1	10791	5212.2	1362.3	1871.7	1482.3		862.07	0	0
XP_035358740.1	42.266				42.266			0	1
XP_035358750.1	1674.8	661.7	582.07	134.62		296.45		0	0
XP_035358751.1	3468000	859470	632080	559830	670200	446910	299490	0	0
XP_035358770.1	5205.8	1958.6	1739.9	1060.6	237.51	155.78	53.344	-1	-1
XP_035358772.1	269.58	269.58						0	-1
XP_035358773.1	8093.5			345.45	3666.1	1588.9	2493	0	0
XP_035358777.1	1068.3			1068.3				0	-1
XP_035358778.1	1078		382.48		442.6	252.92		0	0
XP_035358779.1	42025	14545		5099.4	10039	9828.1	2513.8	0	0
XP_035358781.1	23282	12045	3173.5	4920.6	1640		1503.4	0	0
XP_035358782.1	10999	3782.2	2534.2	2128.8	1516	1037.8		0	0
XP_035358793.1	1359.5				699.08	303.19	357.26	0	1
XP_035358794.1	7926	579.69		689.34	2980.1	2106	1570.9	0	0
XP_035358799.1	1056400	299370	110620	161480	180730	172590	131650	0	0
XP_035358801.1	85013	23939	19437	14371	12762	4815.9	9688.4	-1	-1
XP_035358802.1	1765300	469370	571540	365770	146940	106140	105560	-1	-1
XP_035358803.1	54140	7717.6	8890.7	5192.4	11647	10294	10398	0	0
XP_035358804.1	880.8		239.41	398.53	242.86			0	0
XP_035358805.1	1567	557.93	435.74	389.02			184.27	0	0
XP_035358812.1	571880	222490	148410	155790	29625	6726.6	8846.8	-1	-1
XP_035358815.1	4197.2	1757.4	1592.3	602.51	245.03			0	0
XP_035358819.1	96104	13846	11638	8162.4	27993	14678	19786	0	0
XP_035358826.1	21498	4958	5017	3154.5	3259.1	2115.3	2994	0	0
XP_035358829.1	349.3				349.3			0	1
XP_035358830.1	700.4				228.45	298.44	173.52	0	1
XP_035358836.1	1448.2	1448.2						0	-1
XP_035358838.1	1327200	241910	179560	162250	285920	180110	277500	0	0
XP_035358840.1	29113	8684.7	1807.7	5748.9	3789.6	9081.9		0	0
XP_035358842.1	1521.8	524.97	329.44	81.093	121.93	250.54	213.84	0	0
XP_035358848.1	5148	2021.8		1873.6	741.79	510.78		-1	-1
XP_035358850.1	14463	3929	2280.9	1305.4	2931.3	2539.1	1477.5	0	0
XP_035358856.1	12670	2692.8	1834.1	2995.6	2260.8	2082.4	804.51	0	0
XP_035358864.1	2796.8		1676.5	1120.3				0	-1
XP_035358866.1	742180	211870	159450	128450	109150	71482	61779	-1	-1
XP_035358869.1	374300	128480	72168	69244	41783	28756	33869	-1	-1
XP_035358876.1	239670	80001	58935	34113	28293	19189	19141	0	0
XP_035358877.1	4473.2	1577.1	1223.5	743.74	581.09		347.72	0	0
XP_035358879.1	14814		6448.1		3189.2	2571.4	2605.8	-1	-1
XP_035358882.1	33229	3476.8	7986.3	2257.4	8888.4	3581.4	7038.7	0	0
XP_035358886.1	34876	14860	12162	6526		1328.4		0	0
XP_035358887.1	205530	78526	49269	43924	13108	13651	7051.7	-1	-1
XP_035358891.1	245380	45502	36165	26802	58335	38000	40571	0	0
XP_035358915.1	27698	8505.8	4543.8	5274.2	3630.1	3521.2	2222.8	0	0
XP_035358919.1	497.62	297.9			81.989	117.73		0	0
XP_035358924.1	37062	6323.3	7844.1	5409	6086.8	5596.5	5802.4	0	0
XP_035358926.1	117260	35178	30437	17061	13357	11684	9538.8	-1	-1
XP_035358927.1	95219	52939	6490.3	30931	1658.3	3200		0	0
XP_035358928.1	22079	9440.7	6252.4	1805.5	1263.1	3317.3		0	0
XP_035358929.1	5333200	1831700	1097100	959130	557460	393270	494530	-1	-1
XP_035358933.1	52334	9224.5	10985	6335.2	13077	5695.8	7017.3	0	0
XP_035358934.1	943.05		262.76	447.51	131.61		101.17	0	0
XP_035358935.1	3562.1	1371	694.42	346.39	270.66	516.44	363.15	0	0
XP_035358936.1	2178	646.03			528.76		1003.2	0	0
XP_035358943.1	152210	41782	29332	26468	26760	14212	13656	0	0
XP_035358947.1	22292	5234.7	3929.5	5172.2	4023.6	1679.5	2252.3	0	0
XP_035358948.1	818.91	818.91						0	-1
XP_035358973.1	704.69			704.69				0	-1
XP_035358977.1	846.67	846.67						0	-1
XP_035358978.1	7942.3	1889	1266.8	1937.8	1585.3	302.57	960.87	0	0
XP_035358979.1	83208	21620	13904	15214	14559	8682.2	9228.9	0	0
XP_035358980.1	275.4		87.855		35.201	152.35		0	0
XP_035358981.1	8722.2	8722.2						0	-1
XP_035358984.1	20091	7032.2	3716.4	3577.6	3129.1	1513.1	1122.3	0	0
XP_035358986.1	26275	10517	5975.9	5818.7	1001	842.44	2119.8	-1	-1
XP_035358987.1	32842	9526.1	7233	5301.1	6025	2527.2	2229.9	0	0
XP_035358988.1	12762	5291.6	5269.3	1635.2			566.03	0	0
XP_035358989.1	5300.1	1570.1	2853.3	876.73				0	-1
XP_035358990.1	737.76					368.71	369.05	0	1
XP_035358995.1	11001	4867.7	3560.3	2573.4				0	-1
XP_035358996.1	6421200	2651000	2088400	969820	322320	173860	215820	-1	-1
XP_035359010.1	279.7		279.7					0	-1
XP_035359023.1	564.4	264.48		170.32	129.59			0	0
XP_035359028.1	1829.9		291.67		359.82	777.5	400.88	0	0
XP_035359031.1	658.18		97.745	82.995	266.37	106.54	104.53	0	0
XP_035359049.1	18197	8065.7		4200.7	4432.2		1498.4	0	0
XP_035359051.1	24682			5573.9	7556.3	8370.4	3181.4	0	0
XP_035359052.1	124500	36227	18707	18553	19700	14712	16602	0	0
XP_035359056.1	1017.7					563.54	454.11	0	1
XP_035359077.1	75.571	75.571						0	-1
XP_035359107.1	149.24		149.24					0	-1
XP_035359108.1	218.45						218.45	0	1
XP_035359121.1	4995.7	2010.3	1393.9	671.11	920.36			0	0
XP_035359127.1	27778	3732	1306.8	1901	6655	3773.8	10409	0	0
XP_035359128.1	544.69		544.69					0	-1
XP_035359129.1	3080700	1037600	835410	699540	226800	134960	146480	-1	-1
XP_035359130.1	6738	1255.9	1053	589.94	1965.8	498.94	1374.3	0	0
XP_035359164.1	373610	109580	122000	94093	23825	9254.5	14851	-1	-1
XP_035359170.1	25649	6376	4190	3036.5	4816.1	3206.4	4024.3	0	0
XP_035359174.1	575780	118260	139550	111660	79193	66493	60621	0	0
XP_035359182.1	16502	5158.2	1708.3	3668.9	2652.1	1818.1	1496.2	0	0
XP_035359189.1	60084	23333	12453	13546	3987.3	2340.8	4425	-1	-1
XP_035359203.1	4108.8	1262.8	372.69	518.67	693.74	955.21	305.64	0	0
XP_035359206.1	131.11					131.11		0	1
XP_035359208.1	1105.8			302.04	803.76			0	0
XP_035359230.1	47567	13865	4719.1	11434	8820.7	2915.5	5813.7	0	0
XP_035359231.1	10150	1837.4	1846.7		1960.3	2257.8	2247.7	0	0
XP_035359233.1	73596	11823	7051.4	11936	18514	11684	12588	0	0
XP_035359234.1	380.88			380.88				0	-1
XP_035359236.1	291260	70762	55962	37321	55432	32925	38857	0	0
XP_035359242.1	1174.2	694.83		234.85	154.42	90.114		0	0
XP_035359244.1	127150	24158	30985	24453	19187	13970	14395	0	0
XP_035359250.1	3207900	918930	908690	574900	240480	273810	291090	-1	-1
XP_035359253.1	11555	4975.5	1273.8	3045.2	616.65	783.32	860.85	0	0
XP_035359254.1	1378.8	1378.8						0	-1
XP_035359255.1	610660	176310	132570	142180	58558	41829	59220	-1	-1
XP_035359257.1	2346.9	847.25	549.6	712.92	237.17			0	0
XP_035359261.1	11862	2540.5	2363.8	2091.8	2697.3	976.24	1192.9	0	0
XP_035359262.1	832.11				832.11			0	1
XP_035359267.1	4935.4	817.84	991.94	858.73	993.16	541.44	732.27	0	0
XP_035359271.1	214430	51763	45331	42905	32550	18488	23393	0	0
XP_035359272.1	3022.5	905.99		415.57	1526	174.9		0	0
XP_035359273.1	799700	256310	213270	162450	61880	54994	50793	-1	-1
XP_035359274.1	298.71				280.73		17.989	0	1
XP_035359280.1	1597		809.13	343.99	164.95	278.93		0	0
XP_035359282.1	13250	3866.3	2257.9	2032.2	2186.8	1180.7	1725.8	0	0
XP_035359285.1	9362.9	2055.1	2576.8	1116.9	1129.6	1239.2	1245.3	0	0
XP_035359295.1	1109500	299270	240940	171440	163700	106540	127600	0	0
XP_035359296.1	6215	2591.8	710.13		761.63	1509.3	642.12	0	0
XP_035359297.1	689.59	296.88		226.57	166.15			0	0
XP_035359298.1	80257	24666	10229	20248	8712.2	8312.1	8089.9	0	0
XP_035359299.1	22151	5790.2	4406.9	4249.6	2833.7	2029.6	2841	0	0
XP_035359300.1	547400	115310	148640	96223	72085	53313	61827	0	0
XP_035359311.1	48331	14986	9550.5	11042	5496.8	3209.2	4045.5	-1	-1
XP_035359312.1	3621.8	682.41		2939.4				0	-1
XP_035359313.1	4768.6		860.97	1010.6	1427.2	667.69	802.18	0	0
XP_035359314.1	1039.5			668.22	371.25			0	0
XP_035359327.1	23870	1969.7	4130.8	2749	8788.4	2736.9	3495.8	0	0
XP_035359328.1	1435900	461020	322170	243750	158690	111210	139070	-1	-1
XP_035359329.1	585.62	296.45			217.88		71.285	0	0
XP_035359330.1	61796	31725	12659	7473.9	3861.1	1986.8	4090.8	0	0
XP_035359333.1	265430	45146	48501	35628	35802	46893	53461	0	0
XP_035359334.1	19129	6632.5	4655.2	4390.6	1024.5	1620.3	805.37	-1	-1
XP_035359336.1	786970	246050	181150	210400	81169	42364	25838	-1	-1
XP_035359350.1	25668	5371.3	1081.4	944.17	7443.4	4802.5	6025.5	0	0
XP_035359368.1	24377	7825.7	4417.2	3723.3	3897.4	1947.8	2565.4	0	0
XP_035359389.1	18987	1095	446.87	2631.3	5690.4	3011	6112	1	1
XP_035359392.1	11723	4690.8	3688.7	2706.1			637.06	0	0
XP_035359395.1	36964	9668.2	12120	6021.2	4896.2	1535.2	2723.9	-1	-1
XP_035359400.1	30560	13412	7466.3	5518.2	1174.2	1394.2	1595.8	-1	-1
XP_035359401.1	74244	21785	18517	18242	4506.5	5705.6	5487.4	-1	-1
XP_035359406.1	483.12	262.78		41.793	133.35		45.195	0	0
XP_035359407.1	1577.6	1046.7		342.03		188.84		0	0
XP_035359408.1	40920	16096	9633.2	9649.8	2530.1	1106	1904.8	-1	-1
XP_035359411.1	1127.8			462.37	665.41			0	0
XP_035359412.1	109770	26317	19345	17852	18416	13133	14706	0	0
XP_035359413.1	1879700	424800	317730	266150	331910	272300	266770	0	0
XP_035359418.1	639.83			639.83				0	-1
XP_035359421.1	2720.6		1323.5	1397.1				0	-1
XP_035359423.1	6346.4	2229.9	1476	1109.4		1531		0	0
XP_035359432.1	20942	11542	3182.7	6217.2				0	-1
XP_035359442.1	1839.5	1839.5						0	-1
XP_035359455.1	1057.2			174.57	643.3		239.33	0	0
XP_035359464.1	428.51	274.84		153.66				0	-1
XP_035359471.1	66874	10096	16104	12469	11931	7772	8501.6	0	0
XP_035359482.1	15088	1431.8	1809.5	2042.4	4655.7	2610.4	2537.9	0	0
XP_035359484.1	77431	15444	10734	7749.3	19890	10545	13069	0	0
XP_035359499.1	9310		1105.7	1278.9	3199.3	1925.3	1800.8	0	0
XP_035359507.1	38871	9888.7	5404.1	3896.5	8530.8	5780.2	5370.5	0	0
XP_035359508.1	77.501						77.501	0	1
XP_035359518.1	288.32	123.86			24.012	140.46		0	0
XP_035359523.1	6538.3			934.33	4364.5	604.15	635.34	0	0
XP_035359529.1	582670	114510	80721	59220	137560	89756	100910	0	0
XP_035359533.1	239440	62670	69861	60198	23111	13777	9819.4	-1	-1
XP_035359548.1	1177.9	397.57	322.87	230.19		136.88	90.342	0	0
XP_035359555.1	844390	78988	129070	120440	281490	131250	103150	0	0
XP_035359556.1	745510	94569	186290	121350	109060	112420	121820	0	0
XP_035359561.1	6633.5	1660.8	858.93	935.51	1549.4	883.8	745.13	0	0
XP_035359564.1	699.69	445.06		254.63				0	-1
XP_035359569.1	2511800	716500	299520	347340	390620	301190	456580	0	0
XP_035359575.1	25938	8388.4	5713.7	7039.9	1393.5	1938.5	1464.1	-1	-1
XP_035359576.1	709.75			554.43	113.2	42.118		0	0
XP_035359577.1	132970	1181.5	34526	28471	28650	19969	20175	0	0
XP_035359579.1	134570	61018	36143	28462	3234.5	2356.3	3357.1	-1	-1
XP_035359580.1	597990	223100	204320	137950	13881	9961.6	8774.8	-1	-1
XP_035359581.1	613.21		473.59			139.62		0	0
XP_035359585.1	261090	61983	44753	36804	53269	33343	30942	0	0
XP_035359586.1	249880	23805	25738	14462	166470	9264.4	10140	0	0
XP_035359587.1	103540	1580.9	2710.1	5652	45873	7256.9	40467	0	0
XP_035359588.1	83827	17434	10022	12506	16063	10687	17114	0	0
XP_035359595.1	4652.5	1144.1	1005.4			2503		0	0
XP_035359596.1	26409	9671.2	5203.5	4050	4301.2	1772.7	1410.9	0	0
XP_035359599.1	6769.7	2895.2	2783.6	411.85	269.1		409.88	0	0
XP_035359602.1	17586	2274	3237.8	9484.3	924.32	958.5	707.22	0	0
XP_035359603.1	6417.1	2595.4	2072.2	984.4	644.59		120.56	0	0
XP_035359604.1	10145	1065.5	855.98			7946.1	277.87	0	0
XP_035359613.1	22022	4922.7	11042	2056.5	1115.5	1430.2	1455.4	0	0
XP_035359620.1	10385	2103.3	3657.2	1534.1	1195.7	700.56	1193.6	0	0
XP_035359622.1	1475.8	984.4			273.21	218.16		-1	-1
XP_035359627.1	17617	7691.9	1030.6	1339.9	2565.9	2351.6	2637.3	0	0
XP_035359630.1	517.99	183.39		214.04	120.57			0	0
XP_035359637.1	32150	4535.4	8317	9993.8	4634.2	2431.7	2237.8	0	0
XP_035359645.1	8649.4	3436.9	2404.2	2225.4		453.12	129.69	-1	-1
XP_035359648.1	198640	47774	26378	24363	36315	31436	32374	0	0
XP_035359651.1	7699.7	1570.2	1398.8	1301.3	1734.5	467.09	1227.9	0	0
XP_035359653.1	93598	21836	32039	38012	1070.8		640.35	-1	-1
XP_035359658.1	70938	24392	12962	11776	8196.6	6327.3	7284.2	0	0
XP_035359659.1	822.31				471.87		350.43	0	1
XP_035359662.1	2191.7			563.42		591.24	1037	0	0
XP_035359665.1	3668.4				1936	909.56	822.85	0	1
XP_035359669.1	737.77	302	178.58		167.43		89.762	0	0
XP_035359672.1	51774	8945.2	7616.7	8954.8	12968	5641.8	7647.6	0	0
XP_035359676.1	1499.2		446.67		396.22	178.96	477.35	0	0
XP_035359681.1	287460	74873	51368	40377	47510	29309	44024	0	0
XP_035359684.1	34986	9615.3	9787	7907.6	3070.1	1767.4	2839.1	-1	-1
XP_035359685.1	2444.7	642.41	872.13	362.69		272.77	294.74	0	0
XP_035359693.1	293.55				104.05	95.738	93.772	0	1
XP_035359695.1	23741	9237.1	6172.4	4293.4	1344	1614.1	1079.9	-1	-1
XP_035359697.1	206.08					206.08		0	1
XP_035359699.1	1059.4	345.57			553.9		159.96	0	0
XP_035359703.1	841520	258490	207330	170000	96159	53858	55684	-1	-1
XP_035359704.1	13089	5401.7	1189		3170.5	1973	1355.1	0	0
XP_035359705.1	1269.7			857.21		412.47		0	0
XP_035359727.1	31515	11472	7818.4	8055	1778	1132.6	1259.7	-1	-1
XP_035359736.1	812.81		690.12		122.68			0	0
XP_035359741.1	6244.5	3672.1	1007.8	909.46		655.09		0	0
XP_035359743.1	188210	52428	21324	22406	44383	26351	21320	0	0
XP_035359749.1	1304.9						1304.9	0	1
XP_035359752.1	2911.4	2911.4						0	-1
XP_035359762.1	74145	17443	10914	13384	19280	5016.9	8106.8	0	0
XP_035359768.1	5174.2	1397.9	1692.9	624.7	789.44	669.28		0	0
XP_035359774.1	919.27		686.18	96.961		136.13		0	0
XP_035359775.1	1461.3	1132.9				328.43		0	0
XP_035359785.1	59645	18997	13479	8278.4	7316.3	4956	6618.7	0	0
XP_035359793.1	10444				3125.8	7318.4		0	1
XP_035359796.1	240710	52730	48385	47634	41721	19820	30418	0	0
XP_035359798.1	10401000	5029500	1546700	412680	2028700	141320	1242300	0	0
XP_035359805.1	6432.2	4597.5		1834.6				0	-1
XP_035359811.1	968.64				968.64			0	1
XP_035359812.1	43969	15299	11613	4198.6	5860.3	3094.6	3903.5	0	0
XP_035359815.1	53661	10263	12725	12739	6333.5	5516.8	6083.2	0	0
XP_035359819.1	193.21						193.21	0	1
XP_035359820.1	218950	42773	25921	19076	50905	40267	40003	0	0
XP_035359823.1	3872.5	1515.3	906.34	1450.9				0	-1
XP_035359824.1	1882.2	393.15	906.23	194.54	161.5	111.25	115.56	0	0
XP_035359827.1	14723	3250.6	3598.7	3730.2	1396.6	1332.5	1414.5	-1	-1
XP_035359832.1	1163400	441880	202720	190680	160450	50240	117400	0	0
XP_035359838.1	496300	179870	91072	80286	63933	37586	43552	0	0
XP_035359839.1	6145.3			490.02	2494.9	1951.4	1209	0	0
XP_035359843.1	51.578						51.578	0	1
XP_035359850.1	262.01						262.01	0	1
XP_035359851.1	5321.2	3012.4		1500.8	808.05			0	0
XP_035359855.1	616900	114910	85610	99801	150080	88813	77682	0	0
XP_035359856.1	976.26				372.84	603.42		0	1
XP_035359863.1	18878	7188.3	3709.9	2666.5	2636	1490.7	1186.8	0	0
XP_035359864.1	5381.3	899.77	2506.8	1656.1	92.347	154.24	72.05	-1	-1
XP_035359865.1	3554.9		1030.8		1185.9	813.14	525.06	0	0
XP_035359868.1	25391	5687.4	4250.8	6811.5	3368.3	2243.4	3029.6	0	0
XP_035359869.1	349910	98904	70344	38333	59357	39724	43248	0	0
XP_035359872.1	163720	25719	43457	34071	24471	18922	17076	0	0
XP_035359882.1	120550	39528	29373	28707	10374	5102	7463.6	-1	-1
XP_035359886.1	1964.9		1374.8			590.02		0	0
XP_035359887.1	1437.6	586.23	123.75	461.65		238.68	27.266	0	0
XP_035359888.1	10334	3608.1	2073.2	793	2119.8	1173.1	567.3	0	0
XP_035359893.1	269890	57919	39655	26166	64811	36944	44397	0	0
XP_035359896.1	1912.1			499.41	1037.2		375.47	0	0
XP_035359899.1	3880.8		970.73	1098.7	1811.4			0	0
XP_035359901.1	7564.2	3009.1	1188.8	2724.1		642.3		0	0
XP_035359905.1	208120	98797	79731	5875.4	3916.1	19797		0	0
XP_035359906.1	1471.9		1471.9					0	-1
XP_035359917.1	540.62	176			245.62		119.01	0	0
XP_035359923.1	1335200	371660	270690	208980	172410	131790	179660	0	0
XP_035359926.1	6219.6	2031.9	1288.1		1114.5	668.82	1116.3	0	0
XP_035359927.1	17521	5356.1	1243.3	2075.9	3703.2	1921.7	3221.2	0	0
XP_035359930.1	13419	3045.8	3884.7	2842.5	1662.3	1068.2	915.9	-1	-1
XP_035359931.1	783900	225630	227310	164430	65982	49529	51023	-1	-1
XP_035359940.1	3038		479.48	583.13	837.08	471.57	666.71	0	0
XP_035359943.1	155920	59728	53962		17582	10818	13833	-1	-1
XP_035359944.1	326200	78574	65922	58040	54937	23043	45686	0	0
XP_035359945.1	2620.2		2620.2					0	-1
XP_035359953.1	1962.8	1335	466.21				161.57	0	0
XP_035359955.1	68165	21383	15665	14703	6133	3119.9	7162	-1	-1
XP_035359958.1	159510	43799	19644	10427	30438	31569	23633	0	0
XP_035359963.1	184090	50787	39700	32858	32429	15035	13285	0	0
XP_035359964.1	1239.8	1239.8						0	-1
XP_035359967.1	24063	19059	4147.7	856.51				0	-1
XP_035359970.1	2886.1	1253.2	1211.5	421.28				0	-1
XP_035359971.1	5387.7	2485.4	1522.7	205.33		739.69	434.59	0	0
XP_035359972.1	222220	63357	42213	36888	31360	21486	26915	0	0
XP_035359973.1	4373.6		4036.4		337.18			0	0
XP_035359974.1	103560	47946	15112	17391	13550	5843.7	3713.2	0	0
XP_035359975.1	54608	15686	8699.3	10248	9223.9	3376.9	7373.5	0	0
XP_035359978.1	1896.6	1026.8	230.59	639.21				0	-1
XP_035359979.1	28611	3116.3	5946.2	3691.5	8380.1	4531.8	2944.7	0	0
XP_035359980.1	6852.5	2653.2	1763	1763		456.22	217.12	-1	-1
XP_035359982.1	6007.5	3302.5	1925.6	779.37				0	-1
XP_035359983.1	25109	1519.9				10507	13082	0	0
XP_035359984.1	407560	153450	109740	79616	29495	16523	18736	-1	-1
XP_035359996.1	4772.2	535.12	1615.9	824.27	1017.6	257.6	521.65	0	0
XP_035359997.1	4108.9	998.34	173.03	910.24	1287	157.74	582.58	0	0
XP_035360014.1	14886	4339.9	5429.3	2739.2	514.56	830.41	1033.1	-1	-1
XP_035360017.1	8801.6	4426.9		2356		1252.8	765.83	0	0
XP_035360020.1	11407	3234	375.51	1091.5	1496.2	2052.7	3156.6	0	0
XP_035360022.1	23714	1780	6709.2	4601.9	4219.6	1864.9	4538.2	0	0
XP_035360025.1	4613.2			4613.2				0	-1
XP_035360030.1	54215	20979	13562	13163	3753.4		2757.5	-1	-1
XP_035360031.1	4469.2	768.89	492.79	508.6	1507.4	194.29	997.22	0	0
XP_035360032.1	3397.4		648.94		1228	932.55	587.95	0	0
XP_035360033.1	3045.7	2078.9		966.82				0	-1
XP_035360034.1	7471.7	1847.8	3438.2	1792			393.72	0	0
XP_035360035.1	41734	13036	12755	5958.7	3948.5	1860.2	4175.7	-1	-1
XP_035360037.1	5906.6	1241.3		1791.5	1693.3	547.13	633.38	0	0
XP_035360038.1	133610	42251	34616	25657	11859	10112	9117	-1	-1
XP_035360041.1	28878	8231.1		2830.4	10188	4076.7	3552	0	0
XP_035360042.1	712.27	712.27						0	-1
XP_035360044.1	8173.9	6181	1159.4	833.52				0	-1
XP_035360048.1	10345	4411.5	1367	859.46	2975.5		732.07	0	0
XP_035360052.1	13942	6261.6	2576.3	452.8	754.47	2200	1696.8	0	0
XP_035360053.1	80678	11012	16588	15650	13481	12617	11328	0	0
XP_035360058.1	39014	12111	9029.3	7245.2	4230.1	3125.2	3273.5	-1	-1
XP_035360065.1	578.27					578.27		0	1
XP_035360066.1	362.59			362.59				0	-1
XP_035360067.1	5856.9	2012.8	415.65	514.96	1163.8	361.17	1388.5	0	0
XP_035360068.1	3734.4			25.447	74.741	3528.3	105.87	0	0
XP_035360073.1	600710	117070	119140	86311	103670	76034	98482	0	0
XP_035360074.1	6688.4	2319.1		1525.8	845.83	1160.8	836.86	0	0
XP_035360077.1	3379	964.12	1010.6	826.44	101.5	211.73	264.52	-1	-1
XP_035360080.1	153160	55660	48625	42493	2105	2461.2	1814.6	-1	-1
XP_035360081.1	27575	7903.7	6387.3	4540.9	4714.6	1741.1	2287.7	0	0
XP_035360082.1	9496.6	1806	2758	2902.9	1170.5	731.87	127.46	-1	-1
XP_035360085.1	81199	24311	17159	10958	10454	8401.4	9915.4	0	0
XP_035360087.1	25275	18263	3469.7	1949.3	1592.6			0	0
XP_035360088.1	40798	10746	10433	7945.5	6723.9	2882.9	2066	-1	-1
XP_035360089.1	467.49			282.2	185.29			0	0
XP_035360090.1	487.94			262.48	225.46			0	0
XP_035360094.1	4254.7		1431	1866.3			957.4	0	0
XP_035360099.1	239820	61468	35301	36661	42549	24557	39289	0	0
XP_035360100.1	79431	15283	16063	12905	15624	10144	9412.6	0	0
XP_035360101.1	4370		1692.4	177.83	1555.2	428.96	515.63	0	0
XP_035360102.1	13763	3928.8	2942.3	1476	3632.9		1782.8	0	0
XP_035360105.1	5182.3	2039.5	886.09	237.77	897.39	766.56	354.96	0	0
XP_035360111.1	33.061					33.061		0	1
XP_035360128.1	171.75			171.75				0	-1
XP_035360134.1	117020	38432	5724.5	28534	18483	11875	13974	0	0
XP_035360135.1	38410	11632	8447.3	7010.7	5128.3	2922.6	3268.6	-1	-1
XP_035360137.1	371.97	133.01	238.96					0	-1
XP_035360142.1	2945.6	1249.3	542.2	651.98	391.72		110.43	0	0
XP_035360145.1	205130		77988		56232	33494	37415	0	0
XP_035360146.1	11303	3589.2	2696.5		2008.5	1233.7	1774.9	0	0
XP_035360147.1	185230	41267	28957	25287	35004	26717	28000	0	0
XP_035360151.1	26684	9355.8	15061		1233.8	1034.4		0	0
XP_035360154.1	5100.9	3234.4		962.99	458.48	445.02		0	0
XP_035360155.1	155860	56345	34285	33570	14523	8017	9118.9	-1	-1
XP_035360161.1	16682	2880.8	2987.8	2362.3	4123	1944.5	2383.7	0	0
XP_035360165.1	104100	25340	19801	15891	15934	12946	14190	0	0
XP_035360168.1	27578	6610	6325.1	4640.3	4324.7	3154.9	2522.6	0	0
XP_035360173.1	3049400	1124400	691460	726920	217980	139800	148890	-1	-1
XP_035360175.1	7789.2	4174.7	1453.6			1168.2	992.66	0	0
XP_035360182.1	16657	7482.9	3143.7	2027.7	2403.9	763.85	835.05	0	0
XP_035360184.1	3354.2	1006.2	745.62		522.22	359.79	720.41	0	0
XP_035360200.1	3761600	1178400	686890	419620	501140	293780	681840	0	0
XP_035360201.1	2036.7	992.64			158.61	286.17	599.28	0	0
XP_035360203.1	25769	12034	9318.3	4022.9		394.67		0	0
XP_035360205.1	10073	2758.9	2770.7		1955.8	818.18	1769.4	0	0
XP_035360206.1	5391.8	3209.7	2182.1					0	-1
XP_035360213.1	12421	3397.2	632.74	1181.6	1995.6	3471.9	1741.8	0	0
XP_035360244.1	219380	56411	56446	40616	25413	19014	21476	-1	-1
XP_035360245.1	495240	117080	93972	92640	80597	54179	56767	0	0
XP_035360261.1	3710.7	1853.5	560.43	867.23	277.57		151.96	0	0
XP_035360267.1	7388.5	3014.9	1377.6	1500.9	1285.1	210.06		0	0
XP_035360282.1	1447.6				878.46		569.12	0	1
XP_035360289.1	1442.7				645.78	345.98	450.91	0	1
XP_035360290.1	216140	56513	39527	28876	39650	24602	26972	0	0
XP_035360297.1	85307	24855	19997	11762	13528	4722	10443	0	0
[truncated: 426 more rows]

## Sheet: Log10(iBAQ)
ID	iBAQ	CK-1	CK-2	CK-3	T-1	T-2	T-3
XP_035351011.1	3.8501	2.23355	2.67907	2.49477	3.38258	3.3095	3.22201
XP_035351012.1	4.75096	4.3453	3.99966	3.9577	3.64382	3.7109	3.74858
XP_035351016.1	3.94464	3.1272	3.30606	3.16441	3.21877	3.17771	2.91315
XP_035351017.1	5.18486	4.46706	4.20371	4.45272	4.46315	4.41767	4.38367
XP_035351018.1	5.638	5.10806	4.95477	4.66835	4.82767	4.60757	4.79096
XP_035351019.1	2.96845	2.80774			2.4588
XP_035351021.1	5.3511	4.73389	4.7029	4.62837	4.48527	4.33975	4.39568
XP_035351027.1	5.05607	4.34433	4.27577	3.94657	4.32069	4.31854	4.34676
XP_035351029.1	4.50788		3.95986	4.05354	3.69686	3.61253	3.43132
XP_035351030.1	5.158	4.46216	4.55715	4.31798	4.34046	4.27632	4.23646
XP_035351031.1	3.90346	3.90346
XP_035351036.1	4.39763	3.96429	3.51182	3.68727	3.47718	3.24517	3.46175
XP_035351040.1	1.74834				1.4763		1.41626
XP_035351042.1	3.86641	3.49914	3.13985	2.8024	3.11454	2.85292	2.22331
XP_035351043.1	3.64628	2.93977	3.23757	3.20585	2.34955
XP_035351046.1	4.45306	3.90584	3.71476	3.68274	3.61054	3.45323	3.53305
XP_035351050.1	5.32272	4.86981	4.73759	4.61139	4.28176	3.97926	4.07751
XP_035351053.1	5.40523	5.02329	4.85294	4.83521	3.58174	3.42052	3.40932
XP_035351058.1	4.4754	3.86878	3.80179	3.77003	3.75474	3.40526	3.30891
XP_035351059.1	5.41936	4.60016	4.70357	4.58407	4.76322	4.57207	4.58658
XP_035351060.1	5.26635	4.78273	4.65651	4.50682	4.36494	4.00497	4.12254
XP_035351061.1	5.84123	5.27087	5.21856	5.09036	4.96541	4.77947	4.82046
XP_035351062.1	4.61042	3.54522	3.67004	3.7174	3.98674	3.94149	3.95106
XP_035351064.1	4.46589		3.99517	3.74125	3.65046	3.26468	3.87632
XP_035351068.1	5.4263	5.08757	4.71131	4.61075	4.28208	4.16122	4.27061
XP_035351071.1	3.64481	3.405		3.17754			2.5656
XP_035351073.1	3.96009	3.32168	2.83548	3.3255	3.09332	3.08318	3.24881
XP_035351074.1	4.88525	4.50457	4.27552	3.75101	3.93842	3.70491	3.81832
XP_035351077.1	2.78455					2.78455
XP_035351081.1	5.1295	4.66764	4.30337	4.40995	4.29077	4.17739	3.89378
XP_035351088.1	3.94391	3.25976	3.25515	3.05269	2.99582	2.8651	3.36509
XP_035351091.1	4.99341	4.51312	4.57883	4.00462	3.78148	3.85152	3.67445
XP_035351094.1	3.42967				2.97982	2.87537	2.99315
XP_035351095.1	4.24378	3.77099	3.49393	3.28937	3.41273	3.24085	3.34936
XP_035351096.1	5.00996	4.12136	4.54144	3.84093	4.39109	4.18749	3.86738
XP_035351100.1	4.05419	3.57137	3.31758	3.28657	3.13236	2.92153	3.14585
XP_035351101.1	4.04474			2.89409	3.72118	3.37831	3.42313
XP_035351103.1	3.24578		2.64149	2.58085	2.75574	2.4479	1.963
XP_035351105.1	3.84305	3.23674	3.00082	2.93721	2.86967	3.082	3.15424
XP_035351111.1	4.10565	3.42405		3.04571	3.6154	3.48944	3.24971
XP_035351114.1	5.75429	5.32836	5.14777	4.96989	4.76309	4.46796	4.52863
XP_035351126.1	3.51774	2.87182	3.02625	3.08084			2.45142
XP_035351132.1	4.20844	3.82098	3.72269	3.44301	2.40411	2.23593	3.02449
XP_035351133.1	3.9933	3.10873	3.1389	2.85414	3.3493	2.60585	3.58346
XP_035351134.1	3.21256		2.77754	2.8126	2.42956	2.05629
XP_035351140.1	5.30824	4.73823	4.51207	4.56944	4.53371	4.35126	4.34982
XP_035351142.1	4.92172	4.30218	4.22904	4.16764	4.06971	3.79577	4.1401
XP_035351143.1	3.93238	3.54931	3.27907	3.13136	2.88338	2.64856	2.74136
XP_035351145.1	4.16385	3.11297	3.68072	3.07416	3.48956	3.34945	3.29732
XP_035351148.1	3.98398	3.68027		3.40285	2.65607	3.05774	2.86043
XP_035351149.1	2.88979					2.88979
XP_035351154.1	3.33191		3.11237		2.62624	2.63264
XP_035351155.1	3.88333	3.34582	3.13944	2.49491	3.02123	3.19512	3.04852
XP_035351156.1	3.12555		2.94036	2.66605
XP_035351158.1	5.11398	4.55211	4.46954	4.20745	4.36805	3.63703	4.32387
XP_035351159.1	6.19014	5.71994	5.58021	5.55385	5.16185	4.85351	4.84341
XP_035351166.1	2.94054	2.94054
XP_035351168.1	6.57332	6.06651	5.96834	5.77495	5.65417	5.45355	5.50241
XP_035351171.1	3.96029	3.2466	3.37088	3.29506	2.89856	3.19044	2.84379
XP_035351172.1	6.156	5.6794	5.40061	5.25532	5.25368	5.11062	5.33104
XP_035351177.1	2.90487		2.74467	2.15884		2.01557
XP_035351180.1	3.95932	3.06153	3.15927		3.49878	3.3075	3.12297
XP_035351185.1	3.14504						3.14504
XP_035351186.1	4.90069	4.36858	4.1384	4.12401	4.12856	3.89032	3.89893
XP_035351190.1	4.62904	4.15238	3.72849	3.85259	3.83826	3.40997	3.80797
XP_035351194.1	4.24763	3.66947	3.48463	3.55652	3.41509	3.09597	3.40004
XP_035351202.1	3.0304		2.76825	2.6867
XP_035351208.1	6.46568	5.76399	5.74837	5.57411	5.71391	5.64801	5.64722
XP_035351209.1	2.65445	2.23852			1.93583	2.28289
XP_035351213.1	4.61411	3.93619	3.87617	3.64267	3.29128	3.75202	4.11311
XP_035351217.1	2.43924			2.43924
XP_035351218.1	5.77191	5.21656	5.08583	4.92215	4.97111	4.77708	4.83212
XP_035351223.1	6.28778	5.65916	5.56926	5.60243	5.45679	5.21738	5.41702
XP_035351226.1	3.89967	3.49217	3.28076	2.80604	3.00809	2.83818	2.75979
XP_035351230.1	5.53372	4.95348	4.9594	4.8993	4.53914	4.41254	4.32389
XP_035351232.1	4.70187	4.06157	4.34056	4.01191	3.47137	3.41486	3.02853
XP_035351239.1	3.36858		2.23797		2.88529	2.76429	2.91097
XP_035351241.1	3.82521	3.36337	3.40386	3.26569
XP_035351244.1	3.73426	3.46471	3.19703	2.92734		1.94265
XP_035351252.1	4.89732	4.43626	4.33812	4.29316	3.56183	3.55727	3.47138
XP_035351258.1	4.82285	4.26687	4.02547	3.985	4.05633	3.8276	3.98426
XP_035351261.1	3.70853	3.55746	2.99599			2.70836
XP_035351263.1	5.47688	5.04825	4.82814	4.7148	4.45691	4.28722	4.31996
XP_035351269.1	3.96752	2.5159	2.56734		3.53233	3.47616	3.33883
XP_035351272.1	2.75131	2.59227	2.23795
XP_035351280.1	5.45066	4.94649	4.86554	4.73736	4.35616	4.31389	4.3533
XP_035351299.1	5.82425	5.31788	5.13191	5.09694	4.95409	4.68203	4.78342
XP_035351300.1	3.69927	2.97703	3.11428	2.59201	2.68154	2.88532	3.0472
XP_035351301.1	3.27235		2.79366	3.09705
XP_035351306.1	3.99558	3.64345	3.11978	3.20385	2.87207	3.16711	2.566
XP_035351309.1	4.54015	4.23317	3.49809	3.86118	3.55004	3.18196	3.32174
XP_035351314.1	3.49304	2.9372	2.8452	2.77554	2.75884	2.57537
XP_035351315.1	4.22994	3.68253	3.5298	3.43565	3.41172	3.18952	3.28423
XP_035351320.1	3.59753		3.18749	2.74988	3.15005	2.41883	2.25861
XP_035351325.1	3.07493	2.35767		2.58424	2.5255	2.3824
XP_035351327.1	3.62119		3.10677		2.96292	2.80845	3.12707
XP_035351329.1	3.69826	3.11478		2.6434	3.06785	2.83124	3.14681
XP_035351335.1	4.54463	3.95387	3.80732	3.82776	3.7809		3.83708
XP_035351367.1	3.59844	2.98277		3.1179		2.84564	2.99693
XP_035351368.1	4.02036	3.44574	3.30289	3.20474	3.30698	3.02272	2.99883
XP_035351370.1	3.59477	3.20685	2.71275	2.94654	2.59255	2.66033	1.87046
XP_035351387.1	3.0958	2.83203		2.75399
XP_035351393.1	5.65852	5.12503	4.98669	4.95628	4.75983	4.555	4.61655
XP_035351395.1	4.20096	3.55988	3.57899	3.56194	3.2306	3.28598	3.07262
XP_035351397.1	4.12317	3.51151	3.33702	3.34213	3.1745	2.87748	3.53295
XP_035351399.1	5.79859	5.31235	5.1246	5.08909	4.83295	4.71093	4.6828
XP_035351400.1	0.786482						0.786482
XP_035351419.1	3.50011	3.25988			3.12837
XP_035351423.1	2.47138				2.47138
XP_035351427.1	3.96613	3.45632	2.79313	2.88861	3.33796	3.07588	3.21133
XP_035351428.1	2.54776				2.54776
XP_035351429.1	4.63599	3.84213	4.00711	3.93221	3.80852	3.69318	3.79306
XP_035351433.1	3.09412				2.84207	2.73787
XP_035351462.1	3.78081		3.51339	3.32073		2.83433
XP_035351463.1	4.14417	3.63033	3.42493	2.5928	3.13723	3.49958	3.31925
XP_035351467.1	2.29469					2.29469
XP_035351472.1	3.09117	3.02383					2.24854
XP_035351477.1	3.8917	3.51335		3.54877			2.99737
XP_035351480.1	3.33874				2.75817	2.54638	3.09916
XP_035351482.1	3.42062	2.85165		2.73968	2.82729	2.53232	2.5583
XP_035351492.1	3.60891	2.97515	2.51422	2.71737	3.09219		3.01465
XP_035351509.1	2.49454				2.24097	1.9086	1.75658
XP_035351510.1	3.58155				3.22755	2.9423	3.09733
XP_035351511.1	4.11584	3.15881			3.70203	3.46987	3.55986
XP_035351557.1	3.41956				2.65644	1.95201	3.31904
XP_035351558.1	2.86433	2.64521		2.46226
XP_035351559.1	3.31209	2.80455			2.96464	2.41837	2.36209
XP_035351560.1	3.15848				2.83739	2.72348	2.34957
XP_035351561.1	3.22251	2.4299		2.21869		2.23661	3.02621
XP_035351562.1	5.02078	4.16779	3.92671	3.88128	4.50618	4.24522	4.38846
XP_035351563.1	3.98337				3.60848	3.09608	3.63518
XP_035351564.1	4.00741	3.31831	2.83847		3.39224	3.2634	3.49143
XP_035351567.1	5.59621	4.84499	4.83455	4.69208	4.77888	4.60293	5.02918
XP_035351568.1	3.10517				2.74834		2.8536
XP_035351569.1	3.48042				3.22266	2.79533	2.86264
XP_035351580.1	5.41807	4.68168	4.60465	4.62665	4.84048	4.40838	4.56084
XP_035351584.1	3.24172	3.09947	2.64035			1.70282
XP_035351588.1	4.18101	3.48447	3.29555	3.29999	3.22373	3.53049	3.48909
XP_035351589.1	3.66618	3.10133	3.02588	2.8029	3.1014	2.61695
XP_035351591.1	4.75093	3.95409	4.00359	3.89164	4.07306	3.8765	4.00548
XP_035351596.1	4.75317	3.96815	3.83252	4.04727	4.07089	3.9024	3.98417
XP_035351598.1	3.40639	2.68626	2.5025		2.72497		3.08443
XP_035351600.1	2.447				1.97652	1.93837	1.99296
XP_035351605.1	4.71922	3.94732	4.04163	3.92539	4.10687	3.76509	3.73949
XP_035351607.1	3.36899	2.84864	2.50715	2.63247	2.60437	2.10469	2.548
XP_035351611.1	5.85088	5.38603	5.21365	5.14339	4.85868	4.67329	4.64461
XP_035351617.1	4.00975		3.38587	2.85305	3.36875	3.33574	3.41132
XP_035351628.1	4.73935	4.12561	3.97528	3.72794	4.06017	3.84265	3.91803
XP_035351630.1	4.70023	4.13481	4.04918	3.98439	3.89164	3.6714	3.50158
XP_035351637.1	4.5776	4.07463	4.08934	3.93168		3.33842	3.46633
XP_035351638.1	2.73899	2.73899
XP_035351640.1	3.96715	3.42719	3.24107	3.18424	3.12901	2.90297	3.07232
XP_035351641.1	2.83056				2.83056
XP_035351644.1	2.12998						2.12998
XP_035351646.1	4.31252	3.80666	3.7347	3.64927	3.17557	3.28731	2.9056
XP_035351653.1	5.31633	4.56899	4.45841	4.30732	4.68459	4.50683	4.60838
XP_035351654.1	3.69199	3.29815	2.98251		3.05862	2.91833
XP_035351655.1	3.33467		2.88244	2.88582	2.79897
XP_035351656.1	5.98787	5.49164	5.38182	5.10421	5.12756	4.87726	4.92797
XP_035351658.1	3.42316	3.10809	2.83222		2.83722
XP_035351659.1	5.90462	5.35993	5.2071	5.1651	5.05599	4.85	4.9131
XP_035351663.1	3.29979	2.72374	2.82103		2.75217		2.37574
XP_035351666.1	3.67634				3.4005	3.054	3.04096
XP_035351668.1	2.51553	2.51553
XP_035351673.1	4.51929	3.65847	3.65028	3.34486	3.91067	3.77217	3.89003
XP_035351674.1	3.04957	2.88089	2.55727
XP_035351675.1	5.1066	4.61572	4.42397	4.37464	4.14795	3.89358	4.15878
XP_035351677.1	3.98394	3.36571	3.29612	3.19712	3.31727	2.87219	2.97438
XP_035351678.1	3.19022	2.91299	2.72496	2.06967	1.91889
XP_035351683.1	3.07871	2.70205			2.56258		2.51834
XP_035351687.1	3.4792		3.27242	2.65911	2.60504	2.45189
XP_035351688.1	4.04139	3.32519	3.11883	3.26581	3.45234	3.25411	3.0404
XP_035351729.1	3.90292	3.47029	3.40149	2.63072	3.32137
XP_035351739.1	4.27033	3.70424	3.46659	3.29012	3.55483	3.35908	3.45042
XP_035351741.1	4.12195	3.69394	3.43688	3.60579	2.77314	2.86543	2.30989
XP_035351742.1	3.57796	2.94916		2.90931	3.15782		2.80946
XP_035351755.1	2.19301				1.75336	1.99688
XP_035351760.1	5.84652	5.40307	5.27107	4.80294	4.90103	4.75947	4.79264
XP_035351773.1	2.78136	2.48367					2.47696
XP_035351774.1	5.66974	5.0463	5.01999	4.95827	4.72784	4.61618	4.81892
XP_035351782.1	5.07529	4.41254	4.26195	4.20093	4.44261	4.01393	4.31965
XP_035351784.1	6.3404	5.89786	5.77734	5.64136	5.16551	5.02218	5.04524
XP_035351785.1	3.96544	3.03072	3.2078	3.42891	2.69254	3.35351	3.04681
XP_035351791.1	2.75718				2.66943	2.01945
XP_035351795.1	4.13481	3.03366	3.08221	3.3737	3.51139	3.41627	3.49586
XP_035351802.1	4.46255	3.38407	3.79708	3.49892	3.90235	3.55523	3.74737
XP_035351803.1	3.33082				2.96499		3.08618
XP_035351811.1	4.64237	3.81373	4.03362	3.86348	3.99616	3.61051	3.72261
XP_035351812.1	4.21819	3.90086	3.63157	3.36627	2.02399	3.00655	2.92498
XP_035351840.1	3.39505	3.09416					3.09388
XP_035351847.1	2.45605	1.99848	1.91951		1.7135		1.71059
XP_035351848.1	4.37894	4.06416	3.76555	3.67427	3.04474		2.83042
XP_035351850.1	3.28641		2.63892	3.1756
XP_035351851.1	4.30042	3.89751	3.74195	3.68973	2.79998	2.60783	2.79461
XP_035351852.1	3.06502		3.06502
XP_035351861.1	5.15761	4.63312	4.60154	4.60036	4.21018		3.6774
XP_035351864.1	4.83703	4.33017	4.068	4.19565	4.03631	3.69787	3.61067
XP_035351865.1	2.87651	2.59888		2.15767		2.32564
XP_035351867.1	3.88593	3.51642	3.1896	3.239	2.60905	2.56059	2.54998
XP_035351871.1	3.46599	3.24895		3.06074
XP_035351878.1	3.30916	3.0812	2.39499	2.42549	2.50178
XP_035351880.1	4.11136	3.95286	3.02321	3.41422	2.47858
XP_035351882.1	5.94715	5.1956	5.33764	5.35474	5.09061	4.88335	4.92922
XP_035351893.1	3.92444	3.10247	3.13062	3.11876	3.37863	2.98307	3.04867
XP_035351902.1	3.99018	3.3578			3.61007	3.36764	3.0379
XP_035351903.1	3.6093	3.14947	2.92585	2.90128		2.75678	2.64883
XP_035351924.1	3.39471		2.7573	3.00355	2.36553		2.82574
XP_035351927.1	2.58512		2.58512
XP_035351932.1	3.50904	3.26729		2.97425	2.5165		2.03113
XP_035351940.1	5.24027	4.73538	4.54713	4.55413	4.3565	4.09857	4.11995
XP_035351943.1	3.21935	2.89006	2.87861	2.09552
XP_035351946.1	3.41807		3.29175	2.82009
XP_035351957.1	3.8323	3.57597	2.90376	2.99183	2.34674	2.90026	2.36243
XP_035351960.1	4.16414	3.9764		3.18415	3.2545	2.73275	3.09906
XP_035351961.1	5.00178	4.31042	4.16767	4.29541	4.24005	4.14647	4.14999
XP_035351965.1	5.331	4.0911	4.29084	4.17519	4.85934	4.64644	4.70594
XP_035351966.1	4.2481	2.65246	3.54177	3.62248	3.46838	3.47442	3.56352
XP_035351967.1	6.08771	5.45661	5.35062	5.23421	5.35003	5.13078	5.26245
XP_035351980.1	6.05675	5.44823	5.37243	5.24425	5.28569	5.13656	5.07056
XP_035351982.1	2.98406						2.98406
XP_035351989.1	3.84455	3.56104	3.45372	2.60026		1.6408	1.82685
XP_035351991.1	1.95337		1.95337
XP_035352000.1	4.37656	3.72361	3.41394	3.56301	3.54185	3.64827	3.63605
XP_035352003.1	3.59518	3.43624	3.08156
XP_035352006.1	3.05138	2.29265		2.30931		2.21783	2.74854
XP_035352007.1	2.87947			2.26797	2.65446		2.08286
XP_035352014.1	3.56503	3.06408	2.87221	2.81465	2.67507	2.3983	2.59429
XP_035352017.1	6.10116	5.42246	5.31716	5.27782	5.37175	5.23608	5.28551
XP_035352020.1	3.09778	2.61768	2.47757				2.73038
XP_035352023.1	4.16492	3.32096		3.26088	3.51665	3.64372	3.47907
XP_035352024.1	1.92417		1.92417
XP_035352025.1	2.65309	2.28726				2.10037	2.11428
XP_035352029.1	5.40639	5.05526	4.88225	4.64251	3.89521	3.78355	3.86041
XP_035352040.1	2.40286		2.40286
XP_035352041.1	2.75888			2.02007		2.39658	2.34244
XP_035352045.1	5.42333	4.89348	4.92902	4.73488	4.31067	4.12444	4.13988
XP_035352046.1	3.13155			2.96753			2.6292
XP_035352047.1	5.59904	4.88739	4.78969	4.77824	4.86107	4.70068	4.87867
XP_035352050.1	5.33806	4.67177	4.54034	4.47554	4.71975	4.28756	4.53658
XP_035352051.1	4.17635	3.58628		3.56353	3.49305	3.31553	3.36378
XP_035352055.1	2.89159			2.89159
XP_035352056.1	4.41357	3.95691	3.78747	3.7311	2.80249	3.59868	2.87092
XP_035352092.1	3.38757	3.26722	1.62149	2.30402	2.07126	2.23218	1.77157
XP_035352094.1	5.61741	5.35624	4.8536	4.80995	4.38077	4.13178	4.13856
XP_035352098.1	3.06051		2.57477		2.6578		2.50387
XP_035352099.1	3.32537	2.88071		2.66573			2.95051
XP_035352100.1	2.899		2.899
XP_035352102.1	5.1685	4.49978	4.65421	4.60065	4.13328	3.86668	3.99433
XP_035352111.1	3.32149		3.03165	3.00898
XP_035352115.1	3.03862	2.70673			1.29684	2.59207	2.23882
XP_035352116.1	3.53681	2.57017	3.03818	2.81218	3.12369
XP_035352123.1	4.05373	3.56365	3.29048	3.32259	3.12529	2.86461	3.18619
XP_035352125.1	3.58061	2.88075	2.66873	3.02366	2.95387	2.33116	2.61419
XP_035352127.1	3.98331	3.4347	3.60104	3.27628		3.00962
XP_035352128.1	4.07056	3.9495	3.3912	2.60247
XP_035352134.1	4.84437	4.5299	4.09812	3.91694	3.74561	3.77634	3.56458
XP_035352136.1	4.35553	4.0136			3.30837	3.65321	3.76508
XP_035352137.1	1.91021					1.91021
XP_035352146.1	4.62314	4.17993	4.05915	4.02395	3.43451	3.0724	2.96769
XP_035352154.1	2.41616		2.41616
XP_035352158.1	3.32987		2.66787	3.01102	2.6019	2.39146
XP_035352162.1	3.18735	2.41449		3.10711
XP_035352170.1	5.31347	4.71855	4.58843	4.56718	4.5275	4.3266	4.36027
XP_035352174.1	3.51497				2.95058	2.90375	3.19855
XP_035352189.1	3.45602				2.95241		3.29259
XP_035352230.1	4.44905	4.11701	3.65081	3.5419	3.55551	3.08142	3.35654
XP_035352231.1	4.30138	3.65269	3.91974	3.83464		2.57467
XP_035352237.1	3.59374		2.96006	2.87076	3.04348		3.06599
XP_035352277.1	5.69147	5.18749	5.14897	5.06017	4.61103	4.29973	4.32002
XP_035352295.1	2.90104	2.90104
XP_035352304.1	5.24578	4.65711	4.59142	4.35372	4.46504	4.30425	4.29596
XP_035352335.1	4.39775	3.67858	3.70191	3.70217	3.62098	3.33728	3.5792
XP_035352345.1	3.55455				3.30576	2.78155	2.98179
XP_035352351.1	2.75776	2.53283		2.3644
XP_035352360.1	4.7334	4.12811	4.13694	3.88299	3.94651	3.79576	3.62928
XP_035352361.1	2.46117					2.46117
XP_035352366.1	3.38128	3.1372	3.01469
XP_035352379.1	4.82653	4.26867	4.19819	4.14786	3.93572	3.63498	3.75798
XP_035352384.1	2.85169	2.77341	1.1271		1.64291	1.41953	1.52644
XP_035352397.1	5.91917	5.26378	5.24638	5.2149	5.11441	4.9397	4.94978
XP_035352399.1	4.33145		2.75416	3.11394	4.04419	3.17484	3.84608
XP_035352403.1	3.88497		3.72532	3.25147		2.76042
XP_035352404.1	3.69869		3.29874	3.13697	2.92509		2.90036
XP_035352410.1	4.98118	4.3296	4.15579	4.05656	4.33011	4.13062	4.13982
XP_035352411.1	5.67623	5.10099	5.00186	4.98358	4.83449	4.58937	4.64759
XP_035352413.1	6.65014	6.05713	5.87025	5.80538	5.91297	5.75348	5.74967
XP_035352414.1	3.38374	3.04591	2.26041	3.04005			1.46814
XP_035352417.1	4.18862	3.63742	3.77539	3.54964	3.11324		2.46901
XP_035352423.1	4.20382	3.63032	3.18921	3.12408	3.63452	3.13252	3.50184
XP_035352426.1	3.62136	3.30092	2.85713	2.71956	2.34969	2.59742	2.50375
XP_035352437.1	2.0404			1.65856		1.80751
XP_035352440.1	5.05011	4.15881	4.14339	4.07423	4.5208	4.10663	4.41639
XP_035352441.1	3.5486	3.21704	2.89721			1.99483	3.00017
XP_035352442.1	3.14311	2.737				2.92665
XP_035352446.1	3.19805		2.52647		2.87898	2.27383	2.47287
XP_035352449.1	5.1345	4.45495	4.49868	3.97127	4.50144	4.30989	4.16929
XP_035352451.1	2.73381				2.4334	2.43217
XP_035352452.1	3.66267	2.84766		2.60065	3.21482	2.91245	3.01662
XP_035352453.1	3.87319	3.42221	3.39589	3.2955		2.55768
XP_035352454.1	5.26112	4.66122	4.5408	4.35017	4.55789	4.24844	4.40861
XP_035352456.1	4.28524	3.95224	3.66777	3.44036	3.11163	2.83538	2.97304
XP_035352457.1	4.44009	4.17167	3.01292	3.68224	3.49773	3.56963
XP_035352459.1	6.14482	5.59449	5.45215	5.39454	5.27177	5.10309	5.19778
XP_035352461.1	3.00052				2.83907	2.49249
XP_035352462.1	3.26323				3.1858	2.4763
XP_035352466.1	3.29754		2.4991	2.29566	2.71108	2.5097	2.80163
XP_035352467.1	5.39417	4.66615	4.6419	4.75592	4.66013	4.55559	4.27804
XP_035352471.1	4.50259	3.98091	3.34488	3.88566	3.68485	3.51044	3.62989
XP_035352474.1	3.49479	3.34116	2.48276		2.66343	2.22094
XP_035352476.1	4.41719	3.86633	3.91506	3.56016	3.59738	3.31967	2.94551
XP_035352478.1	4.80491	4.35696	4.02135	3.87335	3.95165	3.83614	3.86249
XP_035352480.1	3.77952	3.57937	3.34686
XP_035352482.1	1.99738						1.99738
XP_035352483.1	5.45894	4.60458	4.90052	4.86577	4.50998	4.36197	4.59279
XP_035352487.1	6.13539	5.23027	5.51642	5.37243	5.43183	5.19454	5.31163
XP_035352507.1	4.40054	4.16935			3.28024	3.4845	3.73427
XP_035352511.1	3.77758	3.37011	3.00462	3.23348	2.61068	2.12267	2.58443
XP_035352526.1	4.35089	4.05664	3.6393	3.74367		2.36521	2.95803
XP_035352559.1	4.01519	3.74926	2.86031	3.47075			3.02559
XP_035352600.1	4.33772	4.00565	3.88718	3.26496	3.03278	2.82394	2.52436
XP_035352605.1	4.59964	3.91997	4.10404	3.62578	3.74912	3.34044	3.82781
XP_035352621.1	5.40657	4.47637	5.20227			4.81789
XP_035352640.1	5.15415	4.70057	4.69135	4.45945	3.88314	3.56076	3.50734
XP_035352656.1	3.34713		3.16388				2.88398
XP_035352670.1	2.38996					2.20952	1.92141
XP_035352703.1	3.59555	2.92267		3.49187
XP_035352706.1	6.22404	5.78355	5.51913	5.0561	5.37337	5.26432	5.30812
XP_035352707.1	5.78435	5.04454	4.95573	4.88339	5.149	4.91046	5.03651
XP_035352714.1	5.1514	4.48121	4.48223	4.56435	4.06804	4.24554	4.17901
XP_035352715.1	5.7087	4.95992	4.73504	4.77428	5.14569	4.86465	4.96972
XP_035352716.1	3.99698	3.59533	2.94035	3.0754	3.10917	3.15537	3.08454
XP_035352719.1	3.89018	3.21123	3.07849	2.82088	3.34758	3.04147	2.97887
XP_035352723.1	3.78195	3.40736	2.90764	2.86338		3.2921
XP_035352724.1	3.44476		2.79998	3.2417		1.7726	2.54378
XP_035352726.1	3.27561		3.27561
XP_035352727.1	4.6722	3.85873	3.756	3.98918	4.0304	3.95247	3.66689
XP_035352730.1	3.35075	2.74098	2.42398	2.20871	2.77712	2.48535	2.55677
XP_035352731.1	2.17359				2.17359
XP_035352732.1	3.89966	3.47494	3.46223	3.22157			2.58829
XP_035352734.1	4.1178	3.73214	3.61295	3.55847
XP_035352735.1	3.60823				2.836	2.95411	3.39305
XP_035352736.1	2.19965						2.19965
XP_035352737.1	3.99171	3.17626			3.49572	3.61214	3.03547
XP_035352744.1	3.36795		2.8693	2.9804		2.80429
XP_035352746.1	3.40273		2.99669	3.18619
XP_035352759.1	1.86751						1.86751
XP_035352771.1	2.95781	2.95781
XP_035352772.1	4.94014	4.34364	4.17612	4.31825	4.15579	3.90625	3.8375
XP_035352780.1	1.96013				1.73593	1.56569
XP_035352781.1	4.59699	3.99473	3.75394	3.77981	3.82054	3.68016	3.81661
XP_035352784.1	3.10401		2.12577		2.43935	2.73091	2.51029
XP_035352789.1	3.53483		2.83588		2.68328	3.17143	2.88912
XP_035352790.1	4.89179	4.26255	4.20755	4.30421	4.00156	3.8687	3.77376
XP_035352791.1	3.75325	3.02148	3.25763	2.50957	2.90742	3.05987	2.72096
XP_035352794.1	5.42839	4.96983	4.8101	4.7199	4.35193	4.31439	4.16764
XP_035352795.1	4.08782	3.91711					3.59971
XP_035352796.1	4.3863	3.52569	3.78369	3.8304	3.49614	3.24839	3.50967
XP_035352812.1	2.12411	2.12411
XP_035352815.1	3.55029	3.24814		3.25037
XP_035352825.1	4.37175	3.50485	3.26427	3.40257	3.8422	3.61374	3.69131
XP_035352827.1	4.06371	3.50065	3.42091	2.83147	2.961	3.19532	3.41777
XP_035352832.1	4.07155	3.71886	3.33744	2.94119	2.94474	2.89353	3.26597
XP_035352833.1	4.09107	3.57758	3.35002	3.30897	3.63107
XP_035352836.1	5.06006	4.6249	4.45143	4.19526	3.90091	4.16679	3.7833
XP_035352841.1	3.00488			2.97338	1.85003
XP_035352844.1	2.04805	1.9077		1.48917
XP_035352845.1	3.23073	2.27492	2.57479	2.73792		2.77098
XP_035352848.1	2.98612	2.52983	2.42111	1.84587	2.43591		1.36489
XP_035352854.1	4.09163	3.55286	3.4102	3.48052	3.12169	3.00629	2.92642
XP_035352858.1	4.23543		3.34463	3.30201	3.79286	3.48032	3.57415
XP_035352859.1	3.08146		2.8344	2.7188
XP_035352860.1	5.04564	4.29411	4.27107	4.20642	4.37245	4.1835	4.25079
XP_035352862.1	2.88186					2.52388	2.63118
XP_035352876.1	3.85578	3.22201	3.14492	2.88277	3.36192	2.77083	2.65949
XP_035352878.1	2.666				2.666
XP_035352880.1	2.90573					2.01733	2.84559
XP_035352881.1	3.86411	2.99624	2.76238	3.03643	3.11982	3.12911	3.29927
XP_035352885.1	4.15806	3.72572	3.39229	3.13287	3.25027	3.20047	3.27441
XP_035352887.1	4.08189	3.15406	3.20823	3.1617	3.46324	3.42938	3.29868
XP_035352889.1	2.39622			2.39622
XP_035352892.1	3.25183	3.25183
XP_035352894.1	5.72813	5.10435	4.65491	4.91949	5.11949	4.87326	4.86309
XP_035352895.1	4.66172	4.10944	3.9266	4.00659	3.67153	3.65786	3.71463
XP_035352898.1	3.25244	2.50235	2.52152	2.39789	2.62057	2.10741	2.53483
XP_035352899.1	4.04261	3.52162	3.49915	3.58121	2.86818
XP_035352905.1	4.14195	3.67277	3.1322	3.45637	3.05185	3.22845	3.32709
XP_035352907.1	4.68556	4.07547	3.9063	3.81986	4.01578	3.78134	3.74069
XP_035352914.1	5.94366	5.36448	5.19173	5.16664	5.19706	4.94978	4.99172
XP_035352915.1	5.394	4.86247	4.67006	4.53413	4.21698	4.49178	4.66631
XP_035352920.1	4.61862	4.21069	3.67285	3.65051	3.96351	3.47448	3.59714
XP_035352923.1	4.68605	4.14389	3.97949	4.09989	3.75947	3.47839	3.57116
XP_035352924.1	3.52002	3.10633	2.44599	2.41009	2.9662		2.7579
XP_035352934.1	3.74287				3.57414		3.25064
XP_035352935.1	2.17047						2.17047
XP_035352941.1	3.72219	2.82674	3.01435	2.94419	3.01641	2.9383	2.8946
XP_035352946.1	5.79988	5.16536	4.93062	4.92682	5.07809	4.95568	5.02003
XP_035352950.1	2.72058				2.46881		2.36399
XP_035352954.1	5.43061	4.76739	4.70453	4.7154	4.56767	4.35349	4.68931
XP_035352958.1	3.04009			2.86744		2.55599
XP_035352959.1	6.0766	5.4262	5.4511	5.37783	5.24687	5.11826	4.98677
XP_035352960.1	4.13014	3.29374	3.29296	3.06688	3.65147	3.3002	3.28317
XP_035352964.1	3.17345				3.17345
XP_035352965.1	5.07875	4.63714	4.48697	4.46599	3.91713	3.60482	3.63299
XP_035352968.1	4.41047	4.02098			3.83018	3.64168	3.6119
XP_035352973.1	5.13443	4.73896	4.57765	3.92913	4.04852	4.00424	4.14214
XP_035352975.1	2.20731		2.20731
XP_035352978.1	4.57719	3.92008	3.95117	3.76275	3.61884	3.77803	3.65999
XP_035352994.1	3.26578	2.94335		2.63796	2.72582
XP_035352996.1	3.59807	3.24234	2.07653	2.92892	2.6026	2.51903	2.71351
XP_035353000.1	4.90016	4.44417	4.12665	4.06565	4.15652	3.74475	3.82876
XP_035353005.1	3.52643	3.06811	2.93617		2.94567	2.45291	2.20815
XP_035353007.1	2.15091						2.15091
XP_035353012.1	4.25693	3.81007	3.75642	3.43742	3.22037		3.17765
XP_035353013.1	3.57866	3.00894	3.01208	2.4113	2.83131	2.671	2.52675
XP_035353018.1	2.70452				2.37563		2.42967
XP_035353022.1	3.03443				2.68586	2.54935	2.3858
XP_035353025.1	2.03362	2.03362
XP_035353035.1	4.04383	3.26183	3.60122	3.36901	2.98372	3.19915	2.5545
XP_035353036.1	2.96378		2.81534			2.42545
XP_035353043.1	2.62361	2.62361
XP_035353046.1	1.99858		1.99858
XP_035353054.1	4.00805		3.36023	3.23462	3.35153	3.29265	3.29453
XP_035353058.1	5.55445	4.9224	4.8672	4.77784	4.81833	4.55234	4.59915
XP_035353059.1	5.9853	5.38403	5.31076	5.21064	5.11451	5.09639	5.01127
XP_035353060.1	5.94441	5.39157	5.31511	5.29979	4.99234	4.81569	4.80484
XP_035353064.1	3.21405	2.52719			2.67806	2.51837	2.69366
XP_035353066.1	3.54249	2.98804	2.76087	2.69912	2.87511	2.38102	2.65048
XP_035353072.1	4.75196	4.12782	3.97979	3.84698	4.05729	3.87249	3.88227
XP_035353074.1	5.03918	4.51296	4.38824	4.27653	4.22796	3.986	3.84003
XP_035353082.1	4.71784	3.8724	3.99627	3.82759	4.00212	3.92185	3.98793
XP_035353086.1	3.35835	2.83538	2.68705		2.41278	2.44237	2.76011
XP_035353090.1	4.16495	2.92222			3.26012	3.70102	3.84138
XP_035353103.1	6.59669	6.31315	5.841	6.04805	4.40981	4.50063	4.42261
XP_035353109.1	3.68651	3.26045	3.13277		2.9203	2.92791
XP_035353110.1	4.82642	4.06592	3.81139	3.5777	4.28411	4.0943	4.13021
XP_035353111.1	5.32498	4.49534	4.65576	4.59599	4.47374	4.47343	4.55422
XP_035353112.1	4.53249	3.90786	3.55421	3.60802	3.89073	3.65193	3.7846
XP_035353117.1	6.37359	5.80257	5.60966	5.62854	5.55256	5.33472	5.51017
XP_035353118.1	2.90458				2.71252	2.45775
XP_035353123.1	4.83469	4.32771	4.10233	4.03092	3.97342	3.7847	3.91295
XP_035353143.1	3.15573	2.53363	2.41767	2.60938	2.28233		2.36093
XP_035353153.1	3.06198		2.71174			2.80517
XP_035353156.1	2.53557				2.35854	2.06032
XP_035353163.1	4.73631	4.12856	4.04143	4.00406	3.9542	3.61476	3.8345
XP_035353171.1	4.63682	3.57712	3.92332	3.81073	4.14903	3.82702	3.59094
XP_035353175.1	1.65947	1.65947
XP_035353177.1	3.51728	2.94495			2.84438	3.075	2.71788
XP_035353181.1	5.99226	5.51623	5.24227	5.20577	5.17941	4.74756	5.04809
XP_035353185.1	4.19678	3.59628	3.89986	3.28751	2.82973	2.75112	2.82323
XP_035353189.1	2.90524					2.70065	2.48005
XP_035353190.1	3.6004	3.16101	3.40413
XP_035353195.1	3.92183	3.52899	3.4757	3.29708
XP_035353200.1	3.71596	2.68837		2.84614	3.24721	3.02086	3.07693
XP_035353208.1	5.1767	4.37742	4.45959	4.42274	4.45539	4.25346	4.39139
XP_035353211.1	4.30722	3.70254			3.78393	3.39175	3.82614
XP_035353228.1	3.43244	3.13255	2.68546	2.87614		2.05408
XP_035353231.1	2.4037				2.4037
XP_035353232.1	5.1123	4.54408	4.25181	4.33979	4.48022	4.02739	4.14358
XP_035353258.1	5.49241	5.07697	4.55865	4.88564	4.48064	4.41843	4.33979
XP_035353259.1	2.47268	2.31033		1.96668
XP_035353278.1	3.63199	3.17612	2.98868	3.25792
XP_035353279.1	3.67614	3.38769	3.06138	3.06089
XP_035353293.1	3.75042	3.50256	3.38879
XP_035353303.1	2.97327			2.97327
XP_035353330.1	2.69373			2.13818	2.08593	2.06273	2.07598
XP_035353335.1	5.33592	4.95255	4.75357	4.43008	4.18758	4.00749	4.25254
XP_035353342.1	5.25319	4.85573	4.65335	4.47458	4.1182	4.00966	3.96417
XP_035353355.1	3.47382	2.79113			2.994	3.13764
XP_035353359.1	3.74114	3.00316	3.09823	3.13796	2.89397	2.56994	2.85728
XP_035353363.1	3.6941	3.05365	2.88617	2.73842	3.006	2.77724	2.94605
XP_035353373.1	2.32027				1.92518	2.09653
XP_035353375.1	3.65075				3.31647	3.07875	3.08041
XP_035353381.1	3.10571	2.5048	2.75193	2.59217
XP_035353382.1	5.22758	4.58809	4.66491	4.54039	4.43954	4.28769	3.36248
XP_035353385.1	3.84697	3.44847	3.18378	3.05438	2.22118	2.83424	2.85269
XP_035353387.1	4.03751	3.47757	3.38721	3.43038	3.04949	2.83574	2.98246
XP_035353392.1	4.90448	4.51821	4.3676	4.24494	3.35378	3.44492	3.12875
XP_035353393.1	4.08386	3.77443	2.87581	3.21338	3.41566		3.07588
XP_035353396.1	4.39058	4.00281	3.63713	3.70006	3.48803	3.32021
XP_035353399.1	3.56227	2.88603			3.00788	2.69138	3.13704
XP_035353401.1	3.29425		2.74971	2.70219			2.95585
XP_035353403.1	3.05104		2.35131	2.48595	2.30155	2.09806	2.42875
XP_035353406.1	5.263	4.66255	4.61975	4.50751	4.41206	4.26444	4.2835
XP_035353414.1	4.76609	4.16838	4.09072	3.75549	4.12924	3.77767	3.78852
XP_035353415.1	4.02906	3.33092	2.59529	2.9717	3.32824	3.46195	3.341
XP_035353422.1	4.21648	3.644	3.73302	3.61579	3.21096	2.95162
XP_035353431.1	2.60621	2.39477	2.19218
XP_035353434.1	5.56061	5.02123	4.66299	4.61931	4.8597	4.55567	4.79653
XP_035353437.1	2.69742					2.69742
XP_035353440.1	3.62863	2.83397	3.08799		2.96808	2.88919	2.80728
XP_035353441.1	3.42236	2.72759	2.47835		3.03153		2.8659
XP_035353447.1	5.2895	4.7424	4.65444	4.68875	4.22958	4.08679	4.21362
XP_035353449.1	2.50284		1.98789		1.92127	1.79131	1.87959
XP_035353452.1	5.58478	4.99176	4.94801	4.85415	4.71926	4.56519	4.56764
XP_035353472.1	3.51479	2.8232	3.0167	2.91984	2.71473	1.79363	2.19014
XP_035353477.1	4.16388	3.09015	3.08253	3.03559	3.59232	3.12665	3.7641
XP_035353480.1	3.604				3.0484	3.27561	3.00591
XP_035353494.1	3.57528	3.0391	3.05465	2.9171	2.44686	2.2319	2.40787
XP_035353500.1	3.99939	3.56019	3.50436	3.31412		2.75417	2.72453
XP_035353501.1	5.58867	5.41567	4.6678	4.63156	3.71267	4.17534	4.25423
XP_035353502.1	5.72269	5.19075	5.24105	5.10612	4.53444	4.28321	4.24591
XP_035353503.1	2.43201		2.43201
XP_035353510.1	3.18355			3.01961		2.68109
XP_035353529.1	2.44271					1.83759	2.31877
XP_035353540.1	4.91501	4.48212	4.33333	4.26543	3.79517	3.33387	3.54568
XP_035353563.1	3.69536	3.67667			2.31996
XP_035353566.1	5.34056	4.85381	4.58429	4.60312	4.43843	4.2783	4.35658
XP_035353567.1	3.91009	3.50997	3.49248	3.25193
XP_035353569.1	3.41772	2.87179		2.89587	2.7925		2.66764
XP_035353570.1	4.29285	3.49178	3.66821	3.56097	3.65172	3.30235	3.2397
XP_035353576.1	4.05671	2.90423	3.60887	2.95397	3.2907	2.97442	3.43694
XP_035353584.1	4.62987	3.91709	4.01741	3.66646	4.09367	3.55468	3.52388
XP_035353587.1	3.01907	2.83441				2.55861
XP_035353588.1	4.48392	3.88574	3.8419	3.68111	3.60796	3.49969	3.58259
XP_035353590.1	3.09583		2.76649			2.4607	2.57273
XP_035353593.1	4.34394	3.81653	3.7825		3.63218	3.35553	3.46361
XP_035353598.1	5.04891	4.52054	4.4471	4.42132	3.9942	3.83693	3.88384
XP_035353615.1	4.57553	4.0293	3.89874	3.77289	3.48259	3.6817	3.71937
XP_035353634.1	4.97795	4.4763	4.48038	4.27683	3.83899	3.53965	3.74802
XP_035353637.1	4.98795	4.45504	4.51266	4.13773	4.08066	3.81338	3.5924
XP_035353640.1	3.5771	3.43718	3.01712
XP_035353645.1	4.64678	4.19207	4.13994	3.83629	3.48114	3.3605	3.44596
XP_035353648.1	6.39778	5.80808	5.69111	5.57116	5.62065	5.35536	5.54229
XP_035353650.1	5.07291	4.78467	4.21487	4.50473	3.56425	3.49768	3.34023
XP_035353653.1	4.92852	4.41536	4.42768	4.35211	3.62475	3.52815	3.28899
XP_035353656.1	4.41217	3.93379	4.00834	3.36611	3.45324	3.27646
XP_035353657.1	5.3962	4.75781	4.77662	4.61563	4.60752	4.36479	4.43162
XP_035353659.1	4.37912	3.83412	3.73642	3.81941	3.40406	2.74004	3.29691
XP_035353661.1	6.18898	5.67581	5.61148	5.41259	5.22802	5.03064	5.10537
XP_035353662.1	3.69052	3.08443	2.39405		3.30552	2.79784	2.89906
XP_035353671.1	5.52291	4.97136	4.84463	4.85743	4.62173	4.44638	4.44714
XP_035353675.1	3.29281		3.06104	2.90931
XP_035353676.1	3.15842				2.92665	2.77495
XP_035353679.1	3.60944	3.32504	3.19153	2.60275
XP_035353680.1	3.95657	3.64805			3.29721	3.01055	3.20262
XP_035353681.1	4.84794	4.25534	4.19413	4.06217	4.12385	3.77048	3.78447
XP_035353688.1	5.07247	4.50911	4.3426	4.29319	4.25837	4.10106	4.12927
XP_035353689.1	4.55769	3.7662	4.16516	3.66412	3.38014	3.86796	3.09985
XP_035353692.1	4.16429	3.93978	2.68118	2.98929	3.33199	2.96093	3.13846
XP_035353697.1	2.65651						2.65651
XP_035353702.1	5.54882	4.95954	4.85714	4.71833	4.79937	4.56096	4.59223
XP_035353704.1	2.01406			2.01406
XP_035353707.1	4.43057	3.78398	3.66656	3.68833	3.67938	3.30709	3.65729
XP_035353708.1	3.52808	2.87767	3.15951	2.95346	2.19184	2.0839
XP_035353709.1	5.18837	4.66297	4.55988	4.53489	4.22331	3.98976	4.05015
XP_035353711.1	4.357	4.08849	3.43675	3.78407			3.22404
XP_035353715.1	4.63584	4.13938	3.75436	3.77384	3.8019	3.50211	3.91986
XP_035353722.1	3.74868	3.50978	2.81207	2.70431	2.61858	2.76977	2.32846
XP_035353724.1	3.77381	3.24974	3.28881	3.20938	2.77755
XP_035353728.1	3.03113		2.5953	2.5413		2.52209
XP_035353730.1	5.34033	4.95952	4.76945	4.61712	3.91304	3.97997	3.99506
XP_035353731.1	4.29308	3.6106	3.75769	3.33726	3.4483	3.12568	3.54611
XP_035353732.1	2.87935	2.65258		2.48869
XP_035353733.1	4.18113	3.46453	3.28544	3.5956	3.55656	3.22912	3.03862
XP_035353734.1	5.07309	4.52038	4.35965	4.39456	4.07536	4.09082	4.1229
XP_035353736.1	5.15388	4.46406	4.344	4.13504	4.47797	4.33975	4.41095
XP_035353737.1	2.26902	1.87969				2.04131
XP_035353738.1	5.26776	4.78821	4.66906	4.61815	4.14712	3.98808	4.07566
XP_035353739.1	5.43952	4.69536	4.6093	4.68485	4.72168	4.4565	4.74167
XP_035353740.1	5.52951	5.05096	4.8832	4.72704	4.63071	4.38448	4.46682
XP_035353752.1	5.6706	4.92787	4.9963	4.97692	4.89003	4.72934	4.76684
XP_035353756.1	3.27249		2.63456		2.75256	2.68232	2.59644
XP_035353757.1	2.91098	2.46394	2.18682	2.2861		1.94937	1.94266
XP_035353767.1	2.29614		1.41318				2.2352
XP_035353771.1	4.90253	4.29411	3.75372	3.99314	4.31454	4.09736	4.06269
XP_035353772.1	3.84295		3.09677	2.98537	3.42591		3.31865
XP_035353774.1	3.62803	2.98315	2.8799		3.11153	2.78935	2.7908
XP_035353780.1	3.43014	2.9637		2.3924	2.89636	2.24551	2.74976
XP_035353782.1	2.78332						2.78332
XP_035353783.1	3.27441	2.87792			2.67708	2.41959	2.58883
XP_035353786.1	3.58286	2.41491	2.91057	3.14205	2.6952	2.93975
XP_035353792.1	4.86586	4.21378	3.94526	3.69979	4.28558	4.11354	4.03957
XP_035353793.1	3.99144		3.39085	3.30683	3.32228	3.31192	3.06722
XP_035353794.1	3.55027	2.73231	2.5807		3.20639	2.8365	2.52492
XP_035353795.1	4.0146	3.52679	3.22935	3.43455	3.40877
XP_035353805.1	4.22596	3.91798	3.25467	3.64455	3.05431		3.08077
XP_035353808.1	3.9014	3.64137	3.05281	3.11099	2.46561		2.94324
XP_035353811.1	3.4304	3.0192		2.7737	2.74221	2.70117
XP_035353840.1	2.84675		2.79005				1.93455
XP_035353846.1	4.14308	3.40698	3.51811	3.36858	3.29285	3.23439	3.30925
XP_035353848.1	3.34457	2.46315	2.17091	2.02457	2.70364	2.52127	2.9185
XP_035353849.1	2.47737				2.30066	2.00147
XP_035353854.1	6.1411	5.49888	5.34019	5.31553	5.45324	5.21827	5.28695
XP_035353855.1	4.45915	3.99847	2.2443	3.87712	3.51374	3.6337	3.5492
XP_035353856.1	3.73819	2.86324	2.78746	2.95707	3.05675	2.97179	3.0596
XP_035353862.1	3.69847	3.47201		3.11638		2.85856
XP_035353863.1	4.25353	3.91062	3.00612	2.89091	3.41219	3.41832	3.44599
XP_035353864.1	4.14517	3.46288	3.55634	3.25578	3.4728	2.91121	3.27372
XP_035353874.1	3.19159		2.99016				2.76112
XP_035353876.1	4.12558	3.26921	3.06874			3.74821	3.67414
XP_035353880.1	4.02453	3.24903	3.53249	3.33798	3.33175		3.03133
XP_035353883.1	4.21709	3.28003	3.5669	3.47492	3.56604	3.28816	3.35845
XP_035353884.1	3.20205	3.20205
XP_035353893.1	2.86434		2.86434
XP_035353896.1	4.6227	3.78931	4.00052	3.98798	3.76935	3.69811	3.71447
XP_035353902.1	4.59024	3.99051	3.8088	3.63662	3.88537	3.62946	3.80829
XP_035353904.1	5.20596	4.57411	4.479	4.39326	4.46969	4.26644	4.30869
XP_035353909.1	4.48982	3.71564	3.65799	3.63728	3.76687	3.70351	3.77145
XP_035353910.1	4.66284	4.17563	4.04403	4.03024	3.52111	3.18713	3.64133
XP_035353917.1	3.21088				2.88246	2.93563
XP_035353926.1	5.31156	4.77677	4.45191	4.49564	4.53685	4.3647	4.4457
XP_035353930.1	5.38001	5.04179	4.74414	4.77813	3.85566	3.00988	3.7862
XP_035353934.1	4.15758	3.69417	3.72049	3.29798	3.22562	2.70588
XP_035353948.1	2.52651	2.11744		1.91228		1.74284	1.8329
XP_035353953.1	4.84306	4.27962	4.11394	4.02036	4.05858	3.88686	3.90328
XP_035353954.1	2.55793		2.55793
XP_035353965.1	4.30001	3.23396	3.18144	2.69884	3.79369	3.67968	3.71759
XP_035353967.1	3.07254				2.56823	2.42429	2.73727
XP_035353973.1	4.60939	3.84976	3.98597	3.9212	3.81942	3.72325	3.56784
XP_035353981.1	3.82329	2.98654	3.37533	3.11444	2.33246	2.2441	3.21021
XP_035353982.1	2.23386	2.23386
XP_035353986.1	4.37727	4.10731	3.92915			3.40483
XP_035353987.1	4.11955			3.58881	3.61321	3.38034	3.44473
XP_035353989.1	4.6011	4.08289	3.90032	3.84986	3.71345	3.60652	3.55296
XP_035353990.1	4.41197	3.70167	3.4921	3.34579	3.80802	3.71694	3.58313
XP_035353992.1	4.57431	4.03383	3.79822	3.80619	3.79165	3.48505	3.67985
XP_035353993.1	3.66002	2.79776	3.26024	2.83735	2.81908	2.59952	2.5776
XP_035353999.1	3.1687	1.54563	1.56893	1.47673	3.05507	2.05042	2.09726
XP_035354001.1	3.04501		2.41249	2.38489	2.57904	2.06674	2.04988
XP_035354004.1	3.35106	3.028				2.70676	2.82514
XP_035354006.1	3.5255	3.13656	3.27019			2.083
XP_035354018.1	2.98443		2.67222			2.6943
XP_035354019.1	4.72852	3.73843	3.52313	3.91543	4.18435	3.90113	4.12146
XP_035354020.1	3.8838	3.4201	3.2316	3.14404	2.92298	2.69616	2.77038
XP_035354021.1	4.9873	4.18591	3.96529	4.1858	4.34457	4.2035	4.28144
XP_035354024.1	4.54489	3.75431	3.96741	3.44234	3.66216	3.77719	3.82993
XP_035354028.1	5.41809	4.89612	4.76831	4.58665	4.51235	4.45755	4.39213
XP_035354029.1	3.66352	3.11531		2.99652		3.19421	2.87399
XP_035354031.1	4.64411	4.01199		3.86574	4.1283	3.37678	4.02649
XP_035354033.1	3.59812	3.2003	3.15207			2.89493	2.2393
XP_035354035.1	3.18913			2.92733			2.84493
XP_035354039.1	5.88455	5.52858	5.14476	4.73555	4.92342	4.73718	4.98426
XP_035354040.1	4.29892	3.4191	3.7152	3.74225	3.50168	3.18786	3.26673
XP_035354041.1	2.55039			1.47182	2.2545	1.47486	2.06435
XP_035354046.1	4.2318	3.7658	3.26984	3.42693	3.51871	3.06051	3.34947
XP_035354048.1	4.15134	4.04454	3.24935	3.07033			2.13919
XP_035354054.1	3.60501			2.50118	3.2874	2.81953	3.0461
XP_035354057.1	4.56058	4.06479	3.9664	3.84143	3.67246	3.52644	2.68616
XP_035354058.1	3.3724	2.71213	2.53496	2.75979	2.70119	2.26628	2.37435
XP_035354063.1	3.85307	3.4242	3.14192	3.12561	2.86902	2.52407	2.83123
XP_035354069.1	4.23404	3.78219	3.58717		3.72515		3.28078
XP_035354071.1	3.97051	2.93787		3.15427	3.10924	3.5472	3.35007
XP_035354079.1	4.4918	4.08041		3.87156	3.65796	3.40983	3.64715
XP_035354081.1	2.50849			2.50849
XP_035354082.1	5.83958	5.2683	5.02185	4.81984	5.14526	4.97351	5.00294
XP_035354086.1	2.47764		2.47764
XP_035354088.1	3.66944		2.99668	3.34545	2.92639		2.79196
XP_035354090.1	4.32373	3.58281	3.96024	3.32752	3.32226	3.21352	3.3542
XP_035354097.1	2.53031	2.53031
XP_035354098.1	4.50576	4.085	3.7833	3.86743	3.50769		3.5083
XP_035354108.1	4.02481	3.38878	2.93564	3.3676	3.33708	3.11584	3.16655
XP_035354109.1	3.85266	2.99296	3.3352	3.23009	2.72561	2.85103	3.01515
XP_035354110.1	3.59807	2.65603	2.5126	3.16005	2.67392	2.61757	2.93086
XP_035354116.1	2.69855					2.44758	2.34094
XP_035354122.1	4.64428	3.00817	3.93513	4.02987	4.02436	3.77727	3.85583
XP_035354124.1	4.43737	3.76375	3.60126	3.65815	3.80827	3.38297	3.62132
XP_035354125.1	5.29901	4.72457	4.58781	4.64663	4.47394	4.20666	4.23371
XP_035354126.1	5.01511	4.45284	4.36959	4.27575	4.21075	3.89741	3.94172
XP_035354139.1	4.32613	3.88287				3.81568	3.84585
XP_035354147.1	3.67441	3.18946	3.1659	3.03068			2.80605
XP_035354148.1	3.86328	3.54357	2.44275	3.40998		2.98034
XP_035354152.1	3.72346	3.54614		2.97964			2.91342
XP_035354153.1	3.60589	2.88243	2.91552	3.2189	2.69494	2.32924	1.93036
XP_035354154.1	4.06311	3.65823	3.3967	3.65498
XP_035354156.1	2.77573	2.77573
XP_035354167.1	5.70194	5.12817	5.07394	5.08586	4.70424	4.54327	4.63482
XP_035354169.1	4.99368	4.45978	4.26869	4.19896	4.1557	4.01136	4.03254
XP_035354184.1	5.76133	5.13351	5.26285	5.12574	4.62222	4.58573	4.64399
XP_035354198.1	3.54388				2.95084	2.83295	3.28441
XP_035354210.1	3.73018			3.03048	3.20718	3.21085	3.02678
XP_035354233.1	4.8374	4.37449	4.15743	4.12727	3.82251	3.69958	3.75269
XP_035354241.1	3.67251		3.10445		3.14721	3.13786	2.81656
XP_035354243.1	5.84642	5.25147	5.11388	5.09499	5.04906	4.85759	4.93078
XP_035354246.1	3.33118	3.00958	2.82711	2.65305
XP_035354250.1	5.52023	5.0864	4.78864	4.56864	4.60838	4.51909	4.57022
XP_035354254.1	5.03798	4.55184	4.40403	4.02477	4.14631	4.03906	4.10127
XP_035354259.1	3.92974	2.99894	3.40023	3.34242	3.25152	2.50319	2.84031
XP_035354263.1	3.22	2.0381	2.32303	2.57392	2.87848		2.3205
XP_035354267.1	3.35875	3.15134	2.6706				2.60098
XP_035354272.1	5.34715	4.62754	4.47632	4.47996	4.64471	4.53315	4.61905
XP_035354277.1	2.215						2.215
XP_035354286.1	3.00208				3.00208
XP_035354319.1	4.99244	4.50683	4.45749	4.37985	3.84142	3.40804	3.60178
XP_035354320.1	3.70687	3.23442	2.07704	3.35236	2.54379	2.74099	2.02226
XP_035354321.1	4.69681	3.61669	4.03627	3.8306	4.01418	3.99139	3.89421
XP_035354329.1	2.5093					2.5093
XP_035354366.1	3.38432	2.91445			3.20455
XP_035354372.1	4.22058	3.78032	3.54707	3.81734	2.69691
XP_035354387.1	4.31152	3.32773	2.9162	3.60569	3.67649	3.6313	3.65109
XP_035354395.1	3.1438	2.87392	2.7085			2.12503
XP_035354398.1	3.09937	3.09937
XP_035354418.1	4.33304	3.65343	3.64753	3.42444	3.50111	3.26923	3.69017
XP_035354431.1	2.42526					2.35319	1.60968
XP_035354440.1	3.57089	3.09216				3.04988	3.1351
XP_035354497.1	3.15746			2.97501			2.6928
XP_035354524.1	3.77583				3.38894	3.25592	3.23467
XP_035354526.1	5.29135	4.78269	4.51628	4.2403	4.45381	4.30268	4.5591
XP_035354527.1	2.40535	1.74009		2.29959
XP_035354528.1	5.46827	4.85746	4.76626	4.6627	4.6424	4.52853	4.60093
XP_035354529.1	2.88421	1.33656		1.73933	2.29881	2.21506	2.51364
XP_035354530.1	3.19257	2.96668		2.8006
XP_035354533.1	4.00535	3.52109			3.62675	3.2663	2.85991
XP_035354534.1	5.79083	5.29237	5.13059	5.01456	4.90993	4.69	4.72411
XP_035354543.1	3.01991					2.60683	2.80787
XP_035354576.1	4.94238	4.30524	4.27962	4.3691	4.03735	3.67657	3.96853
XP_035354578.1	3.8916	3.36868	3.45408		3.04092	3.17903
XP_035354579.1	3.83739	3.44824	3.16605	3.33488			2.6455
XP_035354597.1	4.18583	3.72396	2.63432	3.59319	3.36314	3.21746	3.23967
XP_035354606.1	3.98147	3.74972		3.59798
XP_035354638.1	4.38196	3.74582	3.64743	3.57011	3.71763	3.22709	3.53964
XP_035354650.1	5.10711	4.43502	4.28585	4.19232	4.47189	4.19986	4.30905
XP_035354652.1	4.43164	3.92581	3.8179	3.83887	3.42566	3.3046	2.63389
XP_035354658.1	3.77304	3.55744	2.75521	3.19846			2.23517
XP_035354659.1	2.79019		2.16726	2.19418	2.09304		2.27788
XP_035354662.1	5.07247	4.44224	4.26515	4.15351	4.40243	4.04689	4.33092
XP_035354663.1	3.85745	3.72536				2.96989	2.98034
XP_035354677.1	4.95445	4.17814	4.20868	4.10799	4.26321	4.13975	4.14148
XP_035354691.1	2.69073	2.4631	2.30131
XP_035354695.1	5.22807	4.63145	4.52967	4.36273	4.43115	4.19092	4.42898
XP_035354696.1	4.30133	3.65907	3.59496	3.47795	3.55605	3.41706	3.36205
XP_035354697.1	5.64748	5.10995	5.00208	4.92153	4.76379	4.52884	4.59656
XP_035354701.1	3.07251				2.79948	1.70588	2.69956
XP_035354703.1	3.3383	2.5427	2.17298	2.54914	2.8876	2.26437	2.56988
XP_035354706.1	2.84496	2.60539		2.34508			1.87714
XP_035354709.1	3.17869					2.54696	3.06322
XP_035354712.1	5.72581	5.21588	5.15436	5.16373	4.54265	4.23634	4.42943
XP_035354717.1	5.52608	5.02816	4.88656	4.75686	4.56331	4.39796	4.5233
XP_035354724.1	6.01452	5.63565	5.35564	5.23965	4.95358	4.76991	4.72157
XP_035354727.1	5.00095	4.51014	4.2905	3.95051	4.27621	3.99461	4.0271
XP_035354728.1	4.28196	3.7724	3.72257	3.68391	2.96612		3.33969
XP_035354732.1	5.89798	5.21362	5.1482	5.09015	5.23183	4.98106	4.98719
XP_035354734.1	2.87106		2.51195	2.44593			2.14258
XP_035354736.1	3.39704		3.2285				2.90441
XP_035354740.1	4.38584	3.56947	3.45232	3.29539	3.67311	3.74088	3.74638
XP_035354741.1	2.76868	2.76868
XP_035354742.1	5.42293	4.70364	4.49516	4.4219	4.82253	4.4645	4.78521
XP_035354744.1	4.09198	3.15637		3.31342	3.47777	3.57588	3.32166
XP_035354748.1	4.39606	3.73493	3.95317	3.80098	3.27566	3.14795	2.93743
XP_035354752.1	2.72021			1.65633	2.19471	2.28733	2.11183
XP_035354757.1	4.80343	4.25368	4.26252	4.1396	3.82936	3.46078	3.59426
XP_035354758.1	3.50617		3.14495		2.99492	2.91538
XP_035354760.1	4.6775		4.07759		3.95038	4.1433	4.10731
XP_035354801.1	3.29596	2.7199	2.53944	2.60438	2.55796		2.53438
XP_035354803.1	5.26164	4.59699	4.3759	4.31199	4.60793	4.38353	4.53305
XP_035354806.1	3.83394	2.90033	2.96313	3.068	3.2714	2.51095	3.24227
XP_035354810.1	2.80182						2.80182
XP_035354823.1	3.97936	3.50303	3.38231	3.37508		2.86677	2.92023
XP_035354827.1	6.2396	5.74854	5.70042	5.72356	4.79225	4.61557	4.61981
XP_035354832.1	3.1212			2.93226	2.42768	2.29789
XP_035354833.1	4.23047		3.30974	3.60359	3.10633	3.49852	3.81408
XP_035354834.1	5.6467	5.22683	4.97448	4.95777	4.55547	4.44103	4.41736
XP_035354835.1	3.34116			3.02641		2.733	2.77093
XP_035354837.1	4.12756	3.20052	3.28717		3.60977	3.55611	3.34633
XP_035354844.1	4.09437	3.40523	3.41691	3.45329	3.44683	2.63465	3.08059
XP_035354847.1	3.67616	2.66273		2.85794	3.22383	2.8491	3.07276
XP_035354850.1	4.53953	3.95701	3.48674	3.66668	3.80147	3.69538	3.81818
XP_035354860.1	2.36526				2.36526
XP_035354861.1	2.56316				2.16203		2.34341
XP_035354862.1	3.05824				2.69241	2.46358	2.55663
XP_035354864.1	3.17176			2.16776	2.67558	2.83967	2.23772
XP_035354869.1	4.67135	4.42398	4.30908
XP_035354871.1	5.25713	4.7795	4.70247	4.54517	4.22339	3.9126	4.00826
XP_035354883.1	3.59564					3.21775	3.35989
XP_035354916.1	4.56222	4.08257	4.29916	2.97029	3.48276		2.7102
XP_035354918.1	1.59885					1.59885
XP_035354931.1	2.9796		2.42183			2.83884
XP_035354940.1	2.96348		2.52186	2.49943	2.07555	2.18179
XP_035354945.1	4.0491	3.61473	3.49195	3.59928
XP_035354952.1	3.01284				2.76002	2.65757
XP_035354960.1	5.59835	5.04677	4.92314	4.87171	4.74705	4.48293	4.61035
XP_035354974.1	2.64243		2.54887		1.92984
XP_035354978.1	4.07558	3.49636	2.62709	3.21898	3.36004	3.44909	3.19921
XP_035354979.1	2.03258					2.03258
XP_035354981.1	4.14342	3.81601		3.27203	3.41024	2.98218	3.29314
XP_035354985.1	3.48346	2.89214	2.96626	2.81297		2.51288	2.55976
XP_035354986.1	5.64862	5.17056	4.61214	4.94991	4.81132	4.67916	4.73715
XP_035354992.1	3.35135	3.12401		2.72056	2.26823		2.31023
XP_035354993.1	3.93838	3.0329	3.20927	3.37203	3.20216	2.88533	3.10158
XP_035355001.1	4.36088	3.62131	3.43525	3.5873	2.93817	3.63932	3.84245
XP_035355008.1	3.73241	3.15924	3.02535	2.95367	2.90022	2.77635	2.78251
XP_035355018.1	4.83147	4.33335	4.1495	4.09902	3.619	3.75367	3.99088
XP_035355023.1	4.70443	4.07867	3.77482	4.0508	3.81408	3.80145	3.93469
XP_035355026.1	4.92246	4.35342	4.21181	4.05484	4.07441	4.02522	4.04084
XP_035355031.1	2.34649				2.34649
XP_035355036.1	3.32921	2.5926		2.5271	2.80571	2.54937	2.6154
XP_035355041.1	3.83442	3.40504	3.37822		3.27869
XP_035355044.1	4.42406	4.01055	3.68488	3.07354	3.70096	3.29272	3.5178
XP_035355045.1	4.42724	3.85188	3.66892	3.62208	3.32125	3.72328	3.53113
XP_035355046.1	3.97694	3.10199	3.24559	3.38155	3.44052	3.04301	2.2763
XP_035355056.1	3.68335		2.69532	2.8513	3.27189	2.98866	2.88823
XP_035355059.1	5.38938	4.7588	4.59813	4.64255	4.6959	4.42305	4.4479
XP_035355060.1	2.92631	2.79214	2.35081
XP_035355061.1	3.40552	2.43754	2.39298	2.98282	2.5591	2.29662	2.70021
XP_035355067.1	4.46895	4.07598	3.95222	3.00277	3.64683	3.42142	2.6908
XP_035355069.1	4.98266	4.52248	4.30153	4.13659	3.96157	3.88605	4.08696
XP_035355075.1	3.40149				3.26586		2.82999
XP_035355077.1	3.56957	2.74087		3.49984
XP_035355078.1	3.04407	2.77856	2.70435
XP_035355080.1	4.02543	3.70578	3.50083		3.14616		2.98017
XP_035355082.1	3.80666	3.42584	3.20763	3.32801
XP_035355084.1	3.85848	3.33602	3.4086	3.32232		2.58969
XP_035355085.1	2.54386					2.54386
XP_035355091.1	3.44665	2.91733		2.71909	2.93997	2.51838	2.39009
XP_035355099.1	4.99207	4.44885	4.471	4.1116	4.21503	4.04786
XP_035355101.1	4.2584	3.86334	3.29444	3.66293	3.0136	3.18219	3.23172
XP_035355103.1	4.65434	4.02416	4.06978	3.84861	3.94001	3.81113	2.7493
XP_035355104.1	3.39761			2.83145		2.80057	3.07482
XP_035355105.1	2.76976		2.76976
XP_035355108.1	3.62876	2.90339		3.27602	2.88223	2.66552	2.53078
XP_035355111.1	5.32547	4.68056	4.72782	4.48903	4.60932	4.42165	4.09036
XP_035355113.1	2.89275		2.85678				1.79304
XP_035355114.1	5.88872	5.28062	5.07799	5.08835	5.1677	4.95104	5.01883
XP_035355120.1	3.29946		3.02102	2.75047	2.57997
XP_035355121.1	3.12995	2.89197	2.75514
XP_035355123.1	4.44711	3.94351	3.88898	3.20314	3.77533		3.59269
XP_035355124.1	2.61818	2.00565			2.22539	2.16373
XP_035355127.1	3.26401	2.69052		2.25842	2.61299	1.87636	2.83223
XP_035355132.1	5.42017	4.87818	4.68314	4.59915	4.5737	4.47586	4.50869
XP_035355134.1	5.52949	4.81784	4.90885	4.70146	4.72944	4.64533	4.63876
XP_035355137.1	4.12584	2.92093	3.04794	2.93694	3.88794	3.07251	3.2145
XP_035355138.1	3.93499	2.69054		2.91112	3.54635	3.2223	3.32588
XP_035355145.1	4.58689		4.17383	4.09212	3.78586	3.58372	3.14597
XP_035355158.1	5.01275	4.54862	4.39536	4.28632	3.99559	3.84042	3.81968
XP_035355159.1	4.41066	3.49383	3.51556		3.97744	3.60848	3.76302
XP_035355179.1	3.03683				2.78669	2.67817
XP_035355187.1	4.19432	3.67775	3.50737	3.58537	3.12613	3.06621	3.11869
XP_035355190.1	2.54941		2.54941
XP_035355207.1	4.45486	4.06715	3.64014	3.81548	3.26759	3.40262	3.18904
XP_035355231.1	4.28056	3.58558	2.81511	3.50401	3.37157	3.65402	3.65529
XP_035355237.1	3.19554	3.13204			2.32926
XP_035355239.1	3.20069			2.49937		2.84272	2.75998
XP_035355242.1	4.73612	4.2399	4.10144	3.78871	3.86516	3.78534	3.68848
XP_035355248.1	4.98978	4.49718	4.44911	4.36532	3.86445	3.55454	3.60583
XP_035355249.1	5.47172	5.07536	4.86199	4.69401	4.30653	4.15894	4.31095
XP_035355250.1	3.98304	3.34984	3.20379	3.50185	3.09114	2.84826	2.8234
XP_035355254.1	5.12675	4.55184	4.56491	4.31448	4.29605	3.83938	4.1532
XP_035355263.1	6.60964	6.07791	5.95188	6.02637	5.58071	5.44484	5.40985
XP_035355266.1	4.01778	2.93544	3.28974		3.37654	3.3884	3.44429
XP_035355269.1	5.94055	5.34809	5.33268	5.20534	4.94701	5.07708	4.81743
XP_035355277.1	3.51787	3.06996		2.95498	2.88295	2.65797
XP_035355287.1	4.0491	3.4569	3.30172	3.23216	3.19548	3.16038	3.2065
XP_035355291.1	2.65396	2.23649			2.06123		2.21285
XP_035355293.1	2.69793	2.69793
XP_035355297.1	5.39922	4.90595	4.85884	4.83785	4.09715	3.93915	3.89874
XP_035355300.1	3.24192		2.59451	2.92704	2.09541	2.35056	2.19948
XP_035355302.1	2.74995			2.34561		1.58388	2.48042
XP_035355306.1	3.3694	2.84502		2.61122		2.40317	2.99105
XP_035355310.1	4.27427	3.75	3.78539		3.2642	3.51284	3.29807
XP_035355312.1	5.59824	5.07166	4.83896	4.93808	4.65404	4.54902	4.62677
XP_035355313.1	3.65822	3.11962	3.13859	3.1113		2.4832	2.41958
XP_035355315.1	5.10044	4.54251	4.18001	3.9918	4.41905	4.19061	4.38805
XP_035355319.1	3.4201					2.98243	3.22285
XP_035355320.1	2.94316				2.94316
XP_035355321.1	3.48021			3.48021
XP_035355322.1	3.0267		3.0267
XP_035355323.1	3.86039	3.59759	2.90775		3.09701		3.09093
XP_035355327.1	4.54755	3.81308	3.51427	3.82002	3.90369	3.74562	3.72647
XP_035355328.1	3.92077	3.48818	3.20553	3.20629	3.12723	2.84595
XP_035355331.1	4.70893	4.27261	3.8909	3.77951	3.96908	2.87706	3.93267
XP_035355334.1	3.00518	2.57455	2.59822		2.04556	1.40228	2.0159
XP_035355336.1	3.63309		3.09132		2.95482	3.05446	3.01178
XP_035355339.1	5.60841	5.23737	5.05227	4.85742	4.30993	4.06889	4.21024
XP_035355342.1	2.6744			2.4407		1.89865	2.06982
XP_035355344.1	6.51304	5.99372	5.7208	5.73591	5.65808	5.64697	5.48329
XP_035355347.1	4.74435	3.76308	4.06157	3.96575	3.97838	3.96708	4.00702
XP_035355351.1	6.29844	5.65557	5.59231	5.5339	5.52616	5.37508	5.36092
XP_035355353.1	4.63257	4.26102	3.82655	4.02829	3.63556	2.91129	3.33353
XP_035355355.1	4.63492	4.18746	4.21296	3.46133	3.4658	3.27487	3.57038
XP_035355358.1	4.74806	4.2788	4.22742	4.07251	3.27745	3.41752	3.57661
XP_035355361.1	4.51754	3.66219	3.91022	3.88104	3.67368	3.48721	3.68191
XP_035355367.1	3.71183	2.96704		3.15488	2.58046	3.12015	3.03969
XP_035355370.1	5.50408	4.60118	4.77515	4.70592	4.83871	4.69335	4.70387
XP_035355373.1	4.55729	3.96676	3.89718	3.92367	3.58996	3.47747	3.5619
XP_035355375.1	2.96712			2.90745		2.07562
XP_035355376.1	4.56185	3.8688	3.88324	3.48711	3.83494	3.67961	3.82852
XP_035355382.1	3.29981	2.93111		2.83905	2.37254		2.33244
XP_035355384.1	5.12074	4.74453	4.45715	4.59626	3.41484	3.36668	3.54124
XP_035355395.1	2.28778						2.28778
XP_035355401.1	4.06937	3.67764	3.51622	3.3981		2.67292	2.85551
XP_035355402.1	3.22399	2.59857	2.74672	2.21213		2.44141	2.44817
XP_035355420.1	3.75209	3.30754	3.16218		3.09286	2.96819
XP_035355424.1	5.55225	4.98243	4.84306	4.6651	4.67418	4.69103	4.68468
XP_035355427.1	5.62096	4.80479	4.92599	4.91687	4.90067	4.72002	4.74074
XP_035355445.1	3.16173	3.16173
XP_035355448.1	2.2757		1.83684		2.07911
XP_035355451.1	2.98309	2.79939		1.89622	2.28461	1.78121
XP_035355453.1	5.24856	4.66971	4.61187	4.55006	4.32789	4.08253	4.31652
XP_035355465.1	4.51505	3.48544	3.76811	3.45643	3.93034	3.77665	3.81019
XP_035355478.1	4.65042	3.14054	2.57643	3.10421	4.21537	4.08693	4.11544
XP_035355481.1	2.72528	2.50137				2.33041
XP_035355484.1	4.98046	4.35891	4.42068	4.12837	4.06703	3.91779	4.11471
XP_035355493.1	4.3969	3.72946	3.38984	3.47283	3.81832	3.61036	3.5433
XP_035355496.1	4.29308	3.76584	3.04485	3.73871	3.47792	3.35449	3.28986
XP_035355498.1	4.74742	4.13991	3.92312	3.88486	4.05484	3.72232	3.97447
XP_035355499.1	2.09601	2.09601
XP_035355501.1	5.02465	4.82775	4.10212	4.07044	3.98916	3.27353	3.40545
XP_035355503.1	3.60546	3.31524		3.01351	2.70365		2.63135
XP_035355506.1	4.6964	4.29528	4.10575	4.0976	3.59553		2.87574
XP_035355510.1	4.18611	3.13969	3.90488	3.65442	2.97167		2.68832
XP_035355513.1	3.00286					2.87945	2.39611
XP_035355515.1	3.05725	2.80907	2.58431	2.05177
XP_035355516.1	2.54555		2.54555
XP_035355517.1	5.75493	5.14004	4.96545	4.83601	5.03715	4.85109	4.95376
XP_035355521.1	3.76473		2.83239		3.36994	3.44616
XP_035355523.1	3.71057	3.0387	2.83042	2.95346	3.02082	2.77872	2.91231
XP_035355533.1	5.08554	4.30335	4.28901	4.3328	4.33439	4.20082	4.36584
XP_035355535.1	2.98768	2.98768
XP_035355546.1	2.64133		2.09857	1.7395	1.9917		2.20241
XP_035355549.1	5.64665	5.11414	5.03262	4.80475	4.7369	4.58626	4.68539
XP_035355550.1	4.30805	3.83098	3.47252	3.3133	3.5403	3.50486	3.26869
XP_035355554.1	3.09142	2.60192	1.97851		2.44209	1.81612	2.5988
XP_035355555.1	5.87365	5.29257	5.15066	5.10151	5.07214	4.91567	4.92008
XP_035355556.1	1.98977			1.98977
XP_035355565.1	4.87654	4.16676	4.12927	4.15872	4.1002	3.94494	4.05277
XP_035355568.1	3.95062	3.38432	3.18988	2.99673	3.21833	3.07628	3.04782
XP_035355574.1	3.13155	2.86085	2.79793
XP_035355592.1	2.06487				1.87726		1.60994
XP_035355593.1	5.27768	4.42297	4.97382	4.44556	4.20884	4.16429	4.00979
XP_035355594.1	3.15682	2.77824	2.69324				2.53319
XP_035355595.1	4.40278	3.03205	3.69282	3.78427	3.61722	3.6807	3.62862
XP_035355598.1	4.67646	4.30007	3.54342	4.03048	3.68747	3.80207	3.31963
XP_035355600.1	2.75847			2.13418	2.27149	2.05736	2.1343
XP_035355604.1	4.80411	4.30634	3.9222	3.99633	3.94	3.90882	3.92206
XP_035355605.1	3.67501		2.35243	3.04001	3.26827	2.86164	2.91809
XP_035355616.1	4.16397	3.1395	3.46861	3.45837	3.05335	3.31582	3.62257
XP_035355617.1	2.29706			2.29706
XP_035355618.1	4.00706	3.3272	3.13207		3.51379	3.21558	3.24964
XP_035355622.1	2.31582		2.31582
XP_035355624.1	4.93976	4.41539	4.1865	4.18196	4.15204	3.92172	3.8983
XP_035355626.1	3.8674		3.10164		3.42349	3.21013	3.26281
XP_035355627.1	5.43778	4.81423	4.81388	4.72509	4.54537	4.41586	4.4687
XP_035355639.1	3.07118	3.07118
XP_035355659.1	4.4185	4.01611	3.53154	3.91606	3.26593	3.07635	3.06232
XP_035355661.1	4.19945	3.61216		3.3609	3.52139	3.42648	3.53747
XP_035355662.1	5.17073	4.62228	4.6993	4.51905	3.98307	3.78729	3.87085
XP_035355674.1	4.62447	4.3442	4.17289	3.64029	2.53309	2.00561	2.51577
XP_035355680.1	3.78282	3.32265	2.83365	3.01728	2.96313	2.90949	2.70732
XP_035355681.1	4.83679	4.42047	4.10178	4.17612	3.56814	3.69126	3.78456
XP_035355685.1	2.53613					2.34195	2.09307
XP_035355690.1	3.5275	3.18772	2.97521	2.94638
XP_035355695.1	5.1124	4.21323	4.28008	4.04622	4.51967	4.36241	4.4297
XP_035355697.1	5.10884	4.50788	4.45899	4.29769	4.21919	4.12038	4.25273
XP_035355700.1	3.62497		2.88016	3.2443	2.98593		2.86607
XP_035355701.1	4.26923	3.79053	3.51331	3.64671	3.51979	2.91028	2.7768
XP_035355702.1	3.98613	3.38668	3.43875	2.88115	3.1123	3.03201	3.13704
XP_035355706.1	3.36004	2.91615	2.85737	2.72656		2.32995
XP_035355710.1	3.43966	3.11564	2.75163	2.63625	2.65299
XP_035355712.1	4.92101	4.38618	4.35384	4.2265	3.82998	3.80606	3.80938
XP_035355714.1	5.21769	4.61665	4.50189	4.35792	4.44807	4.23287	4.38019
XP_035355718.1	2.93413			2.93413
XP_035355721.1	4.91448	4.18472	4.17898	4.08785	4.19772	3.96674	4.15999
XP_035355722.1	5.50872	4.91769	4.78755	4.80459	4.63614	4.54962	4.55764
XP_035355726.1	5.37978	4.86574	4.82075	4.70398	4.34561	4.10927	4.16331
XP_035355727.1	3.47544	3.24935	2.52276	2.94428
XP_035355728.1	3.25689		2.86539	3.03068
XP_035355729.1	3.86112	3.3579	3.54761	3.09878	2.29942
XP_035355730.1	5.51758	5.00243	4.93707	4.85221	4.51025	4.34743	4.21553
XP_035355731.1	4.28999	3.67633	3.32689	3.54914	3.55665	3.31458	3.53422
XP_035355738.1	3.48367				3.23134	2.7921	2.85884
XP_035355739.1	6.8878	6.33463	6.19335	6.14947	5.9051	5.88333	6.00966
XP_035355743.1	4.58642	3.94252	3.97909	3.79757	3.82936	3.46337	3.63979
XP_035355746.1	4.3157	3.89292	3.76411	3.63769	3.4347
XP_035355748.1	4.67695	3.99455	4.14882	3.6573	3.92098	3.65975	3.78663
XP_035355751.1	4.95007	4.04945	3.93764	4.04579	4.32375	4.11614	4.38055
XP_035355752.1	4.76361	4.07122	3.71559	4.05396	3.96723	4.01313	4.00625
XP_035355753.1	4.88398	4.08124	3.94966	4.0308	4.2503	4.13586	4.12681
XP_035355762.1	4.2793	3.28335	3.95567	3.6977	3.35141	2.35723	2.78903
XP_035355765.1	5.13127	4.49457	4.22735	4.16224	4.47078	4.4181	4.22799
XP_035355768.1	4.65985	4.05131	3.78667	4.20328	3.91277	3.39919	3.22089
XP_035355770.1	3.78335	3.02383	3.32434	3.07828	3.01557		2.82708
XP_035355772.1	4.77319	4.07405	3.94934	3.58285	4.14236	3.99645	4.0389
XP_035355773.1	5.22471	4.71228	4.5594	4.42354	4.41721	4.01402	4.22986
XP_035355774.1	5.55931	4.9575	4.78608	4.63115	4.82403	4.69114	4.71729
XP_035355789.1	2.14073						2.14073
XP_035355799.1	3.90097	3.52425	3.18061	3.32976	2.98432
XP_035355807.1	3.48167	3.29308	3.02849
XP_035355813.1	3.5807	3.08934	2.75455		3.09999	2.87652
XP_035355823.1	4.2188	3.77692	3.54996	3.61669	3.34435		2.82789
XP_035355825.1	2.6575		2.4421				2.24969
XP_035355828.1	4.3469	3.93855	3.62886	3.1066	3.62771	2.69366	3.5155
XP_035355830.1	3.45926	2.22006	2.37383	2.70841	2.88122	2.79128	2.76825
XP_035355832.1	2.44755		2.1211		1.91047	1.82425
XP_035355855.1	5.5864	5.08853	5.03794	4.99662	4.3903	4.17017	4.19061
XP_035355861.1	4.09124	3.83892	3.54868	3.27857
XP_035355864.1	2.15045		1.81608	1.88036
XP_035355869.1	3.60795	2.93293	3.16885	2.04485	2.51843		3.10779
XP_035355873.1	3.01982			2.61778	2.50753		2.49164
XP_035355878.1	4.60128	3.8472	3.42957	3.47983	3.87822	4.05599	3.91674
XP_035355879.1	5.41604	4.89681	4.75011	4.53617	4.19568	4.61529	4.53448
XP_035355880.1	3.48816	2.59731	3.4231	1.17368	0.95056		0.935049
XP_035355882.1	4.35782	3.81382	3.69974	3.41357	3.58851	3.41427	3.34374
XP_035355887.1	3.02617				2.83049	2.58574
XP_035355889.1	3.62232	3.17301	2.87387	2.94136	2.57191	2.39874	2.65926
XP_035355894.1	4.91619	4.19114	4.16409	4.12307	4.21985	3.90751	4.15779
XP_035355895.1	3.71932	3.10322	2.86182	2.79781	3.1036	2.70483	2.92434
XP_035355896.1	3.93979			3.45448	3.41943	3.38498	2.90563
XP_035355901.1	4.29706	3.78268	3.8247	3.66143	3.04937		3.13678
XP_035355903.1	4.16767	3.82571	3.48299	3.43046		3.06126	3.05342
XP_035355909.1	3.46079		3.1487	2.96693			2.74378
XP_035355914.1	5.04626	4.43724	4.30527	4.24966	4.26783	4.06837	4.19521
XP_035355918.1	4.74435	4.11879	3.75958	4.07262	3.84251	3.87183	4.01662
XP_035355923.1	2.88062	2.56664		2.30816		2.27344
XP_035355927.1	3.71585	3.2199	3.0493	2.98537	2.9414		2.76209
XP_035355928.1	4.16083	3.62303	3.47611	3.27559	2.90907	3.33236	3.38814
XP_035355930.1	3.37055			2.67625	2.5619	3.03459	2.62847
XP_035355931.1	3.74864	3.27263	2.40817	3.20833	2.77858	2.73656	2.85432
XP_035355935.1	4.66767	4.05865	4.08991	3.82869	3.9138	3.51267	3.66094
XP_035355938.1	3.3011	2.87524			1.8276	2.80067	2.74098
XP_035355941.1	4.4237	3.61424	3.81744	3.77722	3.32703	3.5736	3.60086
XP_035355946.1	4.37599	3.87811	3.41883	3.58151	3.58826	3.387	3.53962
XP_035355950.1	5.73154	5.16979	4.96625	4.90832	4.97729	4.75758	4.8161
XP_035355956.1	2.35042		2.35042
XP_035355958.1	3.95991	3.31948	3.34924	3.12169	3.32539	2.63877	2.96505
XP_035355959.1	3.08728	2.74219		2.49621	1.9136		2.43906
XP_035355965.1	3.42441	2.8243		2.48156	3.04171	2.76785
XP_035355971.1	3.09781				3.09781
XP_035355973.1	2.84742		2.72125		2.249
XP_035355974.1	3.98282	3.45258	3.40135	2.82096	3.17214	2.96052	3.07755
XP_035355975.1	3.86605	3.3356	3.26164	2.85044	2.92388	2.84412	3.0443
XP_035355979.1	5.13024	4.47505	4.32928	4.38578	4.43672	4.16343	4.24445
XP_035355980.1	3.84064	3.23835		2.78244	2.89147	3.23626	3.32006
XP_035355981.1	4.03607	2.89888	3.08522	2.94445	3.37081	3.50157	3.38998
XP_035355982.1	2.02531						2.02531
XP_035355983.1	2.31856					1.92858	2.09132
XP_035355986.1	4.40582	3.53051	3.72766	3.35518	3.85972	2.95404	3.80064
XP_035356002.1	4.12788	3.46519	3.82349	2.83586	3.29548	3.07401
XP_035356006.1	3.23502					2.88098	2.98122
XP_035356028.1	3.35064				2.92314	3.14743
XP_035356030.1	4.20658	3.89012	3.19507	3.82988
XP_035356044.1	2.42891			2.42891
XP_035356061.1	4.61399	4.22363	3.99934	3.61395	3.79951	3.56684	2.46718
XP_035356064.1	3.96764			3.60087	3.3697	2.06767	3.45229
XP_035356065.1	3.84799			3.04642	2.92354	3.37072	3.43892
XP_035356066.1	4.32371	3.6996	3.63584	3.62686	3.46133	3.36267	3.36329
XP_035356067.1	4.24672	3.90479	3.59883	3.66066		3.0291
XP_035356071.1	5.36194	4.78007	4.74979	4.78274	4.33983	4.19056	4.19371
XP_035356088.1	4.19036	3.73761	3.19546	3.37291	3.4464	3.18446	3.2512
XP_035356094.1	5.27745	4.68474	4.72495	4.67173	4.32726	3.1823	4.26098
XP_035356100.1	1.83696					1.83696
XP_035356103.1	4.48565	3.98847	3.72031	4.0026	3.445	2.9997	3.24536
XP_035356112.1	3.74447	2.66953			3.01106	3.24638	3.36092
XP_035356117.1	3.41828	2.75726			2.82472	2.96643	2.65759
XP_035356120.1	4.3978	3.64932	3.48649	3.34793	3.90828	2.72408	3.82037
XP_035356128.1	3.48565	3.41293	2.2929	2.43987
XP_035356129.1	5.6383	5.09799	5.01653	4.94989	4.67309	4.51955	4.56023
XP_035356149.1	5.74137	5.05713	4.89734	5.01883	5.03778	4.79562	4.91534
XP_035356153.1	4.43334	3.63386	4.0289	3.94227	3.14373	3.29737
XP_035356155.1	3.89168	3.22464	3.25103	2.73228	3.30807	2.64214	3.12103
XP_035356165.1	2.66428				2.66428
XP_035356172.1	3.23659	3.02407		2.30888	2.45151		2.25703
XP_035356184.1	2.91625					2.91625
XP_035356194.1	4.62994	4.07284	3.74286	3.84282	3.9309	3.75829	3.60962
XP_035356196.1	4.12228	3.57934	3.6195	3.08178	3.27839	3.12564	2.92991
XP_035356198.1	5.56818	5.03358	4.82272	4.75588	4.78106	4.57055	4.61111
XP_035356203.1	4.42854	3.92853	3.78625	3.75581	3.49038	3.34076	3.09555
XP_035356206.1	6.542	5.97257	5.90407	5.77465	5.7554	5.60129	5.25268
XP_035356208.1	3.49769	3.23035	2.93485			2.70088	1.91934
XP_035356209.1	4.83383	4.05392	4.12972	3.81335	4.26458	3.58416	4.1664
XP_035356217.1	3.30955		2.84532	2.78064	2.23373	2.61088	2.19407
XP_035356221.1	4.60389	4.2112	3.96471	3.90958	3.78907		2.61636
XP_035356223.1	2.97194	2.44512	2.44397			2.21059	2.33925
XP_035356225.1	4.35139	3.93195	3.67177	3.53311	3.09068	3.42254	3.28369
XP_035356226.1	3.94999	3.0825	3.25003	3.07463	3.31342	3.10274	3.14999
XP_035356231.1	6.24898	5.71067	5.60358	5.50337	5.3925	5.02702	5.27186
XP_035356241.1	4.59157	4.11261	3.96921	3.87269	3.75511	3.29581	3.21598
XP_035356245.1	5.61552	5.13123	4.94812	4.84903	4.70206	4.52031	4.53701
XP_035356247.1	4.11889	3.76586	3.26333		3.39329	3.14404	3.20839
XP_035356249.1	4.81887	4.404	4.30322	4.2782		2.5303	3.05316
XP_035356251.1	2.61931	2.61931
XP_035356256.1	5.84982	5.38238	5.1805	4.98944	4.98238	4.79586	4.76946
XP_035356259.1	2.08171		2.08171
XP_035356274.1	3.1529				3.1529
XP_035356280.1	2.75163		2.70961		1.71649
XP_035356283.1	5.60807	5.14092	5.06718	4.91053	4.47073	4.22907	4.35432
XP_035356286.1	2.6357	2.51306				2.02666
XP_035356290.1	3.20788	3.04895	2.11856	2.35539	1.89581		1.76217
XP_035356291.1	5.11012	4.59812	4.46956	4.21877	4.41701	3.90647	3.95438
XP_035356292.1	5.79562	5.23618	5.13427	5.00771	4.99503	4.74239	4.77979
XP_035356293.1	5.56657	4.98343	4.64759	4.79123	4.87029	4.63634	4.68694
XP_035356298.1	5.20404	4.6207	4.55252	4.44801	4.41212	4.188	4.12149
XP_035356313.1	2.91134	2.91134
XP_035356316.1	3.45521	3.14622					3.162
XP_035356327.1	3.84313	3.53836	3.46489			1.82268	2.72496
XP_035356331.1	3.46858	3.2909			2.3439	2.70501	2.41494
XP_035356332.1	5.92795	5.28686	5.02164	5.01212	5.27823	5.06707	5.14345
XP_035356333.1	3.96613		3.63393	3.40802	2.76727	3.25561
XP_035356334.1	4.83878	4.39373	3.9595	4.29618	3.89381	3.57544	3.57385
XP_035356335.1	4.3427	3.87267	3.90298	3.69482		2.92046	2.88792
XP_035356338.1	3.81969	2.91956	2.70644	2.94937	3.08877	3.17316	3.21903
XP_035356346.1	4.18475	3.68818	3.47486	3.10887	3.48583	3.13159	3.24065
XP_035356347.1	5.31551	4.62808	4.61248	4.55622	4.45025	4.36588	4.55541
XP_035356349.1	2.35459			2.10796	1.99134
XP_035356357.1	4.72747	4.07416	3.90854	3.8489	4.10106	3.82245	3.85137
XP_035356360.1	5.65369	5.05786	4.90546	4.91489	4.8785	4.61551	4.75393
XP_035356361.1	3.41549		2.69488	2.54537	2.9619	2.62102	2.62626
XP_035356368.1	3.78916	3.08425	2.97927	3.00988	3.20162	3.13761
XP_035356370.1	3.93875	3.53083	3.19014	2.7899	3.11797	3.0703	2.80363
XP_035356371.1	5.77965	5.24964	5.12267	5.04984	4.6887	4.74475	4.87629
XP_035356379.1	5.00065	4.55096	4.38682	4.32006	3.8928	3.88578	3.58315
XP_035356385.1	3.59971	2.80614		2.46598	2.9562	3.00937	3.0493
XP_035356386.1	5.46365	4.8904	4.68222	4.58979	4.72518	4.54459	4.57972
XP_035356394.1	5.52631	4.95792	4.86399	4.74866	4.68867	4.52282	4.52997
XP_035356405.1	3.68355	3.33636		2.64413	3.23762		2.68757
XP_035356406.1	3.56042	3.30432	3.20925
XP_035356410.1	4.02197	3.3025	3.35582	3.03691	3.19226	3.23211	3.27681
XP_035356411.1	3.47355			3.15891	3.18571
XP_035356412.1	3.26698	3.07871	2.81321
XP_035356423.1	3.67332	3.19354	3.03234	2.904		2.7976	2.80965
XP_035356435.1	5.44074	4.83869	4.52951	4.61082	4.74252	4.46577	4.67903
XP_035356436.1	4.52536	4.02169	3.84961	3.82485	3.51426	3.47789	3.47486
XP_035356444.1	1.78491						1.78491
XP_035356445.1	3.54979	2.63279	3.23606	2.93961	2.46601		2.36622
XP_035356446.1	4.4622	3.68617	3.95459	3.70053	3.662	3.1941	3.59677
XP_035356448.1	4.90667	4.23464	4.0762	4.24185	4.14079	3.98443	4.02735
XP_035356449.1	5.07889	4.66512	4.46309	4.37389	4.10202	3.64429	3.59267
XP_035356450.1	4.29959	3.59684	3.28673	3.41305	3.77735	3.35814	3.50355
XP_035356471.1	4.37219	3.40156	3.28903	3.13001	3.89655	3.51654	3.8182
XP_035356473.1	4.03193			4.01574			2.59459
XP_035356475.1	3.00217	2.75754	2.37725			2.2887
XP_035356476.1	3.27566	2.82438	2.64491	2.47648	2.24998	2.19148	2.16101
XP_035356478.1	5.28001	4.66683	4.56587	4.49262	4.46777	4.38582	4.35322
XP_035356481.1	4.41785	3.89819	3.74018	3.46368	3.59296	3.34531	3.57102
XP_035356486.1	3.62316	3.33722		3.07809	2.65272		2.57843
XP_035356487.1	2.80379	2.62831		2.32545
XP_035356491.1	4.00617	3.45217	3.51634	3.3766			3.21667
XP_035356494.1	2.82367			2.82367
XP_035356503.1	3.36318		3.02991	2.02127	2.21328	2.91675	2.15336
XP_035356505.1	4.73102	4.06438	3.66228	3.58552	3.96731	4.05622	4.1182
XP_035356506.1	2.9856			2.9856
XP_035356508.1	4.77122	3.87571	4.17901	3.91072	4.07551	3.9573	3.86527
XP_035356511.1	2.71155						2.71155
XP_035356513.1	3.14808	2.92113	2.75766
XP_035356521.1	5.59395	5.10281	4.95532	4.82574	4.64113	4.53156	4.49062
XP_035356525.1	3.62129	3.02498	3.11431	3.26026
XP_035356538.1	5.20895	4.65656	4.62588	4.56891	4.18446	3.9688	4.09792
XP_035356539.1	6.0057	5.3647	5.28087	5.17102	5.20553	5.12182	5.1747
XP_035356544.1	3.96903	3.1343	3.40795	2.54139	2.96819	3.3707	3.24699
XP_035356545.1	1.95389						1.95389
XP_035356555.1	4.01038		3.46488	3.06852	3.29916	3.29499	3.34062
XP_035356556.1	3.83691	3.15418	3.33143	3.42416		2.80783
XP_035356557.1	3.11274		2.34745		2.76498	2.42703	2.35104
XP_035356558.1	3.75334	2.77223	2.76612		3.22766	2.95248	3.2801
XP_035356559.1	3.40202		2.5521		2.88444	3.00979	2.57738
XP_035356562.1	5.23264	4.84091		4.52693	4.4133	4.40264	4.223
XP_035356563.1	4.20224			3.62774		3.8274	3.6961
XP_035356570.1	5.00402	4.03161	4.30075	4.30524	4.20658	3.99793	4.37923
XP_035356578.1	2.60566						2.60566
XP_035356592.1	2.35311			2.35311
XP_035356600.1	5.0714	4.59028	4.30952	4.46306	4.11338	3.87733	3.95307
XP_035356605.1	2.17322					2.17322
XP_035356611.1	5.50995	5.00736	4.95869	4.8853	4.30406	4.27353	4.18244
XP_035356626.1	4.81247	4.36025	4.18769	4.13027	3.68609	3.5184	3.69491
XP_035356627.1	4.39134	3.6884	3.67504	3.70491	3.62255	3.33686	3.55351
XP_035356636.1	3.60054	3.5861			1.84509	1.78014
XP_035356639.1	3.9416	3.41313	3.34484	3.15854	3.1702		3.0086
XP_035356647.1	2.83166		2.37446	2.18364		2.25597	2.03707
XP_035356649.1	3.53302	3.34268		3.08304
XP_035356650.1	4.17958	3.72112	3.15761	3.29288	3.47194	2.90546	3.42974
XP_035356652.1	4.58618	4.17932	4.03507	3.48729	3.70991	3.48527	3.13226
XP_035356653.1	4.54089	3.76056	3.64337	3.71182	3.91561	3.63451	3.83819
XP_035356660.1	4.55861	3.72497	3.78195	3.78936	3.95098	3.66764	3.70663
XP_035356662.1	3.43867	3.15646	3.05641				2.23907
XP_035356667.1	5.39124	4.77189	4.47382	4.42516	4.77855	4.4741	4.6106
XP_035356672.1	4.02567	3.51753	3.20815	3.42914	3.09896	2.85658	3.0172
XP_035356690.1	5.50032	4.98942	4.91275	4.79904	4.54251	4.26684	4.31689
XP_035356692.1	3.79141	3.25821	3.09868	3.05618		3.01242	2.97846
XP_035356694.1	5.24888	4.40446	4.2999	4.30867	4.68112	4.48202	4.52328
XP_035356695.1	3.86992	3.43107	2.92864	3.18946	2.93454	2.7648	2.94261
XP_035356699.1	3.44529	3.21251	2.99558			2.22246
XP_035356701.1	3.72703	3.35993	3.28008	2.54914	2.74364	2.36023
XP_035356709.1	3.60104	3.16826	3.08425	2.85787		2.76518
XP_035356721.1	3.77346	3.41049	2.80286	2.77754	3.08853	2.37061	2.82418
XP_035356732.1	4.60412	3.41647			4.30574	3.80357	4.04143
XP_035356733.1	5.09809	4.41662	4.43529	4.21429	4.35921	4.24687	4.17883
XP_035356734.1	3.87046	2.53594	2.94925	2.84975	3.39731	3.25739	3.07
XP_035356736.1	5.03298	4.31326	4.27492	4.17949	4.38532	4.15857	4.16655
XP_035356737.1	4.01841	3.88568	3.43899
XP_035356741.1	4.5213	3.91044	3.85946	3.74712	3.71256	3.54307	3.55659
XP_035356748.1	4.66621	3.1383	4.62556	2.76751	2.92196	2.91871	2.71399
XP_035356760.1	2.24112				2.24112
XP_035356763.1	2.81735					2.81735
XP_035356772.1	3.32356				3.32356
XP_035356773.1	4.10934	3.62256		3.62636	3.25857	3.26557	2.89331
XP_035356774.1	2.27586			2.27586
XP_035356778.1	5.15728	4.74226	4.68006	4.49491	3.69929	2.98718	3.51859
XP_035356789.1	2.8819				2.44897	2.6819
XP_035356792.1	5.81488	5.24122	4.94345	5.00052	5.06089	4.91788	4.96821
XP_035356794.1	3.90686		3.14358		3.47281	3.18693	3.33642
XP_035356795.1	4.08615		2.78276	2.97282	3.56786	3.41712	3.63732
XP_035356798.1	2.95135			2.58725	2.43343		2.37317
XP_035356815.1	2.47855		1.94473	2.13814	1.87786
XP_035356816.1	5.77708	5.23111	5.2444	5.08293	4.72034	4.55609	4.63499
XP_035356826.1	4.618	4.28126	3.81068	3.85017	3.55232	3.42623	3.41507
XP_035356827.1	2.99813		2.56848		2.36916	2.59272
XP_035356829.1	3.73251		1.79364	2.52769	3.22902	3.11661	3.30101
XP_035356840.1	4.81393	3.91819	4.16596	4.04626	4.12846	3.94189	3.94947
XP_035356841.1	5.86378	5.22207	5.07551	5.12215	5.01595	4.9669	5.06502
XP_035356844.1	5.39205	4.81804	4.65484	4.68352	4.55927	4.39557	4.42042
XP_035356848.1	4.31854	2.6089	3.18639	3.67225	3.69872	3.59536	3.71956
XP_035356849.1	2.56024			2.23895	2.27857
XP_035356851.1	3.84988	3.65348		3.41074
XP_035356853.1	3.62275	3.26968	2.96472	3.03834	1.9828	2.03691	2.06157
XP_035356858.1	6.35467	5.84771	5.64821	5.5991	5.4496	5.26293	5.40102
XP_035356859.1	2.78295			2.5931		2.33212
XP_035356861.1	2.05488				2.05488
XP_035356863.1	2.70923				2.70923
XP_035356864.1	5.70406	5.1726	4.76401	4.79483	5.00052	4.79297	4.87191
XP_035356866.1	4.42687	3.84028	3.86071	3.6554	3.52263	3.26309	3.4559
XP_035356870.1	3.02674					2.70108	2.749
XP_035356872.1	4.46984	3.28511	3.19717	3.14848	3.9186	3.99518	3.80684
XP_035356873.1	3.44173		3.02829		2.68571	2.85512	2.69602
XP_035356874.1	4.9182	4.45753	4.25339	4.33118	3.76716	3.70244	3.59162
XP_035356876.1	3.09788	2.66647	2.62154	2.56878
XP_035356877.1	3.18523	2.99199		2.49187			2.37994
XP_035356878.1	4.52188	3.7349	3.73156	3.80436	3.79541	3.64076	3.73616
XP_035356879.1	5.36485	4.75145	4.51376	4.55596	4.64183	4.4853	4.5081
XP_035356886.1	5.56419	4.90697	4.78108	4.60342	4.91059	4.65607	4.76837
XP_035356889.1	3.50764	3.33632		3.02082
XP_035356893.1	4.31702	3.8743	3.55214	3.49828	3.50986	3.00629	3.36144
XP_035356895.1	6.0574	5.39377	5.34891	5.41446	5.19095	5.04992	5.15606
XP_035356899.1	3.78839	2.98699		3.38661	2.84617	2.96961	3.04254
XP_035356906.1	4.0754	3.5134	3.45033	3.48803	2.98934	2.87443	3.0057
XP_035356907.1	3.55449	2.92322	2.93201	3.06644	2.86136
XP_035356912.1	4.09882	3.22546	3.90439	3.1273	2.78768		2.95239
XP_035356913.1	3.61873	2.91452	2.9555	2.93403	2.84355	2.84408	2.24935
XP_035356917.1	4.36739	3.85355	3.75995	3.76437	3.17993	3.24326	3.12529
XP_035356920.1	4.31927	3.74676	3.59539	3.56753	3.49609	3.27818	3.41687
XP_035356923.1	2.49531			1.92891	2.1605	1.92021
XP_035356937.1	3.78916				3.60751	3.32296
XP_035356945.1	4.15235	3.2318	3.38886	3.87205	3.20596	2.99719
XP_035356946.1	4.12613	3.58792	3.40739	2.92233	3.49046	2.90291	3.3451
XP_035356948.1	3.6271	3.21445	2.86019		3.04689	2.88095
XP_035356950.1	3.71195	3.1702	2.5829	2.84437	3.04681	2.71447	2.98156
XP_035356958.1	2.89741		2.38258	2.26848	2.32048	2.18633
XP_035356965.1	3.60109			3.42388	3.04458		2.36018
XP_035356970.1	5.39336	4.81858	4.78257	4.31114	4.45168	4.53334	4.57983
XP_035356972.1	3.89739	3.42544	3.24714	2.9153	3.06859	2.78302	2.93703
XP_035356974.1	5.58689	5.16643	5.01115	4.70545	4.60405	4.17391	4.493
XP_035356990.1	3.20041	3.20041
XP_035356995.1	5.57745	5.06055	4.87098	4.81659	4.60037	4.62031	4.61898
XP_035357003.1	2.22966						2.22966
XP_035357004.1	4.27381	3.81601	3.5251	3.5509	3.19329	3.16456	3.36388
XP_035357013.1	4.25307	3.97516	3.59051	2.75259		3.22482	3.36668
XP_035357015.1	5.22881	4.76087	4.47448	4.29566	4.44135	4.31557	4.14054
XP_035357019.1	2.85426	2.49525			2.33506		2.26914
XP_035357021.1	3.52678	3.13277	3.0122			2.65994	2.71625
XP_035357025.1	3.61599	3.06393				3.19634	3.14622
XP_035357026.1	5.20213	4.50746	4.50143	4.46084	4.39557	4.28825	4.34614
XP_035357027.1	3.85271	3.38584	3.09534	3.30164	2.82431	2.17406	2.79764
XP_035357034.1	3.51171	3.1025		2.87049	2.97928		2.45791
XP_035357035.1	3.4935			3.05123	3.03007		2.96299
XP_035357040.1	3.57345	2.71765	3.02131	3.08124	2.7268		2.63749
XP_035357045.1	5.2997	4.5435	4.65421	4.41157	4.54406	4.46903	4.46376
XP_035357050.1	4.13453	3.76686	3.61706		3.3122		3.20213
XP_035357054.1	3.52495	3.18395	2.77073		2.92502	2.59178
XP_035357059.1	3.99736	3.46223	3.23019	3.21985	3.56615
XP_035357060.1	3.00728	2.14198			2.46755	2.37836	2.53884
XP_035357062.1	5.12681	4.46543	4.46033	4.3925	4.36261	4.06807	4.21519
XP_035357066.1	5.14919	4.50549	4.35201	4.29697	4.4184	4.35681	4.24817
XP_035357073.1	4.66473	3.98144	4.07737	3.90005	3.92956	3.4911	3.71033
XP_035357074.1	5.46406	4.42566	4.38732	4.76779	4.37521	4.87297	4.91966
XP_035357075.1	5.10507	4.31399	4.43596	4.3146	4.31112	4.26055	4.30434
XP_035357081.1	4.63823	4.1304	3.7671	3.80347	3.85408	3.64923	3.78942
XP_035357088.1	3.02886		2.77556			2.40166	2.3426
XP_035357089.1	2.92612					2.67691	2.56624
XP_035357092.1	3.09764					2.71257	2.86701
XP_035357093.1	5.03563	4.42938	4.12473	4.17476	4.27473	4.17571	4.29179
XP_035357094.1	3.71613		3.09233		3.13507	3.08704	3.13922
XP_035357095.1	3.98165	3.63921	3.13789	3.44007	2.82253		2.63945
XP_035357097.1	3.41355				3.31808		2.70876
XP_035357099.1	2.07361						2.07361
XP_035357104.1	4.91878	4.36665	4.20844	4.2078	4.14186	3.38842	4.04442
XP_035357107.1	6.15363	5.70472	5.55357	5.46127	5.01187	4.85962	4.98034
XP_035357109.1	4.28843	3.32701	3.48169	3.10343	3.7091	3.60886	3.5824
XP_035357110.1	4.55499	4.08525	3.82718	3.82115	3.58442	3.55274	3.47248
XP_035357111.1	3.45495	2.52156	2.49173	2.45675	2.9101	2.65641	2.81657
XP_035357119.1	4.24638	3.74802	2.71095	3.26977	3.43254	3.50393	3.57568
XP_035357123.1	4.65419	4.24949	3.94034	4.06573	3.26701	3.5827	3.1185
XP_035357124.1	3.50557	2.78283	3.1871	3.02453
XP_035357125.1	2.74638	2.47222		2.29953	1.79046
XP_035357129.1	4.83596	4.377	3.97744	4.01891	3.95318	3.75934	4.00243
XP_035357133.1	4.54562	3.92927	3.80061	3.6476	3.88267	3.69911	3.50959
XP_035357134.1	2.91706				2.91706
XP_035357138.1	4.29323	3.48372	3.59507	3.33417	3.58444	3.52362	3.52153
XP_035357148.1	3.03723		2.63065	2.37339	2.55416	1.83092
XP_035357149.1	3.27135	2.94249	2.58072	2.78615
XP_035357156.1	2.1784				1.9181	1.83245
XP_035357160.1	3.40447	3.13777		2.11538		3.01456
XP_035357165.1	4.20965	3.60077	3.61307	3.55214	3.42333	2.91606	3.031
XP_035357170.1	4.03387	3.49786		3.7182		2.91796	3.20685
XP_035357171.1	4.17324	3.50861	3.09321		3.62709	3.57319	3.39046
XP_035357173.1	4.33736	3.82534	3.69443	3.45471	3.2448	3.42818	3.45054
XP_035357176.1	4.03306	3.18761	3.35687	3.19167	3.51953	3.11414	2.91006
XP_035357177.1	4.22932	3.91763	3.52485	3.38849	3.16814	2.96539	2.6923
XP_035357179.1	5.31608	4.75686	4.59914	4.57264	4.4655	4.39122	4.27841
XP_035357180.1	3.8101	2.93751	2.79955	3.27738	3.06793	3.10857	2.78846
XP_035357181.1	1.39506					1.39506
XP_035357182.1	3.11244					2.83626	2.78508
XP_035357183.1	4.52839	4.14504	3.93933	3.89973	3.08149	2.77739	3.13152
XP_035357187.1	2.36674				2.36674
XP_035357191.1	2.43586			2.43586
XP_035357192.1	5.62016	5.00355	5.04009	4.79462	4.82853	4.44741	4.68856
XP_035357195.1	3.75209	3.61172	3.19326
XP_035357198.1	5.32067	4.86026	4.64447	4.47104	4.41194	4.26858	4.27168
XP_035357199.1	3.22943	3.00745			2.8317
XP_035357201.1	5.76887	5.24455	5.09132	5.00642	4.87799	4.68529	4.79827
XP_035357203.1	3.50562	2.67822	2.81456	2.79729	2.68275	2.64229	2.72164
XP_035357204.1	4.34676	3.81489	3.60295	3.70053	3.39721	3.149	3.44089
XP_035357205.1	3.08998		2.37009	2.81086		2.06648	2.3659
XP_035357207.1	3.82365			3.44337	3.37608	3.17889
XP_035357209.1	3.19287	2.78821		2.97543
XP_035357212.1	5.10034	4.40671	4.52574	4.5177	4.05242	4.01452	4.09219
XP_035357215.1	4.8988	4.27402	4.02873	4.16307	4.1797	3.9969	4.0054
XP_035357217.1	1.74865			1.74865
XP_035357219.1	6.52536	5.89972	5.95411	5.89204	5.58463	5.28382	5.48064
XP_035357223.1	3.69851	3.25641		3.23545	3.04254		2.5651
XP_035357225.1	3.82818		3.37794	3.54012		2.94283
XP_035357227.1	4.30155	3.7584	3.62084	3.45393	3.40934	3.35691	3.38537
XP_035357230.1	2.72978		2.72978
XP_035357234.1	4.41447	3.8513	3.59739	3.64167	3.49527	3.43279	3.67143
XP_035357237.1	3.48674				3.28526	3.05633
XP_035357246.1	2.28246	1.96915	1.74764	1.62894
XP_035357249.1	4.46657	3.89442	3.98547	3.40883	3.50281	3.45717	3.49908
XP_035357251.1	4.36728	3.77224	3.70613	3.70874	3.35172	3.36508	3.41747
XP_035357261.1	2.39529				2.22167		1.91315
XP_035357264.1	4.07254	3.67889	3.43608	3.57342			2.75587
XP_035357270.1	4.05381	3.43643	3.15198	3.03246	3.42446	3.14931	3.30602
XP_035357309.1	3.07639		2.54672		2.81551	2.27024
XP_035357315.1	2.41057				2.41057
XP_035357317.1	5.07711	4.57641	4.47066	4.36152	4.14139	3.80168	3.95406
XP_035357319.1	2.55432	2.1125			2.13245	1.56023	1.75433
XP_035357328.1	4.06889	3.52337	3.65222	3.51863		2.77157
XP_035357331.1	5.90733	5.4055	5.13379	4.93	5.17995	4.8846	5.01812
XP_035357363.1	5.28508	4.55879	4.50248	4.38641	4.62924	4.36881	4.53742
XP_035357391.1	2.15066				2.15066
XP_035357396.1	4.49296	3.70158	4.02723	3.51557	3.74023	3.41429	3.60904
XP_035357397.1	3.26155	2.93837		2.69582	2.66474
XP_035357400.1	5.62853	4.99129	4.90272	4.73666	4.85463	4.74872	4.81319
XP_035357401.1	5.40634	4.85145	4.72841	4.54078	4.58164	4.45523	4.46123
XP_035357402.1	6.34116	5.87364	5.61173	5.41661	5.58311	5.13049	5.4117
XP_035357404.1	2.51675					2.51675
XP_035357410.1	4.49629	4.00199	3.76693	3.78199	3.50916	3.6152	3.31292
XP_035357428.1	2.85225	2.85225
XP_035357429.1	3.61392	2.71939	2.82266	2.59023	3.05007	2.72752	2.9427
XP_035357434.1	2.86873					2.60279	2.52953
XP_035357436.1	5.22665	4.64736	4.71588	4.52014	4.21029	4.06692	4.04599
XP_035357437.1	3.80511	3.31425	3.06356	2.86838	2.96591	2.9196	2.82663
XP_035357440.1	2.72323	2.72323
XP_035357448.1	2.9048				2.51624	2.40888	2.33945
XP_035357453.1	5.66212	5.11534	4.91057	4.94508	4.8406	4.65646	4.65101
XP_035357472.1	4.04155		3.32675	3.11982	3.11932	3.37365	3.58923
XP_035357476.1	3.54978	3.29598	2.07889	3.03655		2.35612	2.12917
XP_035357482.1	3.6955	3.33901		2.89997		2.89642	3.07748
XP_035357483.1	3.92033		3.53517				3.68976
XP_035357485.1	3.84001	3.56324			3.09844	2.75422	3.15782
XP_035357493.1	3.70237	3.18682	3.17234	2.91936	2.90795	2.26529	2.28103
XP_035357495.1	4.78131	4.33518	4.19128	4.05473	3.82878	3.32809	3.48491
XP_035357496.1	4.12281	3.46739	2.80502	3.07214	3.19692	3.56452	3.51497
XP_035357503.1	3.74666	2.8724	2.84321	2.96089	3.10677	2.88615	3.07041
XP_035357510.1	3.90106	3.07624	2.87879	3.06138	3.36579	2.95192	3.21635
XP_035357516.1	4.95865	4.48374	4.28733	4.13497	4.07019	3.89121	3.89741
XP_035357517.1	5.18924	4.52323	4.42139	4.29037	4.51026	4.28713	4.37291
XP_035357521.1	3.94557	2.97577	2.83131		3.45585	2.92993	3.5429
XP_035357525.1	2.1972	2.1972
XP_035357526.1	2.61935				2.61935
XP_035357530.1	3.56561		2.94084	2.6847	2.72829	3.00779	2.88563
XP_035357531.1	3.17618		2.95435	2.5426		2.40011
XP_035357532.1	4.10813	3.07383	3.62592	3.74691	3.00277		2.91681
XP_035357533.1	2.78297						2.78297
XP_035357542.1	3.89649	2.81403	3.07173		3.41905	3.15806	3.29765
XP_035357551.1	4.8312	4.07817	4.18693	3.98386	4.10609	3.96717	3.94297
XP_035357553.1	3.92153	3.46991	3.07243	3.08764	3.22339	2.80003	2.83724
XP_035357567.1	2.7736				2.7736
XP_035357568.1	4.08789	3.49985	3.39496	3.30871	3.39881	3.22521	2.57856
XP_035357573.1	4.63725	4.12681	3.8799	3.75082	3.68623	3.70244	3.83704
XP_035357576.1	3.57691		2.75125	2.9424	3.05362	2.79229	2.76631
XP_035357584.1	2.73057				2.73057
XP_035357588.1	3.35048				2.69206	2.55849	3.14217
XP_035357591.1	3.44675	2.75542	2.67939		2.77406	2.52696	2.91341
XP_035357592.1	4.539	3.93403	4.10226	3.91203	3.42844	2.95954	3.20096
XP_035357594.1	5.10796	4.50181	4.45908	4.31477	4.25833	4.10806	4.20658
XP_035357600.1	3.42501	3.16607		3.07737
XP_035357602.1	4.10082	3.33276	3.4434	2.46277	3.60605	3.28682	3.15311
XP_035357604.1	3.22732	2.74056			2.27321	2.52586	2.78842
XP_035357613.1	4.76342	4.29833	4.1052	4.02144	3.77901	3.66501	3.62736
XP_035357614.1	3.80997	3.78694					2.52308
XP_035357617.1	4.94084	4.45571	4.06416	4.16785	4.06737	3.99415	4.03551
XP_035357625.1	3.56219	3.29041	2.75416	2.48622	2.83554	2.14161
XP_035357631.1	3.81848	3.62684		3.05327	2.89007	2.64546
XP_035357635.1	5.81867	5.38232	5.30965	5.21413	4.33624	4.13136	4.16259
XP_035357643.1	4.18279	3.57171	3.60806	3.39125	3.35189	3.21864	3.03447
XP_035357683.1	4.17829	3.45387	3.43642	3.6337	3.58705	2.4766	3.01473
XP_035357727.1	5.22087	4.57958	4.4304	4.41943	4.5115	4.32081	4.33628
XP_035357728.1	3.25283	2.82402			2.81937	2.33961	2.38874
XP_035357738.1	3.88057	3.45582	3.00312	2.9638	2.89732	3.0192	2.9901
XP_035357741.1	4.93354	4.33116	4.21569	4.17482	4.14947	3.99916	3.9492
XP_035357742.1	4.90373	4.37568	4.29172	4.05108	4.02032	3.99779	3.70875
XP_035357744.1	4.04689	3.62626	3.71046	3.09559	2.26117		2.54163
XP_035357745.1	2.41574					2.17641	2.04277
XP_035357751.1	4.21746	3.69029	3.63187	3.41286	3.11959	3.15302	3.29815
XP_035357753.1	3.57904	3.43262			2.84548		2.5856
XP_035357759.1	4.67742	3.7779	3.64405	3.77895	4.05568	4.13421	3.79084
XP_035357760.1	3.45852	1.97337	3.39533		1.99201		2.29442
XP_035357761.1	3.5653		3.5653
XP_035357762.1	4.86629	4.1233	4.07405	3.90163	4.15272	4.13252	4.10051
XP_035357770.1	4.253	3.46202	3.46546	3.41646	3.44026	3.70874	3.20674
XP_035357781.1	2.88823	2.61367	2.55901
XP_035357783.1	4.70255	3.85913	3.91203	3.80792	4.25348	3.69591	3.75597
XP_035357792.1	2.47813		2.47813
XP_035357793.1	4.54174	4.07722	3.90831	3.70615	3.57512	3.42405	3.51479
XP_035357801.1	3.35048				2.82046	3.1986
XP_035357805.1	4.47059	3.63141	3.57448	3.22943	3.91989	3.82535	3.68283
XP_035357812.1	5.13357	4.27637	4.26371	4.0993	4.54527	4.36773	4.44362
XP_035357821.1	3.84698			2.72452	3.53446	2.77856	3.39379
XP_035357823.1	3.85874	3.42106	3.5398				3.04949
XP_035357827.1	3.98627	3.47748	2.86105	3.04883	3.3002	3.11826	3.1852
XP_035357831.1	3.2168	3.08771	2.62698
XP_035357838.1	4.54678	2.39012			4.21917	3.98078	3.94654
XP_035357840.1	2.97831		2.80959		1.97739	1.98772	2.05729
XP_035357841.1	4.42349	3.88093	3.81307	3.50782	3.58765	3.44528	3.40367
XP_035357866.1	4.74772	4.27224	4.06375	4.0887	3.7373	3.53343	3.65321
XP_035357879.1	4.97341	4.39608	4.11411	4.06134	4.27802	4.18732	4.0122
XP_035357882.1	4.63108	4.10473	3.95372	3.99077	3.74785	3.46255	3.44107
XP_035357884.1	2.91484					2.46156	2.72632
XP_035357885.1	3.74314	3.21932	3.01081	2.92072	2.87507	2.85189	2.74726
XP_035357889.1	3.94908	3.60023	3.19407	3.33193	2.49226	1.94576	2.90346
XP_035357890.1	3.76143	3.21609	2.9631	2.97475	2.68853	2.72947	3.09416
XP_035357900.1	4.29416		3.64695	4.00449	3.3822	3.18153	3.08511
XP_035357907.1	2.9584				2.71915	2.58531
XP_035357910.1	1.45576			1.45576
XP_035357914.1	2.64271	2.4442		2.20726
XP_035357915.1	5.23086	4.64034	4.5413	4.58072	4.34207	4.20828	4.1896
XP_035357916.1	4.37186		4.07467	4.06696
XP_035357917.1	5.11544	4.44012	4.37379	4.20436	4.45831	4.30737	4.15308
XP_035357920.1	3.60986	3.41064		2.63832	2.52411	2.60239	2.51712
XP_035357921.1	3.45106		3.03965	3.04108	2.79969
XP_035357923.1	4.89917	4.33191	4.24135	4.60611
XP_035357924.1	3.62665	3.42962		3.06491		2.58274
XP_035357927.1	4.93881	4.23396	4.28711	4.3565	4.04415	3.92013	3.91577
XP_035357933.1	3.56001	3.56001
XP_035357939.1	4.00009		3.13599	3.06729	3.56405	3.28504	3.27284
XP_035357944.1	4.80332	4.05751	4.19623	4.21498	3.76539	3.80696	3.89256
XP_035357978.1	3.79995	3.49618			3.29274	3.08357
XP_035357991.1	4.97803	4.43379	4.17082	4.02531	4.29901	4.06281	4.04281
XP_035358015.1	4.6223	3.97168	3.95849	3.91109	3.73821	3.75144	3.62193
XP_035358016.1	3.33234	3.01828		3.04399
XP_035358017.1	3.71515	3.16146	2.56706	3.1122	2.94995	2.90057	2.59005
XP_035358035.1	4.00736	3.66637	3.57703	3.24455
XP_035358042.1	4.59857	3.83322	3.99678	3.95762	3.90004	3.35135	3.5661
XP_035358081.1	5.98093	5.45939	5.25527	5.16191	5.26451	4.92054	4.88485
XP_035358093.1	3.0636		3.0636
XP_035358100.1	4.1835	3.74001	3.74966	3.49114		3.01924
XP_035358103.1	2.69144	2.61677				1.88998
XP_035358108.1	2.42192					2.42192
XP_035358113.1	2.1829					2.1829
XP_035358114.1	4.05369	3.50137		3.81541	3.20588
XP_035358115.1	2.73474	2.73474
XP_035358116.1	5.41542	4.97835	4.81219	4.76377	4.25609	4.10988	4.05235
XP_035358117.1	5.03499	4.53618	4.29724	4.33212	4.19429	3.7512	4.05808
XP_035358124.1	5.12762	4.58661	4.40676	4.36012	4.21213	3.93713	4.34604
XP_035358128.1	5.87426	5.30185	5.30837	5.20325	4.75014	4.66394	4.91787
XP_035358129.1	4.56336	4.05994	3.89087	3.64354	3.64462	3.68639	3.56373
XP_035358130.1	2.42599	2.18421	2.05637
XP_035358135.1	3.57046				3.31599	3.21727
XP_035358144.1	4.59489	3.8501	3.90207	3.8773	3.87043	3.43656	3.81895
XP_035358145.1	4.49447	4.0434	3.94302	3.49188	3.22863	3.59298	3.42945
XP_035358147.1	5.95836	5.46148	5.23669	5.24272	5.19874	4.69206	4.81035
XP_035358154.1	3.84666	3.45717	3.31269		3.10127	2.9258
XP_035358162.1	4.85446	4.20162	4.07019	3.95368	4.15676	3.87989	4.1121
XP_035358167.1	4.84436	4.17855	3.89795	4.0106	3.8724	4.27168	4.02102
XP_035358168.1	3.70544	3.42737		3.38016
XP_035358171.1	5.05584	4.49083	4.54828	4.40822	3.30533	4.07405	3.90004
XP_035358173.1	3.76358	3.27455	3.31374	2.73073	2.44148		3.01982
XP_035358175.1	5.20903	4.62734	4.60058	4.56425	4.21389	4.08923	4.15378
XP_035358181.1	3.44979		2.91398	2.89536	3.01444	2.2481
XP_035358184.1	2.52316				2.52316
XP_035358187.1	3.24655	3.24655
XP_035358189.1	4.14687	3.61637	3.59542	3.50113	3.03121	2.94758	2.91368
XP_035358192.1	5.29706	4.80572	4.55169	4.58007	4.47092	4.19918	4.18201
XP_035358198.1	3.36303					3.11995	2.99512
XP_035358199.1	3.61792	3.00376	2.95686	2.86998	2.93912	2.79535
XP_035358203.1	5.98692	5.42254	5.35753	5.11126	5.1088	5.00342	5.07744
XP_035358211.1	3.52618	3.07715	2.63838	2.88111	2.54965	2.50943	2.46442
XP_035358216.1	3.79125	3.39447	3.10721	2.98662	2.57772	2.70121	2.75833
XP_035358217.1	3.94453		3.54626		3.37561	2.70162	3.38122
XP_035358218.1	3.8003	3.47407	2.90234	2.40495	2.27381	3.04269	2.99611
XP_035358220.1	4.10288	3.83036	3.43019	3.35395			2.97986
XP_035358221.1	3.1557	2.62044				2.68767	2.7216
XP_035358223.1	3.42455		2.91452	2.88153	3.03157
XP_035358224.1	4.74824		4.06239	3.98461	4.06074	4.06755	4.06539
XP_035358226.1	3.51774	3.19689	1.73911	2.75806	2.42542	2.56825	2.65931
XP_035358233.1	3.44348		3.22583	3.03922
XP_035358234.1	3.70334	2.97736	3.43545	3.08019			2.23835
XP_035358235.1	3.54614	2.94248	2.92314	2.91187	2.73696	2.1451	2.47888
XP_035358238.1	3.40724	3.01682	2.90212	2.85515
XP_035358241.1	3.02784	2.89459			2.44982
XP_035358245.1	2.21551		1.82467			1.58195	1.77287
XP_035358247.1	3.49006	2.93983	2.89114	2.56916	2.36778	2.26271	2.81599
XP_035358255.1	4.03826	2.98095			3.56538	3.29903	3.63322
XP_035358261.1	3.56981		2.90796		3.02305	2.85497	3.05465
XP_035358265.1	5.46706	4.84152	4.72655	4.5416	4.72972	4.58759	4.63617
XP_035358267.1	3.49265	2.98342	2.99477	2.75743	2.633		2.19612
XP_035358270.1	3.55898	3.00629	3.13232	2.75256	2.59069		2.47163
XP_035358271.1	3.31511	2.86347	2.91126	2.42275		2.40788
XP_035358274.1	3.73354	3.30077	3.01561	2.6084	3.00165		2.98642
XP_035358276.1	2.39749				1.93711	1.82574	1.98352
XP_035358278.1	2.39667				2.39667
XP_035358279.1	4.15259		3.69123		3.54996	3.46347	3.45385
XP_035358280.1	5.27448	4.67111	4.52501	4.58893	4.45321	4.21561	4.38241
XP_035358282.1	3.3485		2.4316	1.98305		2.94583	2.99209
XP_035358285.1	3.27441				3.05926		2.86619
XP_035358286.1	4.56914	4.05388	3.91876	3.70734	3.83679	3.45741	3.42045
XP_035358288.1	4.50359	4.05092	3.97134	3.57199	3.52527	3.34307	3.2994
XP_035358289.1	5.52267	4.92911	4.88988	4.65509	4.76034	4.51079	4.54929
XP_035358290.1	5.85071	5.04716	5.38785	5.3123	4.82677	4.61868	4.59612
XP_035358291.1	6.79742	6.15625	6.17972	6.07529	5.85044	5.69345	5.97084
XP_035358292.1	1.68813				1.48098	1.26712
XP_035358297.1	2.41921			2.41921
XP_035358298.1	3.276					2.92411	3.02053
XP_035358299.1	2.17898		2.17898
XP_035358306.1	3.8397	2.75815		3.06554	3.33917	3.23178	3.11019
XP_035358307.1	3.41704	3.35978		2.50885
XP_035358308.1	4.76099	4.23671	4.12626	4.12359	3.68373	3.63817	3.66165
XP_035358314.1	4.73272	4.18616	4.03595	4.10829	3.78554	3.66415	3.63098
XP_035358319.1	5.28087	4.59148	4.52	4.50622	4.51479	4.40731	4.45394
XP_035358320.1	6.11601	5.61098	5.42009	5.28499	5.28017	5.02259	5.16483
XP_035358321.1	3.88969	3.59742	3.05096	2.99409		2.71392	3.06852
XP_035358324.1	3.71665	3.01072	2.95308	2.99509	3.00907	2.72301	2.87312
XP_035358325.1	3.99509	3.50799		3.14925	3.36594	3.29561	2.98173
XP_035358326.1	4.31317		3.64285	3.57756	3.64246	3.63618	3.56533
XP_035358327.1	3.08508		2.62056	2.90256
XP_035358329.1	5.96063	5.29121	5.23193	5.15097	5.20615	5.05323	5.12015
XP_035358330.1	4.73973	3.94146	4.09374	4.1702	4.04794		3.89249
XP_035358333.1	4.17289	3.44883	3.3898	3.15103	3.55885	3.31494	3.40192
XP_035358342.1	4.79992	4.07397	3.76848	4.00333	4.16131	4.00234	4.03056
XP_035358351.1	2.89705		2.62977	2.55943
XP_035358353.1	5.09381	4.56891	4.29066	4.25578	4.32234	4.24219	4.04273
XP_035358360.1	3.00805		2.12859		2.69895	2.13075	2.39651
XP_035358362.1	2.32296		2.32296
XP_035358363.1	5.01845	4.29314	4.21288	4.13922	4.34897	4.17912	4.23444
XP_035358366.1	4.11056	3.63388	3.24917	3.38355	3.23124	3.22389	3.01043
XP_035358371.1	4.09426		3.74809	3.60281	3.19579	3.09639
XP_035358375.1	3.99422		3.00672	2.84253	3.83722	3.10796
XP_035358377.1	5.52115	4.82087	4.71146	4.67365	4.86859	4.65676	4.68055
XP_035358389.1	4.97038	4.46913	4.32478	3.98993	4.19595	3.8007	4.04293
XP_035358391.1	2.58744					2.58744
XP_035358392.1	4.35982	3.59319	3.86687	3.80675	3.52248	3.01043	2.93281
XP_035358400.1	4.27866	3.7978	3.89126	3.49888		2.82778	3.04407
XP_035358409.1	3.55842	2.30425	3.03619	2.53324	2.77335	2.55698	3.01448
XP_035358411.1	2.54444	2.15269	2.31842
XP_035358414.1	1.9367	1.67107		1.59711
XP_035358416.1	4.49364	3.78884	3.67823	3.49335	3.85968	3.67186	3.71566
XP_035358420.1	4.23528	3.37319	3.36955	3.6308	3.64968	3.28899	3.25633
XP_035358422.1	4.41564				3.77564	3.89459	4.08743
XP_035358426.1	3.85951				3.47911	3.22047	3.40841
XP_035358427.1	5.77717	5.18033	5.12176	5.12015	4.92982	4.59947	4.76426
XP_035358434.1	5.57134	4.94901	5.00428	4.99385	4.43843	4.41409	4.4883
XP_035358438.1	5.38106	4.9244	4.85241	4.73648	4.11002	4.02366	3.8637
XP_035358442.1	3.29398		3.08016	2.88372
XP_035358447.1	3.8073	3.4695	3.30537	2.89402		2.82292
XP_035358448.1	3.03242	1.80228	2.59077	1.5986		2.39773	2.52479
XP_035358449.1	4.03898	3.32781	3.22134	3.05694	3.36607	3.10428	3.3824
XP_035358455.1	4.46517	3.79611	3.84672	3.66574	3.63981	3.55564	3.52076
XP_035358457.1	3.19838			2.88341			2.91089
XP_035358464.1	3.97248	3.34363	3.20718	3.03719	2.84986	3.23333	3.31391
XP_035358465.1	2.32395					2.10558	1.92074
XP_035358467.1	2.9635			2.53949			2.7582
XP_035358468.1	4.39637	3.32137	3.90798	3.91738	3.44606	3.49115	2.75195
XP_035358470.1	3.70744	3.31963		2.61215	3.2819	2.83751
XP_035358474.1	5.88691	5.2249	5.41577	5.1066	5.18517	4.4069	4.55523
XP_035358475.1	2.63229			1.54809		2.30194	2.28576
XP_035358480.1	3.41229	2.83158			2.90773	2.37842	2.93341
XP_035358483.1	4.37427	4.01586	3.43143	3.79262	3.1086	2.93059	3.35449
XP_035358484.1	4.99531	4.30925	4.04411	4.07313	4.30792	4.17849	4.30621
XP_035358486.1	6.317	5.70146	5.57617	5.6619	5.44129	5.28688	5.42535
XP_035358487.1	4.05084	3.11889	3.40381	3.30244	3.22822	3.32781	3.19535
XP_035358488.1	3.73213	3.15806	3.07551	3.18495	2.78962	2.55287	2.42109
XP_035358495.1	2.78831						2.78831
XP_035358498.1	4.08023	3.25575	3.61134	3.59268	2.7257	2.18353	3.18792
XP_035358503.1	3.81178	3.1494	2.90331	3.3211	2.76885	2.52748	3.09806
XP_035358505.1	4.9671	4.33897	4.55459	4.158	3.96111	3.89399	3.56279
XP_035358506.1	2.44652		2.44652
XP_035358507.1	5.80682	5.20656	5.11707	5.0149	5.01978	4.80068	4.89077
XP_035358509.1	3.04805	2.70857	2.49063	2.47185
XP_035358512.1	4.58388	3.95688	3.81817	3.8167	3.93295	3.61295	3.54389
XP_035358513.1	5.38817	4.90583	4.8638	4.81294	4.1051	4.02358	3.40778
XP_035358514.1	5.55133	4.77957	4.75717	4.69296	4.87123	4.77002	4.74814
XP_035358515.1	4.70002	4.25174	3.87955	3.92845	3.80438	3.71226	3.6701
XP_035358527.1	4.91648	4.48828	4.11039	4.22943	4.03527	3.58015	3.85853
XP_035358530.1	4.5741	4.09451	3.95022	3.88328	3.56738	3.2798	3.46485
XP_035358537.1	5.22355	4.79194	4.65213	4.32826	4.27609	3.9728	4.03854
XP_035358539.1	3.81563	3.57372	3.44615
XP_035358540.1	5.84055	5.33562	5.05496	4.8691	5.07379	4.88967	4.9665
XP_035358542.1	3.16539			3.16539
XP_035358549.1	3.72277	3.35528	3.29449				3.01928
XP_035358550.1	2.28292				1.93641	1.88588	1.45571
XP_035358558.1	6.07397	5.48603	5.41196	5.36831	5.23641	5.03782	5.02649
XP_035358567.1	3.00065		2.19415		2.57859	2.32982	2.40212
XP_035358578.1	5.57728	4.97078	4.9165	4.79671	4.68182	4.60617	4.70549
XP_035358579.1	6.0515	5.43789	5.49067	5.33389	5.17759	4.9361	4.95302
XP_035358586.1	3.33676		2.77145		2.97891	2.79805
XP_035358588.1	4.88257	4.03282	4.39132	4.26269	3.73912	3.89345	3.96766
XP_035358591.1	2.34813	2.1321			1.94133
XP_035358597.1	3.49984		3.35541			2.66875	2.63128
XP_035358600.1	3.80616	3.25322			3.42356		3.29141
XP_035358605.1	5.18324	4.55745	4.48824	4.25049	4.47387	4.26409	4.29385
XP_035358606.1	2.96022		2.96022
XP_035358613.1	0.968315					0.968315
XP_035358615.1	3.56581	2.68315	2.49625	2.66964	2.94625	2.83826	2.9264
XP_035358621.1	3.68317	3.44934		2.96851	3.00087	1.87633
XP_035358622.1	4.72963	4.24564	4.00762	4.09265		3.76917	3.88201
XP_035358624.1	2.24519	2.24519
XP_035358631.1	4.96848	4.48927	4.3987	4.37945	3.79965	3.59872	3.45805
XP_035358635.1	3.72695	3.21264	2.75856	3.08728	2.89332	2.60094	2.85956
XP_035358636.1	2.6317	2.6317
XP_035358637.1	4.03383	3.57993	3.58382	3.50144
XP_035358642.1	4.19893	3.59028	3.3901	3.44866	3.4757	3.24112	3.28317
XP_035358644.1	3.30972	3.07679	2.72193			2.50507
XP_035358651.1	3.46985		2.9647	2.29524	2.89869	2.9077	2.36258
XP_035358653.1	5.46976	4.95101	4.74733	4.52784	4.67148	4.54321	4.53345
XP_035358654.1	5.24242	4.58953	4.40941	4.3356	4.53498	4.4588	4.40686
XP_035358658.1	3.52939	3.04595	2.63824		3.07346	2.81491
XP_035358661.1	3.45125			3.45125
XP_035358670.1	2.10061			2.10061
XP_035358671.1	3.617	3.02572	3.16516	2.80814	2.98827
XP_035358675.1	3.15201		2.99557			2.6327
XP_035358685.1	3.15773	3.15773
XP_035358688.1	4.02506		3.03663		3.75679	3.23525	3.31712
XP_035358689.1	4.33102	4.07609	3.6159	3.73124
XP_035358692.1	4.03858	3.39844	2.97285	3.29996	3.17091	2.95724	3.49178
XP_035358694.1	2.56778				2.2724	2.261
XP_035358695.1	3.36434	3.20925				2.5008	2.57756
XP_035358696.1	2.32123	2.32123
XP_035358701.1	3.13593				3.06521	2.31285
XP_035358709.1	4.9341	4.33915	4.22523	4.18001	4.17053	3.8421	4.01666
XP_035358739.1	4.03306	3.71702	3.13427	3.27224	3.17094		2.93554
XP_035358740.1	1.62599				1.62599
XP_035358750.1	3.22396	2.82066	2.76498	2.12911		2.47195
XP_035358751.1	6.54008	5.93423	5.80077	5.74806	5.8262	5.65022	5.47638
XP_035358770.1	3.71649	3.29195	3.24052	3.02555	2.37568	2.19251	1.72709
XP_035358772.1	2.43069	2.43069
XP_035358773.1	3.90814			2.53839	3.5642	3.2011	3.39672
XP_035358777.1	3.02869			3.02869
XP_035358778.1	3.03262		2.58261		2.64601	2.40298
XP_035358779.1	4.62351	4.16271		3.70752	4.00169	3.99247	3.40033
XP_035358781.1	4.36702	4.08081	3.50154	3.69202	3.21484		3.17707
XP_035358782.1	4.04135	3.57774	3.40384	3.32813	3.1807	3.01611
XP_035358793.1	3.13338				2.84453	2.48171	2.55298
XP_035358794.1	3.89905	2.7632		2.83843	3.47423	3.32346	3.19615
XP_035358799.1	6.02383	5.47621	5.04383	5.20812	5.25703	5.23702	5.11942
XP_035358801.1	4.92949	4.37911	4.28863	4.15749	4.10592	3.68268	3.98625
XP_035358802.1	6.24682	5.67152	5.75705	5.56321	5.16714	5.02588	5.0235
XP_035358803.1	4.73352	3.88748	3.94894	3.71537	4.06621	4.01258	4.01695
XP_035358804.1	2.94488		2.37914	2.60046	2.38536
XP_035358805.1	3.19507	2.74658	2.63923	2.58997			2.26545
XP_035358812.1	5.7573	5.34731	5.17146	5.19254	4.47166	3.8278	3.94679
XP_035358815.1	3.62296	3.24487	3.20202	2.77996	2.38922
XP_035358819.1	4.98274	4.14132	4.06588	3.91182	4.44705	4.16667	4.29636
XP_035358826.1	4.3324	3.69531	3.70044	3.49893	3.5131	3.32537	3.47625
XP_035358829.1	2.5432				2.5432
XP_035358830.1	2.84535				2.35879	2.47486	2.23935
XP_035358836.1	3.16083	3.16083
XP_035358838.1	6.12294	5.38365	5.25421	5.21018	5.45624	5.25554	5.44326
XP_035358840.1	4.46409	3.93875	3.25713	3.75958	3.57859	3.95818
XP_035358842.1	3.18236	2.72013	2.51778	1.90898	2.08611	2.39888	2.33009
XP_035358848.1	3.71164	3.30574		3.27268	2.87028	2.70823
XP_035358850.1	4.16026	3.59428	3.35811	3.11574	3.46706	3.40468	3.16953
XP_035358856.1	4.10278	3.4302	3.26342	3.47648	3.35426	3.31856	2.90553
XP_035358864.1	3.44666		3.2244	3.04933
XP_035358866.1	5.87051	5.32607	5.20262	5.10873	5.03802	4.8542	4.79084
XP_035358869.1	5.57322	5.10884	4.85834	4.84038	4.621	4.45873	4.5298
XP_035358876.1	5.37961	4.9031	4.77037	4.53292	4.45168	4.28305	4.28196
XP_035358877.1	3.65062	3.19786	3.0876	2.87142	2.76424		2.54123
XP_035358879.1	4.17067		3.80943		3.50368	3.41017	3.41594
XP_035358882.1	4.52152	3.54118	3.90235	3.35361	3.94882	3.55405	3.84749
XP_035358886.1	4.54253	4.17202	4.085	3.81465		3.12333
XP_035358887.1	5.31288	4.89501	4.69257	4.6427	4.11754	4.13516	3.84829
XP_035358891.1	5.38984	4.65803	4.55829	4.42817	4.76593	4.57978	4.60822
XP_035358915.1	4.44245	3.92972	3.65742	3.72216	3.55992	3.54669	3.3469
XP_035358919.1	2.6969	2.47407			1.91376	2.07089
XP_035358924.1	4.56893	3.80094	3.89454	3.73312	3.78439	3.74792	3.76361
XP_035358926.1	5.06915	4.54627	4.4834	4.232	4.12571	4.06759	3.97949
XP_035358927.1	4.97872	4.72378	3.81226	4.49039	3.21966	3.50515
XP_035358928.1	4.34398	3.975	3.79605	3.2566	3.10144	3.52078
XP_035358929.1	6.72699	6.26285	6.04025	5.98188	5.74621	5.59469	5.69419
XP_035358933.1	4.71878	3.96494	4.0408	3.80176	4.11651	3.75555	3.84617
XP_035358934.1	2.97453		2.41956	2.6508	2.11929		2.00505
XP_035358935.1	3.55171	3.13704	2.84162	2.53957	2.43242	2.71302	2.56009
XP_035358936.1	3.33806	2.81025			2.72326		3.00139
XP_035358943.1	5.18244	4.62099	4.46734	4.42272	4.42749	4.15266	4.13532
XP_035358947.1	4.34815	3.71889	3.59434	3.71368	3.60461	3.22518	3.35263
XP_035358948.1	2.91324	2.91324
XP_035358973.1	2.848			2.848
XP_035358977.1	2.92771	2.92771
XP_035358978.1	3.89995	3.27623	3.10271	3.28731	3.20011	2.48083	2.98266
XP_035358979.1	4.92017	4.33486	4.14314	4.18224	4.16313	3.93863	3.96515
XP_035358980.1	2.43996		1.94377		1.54656	2.18284
XP_035358981.1	3.94063	3.94063
XP_035358984.1	4.303	3.84709	3.57012	3.55359	3.49542	3.17987	3.05011
XP_035358986.1	4.41954	4.02189	3.7764	3.76483	3.00043	2.92554	3.32629
XP_035358987.1	4.51643	3.97892	3.85932	3.72437	3.77996	3.40264	3.34829
XP_035358988.1	4.10592	3.72359	3.72175	3.21357			2.75284
XP_035358989.1	3.72428	3.19593	3.45535	2.94287
XP_035358990.1	2.86792					2.56668	2.56709
XP_035358995.1	4.04143	3.68732	3.55149	3.41051
XP_035358996.1	6.80762	6.42341	6.31981	5.98669	5.50829	5.2402	5.33409
XP_035359010.1	2.44669		2.44669
XP_035359023.1	2.75159	2.42239		2.23127	2.11257
XP_035359028.1	3.26243		2.46489		2.55609	2.8907	2.60301
XP_035359031.1	2.81834		1.99009	1.91905	2.42549	2.02751	2.01924
XP_035359049.1	4.26	3.90664		3.62332	3.64662		3.17563
XP_035359051.1	4.39238			3.74616	3.87831	3.92275	3.50262
XP_035359052.1	5.09517	4.55903	4.272	4.26841	4.29447	4.16767	4.22016
XP_035359056.1	3.00762					2.75092	2.65716
XP_035359077.1	1.87836	1.87836
XP_035359107.1	2.17389		2.17389
XP_035359108.1	2.33935						2.33935
XP_035359121.1	3.6986	3.30326	3.14423	2.82679	2.96396
XP_035359127.1	4.4437	3.57194	3.11621	3.27898	3.82315	3.57678	4.01741
XP_035359128.1	2.73615		2.73615
XP_035359129.1	6.48865	6.01603	5.9219	5.84481	5.35564	5.13021	5.16578
XP_035359130.1	3.82853	3.09896	3.02243	2.77081	3.29354	2.69805	3.13808
XP_035359164.1	5.57242	5.03973	5.08636	4.97356	4.37703	3.96635	4.17176
XP_035359170.1	4.40907	3.80455	3.62221	3.48237	3.6827	3.50602	3.60469
XP_035359174.1	5.76026	5.07284	5.14473	5.0479	4.89869	4.82278	4.78262
XP_035359182.1	4.21754	3.7125	3.23256	3.56454	3.42359	3.25962	3.17499
XP_035359189.1	4.77876	4.36797	4.09527	4.13181	3.60068	3.36936	3.64591
XP_035359203.1	3.61372	3.10133	2.57135	2.71489	2.8412	2.9801	2.48521
XP_035359206.1	2.11764					2.11764
XP_035359208.1	3.04368			2.48006	2.90513
XP_035359230.1	4.67731	4.14192	3.67386	4.0582	3.9455	3.46471	3.76445
XP_035359231.1	4.00647	3.2642	3.2664		3.29232	3.35369	3.35174
XP_035359233.1	4.86685	4.07273	3.84828	4.07686	4.2675	4.06759	4.09996
XP_035359234.1	2.58079			2.58079
XP_035359236.1	5.46428	4.8498	4.74789	4.57195	4.74376	4.51753	4.58947
XP_035359242.1	3.06974	2.84188		2.37079	2.1887	1.95479
XP_035359244.1	5.10432	4.38306	4.49115	4.38833	4.28301	4.1452	4.15821
XP_035359250.1	6.50622	5.96328	5.95842	5.75959	5.38108	5.43745	5.46403
XP_035359253.1	4.06277	3.69684	3.1051	3.48362	2.79004	2.89394	2.93493
XP_035359254.1	3.1395	3.1395
XP_035359255.1	5.7858	5.24628	5.12245	5.15284	4.76759	4.62148	4.77247
XP_035359257.1	3.37049	2.92801	2.74005	2.85304	2.37506
XP_035359261.1	4.07416	3.40492	3.37361	3.32052	3.43093	2.98956	3.0766
XP_035359262.1	2.92018				2.92018
XP_035359267.1	3.69332	2.91267	2.99649	2.93386	2.99702	2.73355	2.86467
XP_035359271.1	5.33129	4.71402	4.6564	4.63251	4.51255	4.26689	4.36909
XP_035359272.1	3.48037	2.95712		2.61864	3.18355	2.24279
XP_035359273.1	5.90293	5.40877	5.32893	5.21072	4.79155	4.74032	4.7058
XP_035359274.1	2.47525				2.44829		1.25501
XP_035359280.1	3.2033		2.90802	2.53655	2.21735	2.4455
XP_035359282.1	4.12222	3.5873	3.3537	3.30797	3.33981	3.07214	3.23699
XP_035359285.1	3.97141	3.31283	3.41108	3.04801	3.05292	3.09314	3.09527
XP_035359295.1	6.04513	5.47606	5.38191	5.23411	5.21405	5.02751	5.10585
XP_035359296.1	3.79344	3.4136	2.85134		2.88174	3.17878	2.80762
XP_035359297.1	2.83859	2.47258		2.3552	2.2205
XP_035359298.1	4.90448	4.3921	4.00983	4.30638	3.94013	3.91971	3.90794
XP_035359299.1	4.34539	3.76269	3.64413	3.62835	3.45235	3.30741	3.45347
XP_035359300.1	5.7383	5.06187	5.17214	4.98328	4.85784	4.72683	4.79118
XP_035359311.1	4.68423	4.17569	3.98003	4.04305	3.74011	3.5064	3.60697
XP_035359312.1	3.55892	2.83405		3.46826
XP_035359313.1	3.67839		2.93499	3.00458	3.15448	2.82457	2.90427
XP_035359314.1	3.01682			2.82492	2.56967
XP_035359327.1	4.37785	3.2944	3.61603	3.43917	3.94391	3.43726	3.54355
XP_035359328.1	6.15712	5.66372	5.50809	5.38694	5.20055	5.04614	5.14323
XP_035359329.1	2.76762	2.47195			2.33822		1.853
XP_035359330.1	4.79096	4.5014	4.1024	3.87355	3.58671	3.29815	3.61181
XP_035359333.1	5.42395	4.65462	4.68575	4.55179	4.55391	4.67111	4.72804
XP_035359334.1	4.28169	3.82168	3.66794	3.64252	3.01051	3.2096	2.906
XP_035359336.1	5.89596	5.39102	5.25804	5.32305	4.90939	4.627	4.41226
XP_035359350.1	4.40939	3.73008	3.03399	2.97505	3.87177	3.68147	3.77999
XP_035359368.1	4.38698	3.89352	3.64515	3.57093	3.59077	3.28954	3.40916
XP_035359389.1	4.27846	3.03941	2.65018	3.42017	3.75514	3.47871	3.78618
XP_035359392.1	4.06904	3.67125	3.56687	3.43234			2.80418
XP_035359395.1	4.56778	3.98535	4.0835	3.77968	3.68986	3.18616	3.43519
XP_035359400.1	4.48515	4.12749	3.87311	3.7418	3.06974	3.14433	3.20298
XP_035359401.1	4.87066	4.33816	4.26757	4.26107	3.65384	3.7563	3.73937
XP_035359406.1	2.68406	2.41959		1.6211	2.12499		1.65509
XP_035359407.1	3.198	3.01982		2.53406		2.27609
XP_035359408.1	4.61194	4.20672	3.98377	3.98452	3.40314	3.04376	3.27985
XP_035359411.1	3.05223			2.66499	2.82309
XP_035359412.1	5.04048	4.42024	4.28657	4.25169	4.2652	4.11836	4.16749
XP_035359413.1	6.27409	5.62818	5.50206	5.42513	5.52102	5.43505	5.42614
XP_035359418.1	2.80606			2.80606
XP_035359421.1	3.43466		3.12172	3.14523
XP_035359423.1	3.80253	3.34829	3.16909	3.04509		3.18498
XP_035359432.1	4.32102	4.06228	3.5028	3.79359
XP_035359442.1	3.2647	3.2647
XP_035359455.1	3.02416			2.24197	2.80841		2.379
XP_035359464.1	2.63196	2.43908		2.18656
XP_035359471.1	4.82526	4.00415	4.20693	4.09583	4.07668	3.89053	3.9295
XP_035359482.1	4.17863	3.15588	3.25756	3.31014	3.66798	3.41671	3.40447
XP_035359484.1	4.88891	4.18876	4.03076	3.88926	4.29863	4.02305	4.11624
XP_035359499.1	3.96895		3.04364	3.10684	3.50505	3.2845	3.25547
XP_035359507.1	4.58963	3.99514	3.73272	3.59067	3.93099	3.76194	3.73001
XP_035359508.1	1.88931						1.88931
XP_035359518.1	2.45987	2.09293			1.38043	2.14755
XP_035359523.1	3.81546			2.9705	3.63993	2.78114	2.80301
XP_035359529.1	5.76542	5.05884	4.90699	4.77247	5.13849	4.95306	5.00393
XP_035359533.1	5.3792	4.79706	4.84423	4.77958	4.36382	4.13915	3.99208
XP_035359548.1	3.07111	2.59941	2.50903	2.36209		2.13634	1.95589
XP_035359555.1	5.92654	4.89756	5.11083	5.08077	5.44946	5.1181	5.01347
XP_035359556.1	5.87245	4.97575	5.27019	5.08404	5.03767	5.05084	5.08572
XP_035359561.1	3.82174	3.22032	2.93396	2.97105	3.19016	2.94635	2.87223
XP_035359564.1	2.84491	2.64842		2.40591
XP_035359569.1	6.39999	5.85522	5.47643	5.54075	5.59175	5.47884	5.65952
XP_035359575.1	4.41394	3.92368	3.75692	3.84757	3.14411	3.28747	3.16557
XP_035359576.1	2.85111			2.74385	2.05385	1.62447
XP_035359577.1	5.12375	3.07243	4.53815	4.4544	4.45712	4.30036	4.30481
XP_035359579.1	5.12895	4.78546	4.55802	4.45427	3.50981	3.37223	3.52596
XP_035359580.1	5.77669	5.3485	5.31031	5.13972	4.14242	3.99833	3.94324
XP_035359581.1	2.78761		2.6754			2.14495
XP_035359585.1	5.41679	4.79227	4.65082	4.5659	4.72647	4.523	4.49055
XP_035359586.1	5.39773	4.37667	4.41057	4.16023	5.22134	3.96682	4.00604
XP_035359587.1	5.01511	3.1989	3.43299	3.7522	4.66156	3.86075	4.6071
XP_035359588.1	4.92338	4.2414	4.00095	4.09712	4.20583	4.02886	4.23335
XP_035359595.1	3.66769	3.05846	3.00234			3.39846
XP_035359596.1	4.42175	3.98548	3.7163	3.60746	3.63359	3.24864	3.1495
XP_035359599.1	3.83057	3.46168	3.44461	2.61474	2.42991		2.61266
XP_035359602.1	4.24517	3.35679	3.51025	3.97701	2.96582	2.98159	2.84955
XP_035359603.1	3.80734	3.4142	3.31643	2.99317	2.80928		2.0812
XP_035359604.1	4.00625	3.02755	2.93246			3.90015	2.44384
XP_035359613.1	4.34286	3.6922	4.04305	3.31313	3.04747	3.1554	3.16298
XP_035359620.1	4.01641	3.3229	3.56315	3.18585	3.07762	2.84545	3.07686
XP_035359622.1	3.16903	2.99317			2.4365	2.33878
XP_035359627.1	4.24593	3.88603	3.01309	3.12707	3.40924	3.37136	3.42116
XP_035359630.1	2.71432	2.26338		2.33049	2.08124
XP_035359637.1	4.50718	3.65662	3.91997	3.99973	3.66597	3.38591	3.34982
XP_035359645.1	3.93699	3.53617	3.38097	3.34741		2.65621	2.11291
XP_035359648.1	5.29807	4.67919	4.42124	4.38673	4.56009	4.49743	4.5102
XP_035359651.1	3.88647	3.19595	3.14576	3.11438	3.23917	2.6694	3.08916
XP_035359653.1	4.97127	4.33917	4.50568	4.57992	3.02971		2.80642
XP_035359658.1	4.85088	4.38725	4.11267	4.071	3.91363	3.80122	3.86238
XP_035359659.1	2.91504				2.67382		2.5446
XP_035359662.1	3.34078			2.75083		2.77176	3.01578
XP_035359665.1	3.56448				3.28691	2.95883	2.91532
XP_035359669.1	2.86792	2.48001	2.25183		2.22383		1.95309
XP_035359672.1	4.71411	3.95159	3.88177	3.95206	4.11287	3.75142	3.88353
XP_035359676.1	3.17586		2.64999		2.59794	2.25276	2.67884
XP_035359681.1	5.45858	4.87433	4.71069	4.60613	4.67679	4.467	4.64369
XP_035359684.1	4.54389	3.98296	3.99065	3.89804	3.48715	3.24733	3.45318
XP_035359685.1	3.38823	2.80781	2.94058	2.55954		2.4358	2.46944
XP_035359693.1	2.46768				2.01724	1.98108	1.97207
XP_035359695.1	4.3755	3.96554	3.79045	3.6328	3.1284	3.20793	3.03338
XP_035359697.1	2.31404					2.31404
XP_035359699.1	3.02506	2.53854			2.74343		2.20401
XP_035359703.1	5.92506	5.41244	5.31666	5.23045	4.98299	4.73125	4.74573
XP_035359704.1	4.11691	3.73253	3.07518		3.50113	3.29513	3.13197
XP_035359705.1	3.1037			2.93309		2.61539
XP_035359727.1	4.49852	4.05964	3.89312	3.90607	3.24993	3.05408	3.10027
XP_035359736.1	2.90999		2.83892		2.08877
XP_035359741.1	3.7955	3.56491	3.00337	2.95878		2.8163
XP_035359743.1	5.27464	4.71956	4.32887	4.35036	4.64722	4.4208	4.32879
XP_035359749.1	3.11558						3.11558
XP_035359752.1	3.4641	3.4641
XP_035359762.1	4.87008	4.24162	4.03798	4.12659	4.28511	3.70044	3.90885
XP_035359768.1	3.71384	3.14548	3.22863	2.79567	2.89732	2.82561
XP_035359774.1	2.96344		2.83644	1.9866		2.13395
XP_035359775.1	3.16474	3.05419				2.51644
XP_035359785.1	4.77557	4.27869	4.12966	3.91795	3.86429	3.69513	3.82077
XP_035359793.1	4.01887				3.49496	3.86442
XP_035359796.1	5.38149	4.72206	4.68471	4.67792	4.62035	4.2971	4.48313
XP_035359798.1	7.01708	6.70152	6.18941	5.61561	6.30722	5.1502	6.09423
XP_035359805.1	3.80836	3.66252		3.26354
XP_035359811.1	2.98616				2.98616
XP_035359812.1	4.64315	4.18466	4.06494	3.6231	3.76792	3.4906	3.59145
XP_035359815.1	4.72966	4.01127	4.10466	4.10514	3.80164	3.74169	3.78413
XP_035359819.1	2.28603						2.28603
XP_035359820.1	5.34034	4.63117	4.41365	4.28049	4.70676	4.60495	4.60209
XP_035359823.1	3.58799	3.1805	2.95729	3.16164
XP_035359824.1	3.27467	2.59456	2.95724	2.28901	2.20817	2.0463	2.06281
XP_035359827.1	4.168	3.51196	3.55615	3.57173	3.14507	3.12467	3.1506
XP_035359832.1	6.06573	5.6453	5.3069	5.28031	5.20534	4.70105	5.06967
XP_035359838.1	5.69574	5.25496	4.95938	4.90464	4.80573	4.57503	4.63901
XP_035359839.1	3.78854			2.69021	3.39705	3.29035	3.08243
XP_035359843.1	1.71246						1.71246
XP_035359850.1	2.41832						2.41832
XP_035359851.1	3.72601	3.47891		3.17632	2.90744
XP_035359855.1	5.79021	5.06036	4.93252	4.99913	5.17632	4.94848	4.89032
XP_035359856.1	2.98957				2.57152	2.78062
XP_035359863.1	4.27596	3.85663	3.56936	3.42594	3.42095	3.17339	3.07438
XP_035359864.1	3.73089	2.95413	3.39912	3.21909	1.96542	2.1882	1.85763
XP_035359865.1	3.55083		3.01317		3.07405	2.91017	2.72021
XP_035359868.1	4.40468	3.75491	3.62847	3.83324	3.52741	3.35091	3.48139
XP_035359869.1	5.54396	4.99521	4.84723	4.58357	4.77347	4.59905	4.63597
XP_035359872.1	5.2141	4.41025	4.63806	4.53238	4.38865	4.27697	4.23239
XP_035359882.1	5.08117	4.5969	4.46795	4.45799	4.01595	3.70774	3.87295
XP_035359886.1	3.29334		3.13824			2.77087
XP_035359887.1	3.15764	2.76807	2.09255	2.66431		2.37782	1.43562
XP_035359888.1	4.01427	3.55728	3.31664	2.89927	3.32629	3.06934	2.75381
XP_035359893.1	5.43119	4.76282	4.5983	4.41774	4.81165	4.56754	4.64735
XP_035359896.1	3.28151			2.69846	3.01586		2.57458
XP_035359899.1	3.58892		2.9871	3.04088	3.25801
XP_035359901.1	3.87876	3.47844	3.07511	3.43522		2.80774
XP_035359905.1	5.31831	4.99474	4.90163	3.76904	3.59285	4.2966
XP_035359906.1	3.16788		3.16788
XP_035359917.1	2.73289	2.24551			2.39026		2.07558
XP_035359923.1	6.12555	5.57015	5.43247	5.3201	5.23656	5.11988	5.25445
XP_035359926.1	3.79376	3.3079	3.10995		3.04708	2.82531	3.04778
XP_035359927.1	4.24356	3.72885	3.09458	3.31721	3.56858	3.28369	3.50802
XP_035359930.1	4.12772	3.4837	3.58936	3.4537	3.22071	3.02865	2.96185
XP_035359931.1	5.89426	5.3534	5.35662	5.21598	4.81943	4.69486	4.70777
XP_035359940.1	3.48259		2.68077	2.76577	2.92277	2.67355	2.82394
XP_035359943.1	5.1929	4.77618	4.73209		4.24507	4.03415	4.14092
XP_035359944.1	5.51348	4.89528	4.81903	4.76373	4.73986	4.36254	4.65978
XP_035359945.1	3.41833		3.41833
XP_035359953.1	3.29288	3.12548	2.66858				2.20836
XP_035359955.1	4.83356	4.33007	4.19493	4.16741	3.78767	3.49414	3.85503
XP_035359958.1	5.20279	4.64146	4.29323	4.01816	4.48342	4.49926	4.37352
XP_035359963.1	5.26503	4.70575	4.59879	4.51664	4.51093	4.1771	4.12336
XP_035359964.1	3.09335	3.09335
XP_035359967.1	4.38135	4.2801	3.61781	2.93273
XP_035359970.1	3.46031	3.09802	3.08332	2.62457
XP_035359971.1	3.7314	3.3954	3.18261	2.31245		2.86905	2.63808
XP_035359972.1	5.34678	4.80179	4.62545	4.56689	4.49638	4.33216	4.42999
XP_035359973.1	3.64084		3.60599		2.52786
XP_035359974.1	5.01519	4.68075	4.17932	4.24032	4.13194	3.76669	3.56975
XP_035359975.1	4.73726	4.19551	3.93948	4.01064	3.96491	3.52852	3.86767
XP_035359978.1	3.27798	3.01149	2.36284	2.80564
XP_035359979.1	4.45653	3.49364	3.77424	3.5672	3.92325	3.65627	3.46904
XP_035359980.1	3.83585	3.42377	3.24625	3.24625		2.65917	2.3367
XP_035359982.1	3.77869	3.51884	3.28457	2.89174
XP_035359983.1	4.39983	3.18182				4.02148	4.11667
XP_035359984.1	5.61019	5.18597	5.04036	4.901	4.46975	4.21809	4.27268
XP_035359996.1	3.67872	2.72845	3.20841	2.91607	3.00758	2.41095	2.71738
XP_035359997.1	3.61373	2.99928	2.23812	2.95916	3.10958	2.19794	2.76536
XP_035360014.1	4.17278	3.63748	3.73474	3.43762	2.71144	2.91929	3.01414
XP_035360017.1	3.94456	3.6461		3.37218		3.09788	2.88413
XP_035360020.1	4.05717	3.50974	2.57462	3.03802	3.17499	3.31233	3.49922
XP_035360022.1	4.375	3.25042	3.82667	3.66294	3.62527	3.27066	3.65688
XP_035360025.1	3.664			3.664
XP_035360030.1	4.73412	4.32178	4.13232	4.11935	3.57442		3.44052
XP_035360031.1	3.65023	2.88586	2.69266	2.70638	3.17823	2.28845	2.99879
XP_035360032.1	3.53115		2.8122		3.0892	2.96967	2.76934
XP_035360033.1	3.48369	3.31783		2.98535
XP_035360034.1	3.87342	3.26665	3.53633	3.25334			2.59519
XP_035360035.1	4.62049	4.11514	4.10568	3.77515	3.59643	3.26956	3.62073
XP_035360037.1	3.77134	3.09388		3.25322	3.22873	2.73809	2.80166
XP_035360038.1	5.12584	4.62584	4.53928	4.40921	4.07405	4.00484	3.95985
XP_035360041.1	4.46057	3.91546		3.45185	4.00809	3.61031	3.55047
XP_035360042.1	2.85264	2.85264
XP_035360044.1	3.91243	3.79106	3.06423	2.92092
XP_035360048.1	4.01473	3.64459	3.13577	2.93423	3.47356		2.86455
XP_035360052.1	4.14433	3.79669	3.411	2.65591	2.87764	3.34242	3.22963
XP_035360053.1	4.90676	4.04187	4.21979	4.19451	4.12972	4.10096	4.05415
XP_035360058.1	4.59122	4.08318	3.95565	3.86005	3.62635	3.49488	3.51501
XP_035360065.1	2.76213					2.76213
XP_035360066.1	2.55942			2.55942
XP_035360067.1	3.76767	3.3038	2.61873	2.71177	3.06588	2.55771	3.14255
XP_035360068.1	3.57222			1.40564	1.87356	3.54757	2.02477
XP_035360073.1	5.77866	5.06845	5.07606	4.93607	5.01565	4.88101	4.99336
XP_035360074.1	3.82532	3.36532		3.1835	2.92728	3.06476	2.92265
XP_035360077.1	3.52879	2.98413	3.00458	2.91721	2.00647	2.32578	2.42246
XP_035360080.1	5.18515	4.74554	4.68686	4.62832	3.32325	3.39115	3.25878
XP_035360081.1	4.44052	3.89783	3.80532	3.65714	3.67344	3.24082	3.3594
XP_035360082.1	3.97757	3.25672	3.44059	3.46283	3.06837	2.86443	2.10537
XP_035360085.1	4.90955	4.3858	4.23449	4.03973	4.01928	3.92435	3.99631
XP_035360087.1	4.40269	4.26157	3.54029	3.28988	3.20211
XP_035360088.1	4.61064	4.03125	4.01841	3.90012	3.82762	3.45983	3.31513
XP_035360089.1	2.66977			2.45056	2.26785
XP_035360090.1	2.68837			2.4191	2.35307
XP_035360094.1	3.62887		3.15564	3.27098			2.98109
XP_035360099.1	5.37989	4.78865	4.54779	4.5642	4.62889	4.39018	4.59427
XP_035360100.1	4.89999	4.18421	4.20583	4.11076	4.19379	4.00621	3.97371
XP_035360101.1	3.64048		3.2285	2.25001	3.19179	2.63242	2.71234
XP_035360102.1	4.13871	3.59426	3.46869	3.16909	3.56025		3.2511
XP_035360105.1	3.71452	3.30952	2.94748	2.37616	2.95298	2.88455	2.55018
XP_035360111.1	1.51932					1.51932
XP_035360128.1	2.2349			2.2349
XP_035360134.1	5.06826	4.58469	3.75774	4.45536	4.26677	4.07463	4.14532
XP_035360135.1	4.58444	4.06565	3.92672	3.84576	3.70997	3.46577	3.51436
XP_035360137.1	2.57051	2.12388	2.37833
XP_035360142.1	3.46917	3.09667	2.73416	2.81423	2.59298		2.04309
XP_035360145.1	5.31203		4.89203		4.74998	4.52497	4.57305
XP_035360146.1	4.05319	3.555	3.4308		3.30287	3.09121	3.24917
XP_035360147.1	5.26771	4.6156	4.46175	4.4029	4.54412	4.42679	4.44716
XP_035360151.1	4.42625	3.97108	4.17785		3.09124	3.01469
XP_035360154.1	3.70765	3.50979		2.98362	2.66132	2.64838
XP_035360155.1	5.19273	4.75086	4.5351	4.52595	4.16206	3.90401	3.95994
XP_035360161.1	4.22225	3.45951	3.47535	3.37334	3.61521	3.28881	3.37725
XP_035360165.1	5.01745	4.40381	4.29669	4.20115	4.20232	4.11214	4.15198
XP_035360168.1	4.44056	3.8202	3.80107	3.66655	3.63596	3.49899	3.40185
XP_035360173.1	6.48421	6.05092	5.83977	5.86149	5.33842	5.14551	5.17287
XP_035360175.1	3.89149	3.62063	3.16244			3.06752	2.9968
XP_035360182.1	4.2216	3.87407	3.49744	3.307	3.38092	2.88301	2.92171
XP_035360184.1	3.52559	3.00268	2.87252		2.71785	2.55605	2.85758
XP_035360200.1	6.57537	6.07129	5.83689	5.62286	5.69996	5.46802	5.83368
XP_035360201.1	3.30893	2.99679			2.20033	2.45662	2.77763
XP_035360203.1	4.4111	4.08041	3.96934	3.60454		2.59623
XP_035360205.1	4.00316	3.44074	3.44259		3.29132	2.91285	3.24783
XP_035360206.1	3.73173	3.50646	3.33887
XP_035360213.1	4.09416	3.53112	2.80123	3.07247	3.30007	3.54057	3.241
XP_035360244.1	5.3412	4.75136	4.75163	4.6087	4.40506	4.27907	4.33195
XP_035360245.1	5.69482	5.06848	4.973	4.9668	4.90632	4.73383	4.7541
XP_035360261.1	3.56946	3.26799	2.74852	2.93813	2.44337		2.18173
XP_035360267.1	3.86856	3.47927	3.13912	3.17635	3.10894	2.32234
XP_035360282.1	3.16065				2.94372		2.7552
XP_035360289.1	3.15918				2.81008	2.53905	2.65409
XP_035360290.1	5.33474	4.75215	4.59689	4.46054	4.59824	4.39097	4.43091
XP_035360297.1	4.93098	4.39541	4.30096	4.07048	4.13123	3.67413	4.01883
[truncated: 426 more rows]

## Sheet: LFQ
ID	CK-1	CK-2	CK-3	T-1	T-2	T-3
XP_035351011.1		59622	49705	57550	46932	64566
XP_035351012.1	100640	106940	108830
XP_035351016.1	86777	81842	79031	78125	84033	75452
XP_035351017.1	581660	370440	485720	559930	626910	599610
XP_035351018.1	1440700	1457000	1545900	1987900	2000800	1871900
XP_035351019.1				7676.8
XP_035351021.1	1308000	1381400	1323800	1117600	1065300	1120400
XP_035351027.1	319820	353180	283040	550430	584090	532090
XP_035351029.1			111450	124540	169380	117740
XP_035351030.1	588930	548590	540150	566250	555530	531130
XP_035351031.1	24021
XP_035351036.1	182630		183030	142730	115370	146970
XP_035351040.1						5811.1
XP_035351042.1				46330
XP_035351043.1			27632
XP_035351046.1						47525
XP_035351050.1	3150000	3244500	3023600	1485800	1421700	1463200
XP_035351053.1	596010	585070	659420
XP_035351058.1	325030	363440	352880	301800	265050	235880
XP_035351059.1	907770	1016800	1007600	1583300	1515800	1618700
XP_035351060.1	618050	601670	624880	595410	429360	364020
XP_035351061.1	3968800	4021000	4309500	2868000	3015200	3079500
XP_035351062.1	133970	176960	171340	429150	424140	477970
XP_035351064.1		135230				109060
XP_035351068.1	615840	451900	500690	358180	265810	264230
XP_035351071.1	58443
XP_035351073.1	38687				55193	55239
XP_035351074.1	306740	302430		152700	133410	114230
XP_035351077.1					20832
XP_035351081.1	694570	732090	711280	670460	665590	540360
XP_035351088.1				106320		115110
XP_035351091.1	166240	145700			93746
XP_035351094.1				80692	95639	90587
XP_035351095.1	145450	114890	117860	166720	120530	121790
XP_035351096.1	111230	126770		137820	115020	151720
XP_035351100.1	97459	102260	113150	73802	92406	128410
XP_035351101.1				119340	106170	101530
XP_035351103.1					19192
XP_035351105.1					67334	68948
XP_035351111.1				107630	108840
XP_035351114.1	587240	542080		301800	311940	229850
XP_035351126.1			56511
XP_035351132.1		70317				33500
XP_035351133.1		50975
XP_035351134.1			37580
XP_035351140.1	1255100	1337600	1504200	1565900	1507500	1466600
XP_035351142.1	383160	381380	328570	617820	471760	478870
XP_035351143.1	81477
XP_035351145.1				164800
XP_035351148.1					24047
XP_035351149.1					44921
XP_035351154.1					27107
XP_035351155.1	51177	45228		88766	73805	69376
XP_035351156.1			10872
XP_035351158.1	201980	211320		176980	237950	230780
XP_035351159.1	5708100	5173100	5168000	2018700	2008000	1791000
XP_035351166.1	7848.5
XP_035351168.1	23384000	22677000	21377000	20376000	19943000	21018000
XP_035351171.1					69365
XP_035351172.1	2597100	2199400	2094300	2934900	2878600	2833100
XP_035351177.1		44801
XP_035351180.1				100450	96719
XP_035351185.1						38898
XP_035351186.1	328130	329380	399680	339790	360420	361920
XP_035351190.1	258510	207120	231350	241020	239830	215700
XP_035351194.1						29156
XP_035351202.1			16721
XP_035351208.1	4980400	5912100	5671900	6378300	6033300	6012900
XP_035351209.1					32813
XP_035351213.1	115820				92656	113250
XP_035351217.1			12468
XP_035351218.1	2599500	2316500	2166100	2857400	2810000	2839000
XP_035351223.1	4762800	4434100	4458000	4936400	4163400	4990500
XP_035351226.1	71432	91527			75208
XP_035351230.1	705570	844320	885390	383290	381210	341390
XP_035351232.1	263640	380770	368620	127700	90221	83876
XP_035351239.1		5717.3
XP_035351241.1	38397		39479
XP_035351244.1		39362	43415
XP_035351252.1	181070	220990	264660	163750	158780	217170
XP_035351258.1	245600	231720	220210	292610	246510	274700
XP_035351261.1	98022				40695
XP_035351263.1	467030	499630	446620	328960	290490	342320
XP_035351269.1		91927		171620	306990	192330
XP_035351272.1		13492
XP_035351280.1	3289400	2830900	2999700	1498900	1517200	1535900
XP_035351299.1	3940600	3193300	3095600	3191400	3153800	3207500
XP_035351300.1					69216	82872
XP_035351301.1			72345
XP_035351306.1			67511
XP_035351309.1	187920	146490	131670	159640	135120	141530
XP_035351314.1		30550
XP_035351315.1						183120
XP_035351320.1		42082		58013
XP_035351325.1			30017
XP_035351327.1						31103
XP_035351329.1				37160	31520	52353
XP_035351335.1	147210		192410	181230		168940
XP_035351367.1					23978
XP_035351368.1	208600	213320	228620	222040	184030	191980
XP_035351370.1			57847	46100
XP_035351387.1	7471.8
XP_035351393.1	3749500	3669500	3609000	3027400	2561700	2724100
XP_035351395.1	60429	56492	53820		63885
XP_035351397.1				58507
XP_035351399.1	3623600	3722100	3867700	2862000	2734800	2866300
XP_035351400.1						553.69
XP_035351419.1				25112
XP_035351423.1				5795.1
XP_035351427.1				85243
XP_035351428.1				9421.9
XP_035351429.1	340650	454460	491320	411060	497160	542580
XP_035351433.1					10074
XP_035351462.1		21560
XP_035351463.1	105370	68819			107890	109850
XP_035351467.1					11930
XP_035351472.1	25354
XP_035351477.1			66389
XP_035351480.1					12038
XP_035351482.1						7555.5
XP_035351492.1			13867
XP_035351509.1				59815
XP_035351510.1				66108
XP_035351511.1				215790	185610
XP_035351557.1						96782
XP_035351558.1			3626.6
XP_035351559.1				36086
XP_035351560.1				225690	226870
XP_035351561.1						17259
XP_035351562.1	432390	429040	471670	1159400	1167700	1379500
XP_035351563.1					123210	116270
XP_035351564.1	72792			89931	88896	132090
XP_035351567.1	1569500	1552900	1554800	1384100	1595200	1282900
XP_035351568.1						36454
XP_035351569.1				53484
XP_035351580.1	587790	774470	863910	993520	1029300	1012600
XP_035351584.1	65385
XP_035351588.1					62493
XP_035351589.1	45505	47814
XP_035351591.1	283530	396770	383280	399010	378070	421990
XP_035351596.1	312250	370450	289290	440020	539420	526540
XP_035351598.1	9711.5
XP_035351600.1						8450.6
XP_035351605.1	343650	365550	361250	498280	520730	533060
XP_035351607.1						26234
XP_035351611.1	2960500	2781200	2714200	1625700	1681300	1583600
XP_035351617.1				97646	88119	99453
XP_035351628.1	210800	70328		122290	152370	114770
XP_035351630.1	155930	141730	165680	170790	164620	138350
XP_035351637.1		46762	62854		31738
XP_035351638.1	13158
XP_035351640.1						54837
XP_035351641.1				21683
XP_035351644.1						8767.2
XP_035351646.1	232670	239900	255880	142700	167830	168680
XP_035351653.1	237980	181190		304470	308510	327390
XP_035351654.1					37069
XP_035351655.1				20161
XP_035351656.1	1310200	1408400	1560500	1073800	962820	979750
XP_035351658.1				18348
XP_035351659.1	1103200	1274900	1223300	1337200	1179800	1155300
XP_035351663.1	11646
XP_035351666.1				85025
XP_035351668.1	9504.4
XP_035351673.1	383640	404990	346490	734980	730890	803890
XP_035351674.1		9541
XP_035351675.1	402930	451260	306340	264610	293090	375770
XP_035351677.1	126530	127630	122410	142440	133390	124900
XP_035351678.1	33556
XP_035351683.1						13783
XP_035351687.1		71797
XP_035351688.1	114470	101740	136560	161070	161550	124720
XP_035351729.1	67924
XP_035351739.1	110460	87318	92353	91340	99396	106830
XP_035351741.1	99652	71506
XP_035351742.1			31321	49072
XP_035351755.1				8571.6
XP_035351760.1	1296500	1331900	1136600	758500	842010	826430
XP_035351773.1						10442
XP_035351774.1	2414300	2410200	2082700	1682300	1588400	1464600
XP_035351782.1	209980	284060	253090	423520	374540	418710
XP_035351784.1	2802700	2849600	2979600	1118000	1142300	1097000
XP_035351785.1		44613	43056		49356	56112
XP_035351791.1					4403.7
XP_035351795.1			127980	150610	179660	174090
XP_035351802.1		88010		131090	115460	140160
XP_035351803.1						22646
XP_035351811.1		279050		338670		265880
XP_035351812.1	143130	145340	115770		87137
XP_035351840.1						46103
XP_035351847.1						2980.3
XP_035351848.1	198570	145550	159610	63675		80575
XP_035351850.1			35144
XP_035351851.1		58390
XP_035351852.1		19965
XP_035351861.1		110710	119540
XP_035351864.1	184680	161650	197130	119420	119760
XP_035351865.1					17825
XP_035351867.1	118110	109040	119420	84440	80518	68440
XP_035351871.1			8992.3
XP_035351878.1				23731
XP_035351880.1	55451		61817
XP_035351882.1	665760	841460	938950	566880	621860	582080
XP_035351893.1		51151	46343		80709
XP_035351902.1	96443			110220	122310
XP_035351903.1						14477
XP_035351924.1			58329
XP_035351927.1		16277
XP_035351932.1				22211
XP_035351940.1	1137900	1082300	1201700	939840	854970	952540
XP_035351943.1		37992
XP_035351946.1		25885
XP_035351957.1		27127	27156		25373
XP_035351960.1				22729		20063
XP_035351961.1	324870	306760	318310	392790	432790	452020
XP_035351965.1		234910	235690	882230	560950	467670
XP_035351966.1		58210	67524	45806
XP_035351967.1	7889100	7367700	8074900	9457800	9641000	9859900
XP_035351980.1	3702600	3858200	3789700	4207700	4195600	4083000
XP_035351982.1						38039
XP_035351989.1	69150
XP_035351991.1		8788.1
XP_035352000.1	74803		82625		162170	139010
XP_035352003.1		35098
XP_035352006.1						36427
XP_035352007.1				23288
XP_035352014.1						10944
XP_035352017.1	4448400	4227400	4318600	6866800	7193800	7201100
XP_035352020.1						19963
XP_035352023.1					175270	177780
XP_035352024.1		1221.4
XP_035352025.1						15704
XP_035352029.1	778940	965220	520620	215550	230650	230960
XP_035352040.1		4011.7
XP_035352041.1					28202
XP_035352045.1	513570	682960	645700	328030	397080	346520
XP_035352046.1						9883.6
XP_035352047.1	520090	594570	757530	924590	840340	1162000
XP_035352050.1	1130400	1054600	953140	2073300	1899000	1841400
XP_035352051.1						42914
XP_035352055.1			26802
XP_035352056.1					125340
XP_035352092.1					31562
XP_035352094.1	2228400	1535700	1695200	418390	465800	476500
XP_035352098.1						19256
XP_035352099.1						31069
XP_035352100.1		15717
XP_035352102.1	205420	231660	348730	200800	206860	323570
XP_035352111.1			7982.2
XP_035352115.1	18325
XP_035352116.1	7433.6
XP_035352123.1	78908	57969	87869			103920
XP_035352125.1			41282
XP_035352127.1		63316
XP_035352128.1	107580	111250
XP_035352134.1	209160	155220		138290		110730
XP_035352136.1						67572
XP_035352137.1					6848.5
XP_035352146.1	475290	501540	462080	173360	151850	113960
XP_035352154.1		3791.8
XP_035352158.1			21994
XP_035352162.1	10648
XP_035352170.1	305220	280540	268560	268440	276830	251720
XP_035352174.1						44000
XP_035352189.1						40978
XP_035352230.1	208600	223420	250050		203080	241280
XP_035352231.1		91124	82942
XP_035352237.1						56744
XP_035352277.1	1114600	943960	813870	432770	390840	396840
XP_035352295.1	9554.7
XP_035352304.1	640940	731960	719230	533210	467690	574000
XP_035352335.1	148320	100550	119840	126240	139120	155040
XP_035352345.1				62092	54903
XP_035352351.1			9046.8
XP_035352360.1	70092	81013	91753	102930	108690	102110
XP_035352361.1					15221
XP_035352366.1		34193
XP_035352379.1	339470	344380	351020	239440	224100	225550
XP_035352384.1						2262.4
XP_035352397.1	2642500	2776700	2810600	2581200	2675000	2601300
XP_035352399.1				48730	49404	61556
XP_035352403.1		49171
XP_035352404.1						31371
XP_035352410.1	687170	623650	621260	895790	908740	829930
XP_035352411.1	1457900	1349000	1378400	1354000	1252000	1285600
XP_035352413.1	11117000	10418000	9668300	12365000	11248000	11316000
XP_035352414.1			58299
XP_035352417.1	50264		59851	24002
XP_035352423.1	107120	151680	105340	148930	124110	172610
XP_035352426.1	39989
XP_035352437.1					2703.1
XP_035352440.1	382630	389320	424060	902010	818120	970930
XP_035352441.1						32509
XP_035352442.1					17782
XP_035352446.1				40400
XP_035352449.1	315960	315710		379640	357920	347940
XP_035352451.1				10620
XP_035352452.1						48792
XP_035352453.1					19959
XP_035352454.1	1298500	1355400	1349200	1748000	1601900	1678300
XP_035352456.1	130810	182390		99583		96656
XP_035352457.1	127010				94548
XP_035352459.1	3662300	3285800	3261700	3474000	2969200	2862500
XP_035352461.1				13513
XP_035352462.1				30024
XP_035352466.1						51454
XP_035352467.1	776810	705160	699530	654580	714370	575360
XP_035352471.1	83472		102950	99055	90740	120170
XP_035352474.1		12055
XP_035352476.1	141370	96910	179190	83728	110840	57112
XP_035352478.1	578240	533250	520820	751090	887590	751220
XP_035352480.1	26575
XP_035352482.1						3922.4
XP_035352483.1	376870	361380	410630	407830	336910	353430
XP_035352487.1	1928800	1820300	1806800	2127900	1965900	1986200
XP_035352507.1	44306
XP_035352511.1	95526	75344	98289	41365		38458
XP_035352526.1		85835	125880			69395
XP_035352559.1	69877		63198
XP_035352600.1	157210	156890
XP_035352605.1		98692				95805
XP_035352621.1		4423800
XP_035352640.1	110150	217010	85290	161170	93805	95852
XP_035352656.1						23102
XP_035352670.1						13172
XP_035352703.1			67944
XP_035352706.1	1236800	1316200	1402000	1377600	1298400	1150700
XP_035352707.1	4337900	4651600	4528600	8352300	8469200	8459600
XP_035352714.1	410620	383510	470480	329430	403610	392820
XP_035352715.1	513110	713130	544760	975810	915580	815960
XP_035352716.1	119390	95914	121130	93119	100270	118920
XP_035352719.1	65381	61544		58484	54356	49423
XP_035352723.1					56720
XP_035352724.1			34157
XP_035352726.1		24940
XP_035352727.1	273850	181240	195950	262000	248790	224410
XP_035352730.1				52153	46645
XP_035352731.1				10085
XP_035352732.1		57494
XP_035352734.1			305500
XP_035352735.1				24396
XP_035352736.1						8822.5
XP_035352737.1				97650	82155
XP_035352744.1			19512		21720
XP_035352746.1			33609
XP_035352759.1						3250.8
XP_035352771.1	21778
XP_035352772.1	373060	316190	309430	385820	326510	291190
XP_035352780.1					3582.1
XP_035352781.1	1160300	1029400	1255300	1528700	1474900	1516500
XP_035352784.1					32336	43541
XP_035352789.1					66394
XP_035352790.1	267200	302680	268250	197400	141170	167810
XP_035352791.1		74166			78453
XP_035352794.1	909860	734610	644970	499930	566320	521690
XP_035352795.1						73879
XP_035352796.1			79513			83275
XP_035352812.1	2794.6
XP_035352815.1			47313
XP_035352825.1	174700	168010	181540	464640	388840	385010
XP_035352827.1	137140	116800	115350	181650	182150	185290
XP_035352832.1				45259		65876
XP_035352833.1				60875
XP_035352836.1	125580	116600			96918
XP_035352841.1			54417
XP_035352844.1	16656
XP_035352845.1		24835
XP_035352848.1		64436		64026
XP_035352854.1	98823	85817	97613	63645		79250
XP_035352858.1				87980	75175	113900
XP_035352859.1			19641
XP_035352860.1	667940	780510	764020	924810	810190	876920
XP_035352862.1						30780
XP_035352876.1		69468		79226
XP_035352878.1				13195
XP_035352880.1					5477.6
XP_035352881.1			26825	40599	64800	63166
XP_035352885.1	163060	111940	114170	125050	127550	153180
XP_035352887.1		101010		157010	127090	123650
XP_035352889.1			6619.5
XP_035352892.1	17858
XP_035352894.1	1117100	876850	959700	1395400	1564500	1395000
XP_035352895.1	458360	504950	569630	454990	398850	440740
XP_035352898.1						19883
XP_035352899.1			59616
XP_035352905.1					71254
XP_035352907.1	131410	117620	100440	151520	159650	132970
XP_035352914.1	4234900	4223900	4336000	4501600	4246500	4903500
XP_035352915.1	518940	414420	576580	566110	578840	598610
XP_035352920.1	341930	292390	351900	316820	282680	369510
XP_035352923.1	326060	281870	326520	289890	251980	259200
XP_035352924.1	24651			25051
XP_035352934.1						70278
XP_035352935.1						8936.6
XP_035352941.1	38455	44921	45354		77356
XP_035352946.1	3315000	3283100	3636300	4233800	4770400	4422700
XP_035352950.1						14490
XP_035352954.1	977330	1002100	1098600	1206200	1075700	1115100
XP_035352958.1					12307
XP_035352959.1	5200000	5829000	5184300	7569700	7261000	6695600
XP_035352960.1		143140	117030	161140	150990	135030
XP_035352964.1				18571
XP_035352965.1	181530	219880	235250	170550	122570
XP_035352968.1				96283
XP_035352973.1	224490	188130	234570	253290	216250	260690
XP_035352975.1		5327.8
XP_035352978.1	307270	290530	279020	262170	314760	229810
XP_035352994.1	31598
XP_035352996.1				35164	37616
XP_035353000.1	276730	212560	181730	239270	280050	243440
XP_035353005.1						6747.6
XP_035353007.1						20700
XP_035353012.1	83633	84409
XP_035353013.1				56169	63694	50857
XP_035353018.1						32464
XP_035353022.1						7900.6
XP_035353025.1	2917.2
XP_035353035.1		127780	118740		70134
XP_035353036.1					28038
XP_035353043.1	4623.9
XP_035353046.1		9225.1
XP_035353054.1				223870
XP_035353058.1	872890	870820	810620	755310	859110	879850
XP_035353059.1	1637100	1617500	1635200	2237600	2224300	2489500
XP_035353060.1	3018900	2919000	2861800	1896100	1810900	1984100
XP_035353064.1						34396
XP_035353066.1			23180	37689	21107	31653
XP_035353072.1	182410	165480	145780	229360	230760	182150
XP_035353074.1	758650	799640	777750	709430	776370	596750
XP_035353082.1	229920	292910	297740	361880	390600	364140
XP_035353086.1						33402
XP_035353090.1				185550	225510	272910
XP_035353103.1	3397000	2444800	2581200	119060	317440	139470
XP_035353109.1					37896
XP_035353110.1	295920	215590	236290	540670	480510	453430
XP_035353111.1	461290	491930	538370	596600	752670	850200
XP_035353112.1	190570	200700	219320	296210	253470	305760
XP_035353117.1	8820100	8368900	8421300	7601200	7191000	8146600
XP_035353118.1					18876
XP_035353123.1	361760	405360	361020	394260	421660	400230
XP_035353143.1						35705
XP_035353153.1		11574
XP_035353156.1					16329
XP_035353163.1	177350	148540	139010	154070	137930	171350
XP_035353171.1	232370	236730	277470	442330	334260	254530
XP_035353175.1	1552.2
XP_035353177.1					62556
XP_035353181.1	1698200	1715900	1542900	1358600	1282800	1438400
XP_035353185.1		91089
XP_035353189.1					33024
XP_035353190.1		70411
XP_035353195.1		48682	50056
XP_035353200.1				126210	144730	93468
XP_035353208.1	766560	768080	754110	1017800	1101800	1202400
XP_035353211.1				106160	76924	90076
XP_035353228.1			27041
XP_035353231.1				57251
XP_035353232.1	620810	570440	566640	680030	528700	489030
XP_035353258.1	629810	561630	522020	405750	382880	355300
XP_035353259.1			10282
XP_035353278.1			50973
XP_035353279.1			19790
XP_035353293.1		9709.8
XP_035353303.1			24996
XP_035353330.1					17332
XP_035353335.1	971470	941120	912790	472410	456140	479810
XP_035353342.1	786780	787290	692940	408060	439820	378600
XP_035353355.1					43356
XP_035353359.1		54217		53571	50035	47394
XP_035353363.1	151470	69309		116960	108660	112700
XP_035353373.1					2629.4
XP_035353375.1				105390	115770	113200
XP_035353381.1		20108	17922
XP_035353382.1	539090	567420	573350	552140	538510	343150
XP_035353385.1	34677	49025	43937		23493
XP_035353387.1	179540	164400	171880	151380	147480	115510
XP_035353392.1	108790	119700	180380		67239
XP_035353393.1	89232
XP_035353396.1	120780
XP_035353399.1				45282		49611
XP_035353401.1						44034
XP_035353403.1						14328
XP_035353406.1	1146700	1047400	1179500	854290	868940	917220
XP_035353414.1	405950	439000	448290	593740	507250	584340
XP_035353415.1					224590	182260
XP_035353422.1		136820	121690
XP_035353431.1		4939.5
XP_035353434.1	918460	723130	532020	983050	788930	1013800
XP_035353437.1					22290
XP_035353440.1				26454
XP_035353441.1				57760		58018
XP_035353447.1	456140	465070	471770	217360	167140	214450
XP_035353449.1						3518.4
XP_035353452.1	2477200	2618100	2512800	1808200	1647800	1514500
XP_035353472.1		69052	64455
XP_035353477.1				100750		103690
XP_035353480.1					64534
XP_035353494.1	114470	108120	117970			125310
XP_035353500.1	100620	109990			41833
XP_035353501.1	503340	277130	350420		149200	129850
XP_035353502.1	1014700	1196700	1185900	341940	340850	290350
XP_035353503.1		7865.5
XP_035353510.1					8839.3
XP_035353529.1						10640
XP_035353540.1	417590	505620	503280	201590	211880	186490
XP_035353563.1				10409
XP_035353566.1	623800	578250	624880	566850	474530	495970
XP_035353567.1		49313
XP_035353569.1				22070
XP_035353570.1		67644	66479	68686	73383
XP_035353576.1		104560				129850
XP_035353584.1	122130	147810	115360	180350	158900	166620
XP_035353587.1					29526
XP_035353588.1	336840	377070	376930	409480	415180	441970
XP_035353590.1					15965
XP_035353593.1						81004
XP_035353598.1	342620	352960	323980	175440	225820	201580
XP_035353615.1	189190	249570	227740	262950	286280	263880
XP_035353634.1	604590	656980	706380	380340	346440	337220
XP_035353637.1	133580	122750	136690	92463	107990
XP_035353640.1	38309
XP_035353645.1	164240	142770	112780	100300	125660	91792
XP_035353648.1	3918800	3681700	3705600	4121500	4343100	4329400
XP_035353650.1	415770		360520
XP_035353653.1	215370	248140	212670
XP_035353656.1		188700
XP_035353657.1	807900	923090	885610	851520	862170	825330
XP_035353659.1		171470	218100			119240
XP_035353661.1	10147000	10398000	9808600	5990100	5718700	6014900
XP_035353662.1						44156
XP_035353671.1	1090600	1161900	1161400	819870	686200	699240
XP_035353675.1			10152
XP_035353676.1				22543
XP_035353679.1		30826
XP_035353680.1				49388
XP_035353681.1	510580	489070	452210	492680	510070	473710
XP_035353688.1	581540	478890	486610	538680	564070	560480
XP_035353689.1	117980		98441	88929		67035
XP_035353692.1				45879	56146	58116
XP_035353697.1						18945
XP_035353702.1	3966700	3860500	4169700	4105100	4291300	4245800
XP_035353704.1			5006.8
XP_035353707.1	56972	55170	50460	54861	45514	61890
XP_035353708.1		42354
XP_035353709.1		1014500	1301600			619470
XP_035353711.1	49820
XP_035353715.1	77185	46893	61171	104430	59612	93336
XP_035353722.1	74389
XP_035353724.1			20259
XP_035353728.1					22767
XP_035353730.1	1100400	904700	910340	253980	343760	338160
XP_035353731.1	139840	201850	126280	144430	198050	251070
XP_035353732.1			16862
XP_035353733.1			114370	111930
XP_035353734.1	1062400	1014100	1124600	1100600	950530	1052400
XP_035353736.1	1879000	1801200	1671200	3056900	3128900	2968200
XP_035353737.1					5258.8
XP_035353738.1	632930	489280	574650	350700	235850	279200
XP_035353739.1	352360	413900	481030	594840	733690	690810
XP_035353740.1	749720	705640	729960	664820	705480	649440
XP_035353752.1	457010	540970	556840	513780	503280	544200
XP_035353756.1		9689.4
XP_035353757.1			6345.6
XP_035353767.1		616.24
XP_035353771.1	514860	408290	506990	961290	928990	838650
XP_035353772.1						62850
XP_035353774.1					37266
XP_035353780.1				50459
XP_035353782.1						12685
XP_035353783.1						27019
XP_035353786.1					54979
XP_035353792.1	268880	251460	227290	461540	408380	407470
XP_035353793.1		81409			108870
XP_035353794.1				125930
XP_035353795.1	81972	80025	94971	100750
XP_035353805.1	120780		106870
XP_035353808.1	135740
XP_035353811.1					23806
XP_035353840.1						3993.1
XP_035353846.1	210370	181910	145180	204240	252860	200930
XP_035353848.1				62382	70124	70852
XP_035353849.1				14579
XP_035353854.1	3903900	3666200	3512000	4583900	4454200	4644700
XP_035353855.1	181920		188140	145300	157440	158170
XP_035353856.1	51884		61805	71482	51589	60938
XP_035353862.1					19002
XP_035353863.1	107790				99269	94179
XP_035353864.1		68100	55288			91491
XP_035353874.1						21427
XP_035353876.1					126990	104310
XP_035353880.1		58500		66386
XP_035353883.1	49510		42032
XP_035353884.1	38218
XP_035353893.1		7739.7
XP_035353896.1	548590	546060	609910	562040	582930	567750
XP_035353902.1	162400	187900	151010	263370	218190	249800
XP_035353904.1	776720	721760	840380	989370	848420	810460
XP_035353909.1	138820	145380	148690	268040	232210	261430
XP_035353910.1	369140	358090	302630	244360		224630
XP_035353917.1					65806
XP_035353926.1	366410	385640	353820	349870	404900	416550
XP_035353930.1	452280	324790	332010
XP_035353934.1	96209	80856	71972	64757
XP_035353948.1						2053.8
XP_035353953.1	779980	844290	851050	951480	901250	803380
XP_035353954.1		13855
XP_035353965.1		80136		114320	124880	130400
XP_035353967.1						30423
XP_035353973.1	194030	247770	229080	263220	236780	232080
XP_035353981.1						82860
XP_035353982.1	7881.5
XP_035353986.1					26738
XP_035353987.1						51706
XP_035353989.1	315580	363710	325570	290340	292760	244630
XP_035353990.1	145570	151070	141590	191990	203700	174820
XP_035353992.1	192960	187300	199920	223700	170000	202470
XP_035353993.1		61295		51079
XP_035353999.1				147460
XP_035354001.1				45902
XP_035354004.1						37245
XP_035354006.1		36946
XP_035354018.1					6508.8
XP_035354019.1	441260	450440	540240	854980	639870	934830
XP_035354020.1	138090	140590	145450	87958	116530	123720
XP_035354021.1	622640	545080	609230	891610	858960	856540
XP_035354024.1		134240		90075	98962	91817
XP_035354028.1	1588000	1347300	1428700	1232500	1271000	1244600
XP_035354029.1					49843
XP_035354031.1				72618		73128
XP_035354033.1					37191
XP_035354035.1			19842
XP_035354039.1	1767000	1828400	1985500	1518500	1526200	1421700
XP_035354040.1	60846	114920	138230	101700	84168	78301
XP_035354041.1						53301
XP_035354046.1		72387		127730		110990
XP_035354048.1	144030
XP_035354054.1						51626
XP_035354057.1	72211	56730	65243	59347	57959
XP_035354058.1			43170
XP_035354063.1	115300	86966	90321	49088	64820	59107
XP_035354069.1	28298	38702
XP_035354071.1				119380	151430	148280
XP_035354079.1						82407
XP_035354081.1			11093
XP_035354082.1	4449600	4374300	4462100	6262200	6054200	6202100
XP_035354086.1		5957.1
XP_035354088.1			65820
XP_035354090.1		156850
XP_035354097.1	4747.3
XP_035354098.1	77427		64686
XP_035354108.1			68824		65731
XP_035354109.1						52881
XP_035354110.1						63349
XP_035354116.1						8652
XP_035354122.1		129970	135870	169160	184520	174210
XP_035354124.1	136410	122180	122760	153600	133470	146670
XP_035354125.1	584690	483210	534660	396970	367720	363530
XP_035354126.1	698480	669540	585850	493400	499780	471760
XP_035354139.1						48832
XP_035354147.1						23762
XP_035354148.1		5497.1
XP_035354152.1	24617
XP_035354153.1		46014	59863
XP_035354154.1			63589
XP_035354156.1	13723
XP_035354167.1	1128000	832920	1274700	579460	597040	903900
XP_035354169.1	1298600	1201800	1284000	1126900	1118000	1223900
XP_035354184.1	1022100	1524200	1387400	606470	766250	684960
XP_035354198.1				20657
XP_035354210.1					55595
XP_035354233.1	409250	404380	425550	276070	265390	245180
XP_035354241.1					61454
XP_035354243.1	3583100	3525200	3601300	3897300	3990900	3954300
XP_035354246.1	29647
XP_035354250.1	400270	450580	310970	298120	240620	273230
XP_035354254.1	377250	347860	429200	493150	581070	553230
XP_035354259.1	30054	44331		45550
XP_035354263.1	6113.3
XP_035354267.1		9908.5
XP_035354272.1	2399300	2468800	2564700	3524400	3790100	3633500
XP_035354277.1						14472
XP_035354286.1				30395
XP_035354319.1	832130	736370	737230	312080	230790	277040
XP_035354320.1	40380		58943		41060
XP_035354321.1		99316	101770	191880	202270	212830
XP_035354329.1					12753
XP_035354366.1				88348
XP_035354372.1	142370		150990
XP_035354387.1				101110	123720	107310
XP_035354395.1	80039
XP_035354398.1	23884
XP_035354418.1	96898	98769	105310	122960	109220	133920
XP_035354431.1						5669.6
XP_035354440.1						25347
XP_035354497.1						16020
XP_035354524.1					71162
XP_035354526.1	455070	438740	420110	441620	475810	599970
XP_035354527.1			16209
XP_035354528.1	1373000	1373200	1384600	1738300	1670000	1715800
XP_035354529.1				50555	48537	49071
XP_035354530.1			7903.9
XP_035354533.1	58749			93204
XP_035354534.1	1635200	1486400	1411200	1285200	1219100	1246000
XP_035354543.1						23863
XP_035354576.1	356080	383930	471810	279310	299010	241260
XP_035354578.1					35769
XP_035354579.1						29759
XP_035354597.1			110440	98391	111850
XP_035354606.1			92944
XP_035354638.1	92175	86110	95453	130960	116950	122760
XP_035354650.1	328580	341380	430030	595660	574830	793360
XP_035354652.1	112430	118620	124400	107380	106600
XP_035354658.1	95456		81130
XP_035354659.1				4849.9
XP_035354662.1	267120	194580	212240	380710	325910	359130
XP_035354663.1	47819
XP_035354677.1	456760	406150	442810	688020	709170	775920
XP_035354691.1		5821.5
XP_035354695.1	1233800	1200600	1169000	1330800	1336500	1310200
XP_035354696.1	353220	329790	393120	418010	505300	443030
XP_035354697.1	3565800	3975100	3623200	2823300	2750300	2776000
XP_035354701.1						52299
XP_035354703.1				78197		76077
XP_035354706.1	20557
XP_035354709.1						53700
XP_035354712.1	539280	711930	723470	302890	322940	402890
XP_035354717.1	3121500	3141800	3162400	2317300	2211700	2301100
XP_035354724.1	1455700	1425100	1492400	865270	1017600	902450
XP_035354727.1	859050	653280	668410	767980	819350	776360
XP_035354728.1	76833	77508	91562			60431
XP_035354732.1	2732800	2625700	2744600	3744200	3306600	3547700
XP_035354734.1		12464
XP_035354736.1		38040
XP_035354740.1					159410
XP_035354741.1	13502
XP_035354742.1	581210	448680	370990	599890	680810	606320
XP_035354744.1					118930
XP_035354748.1	248250	258780	231980	119770	172990
XP_035354752.1					39270
XP_035354757.1	271410	317630	269060	284350	251450	231370
XP_035354758.1		57227
XP_035354760.1					109810
XP_035354801.1						11918
XP_035354803.1	965100	840240	991110	1199400	1219700	1374300
XP_035354806.1		81299		66433	62163	52758
XP_035354810.1						11766
XP_035354823.1					46474
XP_035354827.1	3890400	4251200	4029300	728920	680170	620570
XP_035354832.1					13064
XP_035354833.1		53359	74732		79892	91838
XP_035354834.1	2179700	1894900	1969300	958730	817930	1033400
XP_035354835.1						19177
XP_035354837.1				96263	89412	102930
XP_035354844.1	97535	107780	102630	131310	77941	82464
XP_035354847.1						90574
XP_035354850.1	142600		124010		178530	179800
XP_035354860.1				10315
XP_035354861.1						32246
XP_035354862.1						21743
XP_035354864.1					58217
XP_035354869.1		80815
XP_035354871.1	904980	1161000	983100	433140	419960	384030
XP_035354883.1						15949
XP_035354916.1		157980
XP_035354918.1					1671.9
XP_035354931.1		7683.3
XP_035354940.1				8681.9
XP_035354945.1		20522
XP_035354952.1					22728
XP_035354960.1	695970	711140	645950	555090	502640	534690
XP_035354974.1				3785
XP_035354978.1	71783	77234	70748	101300	123560	91279
XP_035354979.1					8793.9
XP_035354981.1			64079	91569		73503
XP_035354985.1					15431
XP_035354986.1	891780	864110	901390	797480	745980	764030
XP_035354992.1			18077
XP_035354993.1				30313		33126
XP_035355001.1	163750	158040	176150		257270	178690
XP_035355008.1						84407
XP_035355018.1	249260	174180	203610		141220	166380
XP_035355023.1	188660	252520	206680	232370	286410	289660
XP_035355026.1	391340	336730	353190	460120	450390	421590
XP_035355031.1				8693.4
XP_035355036.1						17234
XP_035355041.1				20283
XP_035355044.1	81653	97232		100730	107730	118230
XP_035355045.1	139640		119900
XP_035355046.1	118280	113300	134720	115240
XP_035355056.1				97218	95378	111900
XP_035355059.1	744350	785180	740200	800200	866820	882650
XP_035355060.1	50810
XP_035355061.1				21921
XP_035355067.1	378990	412820		321420	391850
XP_035355069.1	680180	668370	610320	573080	641650	624580
XP_035355075.1						29817
XP_035355077.1			98859
XP_035355078.1		32128
XP_035355080.1						11088
XP_035355082.1			29951
XP_035355084.1	69084	69838	67476
XP_035355085.1					10127
XP_035355091.1			91103	91282
XP_035355099.1	211190	223920	170200	169190	207350
XP_035355101.1	243200	195320	232080	157910	142460	177270
XP_035355103.1	138740	145550	156170	162120	163760
XP_035355104.1						55151
XP_035355105.1		24122
XP_035355108.1						33094
XP_035355111.1	1010200	1120500	1324600	546750	528620	493830
XP_035355113.1		14261
XP_035355114.1	2087100	2060600	2230000	2023900	2181800	2209200
XP_035355120.1				18265
XP_035355121.1		21819
XP_035355123.1						63607
XP_035355124.1					10743
XP_035355127.1						55210
XP_035355132.1	1179800	1030900	1181100	1238900	1235800	1274200
XP_035355134.1	2355400	2356500	2468000	2572200	2710900	2686700
XP_035355137.1	169000	180940	180830	200860	272640	213490
XP_035355138.1				100190	111350	99809
XP_035355145.1		78921
XP_035355158.1	943430	781730	854980	546410	534740	557390
XP_035355159.1	64225	54328		192880	136250	134060
XP_035355179.1					35121
XP_035355187.1			78247
XP_035355190.1		3279.5
XP_035355207.1	111220	119570	142910	110320	115570	100850
XP_035355231.1			91490	104410	132510	144660
XP_035355237.1				11773
XP_035355239.1					58628
XP_035355242.1		67680			96095
XP_035355248.1	425690	351410	354960	202140	204480	208160
XP_035355249.1	243840	183630				97877
XP_035355250.1	67380	64961	75545	62208	60776	63099
XP_035355254.1	514750	448620	464770	374450	475880	348850
XP_035355263.1	6694500	6840600	7116000	2982300	3202800	2872700
XP_035355266.1	55270	98046		166940	123560	138280
XP_035355269.1	934540	1075400	1070400	763710	783900	870330
XP_035355277.1					21551
XP_035355287.1					105750	105410
XP_035355291.1				10654
XP_035355293.1	21947
XP_035355297.1	2118500	2298500	2121900	798620	802240	745990
XP_035355300.1			40978
XP_035355302.1						29471
XP_035355306.1						61395
XP_035355310.1	132940	162080			172990	150060
XP_035355312.1	768870	663960	810380	607880	650810	625760
XP_035355313.1	25590	27265
XP_035355315.1	536850	523570	564310	773870	788160	760360
XP_035355319.1						23266
XP_035355320.1				23417
XP_035355321.1			37797
XP_035355322.1		37963
XP_035355323.1	55426
XP_035355327.1	194960	171500	204520	294880	332050	300310
XP_035355328.1					27687
XP_035355331.1	194690	167370	188000	169390		170550
XP_035355334.1	18397
XP_035355336.1					47733
XP_035355339.1	1826600	1435000	1437400	457280	355630	419500
XP_035355342.1						19901
XP_035355344.1	3485500	3580000	3425500	3440000	3723200	2849200
XP_035355347.1	213510	323120	321530	402310	355130	348490
XP_035355351.1	7534600	7821100	7914100	8551800	8476400	8216700
XP_035355353.1	290750	255330	334540	209420	124160	158640
XP_035355355.1	184360	163660	169170	200260	150600	208540
XP_035355358.1	543570	606230	545370		218700	273890
XP_035355361.1		201190	152430	164630	214320	183570
XP_035355367.1			75085		93736	95095
XP_035355370.1	2416700	2500200	2647000	3388500	2846300	3164200
XP_035355373.1		129320	123780	203990
XP_035355375.1			25271
XP_035355376.1	116660	118030	136720	162210	176270	182940
XP_035355382.1						20462
XP_035355384.1	322270	339180	340640		80902	93035
XP_035355395.1						9006.2
XP_035355401.1	251960	274130	252470		122980	148840
XP_035355402.1	12698
XP_035355420.1					29350
XP_035355424.1	911780	803550	810760	1008300	1100900	1041000
XP_035355427.1	798390	740340	841380	862280	877510	823540
XP_035355445.1	31927
XP_035355448.1		3995.7
XP_035355451.1	57966
XP_035355453.1	815540	736060	646470	568860	626970	673090
XP_035355465.1	177820	198410	239730	299220	276020	276870
XP_035355478.1	84953			374050	815580	359220
XP_035355481.1					54065
XP_035355484.1	227580	228260	211730	233680	231020	230950
XP_035355493.1	223390	221960	208000	308850	325370	251240
XP_035355496.1	76777		99662		78112	76278
XP_035355498.1	369450	298950	293940	494390	472790	459410
XP_035355499.1	3368
XP_035355501.1	529700	406530	433700	191790	237030	212950
XP_035355503.1						22846
XP_035355506.1	271350	278520	278700	113850		89815
XP_035355510.1	13082
XP_035355513.1						7512.4
XP_035355515.1		21323
XP_035355516.1		7429.6
XP_035355517.1	1535800	1283000	1113300	2012000	2115500	2376900
XP_035355521.1				120030	133470
XP_035355523.1		20258	39188	48469	46852	59273
XP_035355533.1	550640	633630	606780	777190	831210	820020
XP_035355535.1	18468
XP_035355546.1						28116
XP_035355549.1	1434800	1397000	1306600	1089300	1098900	1104200
XP_035355550.1	147400	125340	120350	132540	131680	130310
XP_035355554.1				17236
XP_035355555.1	1424300	1441800	1216900	975120	871060	1193400
XP_035355556.1			5651
XP_035355565.1	240990	207120	194730	253860	246530	251880
XP_035355568.1	150950	150690	160970	203850	138700	187860
XP_035355574.1	20324
XP_035355592.1						6145.7
XP_035355593.1	136150	458060			132080	126230
XP_035355594.1						26939
XP_035355595.1	101700	99388	155630	176010	179040	180610
XP_035355598.1	245080	183550	222920	184950	251400	199920
XP_035355600.1						27513
XP_035355604.1	599340	526340	575320	542680	553630	540420
XP_035355605.1			93332	104880	101010	107920
XP_035355616.1		100050	79547	83308	166710	184160
XP_035355617.1			8367.1
XP_035355618.1				63896
XP_035355622.1		7660.6
XP_035355624.1	347700	308870	341330	408530	436600	385700
XP_035355626.1						85027
XP_035355627.1	1182200	1095800	1233700	1153200	1003200	1169500
XP_035355639.1	43588
XP_035355659.1	88751		105590	71092	77329	61077
XP_035355661.1						64015
XP_035355662.1	552240	625030	613590	250400	357680	300910
XP_035355674.1	335500	271310	293760
XP_035355680.1				37596
XP_035355681.1	174700	200390	181040	109760	119330	116110
XP_035355685.1					13880
XP_035355690.1			19349
XP_035355695.1	361800	467550	365050	794140	823550	717190
XP_035355697.1	865770	837860	723510	572050	598160	665640
XP_035355700.1						17053
XP_035355701.1	224550	252950	269730	265580	202260	207190
XP_035355702.1				41807	45533
XP_035355706.1					15752
XP_035355710.1			44670	49861
XP_035355712.1	479030	497480	549190	454600	423180	391760
XP_035355714.1	1029300	841130	859920	1234400	1615200	1279200
XP_035355718.1			21498
XP_035355721.1	134240	120120	115840	151060	146010	156550
XP_035355722.1	1582300	1552300	1643700	1350500	1348400	1228300
XP_035355726.1	479070	491470	475830	300880	334010	324790
XP_035355727.1	39063
XP_035355728.1		7758.4
XP_035355729.1			25520
XP_035355730.1	508600	581360	627680	361330	433370	355040
XP_035355731.1	163890	182720	163520	170730	185410	173960
XP_035355738.1				42438
XP_035355739.1	11333000	10694000	11750000	12163000	11554000	12201000
XP_035355743.1	160000	166620	166330	164810	165940	126310
XP_035355746.1				33890
XP_035355748.1	146940	154790		161300		159820
XP_035355751.1	282800	279700	426680	625860	574270	620690
XP_035355752.1	652110	583700	751580	713990	830130	923360
XP_035355753.1	587880	588500	543970	855020	884470	880160
XP_035355762.1	135370	153020	144700
XP_035355765.1	1449500	1456600	1453900	2246100	2419000	2277800
XP_035355768.1	86640	69107	96776	56115
XP_035355770.1		29072	38145			38549
XP_035355772.1	488780	360910	321260	633160	695360	633680
XP_035355773.1	1115500	1166800	1479200	1166500	1043900	1024400
XP_035355774.1	3049600	2676400	2714800	4357000	4012200	4147100
XP_035355789.1						17653
XP_035355799.1				12014
XP_035355807.1	55495
XP_035355813.1		18032
XP_035355823.1			77629
XP_035355825.1						13200
XP_035355828.1	85268			66826		62455
XP_035355830.1			39899		61431	53972
XP_035355832.1					2458.2
XP_035355855.1	3518800	3181700	3744300	1638500	984460	1175100
XP_035355861.1			11879
XP_035355864.1			4986.1
XP_035355869.1	18852
XP_035355873.1						23762
XP_035355878.1	164780			219070	200030	181470
XP_035355879.1	546610	505670	359390	479050	536250	504650
XP_035355880.1		269700
XP_035355882.1	285220	320770	300870	252780	289080	250570
XP_035355887.1					16222
XP_035355889.1	70003
XP_035355894.1	129470	120070	119920	196790	201870	210150
XP_035355895.1	34280	39151		51243
XP_035355896.1					134100
XP_035355901.1		97139
XP_035355903.1	41705		31027		24834
XP_035355909.1						32170
XP_035355914.1	124740	137650	149040	149480	148220	176850
XP_035355918.1	431560	355920	437310	317030	342930	402950
XP_035355923.1					13831
XP_035355927.1						46977
XP_035355928.1					50915
XP_035355930.1					80532	61421
XP_035355931.1						46474
XP_035355935.1	409870	453990	452270	437940	415920	323150
XP_035355938.1						75432
XP_035355941.1		97694	118430	113620	112460	124160
XP_035355946.1	206430	163530	198200	195410	167820	180440
XP_035355950.1	3336000	3192400	2947900	3855700	3574700	3775400
XP_035355956.1		7407.2
XP_035355958.1	84617	77712	86539	82497		98192
XP_035355959.1						22328
XP_035355965.1					49344
XP_035355971.1				28975
XP_035355973.1				9787.2
XP_035355974.1	263260	259370	187110	229310	207130	210080
XP_035355975.1	205780	167330	158170	170260	215590	212610
XP_035355979.1	513400	416330	404130	597630	626220	575890
XP_035355980.1						84569
XP_035355981.1				165660	187090	139440
XP_035355982.1						5413.3
XP_035355983.1						7447.7
XP_035355986.1				128830
XP_035356002.1	49617
XP_035356006.1						13338
XP_035356028.1					40651
XP_035356030.1			105690
XP_035356044.1			10915
XP_035356061.1		121870		98135	87103
XP_035356064.1						65769
XP_035356065.1					117820	123800
XP_035356066.1	99265	107340	105620
XP_035356067.1	56219
XP_035356071.1	804820	977460	923320	463470	467590	454970
XP_035356088.1	125210	110380	108750	126040	110330	101560
XP_035356094.1		257590	286850
XP_035356100.1					3977.6
XP_035356103.1	422780	316780	366530	156120	114170	125110
XP_035356112.1					88178
XP_035356117.1					77950
XP_035356120.1						322340
XP_035356128.1	67283
XP_035356129.1	5335400	5500000	5232200	3514000	3410500	3538500
XP_035356149.1	1970700	1771500	1953900	2196500	1999500	2052000
XP_035356153.1	67756		80508	38237	39659
XP_035356155.1	64307	61425		65614		72685
XP_035356165.1				16428
XP_035356172.1	61308
XP_035356184.1					34722
XP_035356194.1	110540		103700	89966	104460	90733
XP_035356196.1		33965	45068	39450
XP_035356198.1	1255900	1018000	1086600	1381700	1376200	1387300
XP_035356203.1	142260	138980	143650	149760	160310
XP_035356206.1	10564000	10715000	9778100	13491000	12700000	12894000
XP_035356208.1					52866
XP_035356209.1		194030		264400	297680	285590
XP_035356217.1			49068
XP_035356221.1	141410	127760	142340
XP_035356223.1						19264
XP_035356225.1	102600
XP_035356226.1	111550	88711	81042	149360	146260	174150
XP_035356231.1	4422800	4353600	4357300	3435800	3225100	3438400
XP_035356241.1						22901
XP_035356245.1	4151000	4102200	4026200	2928300	2809800	2903100
XP_035356247.1					29334
XP_035356249.1	917460	943250	879980			104930
XP_035356251.1	9572.9
XP_035356256.1	1470300	1361400	1403400	1462800	1309100	1505300
XP_035356259.1		12608
XP_035356274.1				15182
XP_035356280.1		26422
XP_035356283.1	2692300	2663400	2527500	1192400	1118000	1018900
XP_035356286.1	11080
XP_035356290.1			13114
XP_035356291.1	442370	497070	493400	573400	526260	488270
XP_035356292.1	2934700	2979000	2966800	2900400	2733800	2879400
XP_035356293.1	743150	885490	918940	1134700	1127200	1113500
XP_035356298.1	417420	307730	301940	336110	334530	285670
XP_035356313.1	4892
XP_035356316.1						47190
XP_035356327.1	93265
XP_035356331.1	46949				38543
XP_035356332.1	2211400	2144400	2191900	3725400	3449200	3440100
XP_035356333.1		101540	73801		84450
XP_035356334.1	180740	122750	161510	121970	97544	117630
XP_035356335.1	138830	136660	131250		76343	52638
XP_035356338.1			40002	66506	62756	57525
XP_035356346.1	190030	217360	161930	246370	240760	185410
XP_035356347.1	295940	340600	362460	338530	380200	367900
XP_035356349.1				8023.8
XP_035356357.1	369130	417650	352000	375920	413700	412730
XP_035356360.1	1938800	1392800	1533700	1544000	1515900	1448400
XP_035356361.1						45158
XP_035356368.1					39741
XP_035356370.1	103620	95097		90088	70546	60513
XP_035356371.1	1224800	1444900	1491000	1343000	1373700	1547800
XP_035356379.1	215860	239710	211430	115510	110390
XP_035356385.1					48403
XP_035356386.1	570880	640170	786960	685230	737790	701670
XP_035356394.1	950080	939190	1071600	1050500	1070400	944110
XP_035356405.1				46132
XP_035356406.1		21407
XP_035356410.1	98009	108340	97735	96806		70698
XP_035356411.1				21831
XP_035356412.1		12900
XP_035356423.1						23961
XP_035356435.1	1407100	1288000	1273600	1813900	1961400	1937200
XP_035356436.1	522770	523050	538330	422950	452430	578430
XP_035356444.1						2970.7
XP_035356445.1		56924
XP_035356446.1	140070	254130	236640	168700	186860	167770
XP_035356448.1	339200	400440	374950	431030	429270	428640
XP_035356449.1	304780	278560	270050	159630	213450
XP_035356450.1				120240	106380	86162
XP_035356471.1				153200	170010	158270
XP_035356473.1						22817
XP_035356475.1					11255
XP_035356476.1	41220	35376	49821		35351
XP_035356478.1	946750	985650	965890	1001200	978690	980620
XP_035356481.1				83808		72341
XP_035356486.1			28077
XP_035356487.1			13233
XP_035356491.1		46841	41853
XP_035356494.1			9377.1
XP_035356503.1					21726
XP_035356505.1	233210	142380	182160	301960	403890	346430
XP_035356506.1			13614
XP_035356508.1	428240	493070	436390	478850	562900	535050
XP_035356511.1						19116
XP_035356513.1		21189
XP_035356521.1	464290	451980	435580	249630	296580	306360
XP_035356525.1			28472
XP_035356538.1	1215700	1240600	1197600	681050	623630	650750
XP_035356539.1	4553600	4715800	4581500	5503100	5163900	5841200
XP_035356544.1				33075
XP_035356545.1						7514.8
XP_035356555.1		71851				44393
XP_035356556.1		92305	98415		57565
XP_035356557.1						11981
XP_035356558.1				136990	162290	151000
XP_035356559.1					40376
XP_035356562.1				36461	76134
XP_035356563.1						126830
XP_035356570.1		230500	251300	238020	176470	233440
XP_035356578.1						19661
XP_035356592.1			8814.7
XP_035356600.1	427890	294060	303550	220370	254670	250380
XP_035356605.1					16078
XP_035356611.1	3114700	3292100	3285700	1145900	1167500	1114000
XP_035356626.1	907850	961590	878190	566150	502140	550580
XP_035356627.1	188080	220250	213260	176640	222150	276980
XP_035356636.1					11738
XP_035356639.1						33148
XP_035356647.1						9859.2
XP_035356649.1			15146
XP_035356650.1	149190			106310	86027	130910
XP_035356652.1	267740	286420	185960	198140	220660	197660
XP_035356653.1	191780	186510	210220	421480	372860	457890
XP_035356660.1	238630	255740	257460	351930	364960	294820
XP_035356662.1		36134
XP_035356667.1	1001700	856240	691010	1278500	1100400	1209900
XP_035356672.1		34163
XP_035356690.1	1507100	1484000	1748100	988250	925950	932100
XP_035356692.1			17797
XP_035356694.1	586880	555660	673330	1347700	1289600	1350000
XP_035356695.1	48568
XP_035356699.1		20941
XP_035356701.1	66278	68409
XP_035356709.1					19923
XP_035356721.1		23871	26785	28511
XP_035356732.1	186190			472780	357800	609120
XP_035356733.1	926170	861190	792120	1245700	1191600	1272400
XP_035356734.1		112280		194980	167600	154240
XP_035356736.1	494870	464060	492640	653220	649810	686160
XP_035356737.1	88614	58530
XP_035356741.1	257980	327040	255850	268180	219740	266330
XP_035356748.1				71771	60321
XP_035356760.1				10851
XP_035356763.1					15554
XP_035356772.1				18742
XP_035356773.1	90857		74291		83482
XP_035356774.1			5902.7
XP_035356778.1	607340	490180	477660	114790		100630
XP_035356789.1					34159
XP_035356792.1	1700700	1745600	1449200	1673300	1611100	1543600
XP_035356794.1						50366
XP_035356795.1				199440	137560	227610
XP_035356798.1						14800
XP_035356815.1				5910.1
XP_035356816.1	3090700	3296700	3379100	1373300	1379700	1393700
XP_035356826.1	253820	228530	234190	220740	168470	200930
XP_035356827.1					11333
XP_035356829.1				214820	203500	248530
XP_035356840.1	236800	196010	180620	232220	240050	242800
XP_035356841.1	1575900	1665900	1655800	2026100	1984000	2121600
XP_035356844.1	544580	568090	640830	540190	606980	575160
XP_035356848.1			164350	232210	219650	275720
XP_035356849.1				15546
XP_035356851.1	27017
XP_035356853.1	97542		77323
XP_035356858.1	5091500	4886400	4836500	4709500	4171100	3934400
XP_035356859.1					14135
XP_035356861.1				13931
XP_035356863.1				23686
XP_035356864.1	1296900	1207500	1365800	1415300	1569700	1502500
XP_035356866.1	115060	123180	129270	114050	125330	112310
XP_035356870.1						20837
XP_035356872.1				102140	128150	103660
XP_035356873.1		53105			72155
XP_035356874.1	518110	419950	436320	196450	232930	178140
XP_035356876.1			16222
XP_035356877.1						11692
XP_035356878.1		117150	121600	156430	137920	174750
XP_035356879.1	1285900	1150400	1261400	1638400	1560800	1539100
XP_035356886.1	4955800	4221200	4325500	5119600	5223200	5258400
XP_035356889.1			14765
XP_035356893.1	111430	85283		108570
XP_035356895.1	1175200	1769500	1499100	1489700	1321900	1287600
XP_035356899.1						64003
XP_035356906.1		109300	140820		57819	52214
XP_035356907.1				25863
XP_035356912.1						39524
XP_035356913.1			75978	53394	81789
XP_035356917.1		145720	125660	75695	76002	73594
XP_035356920.1						36371
XP_035356923.1				6695.2
XP_035356937.1					16608
XP_035356945.1		90569	132690
XP_035356946.1	147730	153500		164320	168560	165800
XP_035356948.1		16290
XP_035356950.1	82392	96168	108900	114180	100640	94495
XP_035356958.1					25867
XP_035356965.1			62248
XP_035356970.1	759210	682270	681240	650590	819680	832220
XP_035356972.1	127850			90522
XP_035356974.1	1922200	1908000	1784300	869970	761280	742690
XP_035356990.1	12691
XP_035356995.1	348290	312750	271210	309150	281060	256320
XP_035357003.1						7484
XP_035357004.1	55507	66269	68217	58879	64707	53938
XP_035357013.1	56665
XP_035357015.1	201900	180320		153680	162010	154690
XP_035357019.1				10777
XP_035357021.1	38012
XP_035357025.1	9268.5
XP_035357026.1	1104000	973230	981180	857200	939180	863510
XP_035357027.1	56102	72076	91849	51269		42938
XP_035357034.1	47201		72534	74055
XP_035357035.1			45973	55244		49537
XP_035357040.1			46350			25970
XP_035357045.1	285880	276230	270460	354540	413630	423720
XP_035357050.1		82119
XP_035357054.1				25454
XP_035357059.1				78636
XP_035357060.1	5130.7
XP_035357062.1	603670	623110	597130	629290	599870	599820
XP_035357066.1	389320	475700	537310	717350	722200	690430
XP_035357073.1	258950	215880	207700	251160	199180	214140
XP_035357074.1	738160	404550	575520	688140	1069300	1084900
XP_035357075.1	188320	243540	244200	279920	282730	282980
XP_035357081.1	414210	397020	420190	443670	443260	439040
XP_035357088.1						12772
XP_035357089.1						30779
XP_035357092.1						17089
XP_035357093.1	714610	563800	654570	933650	978570	955740
XP_035357094.1						41580
XP_035357095.1	86198		103470	36816
XP_035357097.1				22907		25977
XP_035357099.1						17325
XP_035357104.1	161090	164460	125940	149650	148250	137360
XP_035357107.1	4100300	3861700	4165100	1891200	1986200	2135500
XP_035357109.1	105870	120840		214290	204160	190180
XP_035357110.1	264760	239760	273990	216300	225280	200840
XP_035357111.1						53255
XP_035357119.1			57720	65922
XP_035357123.1	72164		71652
XP_035357124.1			44673
XP_035357125.1				4722.9
XP_035357129.1	213260	233970	243980	313550	276640	283770
XP_035357133.1	190380	224450	245930	233730	220540	220040
XP_035357134.1				17641
XP_035357138.1	104080	106700	163360	180940	147330	171610
XP_035357148.1				31872
XP_035357149.1		24672
XP_035357156.1				13410
XP_035357160.1					89808
XP_035357165.1	84605	85244	79289	73111		77312
XP_035357170.1			98071
XP_035357171.1	40159			76655	74683	71695
XP_035357173.1	196080	204730	180070		201970	193360
XP_035357176.1			57490	59395
XP_035357177.1	444730	292070	302700		173490	122690
XP_035357179.1	1423600	1493400	1469500	1295200	1394700	1276700
XP_035357180.1	30669	35515	44526	28198		33108
XP_035357181.1					2483.6
XP_035357182.1						24058
XP_035357183.1	155760	137610	123270
XP_035357187.1				11179
XP_035357191.1			6825.4
XP_035357192.1	1197100	1083000	1223100	829700	725090	793860
XP_035357195.1	44990
XP_035357198.1	894700	840460	767650	593870	641400	656610
XP_035357199.1	25432
XP_035357201.1	1129800	941720	931580	895550	719010	813670
XP_035357203.1						9782.6
XP_035357204.1	468240	382710	396450	382110	184260	330740
XP_035357205.1						11320
XP_035357207.1					15892
XP_035357209.1			20688
XP_035357212.1	431890	609840	637300	451090	406020	424450
XP_035357215.1	329460	298510	346240	459480	343380	366230
XP_035357217.1			2892.8
XP_035357219.1	2940500	3259500	2928500	1673900	1972900	1749700
XP_035357223.1			48405
XP_035357225.1			43388
XP_035357227.1	57289	77780
XP_035357230.1		12775
XP_035357234.1	229460	193520	262050	206880	212480	264350
XP_035357237.1				20592
XP_035357246.1			5323.3
XP_035357249.1	120350	97197		90916	75721	68559
XP_035357251.1	236200	239030	233390		192740	214050
XP_035357261.1						5701.6
XP_035357264.1		36090
XP_035357270.1				75436	76487
XP_035357309.1					14710
XP_035357315.1				33434
XP_035357317.1	905570	864060	865710	615240	485290	512460
XP_035357319.1				10622
XP_035357328.1			56777
XP_035357331.1	1126600	1058000	1018500	1448300	1336500	1515400
XP_035357363.1	64280		67345	299440	133400	310280
XP_035357391.1				4279.4
XP_035357396.1	121100	147980	134840	123240	117420	109670
XP_035357397.1				14801
XP_035357400.1	3636700	3634300	3522000	5091300	5353700	5013600
XP_035357401.1	1439500	1427500	1523400	1735800	1796500	1659100
XP_035357402.1	4223800	3930700	3669600	3817100	3719700	3779200
XP_035357404.1					17299
XP_035357410.1	121080	135310	100630		166190	159960
XP_035357428.1	7116.3
XP_035357429.1		21094
XP_035357434.1						43214
XP_035357436.1	727860	656790	695870	303970	303560	284620
XP_035357437.1						26473
XP_035357440.1	28022
XP_035357448.1						13694
XP_035357453.1	1591200	1585300	1861200	1633100	1682100	1654200
XP_035357472.1		113230			129130	190650
XP_035357476.1	51907		64702		45855
XP_035357482.1						33294
XP_035357483.1						45451
XP_035357485.1	54870
XP_035357493.1						8424
XP_035357495.1	672750	527880	491080	300480	228580	197800
XP_035357496.1	71745				120240	151190
XP_035357503.1		12901
XP_035357510.1				61775		57494
XP_035357516.1	211150	211390	198830	215370	205390	184970
XP_035357517.1	749830	892410	908540	1438100	1496700	1390400
XP_035357521.1						40851
XP_035357525.1	10865
XP_035357526.1				19999
XP_035357530.1					48527	49664
XP_035357531.1					15208
XP_035357532.1		66267	80583	40610		46875
XP_035357533.1						36616
XP_035357542.1		68338		139110	118290	134580
XP_035357551.1	439010	445440	420300	485890	437510	533480
XP_035357553.1				55102	65458
XP_035357567.1				21131
XP_035357568.1	131530	85219	89301	158200	164930
XP_035357573.1	292340	284400	228410	305630	339560	296820
XP_035357576.1				44293
XP_035357584.1				5741.2
XP_035357588.1						83725
XP_035357591.1						39934
XP_035357592.1	247220	194920	248060	165030	119700	184400
XP_035357594.1	608150	631900	553590	520400	579410	561400
XP_035357600.1			39239
XP_035357602.1	127030			123110	141640	128270
XP_035357604.1	23661
XP_035357613.1	400090	365670	413400	322050	318730	288730
XP_035357614.1						5418.9
XP_035357617.1	241000	211230	198550	270760	212960	239080
XP_035357625.1	44890
XP_035357631.1	46584
XP_035357635.1			1280100
XP_035357643.1		96520
XP_035357683.1			53819
XP_035357727.1	1509100	1253900	1289000	1573200	1700300	1728200
XP_035357728.1				28702
XP_035357738.1	74281					58978
XP_035357741.1	1662800	1539900	1611400	1380200	1307200	1281100
XP_035357742.1	105510	80565	84618	83766	93754
XP_035357744.1	147860	148950	118100
XP_035357745.1						9733.7
XP_035357751.1	142230	166580	170500		189240	204190
XP_035357753.1	59571
XP_035357759.1				186780	250010	337780
XP_035357760.1		226710
XP_035357761.1		58315
XP_035357762.1	350560	390750	345670	514920	525800	577610
XP_035357770.1	87563	93211	96838	104980	207060	102010
XP_035357781.1		3831.7
XP_035357783.1				98701
XP_035357792.1		23457
XP_035357793.1	589910	560240	545850	514640	439550	455420
XP_035357801.1					74835
XP_035357805.1	171380	137980		316900	330770	257960
XP_035357812.1	785260	774180	675890	1799400	1448300	1377100
XP_035357821.1					20547
XP_035357823.1		123730
XP_035357827.1	48040
XP_035357831.1		11762
XP_035357838.1				271810	311410	308280
XP_035357840.1						3972.9
XP_035357841.1	563780	617940	529530	614990	615380	530820
XP_035357866.1						282030
XP_035357879.1	341680	320180	375670	560000	525340	534240
XP_035357882.1	428630	370890	400510	277630	272450	234400
XP_035357884.1						32138
XP_035357885.1						25943
XP_035357889.1	100590	85028	144160
XP_035357890.1						51900
XP_035357900.1			95273	25263
XP_035357907.1				17709
XP_035357910.1			4064
XP_035357914.1			10836
XP_035357915.1	779430	734020	764580	646580	727760	671210
XP_035357916.1		100900	102780
XP_035357917.1	408380	393280	365040	527620	706860	671180
XP_035357920.1				29167		34677
XP_035357921.1		24627
XP_035357923.1			252540
XP_035357924.1					19131
XP_035357927.1	436240	509670	461040	343020	359540	392390
XP_035357933.1	39940
XP_035357939.1		24362			69797	51861
XP_035357944.1		185260	204460	137920	142500	156010
XP_035357978.1				45390
XP_035357991.1	272690	337490	341190	399570	321040	306440
XP_035358015.1	478720	473120	498300	419550	478660	401100
XP_035358016.1	17730
XP_035358017.1						12644
XP_035358035.1		89867
XP_035358042.1		126290	137500	113030		123080
XP_035358081.1	1681200	1816500	1655500	1302200	1232000	1150100
XP_035358093.1		12245
XP_035358100.1		126300
XP_035358103.1					7149.6
XP_035358108.1					7647.8
XP_035358113.1					38896
XP_035358114.1			81782
XP_035358115.1	9229.7
XP_035358116.1	934320	877260	822430	373740	431830	343870
XP_035358117.1	285260	224000	237340	266380	218370	225330
XP_035358124.1	342880	253420	265190	414220	417730	393100
XP_035358128.1	3360100	3374600	3255200	2669700	2601200	2576400
XP_035358129.1	206550	188820	191400	154960	180690	167170
XP_035358130.1		4365.7
XP_035358135.1					13020
XP_035358144.1	189530	162050	180940	182600	156820	169920
XP_035358145.1	258740	202740	238020	131070	150620	137760
XP_035358147.1	955610	847580	809790	896570	794880	917970
XP_035358154.1		35311
XP_035358162.1	440090	478430	441630	860050	719200	816320
XP_035358167.1	119530	117300	121690	147770	201550	174650
XP_035358168.1	56181
XP_035358171.1	263950	243860	291260		183720	187300
XP_035358173.1	47041
XP_035358175.1	578820	477130	474550	279420	325390	285490
XP_035358181.1				27593
XP_035358184.1				7122.3
XP_035358187.1	15878
XP_035358189.1	126440	123050	129830	104860	117250	103330
XP_035358192.1	373590	385720	367170	293950	331100	299880
XP_035358198.1						34430
XP_035358199.1				30934
XP_035358203.1	1616700	1612600	1567000	1558100	1396700	1392200
XP_035358211.1			56848		66040	59084
XP_035358216.1	59951	56856	59544
XP_035358217.1						67007
XP_035358218.1	47932	52940
XP_035358220.1			31794
XP_035358221.1	8763.1
XP_035358223.1				26790
XP_035358224.1					119330	111600
XP_035358226.1	34059				30649	36281
XP_035358233.1		17791
XP_035358234.1		111710
XP_035358235.1			39450	36967
XP_035358238.1		32717
XP_035358241.1	41578
XP_035358245.1		1589.4
XP_035358247.1		27784
XP_035358255.1				104240	114950	128900
XP_035358261.1		64777		67799
XP_035358265.1	741070	697390	749530	891630	963780	855420
XP_035358267.1			36476	31537
XP_035358270.1		87866
XP_035358271.1					12790
XP_035358274.1	51968
XP_035358276.1						14079
XP_035358278.1				11976
XP_035358279.1						52804
XP_035358280.1	1232500	1114600	1112600	1037800	1019900	1051200
XP_035358282.1		11073
XP_035358285.1						39232
XP_035358286.1		87730
XP_035358288.1	347060	293280	216770	187370	212130	147740
XP_035358289.1	761350	752770	521110	495530	539970	536520
XP_035358290.1	1351900	1683200	1555700	644230	587240	615800
XP_035358291.1	12901000	11874000	12712000	14307000	14032000	13887000
XP_035358292.1					1168.4
XP_035358297.1			9032.1
XP_035358298.1						29202
XP_035358299.1		9183.8
XP_035358306.1				50512
XP_035358307.1	64111
XP_035358308.1	219540	217850	239470	102270	98783	104230
XP_035358314.1	257160	278610	243480	200160	236190	185260
XP_035358319.1	885570	886730	1064900	1185400	1104300	1283900
XP_035358320.1	5285300	5986700	6504700	4825800	4501000	4842900
XP_035358321.1	66858					46624
XP_035358324.1	77783			68674		77732
XP_035358325.1	75575			64103	68143	72947
XP_035358326.1						51192
XP_035358327.1		10486
XP_035358329.1	7246600	7838400	7605800	9624300	8623400	9532000
XP_035358330.1						72489
XP_035358333.1	416890	376940	341670	646400	521630	705900
XP_035358342.1	377920	311970	298950	446780	361810	340760
XP_035358351.1			19278
XP_035358353.1	983970	898050	908290	1068400	1045100	994390
XP_035358360.1						19666
XP_035358362.1		5284.6
XP_035358363.1	341040	369280	420510	541730	644010	588190
XP_035358366.1	301480	258660	249120	233220	266260	230090
XP_035358371.1					65715
XP_035358375.1					94482
XP_035358377.1	1767200	1622800	1639000	2385500	2449600	2472800
XP_035358389.1	267050	267130	284120	248980	244120	260030
XP_035358391.1					14451
XP_035358392.1	101210	90587	80159	76304	71543
XP_035358400.1			47245			27767
XP_035358409.1		29287		38004		50140
XP_035358411.1		11010
XP_035358414.1			3153.8
XP_035358416.1	144140	135220		185370	192200	213180
XP_035358420.1			53462
XP_035358422.1					143670	134770
XP_035358426.1						17834
XP_035358427.1	4712800	4437500	4675600	3808700	4042200	3768000
XP_035358434.1	2079200	1846300	2086400	1070100	1205400	1063900
XP_035358438.1	714980	604020	634300	252390	263710	179090
XP_035358442.1		11131
XP_035358447.1		34984			30162
XP_035358448.1		13913
XP_035358449.1	135710	124490	116110	220750	189500	191690
XP_035358455.1					132440
XP_035358457.1						15125
XP_035358464.1						43041
XP_035358465.1					4698.2
XP_035358467.1			8123.3
XP_035358468.1		159890	170860
XP_035358470.1				88543
XP_035358474.1	1615100	1551600	1689000	1267400	870620	1326700
XP_035358475.1					26645	25064
XP_035358480.1						37834
XP_035358483.1	152320	159190	137690
XP_035358484.1	528810	476020	530350	843530	850290	753830
XP_035358486.1	3196600	3406600	3321100	2300400	2250900	2106000
XP_035358487.1		97336	91981	102600	124470	89464
XP_035358488.1	122400	107520	147600	79822		68724
XP_035358495.1						18534
XP_035358498.1	104420	149160	141480	88307		78791
XP_035358503.1					26597
XP_035358505.1	381480	435970	323910	317960	338030	259230
XP_035358506.1		13308
XP_035358507.1	1491400	1499300	1421600	1564800	1449900	1590300
XP_035358509.1	26661		26944
XP_035358512.1	297910	217960	219240	202710	229980	189680
XP_035358513.1	634010	784500	807040	183260	225020
XP_035358514.1	1299500	1231800	1358900	2487600	2626900	2337600
XP_035358515.1	108950	100590	98429	99715	111480	96069
XP_035358527.1	255760	243440	218590	237790	178700	190320
XP_035358530.1	327270	335420	356770	208420	200160	194190
XP_035358537.1	323360	283310		167780
XP_035358539.1		48016
XP_035358540.1	1643700	1586300	1611300	1339200	1529000	1553900
XP_035358542.1			20596
XP_035358549.1		33862
XP_035358550.1						3977.3
XP_035358558.1	6533700	6079600	6599700	5814000	5554200	5660900
XP_035358567.1				33717
XP_035358578.1	2946500	2784900	2654500	2647300	2655100	2661900
XP_035358579.1	4608100	4756500	4641300	3606500	3239600	3157200
XP_035358586.1					49591
XP_035358588.1	134950	111150	154850		134370	149340
XP_035358591.1				11659
XP_035358597.1		29972
XP_035358600.1						27245
XP_035358605.1	1057100	998780	972410	1302800	1216500	1224300
XP_035358606.1		12065
XP_035358613.1					1810.4
XP_035358615.1						70539
XP_035358621.1	76512			60933
XP_035358622.1						70761
XP_035358624.1	4572.6
XP_035358631.1	343130	316410	340130	88127	85068	95155
XP_035358635.1	134670	145130	131450	141720	102690	115090
XP_035358636.1	11134
XP_035358637.1		70998
XP_035358642.1	112410	119610	126100	144580	154350	150460
XP_035358644.1					16840
XP_035358651.1				54041	55606
XP_035358653.1	1374400	1225800	1298600	1458400	1511900	1304800
XP_035358654.1	858550	819560	802310	1478800	1442600	1438300
XP_035358658.1				40041
XP_035358661.1			30939
XP_035358670.1			4139.9
XP_035358671.1				25981
XP_035358675.1					32759
XP_035358685.1	25882
XP_035358688.1				162630
XP_035358689.1	71489
XP_035358692.1						108040
XP_035358694.1					31200
XP_035358695.1						17552
XP_035358696.1	3352.3
XP_035358701.1					13522
XP_035358709.1	466660	478400	475900	440100	440980	405680
XP_035358739.1	65633			52116
XP_035358740.1				10304
XP_035358750.1					53051
XP_035358751.1	26233000	24490000	25885000	31128000	29205000	30043000
XP_035358770.1	73927	70883
XP_035358772.1	5391.6
XP_035358773.1			65018	175450	108670	127760
XP_035358777.1			10023
XP_035358778.1					17306
XP_035358779.1					77594
XP_035358781.1	111760		65893
XP_035358782.1					87395
XP_035358793.1					17554
XP_035358794.1				76861	74463	68070
XP_035358799.1	4811900	4543600	4362700	4429800	5082500	5160600
XP_035358801.1	373500	399970	390930	359220	349120	359550
XP_035358802.1	5630000	5653300	5182900	2263900	2176500	2172200
XP_035358803.1	501720	611150	499400	1065900	1008000	1009800
XP_035358804.1				9075.2
XP_035358805.1						17965
XP_035358812.1	1438600	1524400	1233900	349650	451420	428070
XP_035358815.1	47449
XP_035358819.1	335110	263480	250480	509220	494020	440470
XP_035358826.1		108720				95033
XP_035358829.1				15539
XP_035358830.1						10472
XP_035358836.1	13034
XP_035358838.1	821900	681980	723010	1481000	1405500	1442800
XP_035358840.1	80559		96183
XP_035358842.1		20908
XP_035358848.1					21508
XP_035358850.1	132160	112180		132540	138570	175010
XP_035358856.1					82204
XP_035358864.1			15767
XP_035358866.1	2513300	2348600	2299100	2165500	2262900	2090300
XP_035358869.1	873490	848010	863270	635500	630040	634500
XP_035358876.1	1720200	1631000	1580100	1468400	1390300	1341300
XP_035358877.1		27501
XP_035358879.1		102310
XP_035358882.1		97947		107480		102430
XP_035358886.1	110850	101760	158950
XP_035358887.1	1259100	1219600	1180100	515600	490200	476720
XP_035358891.1	2951600	3085800	3029200	5444800	5362900	5123900
XP_035358915.1	292280	276920	292510	238250	267660	270880
XP_035358919.1				6857.1
XP_035358924.1	116200	118500		107610		95023
XP_035358926.1	596980	760340	727220	618940	647230	631130
XP_035358927.1	382500		326640
XP_035358928.1	86164	99693			104960
XP_035358929.1	27030000	26806000	26018000	17655000	17061000	18208000
XP_035358933.1		84949		141810
XP_035358934.1			38487
XP_035358935.1					25461
XP_035358936.1						51232
XP_035358943.1	435280	478840	450180	419460	466390	414800
XP_035358947.1	156710	186350	184570	199710	192110	224600
XP_035358948.1	16378
XP_035358973.1			12121
XP_035358977.1	10160
XP_035358978.1				28210
XP_035358979.1	195810	207520	189510	210540	195640	206720
XP_035358980.1					24858
XP_035358981.1	200610
XP_035358984.1	173730	153550	158750	161680	121650	145350
XP_035358986.1	320430	236760	256350	146970	140560	115810
XP_035358987.1	187470	246200	204010	235140	216880	200380
XP_035358988.1	47989	53214
XP_035358989.1		22635
XP_035358990.1					22317
XP_035358995.1	93534	108660	96990
XP_035358996.1	10256000	10518000	8366100	1405200	1513200	1396100
XP_035359010.1		5177.4
XP_035359023.1				5534.4
XP_035359028.1					36831
XP_035359031.1						8249.9
XP_035359049.1	80321		82834	101130		77373
XP_035359051.1					140370	124350
XP_035359052.1	329710	219690	181600	333360	480560	453710
XP_035359056.1						12649
XP_035359077.1	1209.1
XP_035359107.1		5919.7
XP_035359108.1						15212
XP_035359121.1			14692
XP_035359127.1				84766	66621	81353
XP_035359128.1		16564
XP_035359129.1	4123200	14466000	3661900	4200100	1989600	1685100
XP_035359130.1				76930		70210
XP_035359164.1	318020	403400	375250	153970		172760
XP_035359170.1	436720	395070	385590	536540	522500	505630
XP_035359174.1	1545400	1489800	1531600	1622900	1458100	1692300
XP_035359182.1		51951
XP_035359189.1	437310	430610	384330	267450	232430	302560
XP_035359203.1	69454
XP_035359206.1					7590.6
XP_035359208.1				9119.7
XP_035359230.1	84759		81490	93454		78097
XP_035359231.1				90069	107940	124010
XP_035359233.1	187380	211650	178450	352710	321680	329530
XP_035359234.1			26801
XP_035359236.1	1771700	1747400	1769300	2506800	2566700	2452900
XP_035359242.1	36131
XP_035359244.1	395850	431650	378310	393590	397330	367350
XP_035359250.1	6014400	6183200	6183700	3474100	3530600	3643700
XP_035359253.1	55862		79852		59361
XP_035359254.1	8272.8
XP_035359255.1	1826200	1879800	1908900	1113300	1140000	1176300
XP_035359257.1				13927
XP_035359261.1		48405	58612	57944	49849	52339
XP_035359262.1				35537
XP_035359267.1	91712	91289	89771	85345	81831	95356
XP_035359271.1	464620	506330	541780	497050	436200	432130
XP_035359272.1				70603
XP_035359273.1	2290600	2179500	2231200	1212100	1291500	1214200
XP_035359274.1				19981
XP_035359280.1		23657			16029
XP_035359282.1	97043	80281	83443
XP_035359285.1	78008	72692	72993	84959	111580	117730
XP_035359295.1	11755000	11419000	11151000	10264000	9522000	9916800
XP_035359296.1	32892				52440
XP_035359297.1	7421.9
XP_035359298.1	145220	68199	70482	173880	257880	240170
XP_035359299.1	247940	246870	269560	210900	219330	214790
XP_035359300.1	1812200	1795000	1839700	1795300	1567100	1596000
XP_035359311.1	1600800	1501800	1398800	1102000	1115700	1115500
XP_035359312.1	10919
XP_035359313.1						22345
XP_035359314.1				17837
XP_035359327.1		98475	75506	167850	156260	153360
XP_035359328.1	4245800	4135500	3688000	2611800	2436800	2273100
XP_035359329.1	14230
XP_035359330.1	93995	95496				100300
XP_035359333.1	967330	787240	715890	918150	886960	962610
XP_035359334.1	66196	61824	68511
XP_035359336.1	2008700	1612800	1956800	831140	854470	649350
XP_035359350.1	72159			138150	147440	139910
XP_035359368.1						125050
XP_035359389.1			82903	156640	127450	141930
XP_035359392.1						32533
XP_035359395.1	166380	143310	137280	94295		110600
XP_035359400.1	216180	231250	211310	100450	98436	94007
XP_035359401.1	676750	618750	635540	312550	444330	395080
XP_035359406.1						4301.3
XP_035359407.1	29309
XP_035359408.1	301310	275380	277290	103180	154610	101900
XP_035359411.1				22497
XP_035359412.1	626760	642060	607600	760820	919180	882130
XP_035359413.1	5298900	5030300	4915000	5390100	5509600	5716100
XP_035359418.1			13298
XP_035359421.1			19662
XP_035359423.1					45294
XP_035359432.1			77775
XP_035359442.1	58864
XP_035359455.1				29762
XP_035359464.1			4325.1
XP_035359471.1	158640	238710	214590	276950	325150	228870
XP_035359482.1		95041	96679	162640	144930	139870
XP_035359484.1	547720	637780	530880	950300	870880	1004800
XP_035359499.1						54343
XP_035359507.1	201310	162060	156980	230270	231380	205730
XP_035359508.1						8275.4
XP_035359518.1				5127.3
XP_035359523.1				62131
XP_035359529.1	3419500	3350200	3250700	7285500	7061700	7387100
XP_035359533.1	757280	854130	888120	446960	458920	437400
XP_035359548.1					11167
XP_035359555.1	541730	684110	816330	1667200	1210900	1174600
XP_035359556.1	1188400	1337000	1311100	1272500	1249300	1311800
XP_035359561.1		111890	155150	195740	151740
XP_035359564.1			21899
XP_035359569.1	2498200	2216000	2488900	4336600	4565100	4440100
XP_035359575.1	310540	298570	334480	201990	250310	190030
XP_035359576.1				7855.8
XP_035359577.1		275480	263230	284660	328280	291580
XP_035359579.1	670980	486780	554490	71820	151570	132340
XP_035359580.1	2772400	2689500	2588200	400560	432100	360360
XP_035359581.1		15654
XP_035359585.1	2525000	2258700	2140800	2730400	2913900	2753200
XP_035359586.1	918250	1081700	1025100	1389100	965000	937170
XP_035359587.1		118770	250970	283360	285050	511410
XP_035359588.1	302400	319900	335900	528750	386950	464100
XP_035359595.1					65870
XP_035359596.1	164690	189610	167760	141760	145840
XP_035359599.1	46913	58298
XP_035359602.1		81339
XP_035359603.1	49618	63216
XP_035359604.1						13545
XP_035359613.1		44224
XP_035359620.1						27706
XP_035359622.1					10908
XP_035359627.1	225210	211730	164860	211010	154030	154210
XP_035359630.1				12658
XP_035359637.1	153010	265090	276670	159970	193780	175470
XP_035359645.1		162120
XP_035359648.1	481450	448570	557520	801270	692790	728650
XP_035359651.1				52469
XP_035359653.1	205810	226600	185780
XP_035359658.1	428690	463370	431240	278230	250520	272190
XP_035359659.1				37785
XP_035359662.1						55366
XP_035359665.1				93015
XP_035359669.1	17516
XP_035359672.1	265270	349440	259830	355940	357220	331260
XP_035359676.1						32134
XP_035359681.1	2234200	2096700	2078700	3185400	3182500	3041500
XP_035359684.1	181180	212620	211040	137150	107050	131830
XP_035359685.1						19841
XP_035359693.1				7590.8
XP_035359695.1	185380	168820	147240		112990
XP_035359697.1					16270
XP_035359699.1	13131
XP_035359703.1	2839900	2585100	2633000	1532400	1396500	1418600
XP_035359704.1				95909
XP_035359705.1					23881
XP_035359727.1	170760	161980	161250	107110
XP_035359736.1				4584.4
XP_035359741.1	44066
XP_035359743.1	1130900	1042800	950560	1722700	1827100	1710000
XP_035359749.1						15145
XP_035359752.1	20380
XP_035359762.1	244870	232630	266270	383330	283640	257070
XP_035359768.1				19667
XP_035359774.1					11464
XP_035359775.1	27189
XP_035359785.1	314630	289250	261240	231730	238940	214420
XP_035359793.1					96299
XP_035359796.1	693050	698040	685940	588030	613130	603810
XP_035359798.1	12038000	15851000	10201000	14616000	10131000	9464700
XP_035359805.1			25819
XP_035359811.1				32749
XP_035359812.1	210930	154050		137960	127160	161190
XP_035359815.1			45970
XP_035359819.1						11661
XP_035359820.1	284560	255730	243530	484070	582370	509200
XP_035359823.1			36301
XP_035359824.1		128210
XP_035359827.1	269800	245460	223600	229460	228600	277980
XP_035359832.1	4253800	3872500	3795400	3097400	2567800	2765900
XP_035359838.1	1612500	1564900	1771700	1318600	1293900	1295700
XP_035359839.1					80454	62499
XP_035359843.1						6345.5
XP_035359850.1						26153
XP_035359851.1				12941
XP_035359855.1	2276500	2334700	2571400	3737800	3504000	3414600
XP_035359856.1					36524
XP_035359863.1	205410			127200
XP_035359864.1		82254	94867
XP_035359865.1				39000	37503
XP_035359868.1	131150	167040	174110	159900	137080	130270
XP_035359869.1	850660	736770	842180	813390	833260	935420
XP_035359872.1		301960	271850	176610	174710	164820
XP_035359882.1	299020	314710	285330	204700	202450	212350
XP_035359886.1		29085
XP_035359887.1	25794
XP_035359888.1				60074	61728
XP_035359893.1	1272200	1187000	1174800	1836300	1674800	1622100
XP_035359896.1				33222
XP_035359899.1				38679
XP_035359901.1			42597
XP_035359905.1	585060	640240
XP_035359906.1		27245
XP_035359917.1				30157
XP_035359923.1	9328400	9407300	9601300	9569400	9692600	9083900
XP_035359926.1				62342		52796
XP_035359927.1			146010	209160	212540	259980
XP_035359930.1			69164	71490
XP_035359931.1	1728800	2047900	2170500	969420	1062300	932560
XP_035359940.1					29785
XP_035359943.1						64221
XP_035359944.1	1783400	1952500	1731300	1908200	1590100	1886100
XP_035359945.1		31180
XP_035359953.1	14685
XP_035359955.1	416340	408660	412590	262980	268620	237900
XP_035359958.1	644290	604590	498400	773800	838420	767840
XP_035359963.1	996170	1033800	966130	809900	792200	814940
XP_035359964.1	14877
XP_035359967.1	76237
XP_035359970.1			9222.5
XP_035359971.1	82018
XP_035359972.1	1026500	1017100	1013300	963790	953520	932380
XP_035359973.1		266840
XP_035359974.1	372810	269200	329870	207620	232990	136890
XP_035359975.1	272630	290160	326850	366470	353540	359820
XP_035359978.1	42822		64571
XP_035359979.1	187350	195920	172310	234200	244360	236160
XP_035359980.1	92452	90862	74164
XP_035359982.1		17822
XP_035359983.1					83699	90352
XP_035359984.1	1949800	1857300	1787100	697800	749530	692660
XP_035359996.1		34185
XP_035359997.1						21637
XP_035360014.1	196410	276020	200990	70043	135940	100430
XP_035360017.1					42862
XP_035360020.1					113350	128500
XP_035360022.1			62347		84086	102590
XP_035360025.1			43282
XP_035360030.1						19203
XP_035360031.1				63099	79475	88780
XP_035360032.1				17481
XP_035360033.1			16630
XP_035360034.1			36428
XP_035360035.1	161380	121920
XP_035360037.1				51223
XP_035360038.1	280340	315060	299190		188680
XP_035360041.1	61319					54015
XP_035360042.1	21368
XP_035360044.1			11730
XP_035360048.1				79422
XP_035360052.1	107110	132520			100810	92231
XP_035360053.1	302980	600630	555940	540060	564910	521410
XP_035360058.1	255810	235540	220870	182290	198430	188930
XP_035360065.1					27393
XP_035360066.1			7937.8
XP_035360067.1	20102					32257
XP_035360068.1					297130
XP_035360073.1	1642100	1634800	1630400	2045300	1983400	2200600
XP_035360074.1					51931
XP_035360077.1	27029	26874	27244		18681	19270
XP_035360080.1	729630	599280	839010	74029
XP_035360081.1	166300	153900	145180	126930	101290	112350
XP_035360082.1	116360	109810	100880	83482
XP_035360085.1	476620	399820	356450	394320	365560	397230
XP_035360087.1	109580
XP_035360088.1		103610	116940	84924
XP_035360089.1				8902.1
XP_035360090.1				9628.4
XP_035360094.1						8889.5
XP_035360099.1	1139700	1180000	1098600	1800500	1641800	1596700
XP_035360100.1	326230	325360	358160	327080	396050	395860
XP_035360101.1		59956		48680	54746	52281
XP_035360102.1	53224			64942		56213
XP_035360105.1	48970			64358
XP_035360111.1					4437.3
XP_035360128.1			7788.2
XP_035360134.1	350350		353460	354210	389390	348870
XP_035360135.1	625960	646620	611190	482110	520120	472370
XP_035360137.1		11058
XP_035360142.1	56697	52494	49049
XP_035360145.1						173700
XP_035360146.1		73456				72566
XP_035360147.1	473910	561200	487100	731770	796130	750160
XP_035360151.1		50886
XP_035360154.1	54985
XP_035360155.1	665050	859840	877070	469380	419290	471710
XP_035360161.1	119380	122620	88221	135940	129840	136170
XP_035360165.1	193300	207550	193210	217820	218990	202780
XP_035360168.1	317090	264610	290560	243600	248790	222330
XP_035360173.1	7945600	7965200	7891200	3549400	3399100	3328300
XP_035360175.1						23042
XP_035360182.1	174950	202230	184450	167720	182720	181760
XP_035360184.1						41806
XP_035360200.1	2859000	2838900	3082600	3106100	2390000	2912200
XP_035360201.1						27821
XP_035360203.1	105150	114040
XP_035360205.1	38438	45051
XP_035360206.1		92323
XP_035360213.1					118780
XP_035360244.1						199410
XP_035360245.1	1035200	1225300	1316000	1176900	1212600	1151700
XP_035360261.1	38924
XP_035360267.1	36179
XP_035360282.1						19816
XP_035360289.1						21980
XP_035360290.1	954910	1161600	1170000	944360	945070	1134200
XP_035360297.1	174050	153980	166970	169510		161500
[truncated: 426 more rows]

## Sheet: Log10(LFQ)
ID	CK-1	CK-2	CK-3	T-1	T-2	T-3
XP_035351011.1		4.77541	4.6964	4.76005	4.67147	4.81
XP_035351012.1	5.00277	5.02914	5.03675
XP_035351016.1	4.9384	4.91298	4.8978	4.89279	4.92445	4.87767
XP_035351017.1	5.76467	5.56872	5.68639	5.74813	5.79721	5.77787
XP_035351018.1	6.15857	6.16346	6.18918	6.29839	6.3012	6.27228
XP_035351019.1				3.88518
XP_035351021.1	6.11661	6.14032	6.12182	6.04829	6.02747	6.04937
XP_035351027.1	5.50491	5.548	5.45185	5.7407	5.76648	5.72599
XP_035351029.1			5.04708	5.09531	5.22886	5.07092
XP_035351030.1	5.77006	5.73925	5.73251	5.75301	5.74471	5.7252
XP_035351031.1	4.38059
XP_035351036.1	5.26157		5.26252	5.15452	5.06209	5.16723
XP_035351040.1						3.76426
XP_035351042.1				4.66586
XP_035351043.1			4.44141
XP_035351046.1						4.67692
XP_035351050.1	6.49831	6.51115	6.48052	6.17196	6.15281	6.1653
XP_035351053.1	5.77525	5.76721	5.81916
XP_035351058.1	5.51192	5.56043	5.54763	5.47972	5.42333	5.37269
XP_035351059.1	5.95798	6.00724	6.00329	6.19956	6.18064	6.20917
XP_035351060.1	5.79102	5.77936	5.7958	5.77482	5.63282	5.56113
XP_035351061.1	6.59866	6.60433	6.63443	6.45758	6.47932	6.48848
XP_035351062.1	5.12701	5.24788	5.23386	5.63261	5.62751	5.6794
XP_035351064.1		5.13107				5.03767
XP_035351068.1	5.78947	5.65504	5.69957	5.5541	5.42457	5.42198
XP_035351071.1	4.76673
XP_035351073.1	4.58757				4.74188	4.74225
XP_035351074.1	5.48677	5.48062		5.18384	5.12519	5.05778
XP_035351077.1					4.31873
XP_035351081.1	5.84172	5.86456	5.85204	5.82637	5.82321	5.73268
XP_035351088.1				5.02661		5.06111
XP_035351091.1	5.22074	5.16346			4.97195
XP_035351094.1				4.90683	4.98064	4.95707
XP_035351095.1	5.16271	5.06028	5.07137	5.22199	5.0811	5.08561
XP_035351096.1	5.04622	5.10302		5.13931	5.06077	5.18104
XP_035351100.1	4.98882	5.00971	5.05365	4.86807	4.9657	5.1086
XP_035351101.1				5.07679	5.026	5.00659
XP_035351103.1					4.28312
XP_035351105.1					4.82823	4.83852
XP_035351111.1				5.03193	5.03679
XP_035351114.1	5.76882	5.73406		5.47972	5.49407	5.36144
XP_035351126.1			4.75213
XP_035351132.1		4.84706				4.52504
XP_035351133.1		4.70736
XP_035351134.1			4.57496
XP_035351140.1	6.09868	6.12633	6.17731	6.19476	6.17826	6.16631
XP_035351142.1	5.58338	5.58136	5.51663	5.79086	5.67372	5.68022
XP_035351143.1	4.91104
XP_035351145.1				5.21696
XP_035351148.1					4.38106
XP_035351149.1					4.65245
XP_035351154.1					4.43308
XP_035351155.1	4.70907	4.65541		4.94825	4.86809	4.84121
XP_035351156.1			4.03631
XP_035351158.1	5.30531	5.32494		5.24792	5.37649	5.3632
XP_035351159.1	6.75649	6.71375	6.71332	6.30507	6.30276	6.2531
XP_035351166.1	3.89479
XP_035351168.1	7.36892	7.35559	7.32995	7.30912	7.29979	7.32259
XP_035351171.1					4.84114
XP_035351172.1	6.41449	6.3423	6.32104	6.46759	6.45918	6.45226
XP_035351177.1		4.65129
XP_035351180.1				5.00195	4.98551
XP_035351185.1						4.58993
XP_035351186.1	5.51605	5.5177	5.60171	5.53121	5.55681	5.55861
XP_035351190.1	5.41248	5.31622	5.36427	5.38205	5.3799	5.33385
XP_035351194.1						4.46473
XP_035351202.1			4.22326
XP_035351208.1	6.69726	6.77174	6.75373	6.8047	6.78055	6.77908
XP_035351209.1					4.51605
XP_035351213.1	5.06378				4.96687	5.05404
XP_035351217.1			4.0958
XP_035351218.1	6.41489	6.36483	6.33568	6.45597	6.44871	6.45317
XP_035351223.1	6.67786	6.64681	6.64914	6.69341	6.61945	6.69814
XP_035351226.1	4.85389	4.96155			4.87626
XP_035351230.1	5.84854	5.92651	5.94713	5.58353	5.58116	5.53325
XP_035351232.1	5.42101	5.58066	5.56658	5.10619	4.95531	4.92364
XP_035351239.1		3.75719
XP_035351241.1	4.5843		4.59637
XP_035351244.1		4.59508	4.63764
XP_035351252.1	5.25785	5.34437	5.42269	5.21418	5.2008	5.3368
XP_035351258.1	5.39023	5.36496	5.34284	5.46629	5.39183	5.43886
XP_035351261.1	4.99132				4.60954
XP_035351263.1	5.66934	5.69865	5.64994	5.51714	5.46313	5.53443
XP_035351269.1		4.96344		5.23457	5.48712	5.28405
XP_035351272.1		4.13008
XP_035351280.1	6.51712	6.45192	6.47708	6.17577	6.18104	6.18636
XP_035351299.1	6.59556	6.50424	6.49074	6.50398	6.49883	6.50617
XP_035351300.1					4.84021	4.91841
XP_035351301.1			4.85941
XP_035351306.1			4.82937
XP_035351309.1	5.27397	5.16581	5.11949	5.20314	5.13072	5.15085
XP_035351314.1		4.48501
XP_035351315.1						5.26274
XP_035351320.1		4.6241		4.76353
XP_035351325.1			4.47737
XP_035351327.1						4.4928
XP_035351329.1				4.57008	4.49859	4.71894
XP_035351335.1	5.16794		5.28423	5.25823		5.22773
XP_035351367.1					4.37981
XP_035351368.1	5.31931	5.32903	5.35911	5.34643	5.26489	5.28326
XP_035351370.1			4.76228	4.6637
XP_035351387.1	3.87343
XP_035351393.1	6.57397	6.56461	6.55739	6.48107	6.40853	6.43522
XP_035351395.1	4.78125	4.75199	4.73094		4.8054
XP_035351397.1				4.76721
XP_035351399.1	6.55914	6.57079	6.58745	6.45667	6.43693	6.45732
XP_035351400.1						2.74327
XP_035351419.1				4.39988
XP_035351423.1				3.76306
XP_035351427.1				4.93066
XP_035351428.1				3.97414
XP_035351429.1	5.53231	5.6575	5.69136	5.61391	5.6965	5.73446
XP_035351433.1					4.0032
XP_035351462.1		4.33365
XP_035351463.1	5.02272	4.83771			5.03298	5.0408
XP_035351467.1					4.07664
XP_035351472.1	4.40405
XP_035351477.1			4.8221
XP_035351480.1					4.08055
XP_035351482.1						3.87826
XP_035351492.1			4.14198
XP_035351509.1				4.77681
XP_035351510.1				4.82025
XP_035351511.1				5.33403	5.2686
XP_035351557.1						4.98579
XP_035351558.1			3.5595
XP_035351559.1				4.55734
XP_035351560.1				5.35351	5.35578
XP_035351561.1						4.23702
XP_035351562.1	5.63588	5.6325	5.67364	6.06423	6.06733	6.13972
XP_035351563.1					5.09065	5.06547
XP_035351564.1	4.86208			4.95391	4.94888	5.12087
XP_035351567.1	6.19576	6.19114	6.19167	6.14117	6.20282	6.10819
XP_035351568.1						4.56175
XP_035351569.1				4.72822
XP_035351580.1	5.76922	5.889	5.93647	5.99718	6.01254	6.00544
XP_035351584.1	4.81548
XP_035351588.1					4.79583
XP_035351589.1	4.65806	4.67956
XP_035351591.1	5.4526	5.59854	5.58352	5.60098	5.57757	5.6253
XP_035351596.1	5.4945	5.56873	5.46133	5.64347	5.73193	5.72143
XP_035351598.1	3.98729
XP_035351600.1						3.92689
XP_035351605.1	5.53612	5.56295	5.55781	5.69747	5.71661	5.72678
XP_035351607.1						4.41886
XP_035351611.1	6.47137	6.44423	6.43364	6.21104	6.22565	6.19965
XP_035351617.1				4.98965	4.94507	4.99762
XP_035351628.1	5.32387	4.84713		5.08739	5.1829	5.05983
XP_035351630.1	5.19293	5.15146	5.21927	5.23246	5.21648	5.14098
XP_035351637.1		4.66989	4.79833		4.50158
XP_035351638.1	4.11919
XP_035351640.1						4.73907
XP_035351641.1				4.33612
XP_035351644.1						3.94286
XP_035351646.1	5.36674	5.38003	5.40804	5.15442	5.22487	5.22706
XP_035351653.1	5.37654	5.25813		5.48354	5.48927	5.51507
XP_035351654.1					4.56901
XP_035351655.1				4.30451
XP_035351656.1	6.11734	6.14873	6.19326	6.03092	5.98355	5.99112
XP_035351658.1				4.26359
XP_035351659.1	6.04265	6.10548	6.08753	6.1262	6.07181	6.06269
XP_035351663.1	4.06618
XP_035351666.1				4.92955
XP_035351668.1	3.97792
XP_035351673.1	5.58392	5.60744	5.53969	5.86628	5.86385	5.9052
XP_035351674.1		3.97959
XP_035351675.1	5.60523	5.65443	5.4862	5.42261	5.467	5.57492
XP_035351677.1	5.10219	5.10595	5.08782	5.15363	5.12512	5.09656
XP_035351678.1	4.52577
XP_035351683.1						4.13934
XP_035351687.1		4.85611
XP_035351688.1	5.05869	5.00749	5.13532	5.20701	5.20831	5.09594
XP_035351729.1	4.83202
XP_035351739.1	5.04321	4.9411	4.96545	4.96066	4.99737	5.02869
XP_035351741.1	4.99849	4.85434
XP_035351742.1			4.49584	4.69083
XP_035351755.1				3.93306
XP_035351760.1	6.11277	6.12447	6.05561	5.87996	5.92532	5.91721
XP_035351773.1						4.01878
XP_035351774.1	6.38279	6.38205	6.31863	6.2259	6.20096	6.16572
XP_035351782.1	5.32218	5.45341	5.40327	5.62687	5.5735	5.62191
XP_035351784.1	6.44758	6.45478	6.47416	6.04844	6.05778	6.04021
XP_035351785.1		4.64946	4.63403		4.69334	4.74906
XP_035351791.1					3.64382
XP_035351795.1			5.10714	5.17785	5.25445	5.24077
XP_035351802.1		4.94453		5.11757	5.06243	5.14662
XP_035351803.1						4.35499
XP_035351811.1		5.44568		5.52978		5.42469
XP_035351812.1	5.15573	5.16239	5.0636		4.9402
XP_035351840.1						4.66373
XP_035351847.1						3.47426
XP_035351848.1	5.29791	5.16301	5.20306	4.80397		4.9062
XP_035351850.1			4.54585
XP_035351851.1		4.76634
XP_035351852.1		4.30027
XP_035351861.1		5.04419	5.07751
XP_035351864.1	5.26642	5.20858	5.29475	5.07708	5.07831
XP_035351865.1					4.25103
XP_035351867.1	5.07229	5.03759	5.07708	4.92655	4.90589	4.83531
XP_035351871.1			3.95387
XP_035351878.1				4.37532
XP_035351880.1	4.74391		4.79111
XP_035351882.1	5.82332	5.92503	5.97264	5.75349	5.79369	5.76498
XP_035351893.1		4.70885	4.66598		4.90692
XP_035351902.1	4.98427			5.04226	5.08746
XP_035351903.1						4.16068
XP_035351924.1			4.76588
XP_035351927.1		4.21157
XP_035351932.1				4.34657
XP_035351940.1	6.0561	6.03435	6.0798	5.97305	5.93195	5.97888
XP_035351943.1		4.57969
XP_035351946.1		4.41305
XP_035351957.1		4.4334	4.43387		4.40437
XP_035351960.1				4.35658		4.3024
XP_035351961.1	5.51171	5.4868	5.50285	5.59416	5.63628	5.65516
XP_035351965.1		5.3709	5.37234	5.94558	5.74892	5.66994
XP_035351966.1		4.765	4.82946	4.66092
XP_035351967.1	6.89703	6.86733	6.90714	6.97579	6.98412	6.99387
XP_035351980.1	6.56851	6.58638	6.5786	6.62404	6.62279	6.61098
XP_035351982.1						4.58023
XP_035351989.1	4.83979
XP_035351991.1		3.94389
XP_035352000.1	4.87392		4.91711		5.20997	5.14305
XP_035352003.1		4.54528
XP_035352006.1						4.56142
XP_035352007.1				4.36713
XP_035352014.1						4.03918
XP_035352017.1	6.6482	6.62607	6.63534	6.83675	6.85696	6.8574
XP_035352020.1						4.30023
XP_035352023.1					5.24371	5.24988
XP_035352024.1		3.08686
XP_035352025.1						4.19601
XP_035352029.1	5.8915	5.98463	5.71652	5.33355	5.36295	5.36354
XP_035352040.1		3.60333
XP_035352041.1					4.45028
XP_035352045.1	5.7106	5.8344	5.81003	5.51591	5.59888	5.53973
XP_035352046.1						3.99492
XP_035352047.1	5.71608	5.7742	5.8794	5.96595	5.92446	6.06521
XP_035352050.1	6.05323	6.02309	5.97916	6.31666	6.27852	6.26515
XP_035352051.1						4.6326
XP_035352055.1			4.42817
XP_035352056.1					5.09809
XP_035352092.1					4.49916
XP_035352094.1	6.34799	6.18631	6.22922	5.62158	5.6682	5.67806
XP_035352098.1						4.28457
XP_035352099.1						4.49233
XP_035352100.1		4.19637
XP_035352102.1	5.31264	5.36485	5.54249	5.30276	5.31568	5.50997
XP_035352111.1			3.90212
XP_035352115.1	4.26304
XP_035352116.1	3.8712
XP_035352123.1	4.89712	4.7632	4.94384			5.0167
XP_035352125.1			4.61576
XP_035352127.1		4.80151
XP_035352128.1	5.03173	5.0463
XP_035352134.1	5.32048	5.19095		5.14079		5.04427
XP_035352136.1						4.82977
XP_035352137.1					3.8356
XP_035352146.1	5.67696	5.70031	5.66472	5.23895	5.18141	5.05675
XP_035352154.1		3.57885
XP_035352158.1			4.3423
XP_035352162.1	4.02727
XP_035352170.1	5.48461	5.44799	5.42904	5.42885	5.44221	5.40092
XP_035352174.1						4.64345
XP_035352189.1						4.61255
XP_035352230.1	5.31931	5.34912	5.39803		5.30767	5.38252
XP_035352231.1		4.95963	4.91877
XP_035352237.1						4.75392
XP_035352277.1	6.04712	5.97495	5.91056	5.63626	5.592	5.59862
XP_035352295.1	3.98022
XP_035352304.1	5.80682	5.86449	5.85687	5.7269	5.66996	5.75891
XP_035352335.1	5.1712	5.00238	5.0786	5.1012	5.14339	5.19044
XP_035352345.1				4.79304	4.7396
XP_035352351.1			3.95649
XP_035352360.1	4.84567	4.90855	4.96262	5.01254	5.03619	5.00907
XP_035352361.1					4.18244
XP_035352366.1		4.53394
XP_035352379.1	5.5308	5.53704	5.54533	5.3792	5.35044	5.35324
XP_035352384.1						3.35457
XP_035352397.1	6.42201	6.44353	6.4488	6.41182	6.42732	6.41519
XP_035352399.1				4.6878	4.69376	4.78927
XP_035352403.1		4.69171
XP_035352404.1						4.49653
XP_035352410.1	5.83706	5.79494	5.79327	5.95221	5.95844	5.91904
XP_035352411.1	6.16373	6.13001	6.13938	6.13162	6.0976	6.10911
XP_035352413.1	7.04599	7.01778	6.98535	7.09219	7.05108	7.05369
XP_035352414.1			4.76566
XP_035352417.1	4.70126		4.77707	4.38025
XP_035352423.1	5.02987	5.18093	5.02259	5.17298	5.09381	5.23707
XP_035352426.1	4.60194
XP_035352437.1					3.43186
XP_035352440.1	5.58278	5.59031	5.62743	5.95521	5.91282	5.98719
XP_035352441.1						4.512
XP_035352442.1					4.24998
XP_035352446.1				4.60638
XP_035352449.1	5.49963	5.49929		5.57937	5.55379	5.5415
XP_035352451.1				4.02612
XP_035352452.1						4.68835
XP_035352453.1					4.30014
XP_035352454.1	6.11344	6.13207	6.13008	6.24254	6.20464	6.22487
XP_035352456.1	5.11664	5.261		4.99819		4.98523
XP_035352457.1	5.10384				4.97565
XP_035352459.1	6.56375	6.51664	6.51344	6.54083	6.47264	6.45675
XP_035352461.1				4.13075
XP_035352462.1				4.47747
XP_035352466.1						4.71142
XP_035352467.1	5.89031	5.84829	5.84481	5.81596	5.85392	5.75994
XP_035352471.1	4.92154		5.01263	4.99588	4.9578	5.0798
XP_035352474.1		4.08117
XP_035352476.1	5.15036	4.98637	5.25331	4.92287	5.0447	4.75673
XP_035352478.1	5.76211	5.72693	5.71669	5.87569	5.94821	5.87577
XP_035352480.1	4.42447
XP_035352482.1						3.59355
XP_035352483.1	5.57619	5.55796	5.61345	5.61048	5.52751	5.5483
XP_035352487.1	6.28529	6.26014	6.25691	6.32795	6.29356	6.29802
XP_035352507.1	4.64646
XP_035352511.1	4.98012	4.87705	4.9925	4.61663		4.58499
XP_035352526.1		4.93366	5.09996			4.84133
XP_035352559.1	4.84433		4.8007
XP_035352600.1	5.19648	5.1956
XP_035352605.1		4.99428				4.98139
XP_035352621.1		6.6458
XP_035352640.1	5.04198	5.33648	4.9309	5.20728	4.97223	4.9816
XP_035352656.1						4.36365
XP_035352670.1						4.11965
XP_035352703.1			4.83215
XP_035352706.1	6.0923	6.11932	6.14675	6.13912	6.11341	6.06096
XP_035352707.1	6.63728	6.6676	6.65596	6.92181	6.92784	6.92735
XP_035352714.1	5.61344	5.58378	5.67254	5.51776	5.60596	5.59419
XP_035352715.1	5.71021	5.85317	5.73621	5.98937	5.9617	5.91167
XP_035352716.1	5.07697	4.98188	5.08325	4.96904	5.00117	5.07525
XP_035352719.1	4.81545	4.78919		4.76704	4.73525	4.69393
XP_035352723.1					4.75374
XP_035352724.1			4.53348
XP_035352726.1		4.3969
XP_035352727.1	5.43751	5.25825	5.29215	5.4183	5.39583	5.35104
XP_035352730.1				4.71728	4.66881
XP_035352731.1				4.00368
XP_035352732.1		4.75962
XP_035352734.1			5.48501
XP_035352735.1				4.38732
XP_035352736.1						3.94559
XP_035352737.1				4.98967	4.91463
XP_035352744.1			4.2903		4.33686
XP_035352746.1			4.52646
XP_035352759.1						3.51199
XP_035352771.1	4.33802
XP_035352772.1	5.57178	5.49995	5.49056	5.58638	5.5139	5.46418
XP_035352780.1					3.55414
XP_035352781.1	6.06457	6.01258	6.09875	6.18432	6.16876	6.18084
XP_035352784.1					4.50969	4.6389
XP_035352789.1					4.82213
XP_035352790.1	5.42684	5.48098	5.42854	5.29535	5.14974	5.22482
XP_035352791.1		4.8702			4.89461
XP_035352794.1	5.95897	5.86606	5.80954	5.69891	5.75306	5.71741
XP_035352795.1						4.86852
XP_035352796.1			4.90044			4.92051
XP_035352812.1	3.44632
XP_035352815.1			4.67498
XP_035352825.1	5.24229	5.22534	5.25897	5.66712	5.58977	5.58547
XP_035352827.1	5.13716	5.06744	5.06202	5.25924	5.26043	5.26785
XP_035352832.1				4.6557		4.81873
XP_035352833.1				4.78444
XP_035352836.1	5.09892	5.0667			4.9864
XP_035352841.1			4.73573
XP_035352844.1	4.22157
XP_035352845.1		4.39506
XP_035352848.1		4.80913		4.80636
XP_035352854.1	4.99486	4.93357	4.98951	4.80376		4.899
XP_035352858.1				4.94438	4.87607	5.05652
XP_035352859.1			4.29316
XP_035352860.1	5.82474	5.89238	5.8831	5.96605	5.90859	5.94296
XP_035352862.1						4.48827
XP_035352876.1		4.84178		4.89887
XP_035352878.1				4.12041
XP_035352880.1					3.73859
XP_035352881.1			4.42854	4.60852	4.81158	4.80048
XP_035352885.1	5.21235	5.04899	5.05755	5.09708	5.10568	5.1852
XP_035352887.1		5.00436		5.19593	5.10411	5.09219
XP_035352889.1			3.82083
XP_035352892.1	4.25183
XP_035352894.1	6.04809	5.94293	5.98214	6.1447	6.19438	6.14457
XP_035352895.1	5.66121	5.70325	5.75559	5.658	5.60081	5.64418
XP_035352898.1						4.29848
XP_035352899.1			4.77536
XP_035352905.1					4.85281
XP_035352907.1	5.11863	5.07048	5.00191	5.18047	5.20317	5.12375
XP_035352914.1	6.62684	6.62571	6.63709	6.65337	6.62803	6.69051
XP_035352915.1	5.71512	5.61744	5.76086	5.7529	5.76256	5.77714
XP_035352920.1	5.53394	5.46596	5.54642	5.50081	5.4513	5.56763
XP_035352923.1	5.5133	5.45005	5.51391	5.46223	5.40137	5.41363
XP_035352924.1	4.39183			4.39883
XP_035352934.1						4.84682
XP_035352935.1						3.95117
XP_035352941.1	4.58495	4.65245	4.65662		4.88849
XP_035352946.1	6.52048	6.51628	6.56066	6.62673	6.67855	6.64569
XP_035352950.1						4.16107
XP_035352954.1	5.99004	6.00091	6.04084	6.08142	6.03169	6.04731
XP_035352958.1					4.09015
XP_035352959.1	6.716	6.76559	6.71469	6.87908	6.861	6.82579
XP_035352960.1		5.15576	5.0683	5.2072	5.17895	5.13043
XP_035352964.1				4.26884
XP_035352965.1	5.25895	5.34219	5.37153	5.23185	5.08838
XP_035352968.1				4.98355
XP_035352973.1	5.3512	5.27446	5.37027	5.40362	5.33496	5.41612
XP_035352975.1		3.72655
XP_035352978.1	5.48752	5.46319	5.44564	5.41858	5.49798	5.36137
XP_035352994.1	4.49966
XP_035352996.1				4.5461	4.57537
XP_035353000.1	5.44206	5.32748	5.25943	5.37889	5.44724	5.38639
XP_035353005.1						3.82915
XP_035353007.1						4.31597
XP_035353012.1	4.92238	4.92639
XP_035353013.1				4.7495	4.8041	4.70635
XP_035353018.1						4.5114
XP_035353022.1						3.89766
XP_035353025.1	3.46497
XP_035353035.1		5.10646	5.0746		4.84593
XP_035353036.1					4.44775
XP_035353043.1	3.66501
XP_035353046.1		3.96497
XP_035353054.1				5.35
XP_035353058.1	5.94096	5.93993	5.90882	5.87813	5.93405	5.94441
XP_035353059.1	6.21408	6.20884	6.21357	6.34978	6.34719	6.39611
XP_035353060.1	6.47985	6.46523	6.45664	6.27786	6.25789	6.29756
XP_035353064.1						4.53651
XP_035353066.1			4.36511	4.57621	4.32443	4.50041
XP_035353072.1	5.26105	5.21875	5.1637	5.36052	5.36316	5.26043
XP_035353074.1	5.88004	5.90289	5.89084	5.85091	5.89007	5.77579
XP_035353082.1	5.36158	5.46673	5.47384	5.55856	5.59173	5.56127
XP_035353086.1						4.52377
XP_035353090.1				5.26846	5.35317	5.43602
XP_035353103.1	6.5311	6.38824	6.41182	5.07577	5.50166	5.14448
XP_035353109.1					4.57859
XP_035353110.1	5.47117	5.33363	5.37345	5.73293	5.6817	5.65651
XP_035353111.1	5.66397	5.6919	5.73108	5.77568	5.8766	5.92952
XP_035353112.1	5.28005	5.30255	5.34108	5.4716	5.40393	5.48538
XP_035353117.1	6.94547	6.92267	6.92538	6.88088	6.85679	6.91098
XP_035353118.1					4.27591
XP_035353123.1	5.55842	5.60784	5.55753	5.59578	5.62496	5.60231
XP_035353143.1						4.55273
XP_035353153.1		4.06348
XP_035353156.1					4.21296
XP_035353163.1	5.24883	5.17184	5.14305	5.18772	5.13966	5.23388
XP_035353171.1	5.36618	5.37425	5.44322	5.64575	5.52408	5.40574
XP_035353175.1	3.19095
XP_035353177.1					4.79627
XP_035353181.1	6.22999	6.23449	6.18834	6.13309	6.10816	6.15788
XP_035353185.1		4.95947
XP_035353189.1					4.51883
XP_035353190.1		4.84764
XP_035353195.1		4.68737	4.69946
XP_035353200.1				5.10109	5.16056	4.97066
XP_035353208.1	5.88455	5.88541	5.87743	6.00766	6.0421	6.08005
XP_035353211.1				5.02596	4.88606	4.95461
XP_035353228.1			4.43202
XP_035353231.1				4.75778
XP_035353232.1	5.79296	5.75621	5.75331	5.83253	5.72321	5.68934
XP_035353258.1	5.79921	5.74945	5.71769	5.60826	5.58306	5.5506
XP_035353259.1			4.01208
XP_035353278.1			4.70734
XP_035353279.1			4.29645
XP_035353293.1		3.98721
XP_035353303.1			4.39787
XP_035353330.1					4.23885
XP_035353335.1	5.98743	5.97365	5.96037	5.67432	5.6591	5.68107
XP_035353342.1	5.89585	5.89613	5.8407	5.61072	5.64327	5.57818
XP_035353355.1					4.63705
XP_035353359.1		4.73414		4.72893	4.69927	4.67572
XP_035353363.1	5.18033	4.84079		5.06804	5.03607	5.05192
XP_035353373.1					3.41986
XP_035353375.1				5.0228	5.0636	5.05385
XP_035353381.1		4.30337	4.25339
XP_035353382.1	5.73166	5.7539	5.75842	5.74205	5.73119	5.53548
XP_035353385.1	4.54004	4.69042	4.64283		4.37094
XP_035353387.1	5.25416	5.2159	5.23523	5.18007	5.16873	5.06262
XP_035353392.1	5.03659	5.07809	5.25619		4.82762
XP_035353393.1	4.95052
XP_035353396.1	5.082
XP_035353399.1				4.65593		4.69558
XP_035353401.1						4.64379
XP_035353403.1						4.15619
XP_035353406.1	6.05945	6.02011	6.0717	5.93161	5.93899	5.96247
XP_035353414.1	5.60847	5.64246	5.65156	5.7736	5.70522	5.76667
XP_035353415.1					5.35139	5.26069
XP_035353422.1		5.13615	5.08525
XP_035353431.1		3.69368
XP_035353434.1	5.96306	5.85922	5.72593	5.99258	5.89704	6.00595
XP_035353437.1					4.34811
XP_035353440.1				4.42249
XP_035353441.1				4.76163		4.76356
XP_035353447.1	5.6591	5.66752	5.67373	5.33718	5.22308	5.33133
XP_035353449.1						3.54635
XP_035353452.1	6.39396	6.41799	6.40016	6.25725	6.2169	6.18027
XP_035353472.1		4.83918	4.80926
XP_035353477.1				5.00325		5.01574
XP_035353480.1					4.80979
XP_035353494.1	5.05869	5.03391	5.07177			5.09799
XP_035353500.1	5.00268	5.04135			4.62152
XP_035353501.1	5.70186	5.44268	5.54459		5.17377	5.11344
XP_035353502.1	6.00634	6.07799	6.07405	5.53395	5.53256	5.46292
XP_035353503.1		3.89573
XP_035353510.1					3.94642
XP_035353529.1						4.02694
XP_035353540.1	5.62075	5.70382	5.70181	5.30447	5.32609	5.27066
XP_035353563.1				4.01741
XP_035353566.1	5.79505	5.76212	5.7958	5.75347	5.67626	5.69546
XP_035353567.1		4.69296
XP_035353569.1				4.3438
XP_035353570.1		4.83023	4.82268	4.83687	4.8656
XP_035353576.1		5.01937				5.11344
XP_035353584.1	5.08682	5.1697	5.06206	5.25612	5.20112	5.22173
XP_035353587.1					4.4702
XP_035353588.1	5.52742	5.57642	5.57626	5.61223	5.61824	5.64539
XP_035353590.1					4.20317
XP_035353593.1						4.90851
XP_035353598.1	5.53481	5.54773	5.51052	5.24413	5.35376	5.30445
XP_035353615.1	5.2769	5.39719	5.35744	5.41987	5.45679	5.42141
XP_035353634.1	5.78146	5.81755	5.84904	5.58017	5.53963	5.52791
XP_035353637.1	5.12574	5.08902	5.13574	4.96597	5.03338
XP_035353640.1	4.5833
XP_035353645.1	5.21548	5.15464	5.05223	5.0013	5.0992	4.9628
XP_035353648.1	6.59315	6.56605	6.56886	6.61506	6.6378	6.63643
XP_035353650.1	5.61885		5.55693
XP_035353653.1	5.33319	5.3947	5.32771
XP_035353656.1		5.27577
XP_035353657.1	5.90736	5.96524	5.94724	5.93019	5.93559	5.91663
XP_035353659.1		5.23419	5.33866			5.07642
XP_035353661.1	7.00634	7.01695	6.99161	6.77743	6.7573	6.77923
XP_035353662.1						4.64499
XP_035353671.1	6.03767	6.06517	6.06498	5.91374	5.83645	5.84463
XP_035353675.1			4.00655
XP_035353676.1				4.35301
XP_035353679.1		4.48892
XP_035353680.1				4.69362
XP_035353681.1	5.70806	5.68937	5.65534	5.69256	5.70763	5.67551
XP_035353688.1	5.76458	5.68024	5.68718	5.73133	5.75133	5.74856
XP_035353689.1	5.07181		4.99318	4.94904		4.8263
XP_035353692.1				4.66161	4.74932	4.7643
XP_035353697.1						4.27749
XP_035353702.1	6.59843	6.58664	6.6201	6.61332	6.63259	6.62796
XP_035353704.1			3.69956
XP_035353707.1	4.75566	4.7417	4.70295	4.73926	4.65815	4.79162
XP_035353708.1		4.62689
XP_035353709.1		6.00625	6.11448			5.79202
XP_035353711.1	4.6974
XP_035353715.1	4.88753	4.67111	4.78655	5.01883	4.77533	4.97005
XP_035353722.1	4.87151
XP_035353724.1			4.30662
XP_035353728.1					4.35731
XP_035353730.1	6.04155	5.9565	5.9592	5.4048	5.53626	5.52912
XP_035353731.1	5.14563	5.30503	5.10133	5.15966	5.29677	5.39979
XP_035353732.1			4.22691
XP_035353733.1			5.05831	5.04895
XP_035353734.1	6.02629	6.00608	6.051	6.04163	5.97797	6.02218
XP_035353736.1	6.27393	6.25556	6.22303	6.48528	6.49539	6.47249
XP_035353737.1					3.72089
XP_035353738.1	5.80136	5.68956	5.7594	5.54494	5.37264	5.44592
XP_035353739.1	5.54699	5.6169	5.68217	5.7744	5.86551	5.83936
XP_035353740.1	5.8749	5.84858	5.8633	5.8227	5.84848	5.81254
XP_035353752.1	5.65993	5.73317	5.74573	5.71078	5.70181	5.73576
XP_035353756.1		3.9863
XP_035353757.1			3.80247
XP_035353767.1		2.78975
XP_035353771.1	5.71169	5.61097	5.705	5.98285	5.96801	5.92358
XP_035353772.1						4.79831
XP_035353774.1					4.57131
XP_035353780.1				4.70294
XP_035353782.1						4.10329
XP_035353783.1						4.43167
XP_035353786.1					4.7402
XP_035353792.1	5.42956	5.40047	5.35658	5.66421	5.61106	5.6101
XP_035353793.1		4.91067			5.03691
XP_035353794.1				5.10013
XP_035353795.1	4.91367	4.90323	4.97759	5.00325
XP_035353805.1	5.082		5.02886
XP_035353808.1	5.13271
XP_035353811.1					4.37669
XP_035353840.1						3.60131
XP_035353846.1	5.32298	5.25986	5.16191	5.31014	5.40288	5.30304
XP_035353848.1				4.79506	4.84587	4.85035
XP_035353849.1				4.16373
XP_035353854.1	6.5915	6.56422	6.54555	6.66124	6.64877	6.66696
XP_035353855.1	5.25988		5.27448	5.16227	5.19712	5.19912
XP_035353856.1	4.71503		4.79102	4.8542	4.71256	4.78489
XP_035353862.1					4.2788
XP_035353863.1	5.03258				4.99681	4.97395
XP_035353864.1		4.83315	4.74263			4.96138
XP_035353874.1						4.33096
XP_035353876.1					5.10377	5.01833
XP_035353880.1		4.76716		4.82208
XP_035353883.1	4.69469		4.62358
XP_035353884.1	4.58227
XP_035353893.1		3.88872
XP_035353896.1	5.73925	5.73724	5.78527	5.74977	5.76562	5.75416
XP_035353902.1	5.21059	5.27393	5.17901	5.42057	5.33883	5.39759
XP_035353904.1	5.89026	5.85839	5.92448	5.99536	5.92861	5.90873
XP_035353909.1	5.14245	5.1625	5.17228	5.4282	5.36588	5.41736
XP_035353910.1	5.56719	5.55399	5.48091	5.38803		5.35147
XP_035353917.1					4.81827
XP_035353926.1	5.56397	5.58618	5.54878	5.54391	5.60735	5.61967
XP_035353930.1	5.65541	5.5116	5.52115
XP_035353934.1	4.98322	4.90771	4.85716	4.81129
XP_035353948.1						3.31256
XP_035353953.1	5.89208	5.92649	5.92996	5.9784	5.95485	5.90492
XP_035353954.1		4.14161
XP_035353965.1		4.90383		5.05812	5.09649	5.11528
XP_035353967.1						4.4832
XP_035353973.1	5.28787	5.39405	5.35999	5.42032	5.37435	5.36564
XP_035353981.1						4.91834
XP_035353982.1	3.89661
XP_035353986.1					4.42713
XP_035353987.1						4.71354
XP_035353989.1	5.49911	5.56076	5.51264	5.46291	5.46651	5.38851
XP_035353990.1	5.16307	5.17918	5.15103	5.28328	5.30899	5.24259
XP_035353992.1	5.28547	5.27254	5.30086	5.34967	5.23045	5.30636
XP_035353993.1		4.78743		4.70824
XP_035353999.1				5.16867
XP_035354001.1				4.66183
XP_035354004.1						4.57107
XP_035354006.1		4.56757
XP_035354018.1					3.8135
XP_035354019.1	5.64469	5.65364	5.73259	5.93196	5.80609	5.97073
XP_035354020.1	5.14016	5.14795	5.16271	4.94428	5.06644	5.09244
XP_035354021.1	5.79424	5.73646	5.78478	5.95017	5.93397	5.93275
XP_035354024.1		5.12788		4.9546	4.99547	4.96292
XP_035354028.1	6.20085	6.12946	6.15494	6.09079	6.10415	6.09503
XP_035354029.1					4.6976
XP_035354031.1				4.86104		4.86408
XP_035354033.1					4.57044
XP_035354035.1			4.29759
XP_035354039.1	6.24724	6.26207	6.29787	6.18141	6.18361	6.15281
XP_035354040.1	4.78423	5.0604	5.1406	5.00732	4.92515	4.89377
XP_035354041.1						4.72674
XP_035354046.1		4.85966		5.10629		5.04528
XP_035354048.1	5.15845
XP_035354054.1						4.71287
XP_035354057.1	4.8586	4.75381	4.81453	4.7734	4.76312
XP_035354058.1			4.63518
XP_035354063.1	5.06183	4.93935	4.95579	4.69098	4.81171	4.77164
XP_035354069.1	4.45176	4.58773
XP_035354071.1				5.07693	5.18021	5.17108
XP_035354079.1						4.91596
XP_035354081.1			4.04505
XP_035354082.1	6.64832	6.64091	6.64954	6.79673	6.78206	6.79254
XP_035354086.1		3.77503
XP_035354088.1			4.81836
XP_035354090.1		5.19548
XP_035354097.1	3.67645
XP_035354098.1	4.88889		4.81081
XP_035354108.1			4.83774		4.81777
XP_035354109.1						4.7233
XP_035354110.1						4.80174
XP_035354116.1						3.93712
XP_035354122.1		5.11384	5.13312	5.2283	5.26604	5.24107
XP_035354124.1	5.13485	5.087	5.08906	5.18639	5.12538	5.16634
XP_035354125.1	5.76693	5.68414	5.72808	5.59876	5.56552	5.56054
XP_035354126.1	5.84415	5.82578	5.76779	5.6932	5.69878	5.67372
XP_035354139.1						4.6887
XP_035354147.1						4.37588
XP_035354148.1		3.74013
XP_035354152.1	4.39124
XP_035354153.1		4.66289	4.77716
XP_035354154.1			4.80338
XP_035354156.1	4.13745
XP_035354167.1	6.05231	5.9206	6.10541	5.76302	5.776	5.95612
XP_035354169.1	6.11348	6.07983	6.10857	6.05189	6.04844	6.08775
XP_035354184.1	6.00949	6.18304	6.1422	5.78281	5.88437	5.83567
XP_035354198.1				4.31507
XP_035354210.1					4.74504
XP_035354233.1	5.61199	5.60679	5.62895	5.44102	5.42388	5.38949
XP_035354241.1					4.78855
XP_035354243.1	6.55426	6.54718	6.55646	6.59076	6.60107	6.59707
XP_035354246.1	4.47198
XP_035354250.1	5.60235	5.65377	5.49272	5.47439	5.38133	5.43653
XP_035354254.1	5.57663	5.5414	5.63266	5.69298	5.76423	5.74291
XP_035354259.1	4.4779	4.64671		4.65849
XP_035354263.1	3.78628
XP_035354267.1		3.99601
XP_035354272.1	6.38008	6.39249	6.40904	6.54709	6.57865	6.56033
XP_035354277.1						4.16053
XP_035354286.1				4.4828
XP_035354319.1	5.92019	5.8671	5.8676	5.49427	5.36322	5.44254
XP_035354320.1	4.60617		4.77043		4.61342
XP_035354321.1		4.99702	5.00762	5.28303	5.30593	5.32803
XP_035354329.1					4.10561
XP_035354366.1				4.9462
XP_035354372.1	5.15342		5.17895
XP_035354387.1				5.00479	5.09244	5.03064
XP_035354395.1	4.9033
XP_035354398.1	4.37811
XP_035354418.1	4.98631	4.99462	5.02247	5.08976	5.0383	5.12685
XP_035354431.1						3.75355
XP_035354440.1						4.40393
XP_035354497.1						4.20466
XP_035354524.1					4.85225
XP_035354526.1	5.65808	5.64221	5.62336	5.64505	5.67743	5.77813
XP_035354527.1			4.20976
XP_035354528.1	6.13767	6.13773	6.14132	6.24012	6.22272	6.23447
XP_035354529.1				4.70376	4.68607	4.69082
XP_035354530.1			3.89784
XP_035354533.1	4.769			4.96943
XP_035354534.1	6.21357	6.17214	6.14959	6.10897	6.08604	6.09552
XP_035354543.1						4.37773
XP_035354576.1	5.55155	5.58425	5.67377	5.44609	5.47569	5.38249
XP_035354578.1					4.55351
XP_035354579.1						4.47362
XP_035354597.1			5.04313	4.99296	5.04864
XP_035354606.1			4.96822
XP_035354638.1	4.96461	4.93505	4.97979	5.11714	5.068	5.08906
XP_035354650.1	5.51664	5.53324	5.6335	5.775	5.75954	5.89947
XP_035354652.1	5.05088	5.07416	5.09482	5.03092	5.02776
XP_035354658.1	4.9798		4.90918
XP_035354659.1				3.68573
XP_035354662.1	5.42671	5.2891	5.32683	5.58059	5.5131	5.55525
XP_035354663.1	4.6796
XP_035354677.1	5.65969	5.60869	5.64622	5.8376	5.85075	5.88982
XP_035354691.1		3.76503
XP_035354695.1	6.09124	6.0794	6.06781	6.12411	6.12597	6.11734
XP_035354696.1	5.54805	5.51824	5.59453	5.62119	5.70355	5.64643
XP_035354697.1	6.55216	6.59935	6.55909	6.45076	6.43938	6.44342
XP_035354701.1						4.71849
XP_035354703.1				4.89319		4.88125
XP_035354706.1	4.31296
XP_035354709.1						4.72997
XP_035354712.1	5.73181	5.85244	5.85942	5.48128	5.50912	5.60519
XP_035354717.1	6.49436	6.49718	6.50002	6.36498	6.34473	6.36194
XP_035354724.1	6.16307	6.15385	6.17389	5.93715	6.00758	5.95542
XP_035354727.1	5.93402	5.8151	5.82504	5.88535	5.91347	5.89006
XP_035354728.1	4.88555	4.88935	4.96172			4.78126
XP_035354732.1	6.43661	6.41925	6.43848	6.57336	6.51938	6.54995
XP_035354734.1		4.09566
XP_035354736.1		4.58024
XP_035354740.1					5.20252
XP_035354741.1	4.1304
XP_035354742.1	5.76433	5.65194	5.56936	5.77807	5.83303	5.7827
XP_035354744.1					5.07529
XP_035354748.1	5.39489	5.41293	5.36545	5.07835	5.23802
XP_035354752.1					4.59406
XP_035354757.1	5.43363	5.50192	5.42985	5.45385	5.40045	5.36431
XP_035354758.1		4.7576
XP_035354760.1					5.04064
XP_035354801.1						4.0762
XP_035354803.1	5.98457	5.9244	5.99612	6.07896	6.08625	6.13808
XP_035354806.1		4.91009		4.82238	4.79353	4.72229
XP_035354810.1						4.07063
XP_035354823.1					4.66721
XP_035354827.1	6.58999	6.62851	6.60523	5.86268	5.83262	5.79279
XP_035354832.1					4.11608
XP_035354833.1		4.72721	4.87351		4.9025	4.96302
XP_035354834.1	6.3384	6.27759	6.29431	5.9817	5.91272	6.01427
XP_035354835.1						4.28278
XP_035354837.1				4.98346	4.9514	5.01254
XP_035354844.1	4.98916	5.03254	5.01127	5.1183	4.89177	4.91626
XP_035354847.1						4.957
XP_035354850.1	5.15412		5.09346		5.25171	5.25479
XP_035354860.1				4.01347
XP_035354861.1						4.50848
XP_035354862.1						4.33732
XP_035354864.1					4.76505
XP_035354869.1		4.90749
XP_035354871.1	5.95664	6.06483	5.9926	5.63663	5.62321	5.58437
XP_035354883.1						4.20273
XP_035354916.1		5.1986
XP_035354918.1					3.22321
XP_035354931.1		3.88555
XP_035354940.1				3.93861
XP_035354945.1		4.31222
XP_035354952.1					4.35656
XP_035354960.1	5.84259	5.85196	5.8102	5.74436	5.70126	5.7281
XP_035354974.1				3.57807
XP_035354978.1	4.85602	4.88781	4.84971	5.00561	5.09188	4.96037
XP_035354979.1					3.94418
XP_035354981.1			4.80672	4.96175		4.86631
XP_035354985.1					4.18839
XP_035354986.1	5.95026	5.93657	5.95491	5.90172	5.87273	5.88311
XP_035354992.1			4.25713
XP_035354993.1				4.48163		4.52017
XP_035355001.1	5.21418	5.19877	5.24588		5.41039	5.2521
XP_035355008.1						4.92638
XP_035355018.1	5.39665	5.241	5.3088		5.1499	5.2211
XP_035355023.1	5.27568	5.4023	5.3153	5.36618	5.45699	5.46189
XP_035355026.1	5.59255	5.52728	5.54801	5.66287	5.65359	5.62489
XP_035355031.1				3.93919
XP_035355036.1						4.23639
XP_035355041.1				4.30713
XP_035355044.1	4.91197	4.98781		5.00316	5.03234	5.07273
XP_035355045.1	5.14501		5.07882
XP_035355046.1	5.07291	5.05423	5.12943	5.0616
XP_035355056.1				4.98775	4.97945	5.04883
XP_035355059.1	5.87178	5.89497	5.86935	5.9032	5.93793	5.94579
XP_035355060.1	4.70595
XP_035355061.1				4.34086
XP_035355067.1	5.57863	5.61576		5.50707	5.59312
XP_035355069.1	5.83262	5.82502	5.78556	5.75822	5.8073	5.79559
XP_035355075.1						4.47446
XP_035355077.1			4.99502
XP_035355078.1		4.50688
XP_035355080.1						4.04485
XP_035355082.1			4.47641
XP_035355084.1	4.83938	4.84409	4.82915
XP_035355085.1					4.00548
XP_035355091.1			4.95953	4.96039
XP_035355099.1	5.32467	5.35009	5.23096	5.22837	5.3167
XP_035355101.1	5.38596	5.29075	5.36564	5.19841	5.15369	5.24864
XP_035355103.1	5.1422	5.16301	5.1936	5.20984	5.21421
XP_035355104.1						4.74155
XP_035355105.1		4.38241
XP_035355108.1						4.51975
XP_035355111.1	6.00441	6.04941	6.12208	5.73779	5.72314	5.69358
XP_035355113.1		4.15415
XP_035355114.1	6.31954	6.31399	6.3483	6.30619	6.33881	6.34424
XP_035355120.1				4.26162
XP_035355121.1		4.33883
XP_035355123.1						4.8035
XP_035355124.1					4.03113
XP_035355127.1						4.74202
XP_035355132.1	6.07181	6.01322	6.07229	6.09304	6.09195	6.10524
XP_035355134.1	6.37206	6.37227	6.39235	6.4103	6.43311	6.42922
XP_035355137.1	5.22789	5.25753	5.25727	5.30289	5.43559	5.32938
XP_035355138.1				5.00082	5.04669	4.99917
XP_035355145.1		4.89719
XP_035355158.1	5.97471	5.89306	5.93196	5.73752	5.72814	5.74616
XP_035355159.1	4.8077	4.73502		5.28529	5.13434	5.1273
XP_035355179.1					4.54557
XP_035355187.1			4.89347
XP_035355190.1		3.51581
XP_035355207.1	5.04618	5.07762	5.15506	5.04265	5.06285	5.00368
XP_035355231.1			4.96137	5.01874	5.12225	5.16035
XP_035355237.1				4.07089
XP_035355239.1					4.76811
XP_035355242.1		4.83046			4.9827
XP_035355248.1	5.62909	5.54581	5.55018	5.30565	5.31065	5.3184
XP_035355249.1	5.3871	5.26394				4.99068
XP_035355250.1	4.82853	4.81265	4.87821	4.79385	4.78373	4.80002
XP_035355254.1	5.7116	5.65188	5.66724	5.57339	5.6775	5.54264
XP_035355263.1	6.82572	6.83509	6.85224	6.47455	6.50553	6.45829
XP_035355266.1	4.74249	4.99143		5.22256	5.09188	5.14076
XP_035355269.1	5.9706	6.03157	6.02955	5.88293	5.89426	5.93968
XP_035355277.1					4.33347
XP_035355287.1					5.02428	5.02288
XP_035355291.1				4.02751
XP_035355293.1	4.34138
XP_035355297.1	6.32603	6.36144	6.32672	5.90234	5.9043	5.87273
XP_035355300.1			4.61255
XP_035355302.1						4.46939
XP_035355306.1						4.78813
XP_035355310.1	5.12366	5.20973			5.23802	5.17626
XP_035355312.1	5.88585	5.82214	5.90869	5.78382	5.81345	5.79641
XP_035355313.1	4.40807	4.43561
XP_035355315.1	5.72985	5.71897	5.75152	5.88867	5.89661	5.88102
XP_035355319.1						4.36672
XP_035355320.1				4.36953
XP_035355321.1			4.57746
XP_035355322.1		4.57936
XP_035355323.1	4.74371
XP_035355327.1	5.28995	5.23426	5.31074	5.46965	5.5212	5.47757
XP_035355328.1					4.44228
XP_035355331.1	5.28934	5.22368	5.27416	5.22889		5.23185
XP_035355334.1	4.26475
XP_035355336.1					4.67882
XP_035355339.1	6.26164	6.15685	6.15758	5.66018	5.551	5.62273
XP_035355342.1						4.29887
XP_035355344.1	6.54227	6.55388	6.53472	6.53656	6.57092	6.45472
XP_035355347.1	5.32942	5.50936	5.50722	5.60456	5.55039	5.54219
XP_035355351.1	6.87706	6.89327	6.8984	6.93206	6.92821	6.9147
XP_035355353.1	5.46352	5.4071	5.52445	5.32102	5.09398	5.20041
XP_035355355.1	5.26567	5.21394	5.22832	5.30159	5.17782	5.31919
XP_035355358.1	5.73526	5.78264	5.73669		5.33985	5.43758
XP_035355361.1		5.30361	5.18307	5.21651	5.33106	5.2638
XP_035355367.1			4.87555		4.97191	4.97816
XP_035355370.1	6.38322	6.39797	6.42275	6.53001	6.45428	6.50026
XP_035355373.1		5.11167	5.09265	5.30961
XP_035355375.1			4.40262
XP_035355376.1	5.06692	5.07199	5.13583	5.21008	5.24618	5.26231
XP_035355382.1						4.31095
XP_035355384.1	5.50822	5.53043	5.5323		4.90796	4.96865
XP_035355395.1						3.95454
XP_035355401.1	5.40133	5.43796	5.40221		5.08983	5.17272
XP_035355402.1	4.10374
XP_035355420.1					4.46761
XP_035355424.1	5.95989	5.90501	5.90889	6.00359	6.04175	6.01745
XP_035355427.1	5.90222	5.86943	5.92499	5.93565	5.94325	5.91568
XP_035355445.1	4.50416
XP_035355448.1		3.60159
XP_035355451.1	4.76317
XP_035355453.1	5.91145	5.86691	5.81055	5.75501	5.79725	5.82807
XP_035355465.1	5.24998	5.29756	5.37972	5.47599	5.44094	5.44228
XP_035355478.1	4.92918			5.57293	5.91147	5.55536
XP_035355481.1					4.73292
XP_035355484.1	5.35713	5.35843	5.32578	5.36862	5.36365	5.36352
XP_035355493.1	5.34906	5.34627	5.31806	5.48975	5.51238	5.40009
XP_035355496.1	4.88523		4.99853		4.89272	4.8824
XP_035355498.1	5.56756	5.4756	5.46826	5.69407	5.67467	5.6622
XP_035355499.1	3.52737
XP_035355501.1	5.72403	5.60909	5.63719	5.28283	5.3748	5.32828
XP_035355503.1						4.35881
XP_035355506.1	5.43353	5.44486	5.44514	5.05633		4.95335
XP_035355510.1	4.11667
XP_035355513.1						3.87578
XP_035355515.1		4.32885
XP_035355516.1		3.87097
XP_035355517.1	6.18633	6.10823	6.04661	6.30363	6.32541	6.37601
XP_035355521.1				5.07929	5.12538
XP_035355523.1		4.3066	4.59315	4.68546	4.67073	4.77286
XP_035355533.1	5.74087	5.80184	5.78303	5.89053	5.91971	5.91382
XP_035355535.1	4.26642
XP_035355546.1						4.44895
XP_035355549.1	6.15679	6.1452	6.11614	6.03715	6.04096	6.04305
XP_035355550.1	5.1685	5.09809	5.08045	5.12235	5.11952	5.11498
XP_035355554.1				4.23644
XP_035355555.1	6.1536	6.15891	6.08525	5.98906	5.94005	6.07679
XP_035355556.1			3.75213
XP_035355565.1	5.382	5.31622	5.28943	5.40459	5.39187	5.40119
XP_035355568.1	5.17883	5.17808	5.20674	5.30931	5.14208	5.27383
XP_035355574.1	4.30801
XP_035355592.1						3.78857
XP_035355593.1	5.13402	5.66092			5.12084	5.10116
XP_035355594.1						4.43038
XP_035355595.1	5.00732	4.99733	5.19209	5.24554	5.25295	5.25674
XP_035355598.1	5.38931	5.26375	5.34815	5.26705	5.40037	5.30086
XP_035355600.1						4.43954
XP_035355604.1	5.77767	5.72127	5.75991	5.73454	5.74322	5.73273
XP_035355605.1			4.97003	5.02069	5.00436	5.0331
XP_035355616.1		5.00022	4.90062	4.92069	5.22196	5.2652
XP_035355617.1			3.92257
XP_035355618.1				4.80547
XP_035355622.1		3.88426
XP_035355624.1	5.5412	5.48978	5.53317	5.61122	5.64008	5.58625
XP_035355626.1						4.92956
XP_035355627.1	6.07269	6.03973	6.09121	6.0619	6.00139	6.068
XP_035355639.1	4.63937
XP_035355659.1	4.94817		5.02362	4.85182	4.88834	4.78588
XP_035355661.1						4.80628
XP_035355662.1	5.74213	5.7959	5.78788	5.39863	5.55349	5.47844
XP_035355674.1	5.52569	5.43347	5.46799
XP_035355680.1				4.57514
XP_035355681.1	5.24229	5.30188	5.25777	5.04044	5.07675	5.06487
XP_035355685.1					4.14239
XP_035355690.1			4.28666
XP_035355695.1	5.55847	5.66983	5.56235	5.8999	5.91569	5.85563
XP_035355697.1	5.9374	5.92317	5.85944	5.75743	5.77682	5.82324
XP_035355700.1						4.2318
XP_035355701.1	5.35131	5.40303	5.43093	5.4242	5.30591	5.31637
XP_035355702.1				4.62125	4.65833
XP_035355706.1					4.19734
XP_035355710.1			4.65002	4.69776
XP_035355712.1	5.68036	5.69678	5.73972	5.65763	5.62653	5.59302
XP_035355714.1	6.01254	5.92486	5.93446	6.09146	6.20823	6.10694
XP_035355718.1			4.3324
XP_035355721.1	5.12788	5.07962	5.06386	5.17915	5.16438	5.19465
XP_035355722.1	6.19929	6.19098	6.21582	6.13049	6.12982	6.0893
XP_035355726.1	5.6804	5.6915	5.67745	5.47839	5.52376	5.5116
XP_035355727.1	4.59177
XP_035355728.1		3.88977
XP_035355729.1			4.40688
XP_035355730.1	5.70638	5.76445	5.79774	5.5579	5.63686	5.55028
XP_035355731.1	5.21455	5.26179	5.21357	5.23231	5.26813	5.24045
XP_035355738.1				4.62775
XP_035355739.1	7.05434	7.02914	7.07004	7.08504	7.06273	7.0864
XP_035355743.1	5.20412	5.22173	5.22097	5.21698	5.21995	5.10144
XP_035355746.1				4.53007
XP_035355748.1	5.16714	5.18974		5.20763		5.20363
XP_035355751.1	5.45148	5.44669	5.6301	5.79648	5.75912	5.79287
XP_035355752.1	5.81432	5.76619	5.87598	5.85369	5.91915	5.96537
XP_035355753.1	5.76929	5.76975	5.73557	5.93198	5.94668	5.94456
XP_035355762.1	5.13152	5.18475	5.16047
XP_035355765.1	6.16122	6.16334	6.16253	6.35143	6.38364	6.35752
XP_035355768.1	4.93772	4.83952	4.98577	4.74908
XP_035355770.1		4.46347	4.58144			4.58601
XP_035355772.1	5.68911	5.5574	5.50686	5.80151	5.84221	5.80187
XP_035355773.1	6.04747	6.067	6.17003	6.06688	6.01866	6.01047
XP_035355774.1	6.48424	6.42755	6.43374	6.63919	6.60338	6.61774
XP_035355789.1						4.24682
XP_035355799.1				4.07969
XP_035355807.1	4.74425
XP_035355813.1		4.25604
XP_035355823.1			4.89002
XP_035355825.1						4.12057
XP_035355828.1	4.93079			4.82495		4.79557
XP_035355830.1			4.60096		4.78839	4.73217
XP_035355832.1					3.39062
XP_035355855.1	6.54639	6.50266	6.57337	6.21445	5.9932	6.07007
XP_035355861.1			4.07478
XP_035355864.1			3.69776
XP_035355869.1	4.27536
XP_035355873.1						4.37588
XP_035355878.1	5.2169			5.34058	5.3011	5.2588
XP_035355879.1	5.73768	5.70387	5.55557	5.68038	5.72937	5.70299
XP_035355880.1		5.43088
XP_035355882.1	5.45518	5.50619	5.47838	5.40274	5.46102	5.39893
XP_035355887.1					4.2101
XP_035355889.1	4.84512
XP_035355894.1	5.11217	5.07943	5.07889	5.294	5.30507	5.32253
XP_035355895.1	4.53504	4.59274		4.70963
XP_035355896.1					5.12743
XP_035355901.1		4.98739
XP_035355903.1	4.62019		4.49174		4.39505
XP_035355909.1						4.50745
XP_035355914.1	5.09601	5.13878	5.1733	5.17458	5.17091	5.24761
XP_035355918.1	5.63504	5.55135	5.64079	5.5011	5.53521	5.60525
XP_035355923.1					4.14085
XP_035355927.1						4.67189
XP_035355928.1					4.70685
XP_035355930.1					4.90597	4.78832
XP_035355931.1						4.66721
XP_035355935.1	5.61265	5.65705	5.6554	5.64141	5.61901	5.5094
XP_035355938.1						4.87756
XP_035355941.1		4.98987	5.07346	5.05545	5.051	5.09398
XP_035355946.1	5.31477	5.2136	5.2971	5.29095	5.22484	5.25633
XP_035355950.1	6.52323	6.50412	6.46951	6.5861	6.55324	6.57696
XP_035355956.1		3.86965
XP_035355958.1	4.92746	4.89049	4.93721	4.91644		4.99208
XP_035355959.1						4.34885
XP_035355965.1					4.69323
XP_035355971.1				4.46202
XP_035355973.1				3.99066
XP_035355974.1	5.42038	5.41392	5.2721	5.36042	5.31624	5.32238
XP_035355975.1	5.3134	5.22357	5.19912	5.23111	5.33363	5.32758
XP_035355979.1	5.71046	5.61944	5.60652	5.77643	5.79673	5.76034
XP_035355980.1						4.92721
XP_035355981.1				5.21922	5.27205	5.14439
XP_035355982.1						3.73346
XP_035355983.1						3.87202
XP_035355986.1				5.11002
XP_035356002.1	4.69563
XP_035356006.1						4.12509
XP_035356028.1					4.60907
XP_035356030.1			5.02403
XP_035356044.1			4.03802
XP_035356061.1		5.0859		4.99182	4.94003
XP_035356064.1						4.81802
XP_035356065.1					5.07122	5.09272
XP_035356066.1	4.9968	5.03076	5.02375
XP_035356067.1	4.74988
XP_035356071.1	5.9057	5.9901	5.96535	5.66602	5.66987	5.65798
XP_035356088.1	5.09764	5.04289	5.03643	5.10051	5.04269	5.00672
XP_035356094.1		5.41093	5.45765
XP_035356100.1					3.59962
XP_035356103.1	5.62611	5.50076	5.56411	5.19346	5.05755	5.09729
XP_035356112.1					4.94536
XP_035356117.1					4.89182
XP_035356120.1						5.50831
XP_035356128.1	4.82791
XP_035356129.1	6.72717	6.74036	6.71868	6.5458	6.53282	6.54882
XP_035356149.1	6.29462	6.24834	6.2909	6.34173	6.30092	6.31218
XP_035356153.1	4.83095		4.90584	4.58248	4.59834
XP_035356155.1	4.80826	4.78835		4.817		4.86144
XP_035356165.1				4.21558
XP_035356172.1	4.78752
XP_035356184.1					4.5406
XP_035356194.1	5.04352		5.01578	4.95408	5.01895	4.95777
XP_035356196.1		4.53103	4.65387	4.59605
XP_035356198.1	6.09896	6.00775	6.03607	6.14041	6.13868	6.14217
XP_035356203.1	5.15308	5.14295	5.15731	5.1754	5.20496
XP_035356206.1	7.02383	7.02999	6.99025	7.13004	7.1038	7.11039
XP_035356208.1					4.72318
XP_035356209.1		5.28787		5.42226	5.47375	5.45574
XP_035356217.1			4.6908
XP_035356221.1	5.15048	5.10639	5.15333
XP_035356223.1						4.28475
XP_035356225.1	5.01115
XP_035356226.1	5.04747	4.94798	4.90871	5.17423	5.16513	5.24092
XP_035356231.1	6.6457	6.63885	6.63922	6.53603	6.50854	6.53636
XP_035356241.1						4.35985
XP_035356245.1	6.61815	6.61302	6.6049	6.46662	6.44868	6.46286
XP_035356247.1					4.46737
XP_035356249.1	5.96259	5.97463	5.94447			5.0209
XP_035356251.1	3.98104
XP_035356256.1	6.16741	6.13399	6.14718	6.16518	6.11697	6.17762
XP_035356259.1		4.10065
XP_035356274.1				4.18133
XP_035356280.1		4.42197
XP_035356283.1	6.43012	6.42544	6.40269	6.07642	6.04844	6.00813
XP_035356286.1	4.04454
XP_035356290.1			4.11774
XP_035356291.1	5.64579	5.69642	5.6932	5.75846	5.7212	5.68866
XP_035356292.1	6.46756	6.47407	6.47229	6.46246	6.43677	6.4593
XP_035356293.1	5.87108	5.94718	5.96329	6.05488	6.052	6.04669
XP_035356298.1	5.62057	5.48817	5.47992	5.52648	5.52444	5.45586
XP_035356313.1	3.68949
XP_035356316.1						4.67385
XP_035356327.1	4.96972
XP_035356331.1	4.67163				4.58595
XP_035356332.1	6.34467	6.33131	6.34082	6.57117	6.53772	6.53657
XP_035356333.1		5.00664	4.86806		4.9266
XP_035356334.1	5.25705	5.08902	5.2082	5.08625	4.9892	5.07052
XP_035356335.1	5.14248	5.13564	5.1181		4.88277	4.7213
XP_035356338.1			4.60208	4.82286	4.79766	4.75986
XP_035356346.1	5.27882	5.33718	5.20933	5.39159	5.38158	5.26813
XP_035356347.1	5.4712	5.53224	5.55926	5.5296	5.58001	5.56573
XP_035356349.1				3.90438
XP_035356357.1	5.56718	5.62081	5.54654	5.5751	5.61669	5.61567
XP_035356360.1	6.28753	6.14389	6.18574	6.18865	6.18067	6.16089
XP_035356361.1						4.65473
XP_035356368.1					4.59924
XP_035356370.1	5.01544	4.97817		4.95467	4.84847	4.78185
XP_035356371.1	6.08807	6.15984	6.17348	6.12808	6.13789	6.18971
XP_035356379.1	5.33417	5.37969	5.32517	5.06262	5.04293
XP_035356385.1					4.68487
XP_035356386.1	5.75654	5.8063	5.89595	5.83584	5.86793	5.84613
XP_035356394.1	5.97776	5.97275	6.03003	6.0214	6.02955	5.97502
XP_035356405.1				4.664
XP_035356406.1		4.33056
XP_035356410.1	4.99127	5.03479	4.99005	4.9859		4.84941
XP_035356411.1				4.33907
XP_035356412.1		4.11059
XP_035356423.1						4.3795
XP_035356435.1	6.14832	6.10992	6.10503	6.25861	6.29257	6.28717
XP_035356436.1	5.71831	5.71854	5.73105	5.62629	5.65555	5.76225
XP_035356444.1						3.47286
XP_035356445.1		4.7553
XP_035356446.1	5.14635	5.40506	5.37409	5.22712	5.27152	5.22471
XP_035356448.1	5.53046	5.60254	5.57397	5.63451	5.63273	5.63209
XP_035356449.1	5.48399	5.44492	5.43144	5.20311	5.3293
XP_035356450.1				5.08005	5.02686	4.93532
XP_035356471.1				5.18526	5.23047	5.1994
XP_035356473.1						4.35826
XP_035356475.1					4.05135
XP_035356476.1	4.61511	4.54871	4.69741		4.5484
XP_035356478.1	5.97624	5.99372	5.98493	6.00052	5.99065	5.9915
XP_035356481.1				4.92329		4.85938
XP_035356486.1			4.44835
XP_035356487.1			4.12166
XP_035356491.1		4.67063	4.62173
XP_035356494.1			3.97207
XP_035356503.1					4.33698
XP_035356505.1	5.36775	5.15345	5.26045	5.47995	5.60626	5.53962
XP_035356506.1			4.13399
XP_035356508.1	5.63169	5.69291	5.63987	5.6802	5.75043	5.72839
XP_035356511.1						4.2814
XP_035356513.1		4.32611
XP_035356521.1	5.66679	5.65512	5.63907	5.3973	5.47214	5.48623
XP_035356525.1			4.45442
XP_035356538.1	6.08483	6.09363	6.07831	5.83318	5.79493	5.81341
XP_035356539.1	6.65835	6.67356	6.66101	6.74061	6.71298	6.7665
XP_035356544.1				4.5195
XP_035356545.1						3.87592
XP_035356555.1		4.85643				4.64731
XP_035356556.1		4.96523	4.99306		4.76016
XP_035356557.1						4.07849
XP_035356558.1				5.13669	5.21029	5.17898
XP_035356559.1					4.60612
XP_035356562.1				4.56183	4.88158
XP_035356563.1						5.10322
XP_035356570.1		5.36267	5.40019	5.37661	5.24667	5.36818
XP_035356578.1						4.29361
XP_035356592.1			3.94521
XP_035356600.1	5.63133	5.46844	5.48223	5.34315	5.40598	5.3986
XP_035356605.1					4.20623
XP_035356611.1	6.49342	6.51747	6.51663	6.05915	6.06726	6.04689
XP_035356626.1	5.95801	5.98299	5.94359	5.75293	5.70082	5.74082
XP_035356627.1	5.27434	5.34292	5.32891	5.24709	5.34665	5.44245
XP_035356636.1					4.06959
XP_035356639.1						4.52046
XP_035356647.1						3.99384
XP_035356649.1			4.1803
XP_035356650.1	5.17374			5.02657	4.93463	5.11697
XP_035356652.1	5.42771	5.457	5.26942	5.29697	5.34372	5.29592
XP_035356653.1	5.2828	5.2707	5.32267	5.62478	5.57155	5.66076
XP_035356660.1	5.37773	5.4078	5.41071	5.54646	5.56225	5.46956
XP_035356662.1		4.55792
XP_035356667.1	6.00074	5.9326	5.83948	6.1067	6.04155	6.08275
XP_035356672.1		4.53356
XP_035356690.1	6.17814	6.17143	6.24257	5.99487	5.96659	5.96946
XP_035356692.1			4.25035
XP_035356694.1	5.76855	5.74481	5.82823	6.12959	6.11046	6.13033
XP_035356695.1	4.68635
XP_035356699.1		4.321
XP_035356701.1	4.82137	4.83511
XP_035356709.1					4.29935
XP_035356721.1		4.37787	4.42789	4.45501
XP_035356732.1	5.26996			5.67466	5.55364	5.7847
XP_035356733.1	5.96669	5.9351	5.89879	6.09541	6.07613	6.10462
XP_035356734.1		5.0503		5.28999	5.22427	5.1882
XP_035356736.1	5.69449	5.66657	5.69253	5.81506	5.81279	5.83643
XP_035356737.1	4.9475	4.76738
XP_035356741.1	5.41159	5.5146	5.40799	5.42843	5.34191	5.42542
XP_035356748.1				4.85595	4.78047
XP_035356760.1				4.03547
XP_035356763.1					4.19184
XP_035356772.1				4.27282
XP_035356773.1	4.95836		4.87094		4.92159
XP_035356774.1			3.77105
XP_035356778.1	5.78343	5.69036	5.67912	5.0599		5.00273
XP_035356789.1					4.53351
XP_035356792.1	6.23063	6.24194	6.16113	6.22357	6.20712	6.18853
XP_035356794.1						4.70214
XP_035356795.1				5.29981	5.13849	5.35719
XP_035356798.1						4.17026
XP_035356815.1				3.77159
XP_035356816.1	6.49006	6.51808	6.5288	6.13777	6.13978	6.14417
XP_035356826.1	5.40453	5.35894	5.36957	5.34388	5.22652	5.30304
XP_035356827.1					4.05434
XP_035356829.1				5.33207	5.30856	5.39538
XP_035356840.1	5.37438	5.29228	5.25677	5.3659	5.3803	5.38525
XP_035356841.1	6.19753	6.22165	6.21901	6.30666	6.29754	6.32666
XP_035356844.1	5.73606	5.75442	5.80674	5.73255	5.78317	5.75979
XP_035356848.1			5.21577	5.36588	5.34173	5.44047
XP_035356849.1				4.19162
XP_035356851.1	4.43164
XP_035356853.1	4.98919		4.88831
XP_035356858.1	6.70685	6.68899	6.68453	6.67297	6.62025	6.59488
XP_035356859.1					4.1503
XP_035356861.1				4.14398
XP_035356863.1				4.37449
XP_035356864.1	6.11291	6.08189	6.13539	6.15085	6.19582	6.17681
XP_035356866.1	5.06092	5.09054	5.1115	5.0571	5.09806	5.05042
XP_035356870.1						4.31884
XP_035356872.1				5.0092	5.10772	5.01561
XP_035356873.1		4.72514			4.85827
XP_035356874.1	5.71442	5.6232	5.63981	5.29325	5.36723	5.25076
XP_035356876.1			4.2101
XP_035356877.1						4.06789
XP_035356878.1		5.06874	5.08493	5.19432	5.13963	5.24242
XP_035356879.1	6.10921	6.06085	6.10085	6.21442	6.19335	6.18727
XP_035356886.1	6.69511	6.62544	6.63604	6.70924	6.71794	6.72085
XP_035356889.1			4.16923
XP_035356893.1	5.047	4.93086		5.03571
XP_035356895.1	6.07011	6.24785	6.17583	6.1731	6.1212	6.10978
XP_035356899.1						4.8062
XP_035356906.1		5.03862	5.14866		4.76207	4.71779
XP_035356907.1				4.41268
XP_035356912.1						4.59686
XP_035356913.1			4.88069	4.72749	4.91269
XP_035356917.1		5.16352	5.0992	4.87907	4.88083	4.86684
XP_035356920.1						4.56076
XP_035356923.1				3.82576
XP_035356937.1					4.22032
XP_035356945.1		4.95698	5.12284
XP_035356946.1	5.16947	5.18611		5.21569	5.22675	5.21958
XP_035356948.1		4.21192
XP_035356950.1	4.91589	4.98303	5.03703	5.05759	5.00277	4.97541
XP_035356958.1					4.41275
XP_035356965.1			4.79413
XP_035356970.1	5.88036	5.83396	5.8333	5.81331	5.91364	5.92024
XP_035356972.1	5.1067			4.95675
XP_035356974.1	6.2838	6.28058	6.25147	5.9395	5.88154	5.87081
XP_035356990.1	4.1035
XP_035356995.1	5.54194	5.4952	5.43331	5.49017	5.4488	5.40878
XP_035357003.1						3.87413
XP_035357004.1	4.74435	4.82131	4.83389	4.76996	4.81095	4.73189
XP_035357013.1	4.75331
XP_035357015.1	5.30514	5.25604		5.18662	5.20954	5.18946
XP_035357019.1				4.0325
XP_035357021.1	4.57992
XP_035357025.1	3.96701
XP_035357026.1	6.04297	5.98822	5.99175	5.93308	5.97275	5.93627
XP_035357027.1	4.74898	4.85779	4.96307	4.70985		4.63284
XP_035357034.1	4.67395		4.86054	4.86955
XP_035357035.1			4.6625	4.74229		4.69493
XP_035357040.1			4.66605			4.41447
XP_035357045.1	5.45618	5.44127	5.4321	5.54967	5.61661	5.62708
XP_035357050.1		4.91444
XP_035357054.1				4.40576
XP_035357059.1				4.89562
XP_035357060.1	3.71018
XP_035357062.1	5.7808	5.79456	5.77607	5.79885	5.77806	5.77802
XP_035357066.1	5.59031	5.67733	5.73022	5.85573	5.85866	5.83912
XP_035357073.1	5.41322	5.33421	5.31744	5.39995	5.29925	5.3307
XP_035357074.1	5.86815	5.60697	5.76006	5.83768	6.0291	6.03539
XP_035357075.1	5.2749	5.38657	5.38775	5.44703	5.45137	5.45176
XP_035357081.1	5.61722	5.59881	5.62345	5.64706	5.64666	5.6425
XP_035357088.1						4.10626
XP_035357089.1						4.48825
XP_035357092.1						4.23272
XP_035357093.1	5.85407	5.75113	5.81596	5.97018	5.99059	5.98034
XP_035357094.1						4.61888
XP_035357095.1	4.9355		5.01481	4.56604
XP_035357097.1				4.35997		4.41459
XP_035357099.1						4.23867
XP_035357104.1	5.20707	5.21606	5.10016	5.17508	5.17099	5.13786
XP_035357107.1	6.61282	6.58678	6.61963	6.27674	6.29802	6.3295
XP_035357109.1	5.02477	5.08221		5.331	5.30997	5.27916
XP_035357110.1	5.42285	5.37978	5.43773	5.33506	5.35272	5.30285
XP_035357111.1						4.72636
XP_035357119.1			4.76133	4.81903
XP_035357123.1	4.85832		4.85523
XP_035357124.1			4.65005
XP_035357125.1				3.67421
XP_035357129.1	5.32891	5.36916	5.38735	5.49631	5.44191	5.45297
XP_035357133.1	5.27962	5.35112	5.39081	5.36871	5.34349	5.3425
XP_035357134.1				4.24652
XP_035357138.1	5.01737	5.02816	5.21315	5.25753	5.16829	5.23454
XP_035357148.1				4.50341
XP_035357149.1		4.3922
XP_035357156.1				4.12743
XP_035357160.1					4.95332
XP_035357165.1	4.9274	4.93066	4.89921	4.86398		4.88825
XP_035357170.1			4.99154
XP_035357171.1	4.60378			4.88454	4.87322	4.85549
XP_035357173.1	5.29243	5.31118	5.25544		5.30529	5.28637
XP_035357176.1			4.75959	4.77375
XP_035357177.1	5.6481	5.46549	5.48101		5.23927	5.08881
XP_035357179.1	6.15339	6.17418	6.16717	6.11234	6.14448	6.10609
XP_035357180.1	4.4867	4.55041	4.64861	4.45022		4.51993
XP_035357181.1					3.39508
XP_035357182.1						4.38126
XP_035357183.1	5.19246	5.13865	5.09086
XP_035357187.1				4.0484
XP_035357191.1			3.83413
XP_035357192.1	6.07813	6.03463	6.08746	5.91892	5.86039	5.89974
XP_035357195.1	4.65312
XP_035357198.1	5.95168	5.92452	5.88516	5.77369	5.80713	5.81731
XP_035357199.1	4.40538
XP_035357201.1	6.053	5.97392	5.96922	5.95209	5.85673	5.91045
XP_035357203.1						3.99045
XP_035357204.1	5.67047	5.58287	5.59819	5.58219	5.26543	5.51949
XP_035357205.1						4.05385
XP_035357207.1					4.20118
XP_035357209.1			4.31572
XP_035357212.1	5.63537	5.78522	5.80434	5.65426	5.60855	5.62783
XP_035357215.1	5.5178	5.47496	5.53938	5.66227	5.53577	5.56375
XP_035357217.1			3.46132
XP_035357219.1	6.46842	6.51315	6.46665	6.22373	6.29511	6.24296
XP_035357223.1			4.68489
XP_035357225.1			4.63737
XP_035357227.1	4.75807	4.89087
XP_035357230.1		4.10636
XP_035357234.1	5.36071	5.28673	5.41838	5.31572	5.32732	5.42218
XP_035357237.1				4.3137
XP_035357246.1			3.72618
XP_035357249.1	5.08045	4.98765		4.95864	4.87922	4.83606
XP_035357251.1	5.37328	5.37845	5.36808		5.28497	5.33052
XP_035357261.1						3.756
XP_035357264.1		4.55739
XP_035357270.1				4.87758	4.88359
XP_035357309.1					4.16761
XP_035357315.1				4.52419
XP_035357317.1	5.95692	5.93654	5.93737	5.78904	5.686	5.70966
XP_035357319.1				4.02621
XP_035357328.1			4.75417
XP_035357331.1	6.05177	6.02449	6.00796	6.16086	6.12597	6.18053
XP_035357363.1	4.80808		4.82831	5.47631	5.12516	5.49175
XP_035357391.1				3.63138
XP_035357396.1	5.08314	5.1702	5.12982	5.09075	5.06974	5.04009
XP_035357397.1				4.17029
XP_035357400.1	6.56071	6.56042	6.54679	6.70683	6.72865	6.70015
XP_035357401.1	6.15821	6.15458	6.18281	6.2395	6.25443	6.21987
XP_035357402.1	6.6257	6.59447	6.56462	6.58173	6.57051	6.5774
XP_035357404.1					4.23802
XP_035357410.1	5.08307	5.13133	5.00273		5.2206	5.20401
XP_035357428.1	3.85225
XP_035357429.1		4.32416
XP_035357434.1						4.63562
XP_035357436.1	5.86205	5.81743	5.84253	5.48283	5.48224	5.45427
XP_035357437.1						4.4228
XP_035357440.1	4.4475
XP_035357448.1						4.13653
XP_035357453.1	6.20172	6.20011	6.26979	6.21301	6.22585	6.21859
XP_035357472.1		5.05396			5.11103	5.28024
XP_035357476.1	4.71523		4.81092		4.66139
XP_035357482.1						4.52237
XP_035357483.1						4.65754
XP_035357485.1	4.73933
XP_035357493.1						3.92552
XP_035357495.1	5.82785	5.72254	5.69115	5.47782	5.35904	5.29623
XP_035357496.1	4.85579				5.08005	5.17952
XP_035357503.1		4.11062
XP_035357510.1				4.79081		4.75962
XP_035357516.1	5.32459	5.32508	5.29848	5.33319	5.31258	5.2671
XP_035357517.1	5.87496	5.95056	5.95834	6.15779	6.17513	6.14314
XP_035357521.1						4.6112
XP_035357525.1	4.03603
XP_035357526.1				4.30101
XP_035357530.1					4.68598	4.69604
XP_035357531.1					4.18207
XP_035357532.1		4.8213	4.90624	4.60863		4.67094
XP_035357533.1						4.56367
XP_035357542.1		4.83466		5.14336	5.07295	5.12898
XP_035357551.1	5.64247	5.64879	5.62356	5.68654	5.64099	5.72712
XP_035357553.1				4.74117	4.81596
XP_035357567.1				4.32492
XP_035357568.1	5.11902	4.93054	4.95086	5.19921	5.2173
XP_035357573.1	5.46589	5.45393	5.35872	5.4852	5.53092	5.47249
XP_035357576.1				4.64634
XP_035357584.1				3.759
XP_035357588.1						4.92286
XP_035357591.1						4.60134
XP_035357592.1	5.39308	5.28986	5.39456	5.21756	5.07809	5.26576
XP_035357594.1	5.78401	5.80065	5.74319	5.71634	5.76299	5.74927
XP_035357600.1			4.59372
XP_035357602.1	5.10391			5.09029	5.15119	5.10813
XP_035357604.1	4.37403
XP_035357613.1	5.60216	5.56309	5.61637	5.50792	5.50342	5.46049
XP_035357614.1						3.73391
XP_035357617.1	5.38202	5.32476	5.29787	5.43258	5.3283	5.37854
XP_035357625.1	4.65215
XP_035357631.1	4.66824
XP_035357635.1			6.10724
XP_035357643.1		4.98462
XP_035357683.1			4.73094
XP_035357727.1	6.17872	6.09826	6.11025	6.19678	6.23053	6.23759
XP_035357728.1				4.45791
XP_035357738.1	4.87088					4.77069
XP_035357741.1	6.22084	6.18749	6.2072	6.13994	6.11634	6.10758
XP_035357742.1	5.02329	4.90615	4.92746	4.92307	4.97199
XP_035357744.1	5.16985	5.17304	5.07225
XP_035357745.1						3.98828
XP_035357751.1	5.15299	5.22162	5.23172		5.27701	5.31003
XP_035357753.1	4.77503
XP_035357759.1				5.27133	5.39796	5.52863
XP_035357760.1		5.35547
XP_035357761.1		4.76578
XP_035357762.1	5.54476	5.5919	5.53866	5.71174	5.72082	5.76163
XP_035357770.1	4.94232	4.96947	4.98605	5.02111	5.3161	5.00864
XP_035357781.1		3.58339
XP_035357783.1				4.99432
XP_035357792.1		4.37027
XP_035357793.1	5.77079	5.74837	5.73707	5.7115	5.64301	5.65841
XP_035357801.1					4.8741
XP_035357805.1	5.23396	5.13982		5.50092	5.51953	5.41155
XP_035357812.1	5.89501	5.88884	5.82988	6.25513	6.16086	6.13897
XP_035357821.1					4.31275
XP_035357823.1		5.09248
XP_035357827.1	4.6816
XP_035357831.1		4.07048
XP_035357838.1				5.43427	5.49333	5.48895
XP_035357840.1						3.59911
XP_035357841.1	5.75111	5.79095	5.72389	5.78887	5.78914	5.72495
XP_035357866.1						5.4503
XP_035357879.1	5.53362	5.50539	5.57481	5.74819	5.72044	5.72774
XP_035357882.1	5.63208	5.56925	5.60261	5.44347	5.43529	5.36996
XP_035357884.1						4.50702
XP_035357885.1						4.41402
XP_035357889.1	5.00255	4.92956	5.15884
XP_035357890.1						4.71517
XP_035357900.1			4.97897	4.40248
XP_035357907.1				4.24819
XP_035357910.1			3.60895
XP_035357914.1			4.03487
XP_035357915.1	5.89178	5.86571	5.88342	5.81062	5.86199	5.82686
XP_035357916.1		5.00389	5.01191
XP_035357917.1	5.61106	5.5947	5.56234	5.72232	5.84933	5.82684
XP_035357920.1				4.46489		4.54004
XP_035357921.1		4.39141
XP_035357923.1			5.40233
XP_035357924.1					4.28174
XP_035357927.1	5.63973	5.70729	5.66374	5.53532	5.55575	5.59372
XP_035357933.1	4.60141
XP_035357939.1		4.38671			4.84384	4.71484
XP_035357944.1		5.26778	5.31061	5.13963	5.15381	5.19315
XP_035357978.1				4.65696
XP_035357991.1	5.43567	5.52826	5.533	5.60159	5.50656	5.48635
XP_035358015.1	5.68008	5.67497	5.69749	5.62278	5.68003	5.60325
XP_035358016.1	4.24871
XP_035358017.1						4.10188
XP_035358035.1		4.9536
XP_035358042.1		5.10137	5.1383	5.05319		5.09019
XP_035358081.1	6.22562	6.25924	6.21893	6.11468	6.09061	6.06074
XP_035358093.1		4.08796
XP_035358100.1		5.1014
XP_035358103.1					3.85428
XP_035358108.1					3.88354
XP_035358113.1					4.5899
XP_035358114.1			4.91266
XP_035358115.1	3.96519
XP_035358116.1	5.9705	5.94313	5.9151	5.57257	5.63531	5.53639
XP_035358117.1	5.45524	5.35025	5.37537	5.4255	5.33919	5.35282
XP_035358124.1	5.53514	5.40384	5.42356	5.61723	5.6209	5.5945
XP_035358128.1	6.52635	6.52822	6.51258	6.42646	6.41517	6.41101
XP_035358129.1	5.31503	5.27605	5.28194	5.19022	5.25693	5.22316
XP_035358130.1		3.64005
XP_035358135.1					4.11461
XP_035358144.1	5.27768	5.20965	5.25753	5.2615	5.1954	5.23024
XP_035358145.1	5.41286	5.30694	5.37661	5.1175	5.17788	5.13912
XP_035358147.1	5.98028	5.92818	5.90837	5.95258	5.9003	5.96283
XP_035358154.1		4.54791
XP_035358162.1	5.64354	5.67982	5.64506	5.93452	5.85685	5.91186
XP_035358167.1	5.07748	5.0693	5.08525	5.16959	5.30438	5.24217
XP_035358168.1	4.74959
XP_035358171.1	5.42152	5.38714	5.46428		5.26416	5.27254
XP_035358173.1	4.67248
XP_035358175.1	5.76254	5.67864	5.67628	5.44626	5.5124	5.45559
XP_035358181.1				4.4408
XP_035358184.1				3.85262
XP_035358187.1	4.2008
XP_035358189.1	5.10188	5.09008	5.11338	5.02061	5.06911	5.01423
XP_035358192.1	5.5724	5.58627	5.56487	5.46827	5.51996	5.47695
XP_035358198.1						4.53694
XP_035358199.1				4.49044
XP_035358203.1	6.20863	6.20753	6.19507	6.1926	6.1451	6.1437
XP_035358211.1			4.75472		4.81981	4.77147
XP_035358216.1	4.7778	4.75478	4.77484
XP_035358217.1						4.82612
XP_035358218.1	4.68063	4.72378
XP_035358220.1			4.50235
XP_035358221.1	3.94266
XP_035358223.1				4.42797
XP_035358224.1					5.07675	5.04766
XP_035358226.1	4.53223				4.48642	4.55968
XP_035358233.1		4.2502
XP_035358234.1		5.04809
XP_035358235.1			4.59605	4.56781
XP_035358238.1		4.51477
XP_035358241.1	4.61886
XP_035358245.1		3.20123
XP_035358247.1		4.44379
XP_035358255.1				5.01803	5.06051	5.11025
XP_035358261.1		4.81142		4.83122
XP_035358265.1	5.86986	5.84348	5.87479	5.95018	5.98398	5.93218
XP_035358267.1			4.56201	4.49882
XP_035358270.1		4.94382
XP_035358271.1					4.10687
XP_035358274.1	4.71574
XP_035358276.1						4.14857
XP_035358278.1				4.07831
XP_035358279.1						4.72267
XP_035358280.1	6.09079	6.04712	6.04634	6.01611	6.00856	6.02169
XP_035358282.1		4.04427
XP_035358285.1						4.59364
XP_035358286.1		4.94315
XP_035358288.1	5.5404	5.46728	5.336	5.2727	5.3266	5.1695
XP_035358289.1	5.88158	5.87666	5.71693	5.69507	5.73237	5.72959
XP_035358290.1	6.13094	6.22614	6.19193	5.80904	5.76882	5.78944
XP_035358291.1	7.11062	7.0746	7.10421	7.15555	7.14712	7.14261
XP_035358292.1					3.06759
XP_035358297.1			3.95579
XP_035358298.1						4.46541
XP_035358299.1		3.96302
XP_035358306.1				4.70339
XP_035358307.1	4.80693
XP_035358308.1	5.34151	5.33816	5.37925	5.00975	4.99468	5.01799
XP_035358314.1	5.4102	5.445	5.38646	5.30138	5.37326	5.26778
XP_035358319.1	5.94722	5.94779	6.02731	6.07386	6.04309	6.10853
XP_035358320.1	6.72307	6.77719	6.81323	6.68357	6.65331	6.68511
XP_035358321.1	4.82515					4.66861
XP_035358324.1	4.89088			4.83679		4.8906
XP_035358325.1	4.87838			4.80688	4.83342	4.86301
XP_035358326.1						4.7092
XP_035358327.1		4.02061
XP_035358329.1	6.86013	6.89423	6.88114	6.98337	6.93568	6.97918
XP_035358330.1						4.86027
XP_035358333.1	5.62002	5.57627	5.53361	5.8105	5.71736	5.84874
XP_035358342.1	5.5774	5.49411	5.4756	5.65009	5.55848	5.53245
XP_035358351.1			4.28506
XP_035358353.1	5.99298	5.9533	5.95822	6.02873	6.01916	5.99756
XP_035358360.1						4.29372
XP_035358362.1		3.72301
XP_035358363.1	5.53281	5.56736	5.62378	5.73378	5.80889	5.76952
XP_035358366.1	5.47926	5.41273	5.39641	5.36777	5.42531	5.3619
XP_035358371.1					4.81766
XP_035358375.1					4.97535
XP_035358377.1	6.24729	6.21026	6.21458	6.37758	6.3891	6.39319
XP_035358389.1	5.42659	5.42672	5.4535	5.39616	5.3876	5.41502
XP_035358391.1					4.1599
XP_035358392.1	5.00522	4.95707	4.90395	4.88255	4.85457
XP_035358400.1			4.67436			4.44353
XP_035358409.1		4.46667		4.57983		4.70018
XP_035358411.1		4.04179
XP_035358414.1			3.49883
XP_035358416.1	5.15878	5.13104		5.26804	5.28375	5.32875
XP_035358420.1			4.72805
XP_035358422.1					5.15737	5.12959
XP_035358426.1						4.25125
XP_035358427.1	6.67328	6.64714	6.66984	6.58078	6.60662	6.57611
XP_035358434.1	6.3179	6.2663	6.3194	6.02942	6.08113	6.0269
XP_035358438.1	5.85429	5.78105	5.80229	5.40207	5.42113	5.25307
XP_035358442.1		4.04653
XP_035358447.1		4.54387			4.47946
XP_035358448.1		4.14342
XP_035358449.1	5.13261	5.09513	5.06487	5.3439	5.27761	5.2826
XP_035358455.1					5.12202
XP_035358457.1						4.1797
XP_035358464.1						4.63388
XP_035358465.1					3.67193
XP_035358467.1			3.90973
XP_035358468.1		5.20382	5.23264
XP_035358470.1				4.94715
XP_035358474.1	6.2082	6.19078	6.22763	6.10291	5.93983	6.12277
XP_035358475.1					4.42562	4.39905
XP_035358480.1						4.57788
XP_035358483.1	5.18276	5.20192	5.1389
XP_035358484.1	5.7233	5.67763	5.72456	5.9261	5.92957	5.87727
XP_035358486.1	6.50469	6.53232	6.52128	6.3618	6.35236	6.32346
XP_035358487.1		4.98827	4.9637	5.01115	5.09506	4.95165
XP_035358488.1	5.08778	5.03149	5.16909	4.90212		4.83711
XP_035358495.1						4.26797
XP_035358498.1	5.01878	5.17365	5.1507	4.946		4.89648
XP_035358503.1					4.42483
XP_035358505.1	5.58147	5.63946	5.51042	5.50237	5.52896	5.41369
XP_035358506.1		4.12411
XP_035358507.1	6.17359	6.17589	6.15278	6.19446	6.16134	6.20148
XP_035358509.1	4.42588		4.43046
XP_035358512.1	5.47409	5.33838	5.34092	5.30688	5.36169	5.27802
XP_035358513.1	5.8021	5.89459	5.9069	5.26307	5.35222
XP_035358514.1	6.11378	6.09054	6.13319	6.39578	6.41944	6.36877
XP_035358515.1	5.03723	5.00255	4.99312	4.99876	5.0472	4.98258
XP_035358527.1	5.40783	5.38639	5.33963	5.37619	5.25212	5.27948
XP_035358530.1	5.51491	5.52559	5.55239	5.31894	5.30138	5.28823
XP_035358537.1	5.50969	5.45226		5.22474
XP_035358539.1		4.68139
XP_035358540.1	6.21582	6.20039	6.20718	6.12685	6.18441	6.19142
XP_035358542.1			4.31378
XP_035358549.1		4.52971
XP_035358550.1						3.59959
XP_035358558.1	6.81516	6.78388	6.81952	6.76448	6.74462	6.75289
XP_035358567.1				4.52785
XP_035358578.1	6.46931	6.44481	6.42398	6.4228	6.42408	6.42519
XP_035358579.1	6.66352	6.67729	6.66664	6.55709	6.51049	6.4993
XP_035358586.1					4.6954
XP_035358588.1	5.13017	5.04591	5.18991		5.1283	5.17418
XP_035358591.1				4.06666
XP_035358597.1		4.47672
XP_035358600.1						4.43529
XP_035358605.1	6.02412	5.99947	5.98785	6.11488	6.08511	6.08789
XP_035358606.1		4.08153
XP_035358613.1					3.25777
XP_035358615.1						4.84843
XP_035358621.1	4.88373			4.78485
XP_035358622.1						4.84979
XP_035358624.1	3.66016
XP_035358631.1	5.53546	5.50025	5.53164	4.94511	4.92977	4.97843
XP_035358635.1	5.12927	5.16176	5.11876	5.15143	5.01153	5.06104
XP_035358636.1	4.04665
XP_035358637.1		4.85125
XP_035358642.1	5.0508	5.07777	5.10072	5.16011	5.18851	5.17742
XP_035358644.1					4.22634
XP_035358651.1				4.73272	4.74512
XP_035358653.1	6.13811	6.08842	6.11348	6.16388	6.17952	6.11554
XP_035358654.1	5.93377	5.91358	5.90434	6.16991	6.15915	6.15785
XP_035358658.1				4.6025
XP_035358661.1			4.49051
XP_035358670.1			3.61699
XP_035358671.1				4.41466
XP_035358675.1					4.51533
XP_035358685.1	4.413
XP_035358688.1				5.2112
XP_035358689.1	4.85424
XP_035358692.1						5.03358
XP_035358694.1					4.49415
XP_035358695.1						4.24433
XP_035358696.1	3.52534
XP_035358701.1					4.13104
XP_035358709.1	5.669	5.67979	5.67752	5.64355	5.64442	5.60818
XP_035358739.1	4.81712			4.71697
XP_035358740.1				4.01301
XP_035358750.1					4.72469
XP_035358751.1	7.41885	7.38899	7.41305	7.49315	7.46546	7.47774
XP_035358770.1	4.8688	4.85054
XP_035358772.1	3.73172
XP_035358773.1			4.81303	5.24415	5.03611	5.10639
XP_035358777.1			4.001
XP_035358778.1					4.2382
XP_035358779.1					4.88983
XP_035358781.1	5.04829		4.81884
XP_035358782.1					4.94149
XP_035358793.1					4.24438
XP_035358794.1				4.88571	4.87194	4.83296
XP_035358799.1	6.68232	6.6574	6.63976	6.64638	6.70608	6.7127
XP_035358801.1	5.57229	5.60203	5.5921	5.55536	5.54297	5.55576
XP_035358802.1	6.75051	6.7523	6.71457	6.35486	6.33776	6.3369
XP_035358803.1	5.70046	5.78615	5.69845	6.02772	6.00346	6.00424
XP_035358804.1				3.95786
XP_035358805.1						4.25443
XP_035358812.1	6.15794	6.1831	6.09128	5.54363	5.65458	5.63151
XP_035358815.1	4.67623
XP_035358819.1	5.52519	5.42075	5.39877	5.70691	5.69374	5.64392
XP_035358826.1		5.03631				4.97787
XP_035358829.1				4.19142
XP_035358830.1						4.02003
XP_035358836.1	4.11508
XP_035358838.1	5.91482	5.83377	5.85914	6.17056	6.14783	6.15921
XP_035358840.1	4.90611		4.9831
XP_035358842.1		4.32031
XP_035358848.1					4.3326
XP_035358850.1	5.1211	5.04992		5.12235	5.14167	5.24306
XP_035358856.1					4.91489
XP_035358864.1			4.19775
XP_035358866.1	6.40024	6.37081	6.36156	6.33556	6.35467	6.32021
XP_035358869.1	5.94126	5.9284	5.93615	5.80312	5.79937	5.80243
XP_035358876.1	6.23558	6.21245	6.19868	6.16684	6.14311	6.12753
XP_035358877.1		4.43935
XP_035358879.1		5.00992
XP_035358882.1		4.99099		5.03133		5.01043
XP_035358886.1	5.04474	5.00758	5.20126
XP_035358887.1	6.10006	6.08622	6.07192	5.71231	5.69037	5.67826
XP_035358891.1	6.47006	6.48937	6.48133	6.73598	6.7294	6.7096
XP_035358915.1	5.4658	5.44235	5.46614	5.37703	5.42758	5.43278
XP_035358919.1				3.83614
XP_035358924.1	5.06521	5.07372		5.03185		4.97783
XP_035358926.1	5.77596	5.88101	5.86167	5.79165	5.81106	5.80012
XP_035358927.1	5.58263		5.51407
XP_035358928.1	4.93533	4.99866			5.02102
XP_035358929.1	7.43185	7.42823	7.41527	7.24687	7.232	7.26026
XP_035358933.1		4.92916		5.15171
XP_035358934.1			4.58531
XP_035358935.1					4.40588
XP_035358936.1						4.70954
XP_035358943.1	5.63877	5.68019	5.65339	5.62269	5.66875	5.61784
XP_035358947.1	5.1951	5.27033	5.26616	5.3004	5.28355	5.35141
XP_035358948.1	4.21426
XP_035358973.1			4.08354
XP_035358977.1	4.00689
XP_035358978.1				4.4504
XP_035358979.1	5.29183	5.31706	5.27763	5.32333	5.29146	5.31538
XP_035358980.1					4.39547
XP_035358981.1	5.30235
XP_035358984.1	5.23987	5.18625	5.20071	5.20866	5.08511	5.16242
XP_035358986.1	5.50573	5.37431	5.40883	5.16723	5.14786	5.06375
XP_035358987.1	5.27293	5.39129	5.30965	5.37133	5.33622	5.30185
XP_035358988.1	4.68114	4.72603
XP_035358989.1		4.35478
XP_035358990.1					4.34864
XP_035358995.1	4.97097	5.03607	4.98673
XP_035358996.1	7.01098	7.02193	6.92252	6.14774	6.1799	6.14492
XP_035359010.1		3.71411
XP_035359023.1				3.74307
XP_035359028.1					4.56621
XP_035359031.1						3.91645
XP_035359049.1	4.90483		4.91821	5.00488		4.88859
XP_035359051.1					5.14727	5.09465
XP_035359052.1	5.51813	5.34181	5.25912	5.52291	5.68175	5.65678
XP_035359056.1						4.10206
XP_035359077.1	3.08246
XP_035359107.1		3.7723
XP_035359108.1						4.18219
XP_035359121.1			4.16708
XP_035359127.1				4.92822	4.82361	4.91037
XP_035359128.1		4.21917
XP_035359129.1	6.61523	7.16035	6.56371	6.62326	6.29877	6.22663
XP_035359130.1				4.8861		4.8464
XP_035359164.1	5.50245	5.60574	5.57432	5.18744		5.23744
XP_035359170.1	5.6402	5.59667	5.58613	5.7296	5.71809	5.70383
XP_035359174.1	6.18904	6.17313	6.18515	6.21029	6.16379	6.22848
XP_035359182.1		4.71559
XP_035359189.1	5.64079	5.63408	5.5847	5.42724	5.36629	5.48081
XP_035359203.1	4.8417
XP_035359206.1					3.88028
XP_035359208.1				3.95998
XP_035359230.1	4.92819		4.9111	4.9706		4.89263
XP_035359231.1				4.95458	5.03318	5.09346
XP_035359233.1	5.27272	5.32562	5.25152	5.54742	5.50742	5.51789
XP_035359234.1			4.42815
XP_035359236.1	6.24839	6.24239	6.2478	6.39912	6.40938	6.38968
XP_035359242.1	4.55788
XP_035359244.1	5.59753	5.63513	5.57785	5.59504	5.59915	5.56508
XP_035359250.1	6.77919	6.79121	6.79125	6.54084	6.54785	6.56154
XP_035359253.1	4.74712		4.90229		4.7735
XP_035359254.1	3.91765
XP_035359255.1	6.26155	6.27411	6.28078	6.04661	6.0569	6.07052
XP_035359257.1				4.14386
XP_035359261.1		4.68489	4.76799	4.76301	4.69766	4.71883
XP_035359262.1				4.55068
XP_035359267.1	4.96243	4.96042	4.95314	4.93118	4.91292	4.97935
XP_035359271.1	5.6671	5.70443	5.73382	5.6964	5.63969	5.63561
XP_035359272.1				4.84882
XP_035359273.1	6.35995	6.33836	6.34854	6.08354	6.11109	6.08429
XP_035359274.1				4.30062
XP_035359280.1		4.37396			4.20491
XP_035359282.1	4.98696	4.90461	4.92139
XP_035359285.1	4.89214	4.86149	4.86328	4.92921	5.04759	5.07089
XP_035359295.1	7.07022	7.05763	7.04731	7.01132	6.97873	6.99637
XP_035359296.1	4.51709				4.71966
XP_035359297.1	3.87052
XP_035359298.1	5.16203	4.83378	4.84808	5.24025	5.41142	5.38052
XP_035359299.1	5.39435	5.39247	5.43066	5.32408	5.3411	5.33201
XP_035359300.1	6.25821	6.25406	6.26475	6.25414	6.1951	6.20303
XP_035359311.1	6.20434	6.17661	6.14576	6.04218	6.04755	6.04747
XP_035359312.1	4.03818
XP_035359313.1						4.34918
XP_035359314.1				4.25132
XP_035359327.1		4.99333	4.87798	5.22492	5.19385	5.18571
XP_035359328.1	6.62796	6.61653	6.56679	6.41694	6.38682	6.35662
XP_035359329.1	4.1532
XP_035359330.1	4.9731	4.97999				5.0013
XP_035359333.1	5.98557	5.89611	5.85485	5.96291	5.9479	5.98345
XP_035359334.1	4.82083	4.79116	4.83576
XP_035359336.1	6.30292	6.20758	6.29155	5.91967	5.9317	5.81248
XP_035359350.1	4.85829			5.14035	5.16862	5.14585
XP_035359368.1						5.09708
XP_035359389.1			4.91857	5.1949	5.10534	5.15207
XP_035359392.1						4.51232
XP_035359395.1	5.2211	5.15628	5.13761	4.97449		5.04376
XP_035359400.1	5.33482	5.36408	5.32492	5.00195	4.99315	4.97316
XP_035359401.1	5.83043	5.79152	5.80314	5.49492	5.64771	5.59669
XP_035359406.1						3.6336
XP_035359407.1	4.467
XP_035359408.1	5.47901	5.43993	5.44293	5.0136	5.18924	5.00817
XP_035359411.1				4.35212
XP_035359412.1	5.7971	5.80758	5.78362	5.88128	5.9634	5.94553
XP_035359413.1	6.72419	6.70159	6.69152	6.7316	6.74112	6.7571
XP_035359418.1			4.12379
XP_035359421.1			4.29363
XP_035359423.1					4.65604
XP_035359432.1			4.89084
XP_035359442.1	4.76985
XP_035359455.1				4.47366
XP_035359464.1			3.636
XP_035359471.1	5.20041	5.37787	5.33161	5.4424	5.51208	5.35959
XP_035359482.1		4.97791	4.98533	5.21123	5.16116	5.14572
XP_035359484.1	5.73856	5.80467	5.725	5.97786	5.93996	6.00208
XP_035359499.1						4.73514
XP_035359507.1	5.30387	5.20968	5.19584	5.36224	5.36433	5.3133
XP_035359508.1						3.91779
XP_035359518.1				3.70989
XP_035359523.1				4.79331
XP_035359529.1	6.53396	6.52507	6.51198	6.86246	6.84891	6.86847
XP_035359533.1	5.87926	5.93152	5.94847	5.65027	5.66174	5.64088
XP_035359548.1					4.04794
XP_035359555.1	5.73378	5.83513	5.91187	6.22199	6.08311	6.06989
XP_035359556.1	6.07496	6.12613	6.11764	6.10466	6.09667	6.11787
XP_035359561.1		5.04879	5.19075	5.29168	5.1811
XP_035359564.1			4.34042
XP_035359569.1	6.39763	6.34557	6.39601	6.63715	6.65945	6.64739
XP_035359575.1	5.49212	5.47505	5.52437	5.30533	5.39848	5.27882
XP_035359576.1				3.89519
XP_035359577.1		5.44009	5.42034	5.45433	5.51624	5.46476
XP_035359579.1	5.82671	5.68733	5.74389	4.85625	5.18061	5.12169
XP_035359580.1	6.44286	6.42967	6.413	5.60267	5.63558	5.55674
XP_035359581.1		4.19463
XP_035359585.1	6.40226	6.35386	6.33058	6.43623	6.46447	6.43984
XP_035359586.1	5.96296	6.03411	6.01077	6.14273	5.98453	5.97182
XP_035359587.1		5.07471	5.39962	5.45234	5.45492	5.70877
XP_035359588.1	5.48058	5.50501	5.52621	5.72325	5.58765	5.66661
XP_035359595.1					4.81869
XP_035359596.1	5.21667	5.27786	5.22469	5.15155	5.16388
XP_035359599.1	4.67129	4.76565
XP_035359602.1		4.9103
XP_035359603.1	4.69564	4.80083
XP_035359604.1						4.13178
XP_035359613.1		4.64566
XP_035359620.1						4.44257
XP_035359622.1					4.03775
XP_035359627.1	5.35259	5.32578	5.21712	5.3243	5.18761	5.18811
XP_035359630.1				4.10237
XP_035359637.1	5.18472	5.42339	5.44196	5.20404	5.28731	5.2442
XP_035359645.1		5.20984
XP_035359648.1	5.68255	5.65183	5.74626	5.90378	5.8406	5.86252
XP_035359651.1				4.7199
XP_035359653.1	5.31347	5.35526	5.269
XP_035359658.1	5.63214	5.66593	5.63472	5.4444	5.39884	5.43487
XP_035359659.1				4.57732
XP_035359662.1						4.74324
XP_035359665.1				4.96855
XP_035359669.1	4.24343
XP_035359672.1	5.42369	5.54337	5.41469	5.55138	5.55294	5.52017
XP_035359676.1						4.50696
XP_035359681.1	6.34912	6.32154	6.31779	6.50316	6.50277	6.48309
XP_035359684.1	5.25811	5.3276	5.32436	5.1372	5.02959	5.12001
XP_035359685.1						4.29756
XP_035359693.1				3.88029
XP_035359695.1	5.26806	5.22742	5.16803		5.05304
XP_035359697.1					4.21139
XP_035359699.1	4.1183
XP_035359703.1	6.4533	6.41248	6.42045	6.18537	6.14504	6.15186
XP_035359704.1				4.98186
XP_035359705.1					4.37805
XP_035359727.1	5.23239	5.20946	5.2075	5.02983
XP_035359736.1				3.66128
XP_035359741.1	4.6441
XP_035359743.1	6.05342	6.0182	5.97798	6.23621	6.26176	6.233
XP_035359749.1						4.18027
XP_035359752.1	4.3092
XP_035359762.1	5.38894	5.36667	5.42532	5.58357	5.45277	5.41005
XP_035359768.1				4.29374
XP_035359774.1					4.05934
XP_035359775.1	4.43439
XP_035359785.1	5.4978	5.46127	5.41704	5.36498	5.37829	5.33127
XP_035359793.1					4.98362
XP_035359796.1	5.84076	5.84388	5.83629	5.7694	5.78755	5.7809
XP_035359798.1	7.08055	7.20006	7.00864	7.16483	7.00565	6.97611
XP_035359805.1			4.41194
XP_035359811.1				4.5152
XP_035359812.1	5.32414	5.18766		5.13975	5.10435	5.20734
XP_035359815.1			4.66247
XP_035359819.1						4.06674
XP_035359820.1	5.45417	5.40778	5.38655	5.68491	5.7652	5.70689
XP_035359823.1			4.55992
XP_035359824.1		5.10792
XP_035359827.1	5.43104	5.38998	5.34947	5.36071	5.35908	5.44401
XP_035359832.1	6.62878	6.58799	6.57926	6.491	6.40956	6.44184
XP_035359838.1	6.2075	6.19449	6.24839	6.12011	6.1119	6.1125
XP_035359839.1					4.90555	4.79587
XP_035359843.1						3.80247
XP_035359850.1						4.41752
XP_035359851.1				4.11197
XP_035359855.1	6.35727	6.36823	6.41017	6.57262	6.54456	6.53334
XP_035359856.1					4.56258
XP_035359863.1	5.31262			5.10449
XP_035359864.1		4.91516	4.97712
XP_035359865.1				4.59106	4.57407
XP_035359868.1	5.11777	5.22282	5.24082	5.20385	5.13697	5.11484
XP_035359869.1	5.92976	5.86733	5.9254	5.9103	5.92078	5.97101
XP_035359872.1		5.47995	5.43433	5.24702	5.24232	5.21701
XP_035359882.1	5.4757	5.49791	5.45535	5.31112	5.30632	5.32705
XP_035359886.1		4.46367
XP_035359887.1	4.41152
XP_035359888.1				4.77869	4.79048
XP_035359893.1	6.10456	6.07445	6.06996	6.26394	6.22396	6.21008
XP_035359896.1				4.52143
XP_035359899.1				4.58748
XP_035359901.1			4.62938
XP_035359905.1	5.7672	5.80634
XP_035359906.1		4.43529
XP_035359917.1				4.47939
XP_035359923.1	6.96981	6.97346	6.98233	6.98088	6.98644	6.95827
XP_035359926.1				4.79478		4.7226
XP_035359927.1			5.16438	5.32048	5.32744	5.41494
XP_035359930.1			4.83988	4.85425
XP_035359931.1	6.23774	6.31131	6.33656	5.98651	6.02625	5.96968
XP_035359940.1					4.474
XP_035359943.1						4.80768
XP_035359944.1	6.25125	6.29059	6.23837	6.28062	6.20142	6.27556
XP_035359945.1		4.49388
XP_035359953.1	4.16687
XP_035359955.1	5.61945	5.61136	5.61552	5.41992	5.42914	5.37639
XP_035359958.1	5.80908	5.78146	5.69758	5.88863	5.92346	5.88527
XP_035359963.1	5.99833	6.01444	5.98504	5.90843	5.89883	5.91113
XP_035359964.1	4.17252
XP_035359967.1	4.88217
XP_035359970.1			3.96485
XP_035359971.1	4.91391
XP_035359972.1	6.01136	6.00736	6.00574	5.98398	5.97933	5.96959
XP_035359973.1		5.42625
XP_035359974.1	5.57149	5.43008	5.51834	5.31727	5.36734	5.13637
XP_035359975.1	5.43557	5.46264	5.51435	5.56404	5.54844	5.55609
XP_035359978.1	4.63167		4.81004
XP_035359979.1	5.27265	5.29208	5.23631	5.36959	5.38803	5.37321
XP_035359980.1	4.96592	4.95838	4.87019
XP_035359982.1		4.25096
XP_035359983.1					4.92272	4.95594
XP_035359984.1	6.28999	6.26888	6.25215	5.84373	5.87479	5.84052
XP_035359996.1		4.53384
XP_035359997.1						4.3352
XP_035360014.1	5.29316	5.44094	5.30317	4.84536	5.13335	5.00186
XP_035360017.1					4.63207
XP_035360020.1					5.05442	5.1089
XP_035360022.1			4.79482		4.92472	5.01111
XP_035360025.1			4.63631
XP_035360030.1						4.28337
XP_035360031.1				4.80002	4.90023	4.94832
XP_035360032.1				4.24257
XP_035360033.1			4.22089
XP_035360034.1			4.56144
XP_035360035.1	5.20785	5.08607
XP_035360037.1				4.70947
XP_035360038.1	5.44769	5.49839	5.47595		5.27573
XP_035360041.1	4.7876					4.73251
XP_035360042.1	4.32976
XP_035360044.1			4.0693
XP_035360048.1				4.89994
XP_035360052.1	5.02983	5.12228			5.0035	4.96488
XP_035360053.1	5.48141	5.77861	5.74503	5.73244	5.75198	5.71718
XP_035360058.1	5.40792	5.37206	5.34414	5.26076	5.29761	5.2763
XP_035360065.1					4.43764
XP_035360066.1			3.8997
XP_035360067.1	4.30324					4.50862
XP_035360068.1					5.47295
XP_035360073.1	6.2154	6.21346	6.21229	6.31076	6.29741	6.34254
XP_035360074.1					4.71543
XP_035360077.1	4.43183	4.42933	4.43527		4.2714	4.28488
XP_035360080.1	5.8631	5.77763	5.92377	4.8694
XP_035360081.1	5.22089	5.18724	5.16191	5.10356	5.00557	5.05057
XP_035360082.1	5.0658	5.04064	5.00381	4.92159
XP_035360085.1	5.67817	5.60186	5.552	5.59585	5.56296	5.59904
XP_035360087.1	5.03973
XP_035360088.1		5.0154	5.06796	4.92903
XP_035360089.1				3.94949
XP_035360090.1				3.98355
XP_035360094.1						3.94888
XP_035360099.1	6.05679	6.07188	6.04084	6.25539	6.21532	6.20322
XP_035360100.1	5.51352	5.51236	5.55408	5.51465	5.59775	5.59754
XP_035360101.1		4.77783		4.68735	4.73835	4.71834
XP_035360102.1	4.72611			4.81253		4.74984
XP_035360105.1	4.68993			4.8086
XP_035360111.1					3.64712
XP_035360128.1			3.89144
XP_035360134.1	5.5445		5.54834	5.54926	5.59038	5.54266
XP_035360135.1	5.79655	5.81065	5.78618	5.68315	5.7161	5.67428
XP_035360137.1		4.04368
XP_035360142.1	4.75356	4.72011	4.69063
XP_035360145.1						5.2398
XP_035360146.1		4.86603				4.86073
XP_035360147.1	5.6757	5.74912	5.68762	5.86437	5.90098	5.87515
XP_035360151.1		4.7066
XP_035360154.1	4.74024
XP_035360155.1	5.82285	5.93442	5.94303	5.67152	5.62251	5.67368
XP_035360161.1	5.07693	5.08856	4.94557	5.13335	5.11341	5.13408
XP_035360165.1	5.28623	5.31712	5.28603	5.3381	5.34042	5.30703
XP_035360168.1	5.50118	5.42261	5.46324	5.38668	5.39583	5.347
XP_035360173.1	6.90013	6.9012	6.89714	6.55015	6.53136	6.52222
XP_035360175.1						4.36252
XP_035360182.1	5.24291	5.30585	5.26588	5.22458	5.26179	5.2595
XP_035360184.1						4.62124
XP_035360200.1	6.45621	6.45315	6.48892	6.49222	6.3784	6.46422
XP_035360201.1						4.44437
XP_035360203.1	5.02181	5.05706
XP_035360205.1	4.58476	4.6537
XP_035360206.1		4.96531
XP_035360213.1					5.07474
XP_035360244.1						5.29975
XP_035360245.1	6.01502	6.08824	6.11926	6.07074	6.08372	6.06134
XP_035360261.1	4.59022
XP_035360267.1	4.55846
XP_035360282.1						4.29702
XP_035360289.1						4.34203
XP_035360290.1	5.97996	6.06506	6.06819	5.97514	5.97546	6.05469
XP_035360297.1	5.24067	5.18746	5.22264	5.2292		5.20817
[truncated: 426 more rows]
