# Supplementary material for: Application and Mechanism of Action of Carvacrol Against Aspergillus niger Causing Postharvest Rot of Garlic Scapes (Allium sativum L.)
Source: J Fungi (Basel). 2025 Sep 30;11(10):709. doi: 10.3390/jof11100709 (PMC12565558; doi:10.3390/jof11100709)
Supplement: Supplementary file 1 [file jof-11-00709-s001.zip › Table S5.xlsx]

## Sheet: CC
GOID	Name	Count	GeneRatio	EnrichFactor	HyperTest	FisherTest
GO:0005575	Cellular_component	1412	0.38866	0.985672	1	0.643228
GO:0005623	Cell	1401	0.392987	0.996648	8.47751e-05	0.923073
GO:0044464	Cell Part	1401	0.392987	0.996648	8.47751e-05	0.923073
GO:0005622	Intracellular	1387	0.397194	1.00732	6.69876e-08	0.820238
GO:0044424	Intracellular Part	1375	0.396025	1.00435	1.69562e-05	0.89636
GO:0043226	Organelle	1206	0.391431	0.992702	0.0577876	0.835824
GO:0043229	Intracellular Organelle	1206	0.391558	0.993024	0.0561454	0.849308
GO:0005737	Cytoplasm	1191	0.426576	1.08183	4.42424e-18	0.0219784
GO:0043227	Membrane-Bounded Organelle	1062	0.370164	0.938766	6.81405e-06	0.0746137
GO:0043231	Intracellular Membrane-Bounded Organelle	1041	0.369149	0.936192	5.08546e-06	0.066533
GO:0044444	Cytoplasmic Part	966	0.444342	1.12689	3.10108e-17	0.00185324
GO:0044422	Organelle Part	817	0.38267	0.970482	0.0418841	0.468953
GO:0044446	Intracellular Organelle Part	816	0.383279	0.972026	0.0445593	0.49423
GO:0032991	Protein-Containing Complex	742	0.442193	1.12144	6.73586e-10	0.00932073
GO:0005634	Nucleus	573	0.362888	0.920313	0.00154771	0.0864032
GO:0043228	Non-Membrane-Bounded Organelle	450	0.423729	1.07461	0.00173335	0.196117
GO:0043232	Intracellular Non-Membrane-Bounded Organelle	450	0.423729	1.07461	0.00173335	0.196117
GO:0016020	Membrane	411	0.341079	0.865004	1.66231e-05	0.0104962
GO:0005739	Mitochondrion	397	0.477163	1.21013	2.78197e-09	0.00200035
GO:0031974	Membrane-Enclosed Lumen	374	0.377778	0.958075	0.0478426	0.486941
GO:0043233	Organelle Lumen	374	0.377778	0.958075	0.0478426	0.486941
GO:0070013	Intracellular Organelle Lumen	374	0.377778	0.958075	0.0478426	0.486941
GO:0005829	Cytosol	370	0.604575	1.53325	3.86265e-32	1.65093e-10
GO:0044428	Nuclear Part	301	0.314854	0.798494	2.97804e-08	0.000530081
GO:1990904	Ribonucleoprotein Complex	280	0.56	1.42021	1.04174e-16	3.54824e-06
GO:0044425	Membrane Part	273	0.309173	0.784089	1.54321e-08	0.000344512
GO:0044429	Mitochondrial Part	234	0.540416	1.37054	1.25564e-11	0.000122204
GO:0012505	Endomembrane System	232	0.31479	0.798332	2.33736e-06	0.00260507
GO:0031090	Organelle Membrane	221	0.368333	0.934123	0.0437792	0.39263
GO:0031981	Nuclear Lumen	215	0.287818	0.72993	1.25229e-10	2.98685e-05
GO:1902494	Catalytic Complex	207	0.361888	0.917778	0.0310896	0.299556
GO:0071944	Cell Periphery	200	0.359712	0.912259	0.0277713	0.274191
GO:0031967	Organelle Envelope	181	0.482667	1.22408	6.75639e-05	0.0265127
GO:0031975	Envelope	181	0.482667	1.22408	6.75639e-05	0.0265127
GO:0031224	Intrinsic Component Of Membrane	153	0.246377	0.624832	3.90686e-16	5.83003e-08
GO:0005740	Mitochondrial Envelope	144	0.5	1.26804	5.44212e-05	0.0213203
GO:0016021	Integral Component Of Membrane	142	0.23946	0.607291	9.03358e-17	2.57898e-08
GO:0005694	Chromosome	130	0.305164	0.773922	9.55762e-05	0.00943558
GO:0044427	Chromosomal Part	126	0.305085	0.77372	0.000121729	0.0110237
GO:0044445	Cytosolic Part	126	0.818182	2.07498	2.36694e-28	3.25216e-09
GO:0005840	Ribosome	125	0.786164	1.99377	4.9453e-25	1.52041e-08
GO:0031966	Mitochondrial Membrane	121	0.478261	1.21291	0.00162256	0.0844452
GO:0098588	Bounding Membrane Of Organelle	121	0.315927	0.801216	0.00102496	0.0330489
GO:0005783	Endoplasmic Reticulum	120	0.268456	0.680827	1.48822e-08	0.000122842
GO:0098796	Membrane Protein Complex	118	0.468254	1.18753	0.00396911	0.132634
GO:0000228	Nuclear Chromosome	117	0.313673	0.7955	0.000886474	0.0306157
GO:0005886	Plasma Membrane	116	0.322222	0.817182	0.00286617	0.0591943
GO:0044454	Nuclear Chromosome Part	115	0.31856	0.807893	0.00188413	0.0466913
GO:0098805	Whole Membrane	109	0.324405	0.822717	0.0047018	0.0816958
GO:0044391	Ribosomal Subunit	108	0.788321	1.99925	8.16224e-22	1.60118e-07
GO:0005759	Mitochondrial Matrix	107	0.640719	1.62491	3.3921e-11	0.000121342
GO:0098798	Mitochondrial Protein Complex	103	0.695946	1.76498	3.00473e-14	1.63531e-05
GO:0005856	Cytoskeleton	100	0.462963	1.17411	0.0101434	0.189114
GO:0000785	Chromatin	99	0.326733	0.828621	0.00837763	0.107763
GO:0000790	Nuclear Chromatin	94	0.330986	0.839407	0.0141843	0.152626
GO:0005773	Vacuole	91	0.312715	0.79307	0.00274987	0.0531066
GO:0019866	Organelle Inner Membrane	91	0.478947	1.21465	0.00526842	0.127523
GO:0005743	Mitochondrial Inner Membrane	89	0.494444	1.25395	0.00215613	0.089914
GO:0000322	Storage Vacuole	88	0.31769	0.805686	0.00526842	0.0807215
GO:0000323	Lytic Vacuole	88	0.315412	0.799911	0.00419998	0.0718031
GO:0000324	Fungal-Type Vacuole	88	0.31769	0.805686	0.00526842	0.0807215
GO:0044430	Cytoskeletal Part	88	0.435644	1.10483	0.0478635	0.433823
GO:0031984	Organelle Subcompartment	84	0.260062	0.659538	4.21796e-07	0.000498324
GO:0022626	Cytosolic Ribosome	83	0.892473	2.26338	5.31815e-24	1.33262e-07
GO:0030427	Site Of Polarized Growth	80	0.418848	1.06223	0.0828633	0.637048
GO:0005938	Cell Cortex	79	0.448864	1.13835	0.035102	0.330713
GO:0099568	Cytoplasmic Region	79	0.448864	1.13835	0.035102	0.330713
GO:1990234	Transferase Complex	77	0.246006	0.623892	3.41927e-08	0.000123061
GO:0035770	Ribonucleoprotein Granule	75	0.773196	1.96089	1.86457e-14	1.90285e-05
GO:0036464	Cytoplasmic Ribonucleoprotein Granule	75	0.773196	1.96089	1.86457e-14	1.90285e-05
GO:0044448	Cell Cortex Part	75	0.474684	1.20384	0.0128662	0.190151
GO:0044455	Mitochondrial Membrane Part	75	0.604839	1.53392	1.25687e-06	0.00442694
GO:0005654	Nucleoplasm	74	0.291339	0.738858	0.000601386	0.0229303
GO:0031982	Vesicle	73	0.363184	0.921064	0.0897946	0.591255
GO:0031410	Cytoplasmic Vesicle	71	0.356784	0.904833	0.078214	0.49913
GO:0044432	Endoplasmic Reticulum Part	71	0.273077	0.692545	4.91163e-05	0.00585386
GO:0097708	Intracellular Vesicle	71	0.356784	0.904833	0.078214	0.49913
GO:0051286	Cell Tip	65	0.427632	1.08451	0.0819506	0.597551
GO:0042175	Nuclear Outer Membrane-Endoplasmic Reticulum Membrane Network	64	0.268908	0.681971	6.06628e-05	0.00585717
GO:0044451	Nucleoplasm Part	63	0.291667	0.73969	0.00154771	0.0333174
GO:0005576	Extracellular Region	62	0.476923	1.20952	0.0196209	0.228926
GO:0010494	Cytoplasmic Stress Granule	62	0.849315	2.15393	1.09954e-15	1.34679e-05
GO:0098827	Endoplasmic Reticulum Subcompartment	62	0.258333	0.655154	1.24985e-05	0.0025733
GO:0005933	Cellular Bud	60	0.392157	0.994542	0.124343	1
GO:0015934	Large Ribosomal Subunit	60	0.810811	2.05628	2.29942e-13	4.74159e-05
GO:0044437	Vacuolar Part	57	0.309783	0.785634	0.0117902	0.115467
GO:0042995	Cell Projection	56	0.523364	1.32729	0.00347455	0.097754
GO:0120025	Plasma Membrane Bounded Cell Projection	56	0.523364	1.32729	0.00347455	0.097754
GO:0005789	Endoplasmic Reticulum Membrane	55	0.244444	0.619931	3.09859e-06	0.00109506
GO:0005794	Golgi Apparatus	55	0.305556	0.774914	0.00965652	0.110396
GO:0005681	Spliceosomal Complex	54	0.534653	1.35592	0.00238213	0.0743081
GO:0005937	Mating Projection	53	0.524752	1.33081	0.00411577	0.106536
GO:0032153	Cell Division Site	53	0.420635	1.06676	0.108575	0.678686
GO:0044463	Cell Projection Part	53	0.509615	1.29243	0.00803877	0.131942
GO:0120038	Plasma Membrane Bounded Cell Projection Part	53	0.509615	1.29243	0.00803877	0.131942
GO:0005768	Endosome	50	0.387597	0.982977	0.130782	1
GO:0015629	Actin Cytoskeleton	50	0.568182	1.44096	0.00068886	0.0464856
GO:0030863	Cortical Cytoskeleton	50	0.537634	1.36348	0.0029812	0.0779756
GO:0015935	Small Ribosomal Subunit	49	0.765625	1.94169	1.97421e-09	0.000733607
GO:0043332	Mating Projection Tip	49	0.521277	1.322	0.00656611	0.114701
GO:0005774	Vacuolar Membrane	48	0.275862	0.699609	0.00120064	0.030231
GO:0098800	Inner Mitochondrial Membrane Protein Complex	48	0.827586	2.09883	1.89991e-11	0.000208052
GO:0000329	Fungal-Type Vacuole Membrane	47	0.283133	0.718047	0.00272425	0.0474564
GO:0030684	Preribosome	47	0.317568	0.805377	0.0308554	0.203811
GO:0030864	Cortical Actin Cytoskeleton	47	0.573171	1.45361	0.000790558	0.0498129
GO:0098852	Lytic Vacuole Membrane	47	0.281437	0.713747	0.00231987	0.0402551
GO:0005730	Nucleolus	46	0.190871	0.484065	1.76488e-11	1.41884e-06
GO:0005935	Cellular Bud Neck	46	0.370968	0.940804	0.126663	0.798288
GO:0005618	Cell Wall	42	0.545455	1.38332	0.00460377	0.10266
GO:0030312	External Encapsulating Structure	42	0.545455	1.38332	0.00460377	0.10266
GO:0032155	Cell Division Site Part	42	0.451613	1.14533	0.078214	0.503222
GO:0098687	Chromosomal Region	42	0.306569	0.777485	0.0220585	0.158766
GO:1905368	Peptidase Complex	42	0.646154	1.6387	4.40863e-05	0.0135234
GO:0009277	Fungal-Type Cell Wall	41	0.561644	1.42437	0.00272992	0.0765954
GO:0022625	Cytosolic Large Ribosomal Subunit	40	0.909091	2.30553	1.97236e-12	0.000219931
GO:0015630	Microtubule Cytoskeleton	39	0.33913	0.860062	0.0857673	0.473877
GO:0022627	Cytosolic Small Ribosomal Subunit	38	0.95	2.40928	2.04345e-13	0.000132667
GO:0031970	Organelle Envelope Lumen	38	0.666667	1.69072	3.9546e-05	0.0160893
GO:0005635	Nuclear Envelope	37	0.420455	1.06631	0.129622	0.765739
GO:0005684	U2-Type Spliceosomal Complex	37	0.596774	1.51347	0.00115925	0.0568776
GO:0044431	Golgi Apparatus Part	37	0.276119	0.700261	0.0042118	0.0611366
GO:0061645	Endocytic Patch	37	0.685185	1.73769	2.02513e-05	0.0104069
GO:0005758	Mitochondrial Intermembrane Space	36	0.692308	1.75575	1.88579e-05	0.0123334
GO:0030479	Actin Cortical Patch	36	0.679245	1.72262	3.60024e-05	0.013221
GO:0009986	Cell Surface	35	0.603448	1.53039	0.00122729	0.0501364
GO:0000502	Proteasome Complex	34	0.809524	2.05302	7.5155e-08	0.0021227
GO:0044459	Plasma Membrane Part	34	0.232877	0.590594	6.1297e-05	0.00471929
GO:0120114	Sm-Like Protein Family Complex	34	0.618182	1.56776	0.000822041	0.044776
GO:1905369	Endopeptidase Complex	34	0.790698	2.00527	2.19982e-07	0.00328347
GO:0000313	Organellar Ribosome	33	0.6	1.52165	0.00189923	0.0585104
GO:0000775	Chromosome, Centromeric Region	33	0.314286	0.797054	0.0498012	0.298017
GO:0005761	Mitochondrial Ribosome	33	0.6	1.52165	0.00189923	0.0585104
GO:0030532	Small Nuclear Ribonucleoprotein Complex	33	0.611111	1.54983	0.00129001	0.0559278
GO:0044433	Cytoplasmic Vesicle Part	33	0.347368	0.880955	0.1144	0.557564
GO:1990204	Oxidoreductase Complex	33	0.785714	1.99264	4.46384e-07	0.00436023
GO:0019898	Extrinsic Component Of Membrane	32	0.395062	1.00191	0.156872	1
GO:0031300	Intrinsic Component Of Organelle Membrane	32	0.326531	0.828108	0.0768975	0.381762
GO:0061695	Transferase Complex, Transferring Phosphorus-Containing Groups	32	0.256	0.649237	0.00147291	0.0267071
GO:0097525	Spliceosomal SnRNP Complex	32	0.64	1.62309	0.000521362	0.0365826
GO:0005741	Mitochondrial Outer Membrane	30	0.434783	1.10264	0.128996	0.655876
GO:0019867	Outer Membrane	30	0.434783	1.10264	0.128996	0.655876
GO:0031968	Organelle Outer Membrane	30	0.434783	1.10264	0.128996	0.655876
GO:0099738	Cell Cortex Region	30	0.5	1.26804	0.0479911	0.292807
GO:0005777	Peroxisome	29	0.446154	1.13148	0.118789	0.568222
GO:0031301	Integral Component Of Organelle Membrane	29	0.315217	0.799417	0.0629579	0.314008
GO:0042579	Microbody	29	0.446154	1.13148	0.118789	0.568222
GO:0034399	Nuclear Periphery	28	0.394366	1.00014	0.166358	1
GO:0071014	Post-MRNA Release Spliceosomal Complex	27	0.627907	1.59242	0.00217535	0.0628916
GO:0098791	Golgi Subcompartment	27	0.262136	0.664798	0.00535309	0.0637004
GO:0000793	Condensed Chromosome	26	0.305882	0.775742	0.0551013	0.291979
GO:0042763	Intracellular Immature Spore	26	0.42623	1.08095	0.151625	0.722086
GO:0042764	Ascospore-Type Prospore	26	0.42623	1.08095	0.151625	0.722086
GO:0000794	Condensed Nuclear Chromosome	25	0.320513	0.812847	0.0879692	0.443431
GO:0031597	Cytosolic Proteasome Complex	25	0.892857	2.26436	1.28375e-07	0.00347356
GO:0000932	P-Body	24	0.705882	1.79017	0.000383133	0.0397949
GO:0005628	Prospore Membrane	24	0.428571	1.08689	0.155877	0.710961
GO:0005934	Cellular Bud Tip	24	0.444444	1.12715	0.136802	0.616314
GO:0000428	DNA-Directed RNA Polymerase Complex	23	0.306667	0.777732	0.0681514	0.314412
GO:0005815	Microtubule Organizing Center	23	0.291139	0.738353	0.0417519	0.226571
GO:0030880	RNA Polymerase Complex	23	0.302632	0.767498	0.0605294	0.314887
GO:0055029	Nuclear DNA-Directed RNA Polymerase Complex	23	0.310811	0.788241	0.0765585	0.367244
GO:0098573	Intrinsic Component Of Mitochondrial Membrane	23	0.469388	1.19041	0.110845	0.513087
GO:1904949	ATPase Complex	23	0.511111	1.29622	0.0618018	0.345372
GO:0005657	Replication Fork	22	0.323529	0.820497	0.108276	0.482853
GO:0005746	Mitochondrial Respiratory Chain	22	0.916667	2.32474	3.04449e-07	0.00496023
GO:0005816	Spindle Pole Body	22	0.305556	0.774914	0.0705694	0.359124
GO:0032592	Integral Component Of Mitochondrial Membrane	22	0.478261	1.21291	0.107361	0.50052
GO:0043596	Nuclear Replication Fork	22	0.34375	0.871778	0.141318	0.633259
GO:0070469	Respiratory Chain	22	0.916667	2.32474	3.04449e-07	0.00496023
GO:0070603	SWI/SNF Superfamily-Type Complex	22	0.647059	1.64099	0.00353225	0.0749489
GO:0000315	Organellar Large Ribosomal Subunit	21	0.7	1.77526	0.00114026	0.0603428
GO:0005762	Mitochondrial Large Ribosomal Subunit	21	0.7	1.77526	0.00114026	0.0603428
GO:0030135	Coated Vesicle	21	0.388889	0.986254	0.18258	1
GO:0030686	90S Preribosome	21	0.287671	0.729558	0.0437792	0.251391
GO:0030687	Preribosome, Large Subunit Precursor	21	0.318182	0.806935	0.10243	0.474825
GO:0098552	Side Of Membrane	21	0.446809	1.13314	0.147939	0.686172
GO:0098803	Respiratory Chain Complex	21	0.913043	2.31555	7.17998e-07	0.00667816
GO:0005819	Spindle	20	0.384615	0.975416	0.184474	1
GO:0016469	Proton-Transporting Two-Sector ATPase Complex	20	0.714286	1.81149	0.00104991	0.0528274
GO:0034515	Proteasome Storage Granule	20	0.869565	2.20529	7.83091e-06	0.0107251
GO:0044421	Extracellular Region Part	20	0.869565	2.20529	7.83091e-06	0.0107251
GO:0000139	Golgi Membrane	19	0.263889	0.669244	0.020273	0.130285
GO:0000776	Kinetochore	19	0.339286	0.860456	0.147939	0.610703
GO:0000779	Condensed Chromosome, Centromeric Region	19	0.351852	0.892325	0.166358	0.79493
GO:0005643	Nuclear Pore	19	0.513514	1.30231	0.0807156	0.373319
GO:0005844	Polysome	19	0.76	1.92742	0.000423521	0.0426453
GO:0009295	Nucleoid	19	0.826087	2.09502	5.9487e-05	0.0241899
GO:0042645	Mitochondrial Nucleoid	19	0.826087	2.09502	5.9487e-05	0.0241899
GO:0071010	Prespliceosome	19	0.655172	1.66157	0.00575687	0.107199
GO:0000780	Condensed Nuclear Chromosome, Centromeric Region	18	0.339623	0.861311	0.153444	0.692691
GO:0005798	Golgi-Associated Vesicle	18	0.382979	0.971265	0.192356	1
GO:0005826	Actomyosin Contractile Ring	18	0.473684	1.2013	0.130699	0.552965
GO:0016591	RNA Polymerase II, Holoenzyme	18	0.339623	0.861311	0.153444	0.692691
GO:0031012	Extracellular Matrix	18	0.9	2.28247	9.08531e-06	0.0116724
GO:0031097	Medial Cortex	18	0.5625	1.42655	0.0435243	0.270589
GO:0032993	Protein-DNA Complex	18	0.290323	0.736282	0.0618899	0.320015
GO:0062039	Biofilm Matrix	18	0.9	2.28247	9.08531e-06	0.0116724
GO:0062040	Fungal Biofilm Matrix	18	0.9	2.28247	9.08531e-06	0.0116724
GO:0070938	Contractile Ring	18	0.473684	1.2013	0.130699	0.552965
GO:0071004	U2-Type Prespliceosome	18	0.642857	1.63034	0.00956844	0.104016
GO:0071013	Catalytic Step 2 Spliceosome	18	0.486486	1.23377	0.117669	0.456497
GO:0012506	Vesicle Membrane	17	0.447368	1.13456	0.166358	0.654967
GO:0030659	Cytoplasmic Vesicle Membrane	17	0.447368	1.13456	0.166358	0.654967
GO:0046540	U4/U6 X U5 Tri-SnRNP Complex	17	0.708333	1.79639	0.00302522	0.0808703
GO:0097526	Spliceosomal Tri-SnRNP Complex	17	0.708333	1.79639	0.00302522	0.0808703
GO:0099080	Supramolecular Complex	17	0.435897	1.10547	0.176795	0.766778
GO:0099081	Supramolecular Polymer	17	0.435897	1.10547	0.176795	0.766778
GO:0099512	Supramolecular Fiber	17	0.435897	1.10547	0.176795	0.766778
GO:0099513	Polymeric Cytoskeletal Fiber	17	0.435897	1.10547	0.176795	0.766778
GO:0005667	Transcription Factor Complex	16	0.253968	0.644084	0.0206132	0.133284
GO:0005838	Proteasome Regulatory Particle	16	0.842105	2.13565	0.000177888	0.0366043
GO:0022624	Proteasome Accessory Complex	16	0.842105	2.13565	0.000177888	0.0366043
GO:0030428	Cell Septum	16	0.340426	0.863347	0.166358	0.676444
GO:0030662	Coated Vesicle Membrane	16	0.5	1.26804	0.11609	0.426189
GO:0031248	Protein Acetyltransferase Complex	16	0.380952	0.966126	0.201066	1
GO:0044440	Endosomal Part	16	0.32	0.811546	0.130006	0.584423
GO:0070993	Translation Preinitiation Complex	16	0.941176	2.3869	8.95781e-06	0.0183211
GO:1902493	Acetyltransferase Complex	16	0.380952	0.966126	0.201066	1
GO:0030446	Hyphal Cell Wall	15	0.833333	2.1134	0.000380698	0.0337858
GO:0031226	Intrinsic Component Of Plasma Membrane	15	0.15	0.380412	3.01721e-07	0.000161367
GO:0051285	Cell Cortex Of Cell Tip	15	0.441176	1.11886	0.184143	0.751283
GO:0000123	Histone Acetyltransferase Complex	14	0.378378	0.959598	0.209839	1
GO:0000131	Incipient Cellular Bud Site	14	0.325581	0.825701	0.155748	0.659068
GO:0000151	Ubiquitin Ligase Complex	14	0.189189	0.479799	0.000331135	0.00889199
GO:0000777	Condensed Chromosome Kinetochore	14	0.311111	0.789003	0.128719	0.473973
GO:0005770	Late Endosome	14	0.388889	0.986254	0.211685	1
GO:0005839	Proteasome Core Complex	14	1	2.53608	5.81872e-06	0.0186403
GO:0030117	Membrane Coat	14	0.451613	1.14533	0.18178	0.740591
GO:0030120	Vesicle Coat	14	0.518519	1.31501	0.11273	0.390371
GO:0030176	Integral Component Of Endoplasmic Reticulum Membrane	14	0.184211	0.467173	0.000185859	0.00672565
GO:0030445	Yeast-Form Cell Wall	14	0.823529	2.08854	0.000800115	0.0454131
GO:0030660	Golgi-Associated Vesicle Membrane	14	0.56	1.42021	0.0730633	0.28943
GO:0031227	Intrinsic Component Of Endoplasmic Reticulum Membrane	14	0.184211	0.467173	0.000185859	0.00672565
GO:0031304	Intrinsic Component Of Mitochondrial Inner Membrane	14	0.451613	1.14533	0.18178	0.740591
GO:0044452	Nucleolar Part	14	0.233333	0.591752	0.0108668	0.0921796
GO:0048475	Coated Membrane	14	0.451613	1.14533	0.18178	0.740591
GO:0072686	Mitotic Spindle	14	0.388889	0.986254	0.211685	1
GO:0098562	Cytoplasmic Side Of Membrane	14	0.466667	1.1835	0.16681	0.616535
GO:0000778	Condensed Nuclear Chromosome Kinetochore	13	0.295455	0.749297	0.110715	0.4618
GO:0005852	Eukaryotic Translation Initiation Factor 3 Complex	13	0.928571	2.35493	0.000119143	0.0307308
GO:0016282	Eukaryotic 43S Preinitiation Complex	13	0.928571	2.35493	0.000119143	0.0307308
GO:0031305	Integral Component Of Mitochondrial Inner Membrane	13	0.464286	1.17747	0.177403	0.606081
GO:0044798	Nuclear Transcription Factor Complex	13	0.232143	0.588733	0.0133226	0.0835522
GO:0097346	INO80-Type Complex	13	0.619048	1.56996	0.040927	0.251561
GO:0000314	Organellar Small Ribosomal Subunit	12	0.48	1.21732	0.171768	0.585469
GO:0005686	U2 SnRNP	12	0.571429	1.44919	0.0837193	0.333762
GO:0005763	Mitochondrial Small Ribosomal Subunit	12	0.48	1.21732	0.171768	0.585469
GO:0010008	Endosome Membrane	12	0.375	0.95103	0.2136	1
GO:0030133	Transport Vesicle	12	0.521739	1.32317	0.128996	0.453708
GO:0033178	Proton-Transporting Two-Sector ATPase Complex, Catalytic Domain	12	0.923077	2.341	0.000280904	0.0426506
GO:0044732	Mitotic Spindle Pole Body	12	0.244898	0.621081	0.0307629	0.155527
GO:0070069	Cytochrome Complex	12	1	2.53608	3.74484e-05	0.0234237
GO:0090575	RNA Polymerase II Transcription Factor Complex	12	0.25	0.63402	0.0372366	0.196112
GO:0000407	Phagophore Assembly Site	11	0.423077	1.07296	0.2136	0.855743
GO:0000781	Chromosome, Telomeric Region	11	0.261905	0.664212	0.0641345	0.285202
GO:0000935	Division Septum	11	0.44	1.11588	0.2136	0.715361
GO:0005753	Mitochondrial Proton-Transporting ATP Synthase Complex	11	0.846154	2.14591	0.00238213	0.0688126
GO:0009898	Cytoplasmic Side Of Plasma Membrane	11	0.478261	1.21291	0.184118	0.572388
GO:0030134	COPII-Coated ER To Golgi Transport Vesicle	11	0.392857	0.996318	0.216404	1
GO:0031011	Ino80 Complex	11	0.733333	1.85979	0.0141048	0.127474
GO:0031298	Replication Fork Protection Complex	11	0.458333	1.16237	0.202365	0.708027
GO:0032156	Septin Cytoskeleton	11	0.5	1.26804	0.16564	0.56226
GO:0033202	DNA Helicase Complex	11	0.647059	1.64099	0.0437528	0.209538
GO:0045259	Proton-Transporting ATP Synthase Complex	11	0.846154	2.14591	0.00238213	0.0688126
GO:0000974	Prp19 Complex	10	0.666667	1.69072	0.0443828	0.189694
GO:0005682	U5 SnRNP	10	0.588235	1.49181	0.0969204	0.294301
GO:0005685	U1 SnRNP	10	0.666667	1.69072	0.0443828	0.189694
GO:0005732	Small Nucleolar Ribonucleoprotein Complex	10	0.344828	0.874511	0.213506	0.859213
GO:0005874	Microtubule	10	0.333333	0.84536	0.201066	0.728014
GO:0016586	RSC-Type Complex	10	0.833333	2.1134	0.0049337	0.0949481
GO:0030658	Transport Vesicle Membrane	10	0.588235	1.49181	0.0969204	0.294301
GO:0031201	SNARE Complex	10	0.588235	1.49181	0.0969204	0.294301
GO:0031225	Anchored Component Of Membrane	10	0.416667	1.0567	0.220304	0.850674
GO:0032040	Small-Subunit Processome	10	0.227273	0.576382	0.0241328	0.130624
GO:0032541	Cortical Endoplasmic Reticulum	10	0.555556	1.40893	0.124312	0.402801
GO:0035838	Growing Cell Tip	10	0.454545	1.15276	0.2136	0.69712
GO:0044438	Microbody Part	10	0.294118	0.745906	0.13613	0.504201
GO:0044439	Peroxisomal Part	10	0.294118	0.745906	0.13613	0.504201
GO:0046658	Anchored Component Of Plasma Membrane	10	0.416667	1.0567	0.220304	0.850674
GO:0071782	Endoplasmic Reticulum Tubular Network	10	0.526316	1.33478	0.151625	0.535841
GO:0101031	Chaperone Complex	10	0.909091	2.30553	0.00147291	0.0553693
GO:0000243	Commitment Complex	9	0.75	1.90206	0.0236414	0.148704
GO:0000792	Heterochromatin	9	0.157895	0.400434	0.000279228	0.00869623
GO:0005744	TIM23 Mitochondrial Import Inner Membrane Translocase Complex	9	0.75	1.90206	0.0236414	0.148704
GO:0005775	Vacuolar Lumen	9	0.818182	2.07498	0.0101922	0.132544
GO:0005849	MRNA Cleavage Factor Complex	9	0.5	1.26804	0.189373	0.528383
GO:0005940	Septin Ring	9	0.5	1.26804	0.189373	0.528383
GO:0008540	Proteasome Regulatory Particle, Base Subcomplex	9	1	2.53608	0.000595651	0.0623311
GO:0016471	Vacuolar Proton-Transporting V-Type ATPase Complex	9	1	2.53608	0.000595651	0.0623311
GO:0031965	Nuclear Membrane	9	0.290323	0.736282	0.143467	0.485803
GO:0033176	Proton-Transporting V-Type ATPase Complex	9	0.6	1.52165	0.104506	0.363982
GO:0035861	Site Of Double-Strand Break	9	0.176471	0.447544	0.00170537	0.0214017
GO:0043614	Multi-EIF Complex	9	0.9	2.28247	0.0032632	0.0754986
GO:0044815	DNA Packaging Complex	9	0.642857	1.63034	0.071128	0.25179
GO:0071011	Precatalytic Spliceosome	9	0.5	1.26804	0.189373	0.528383
GO:0090734	Site Of DNA Damage	9	0.176471	0.447544	0.00170537	0.0214017
GO:0098590	Plasma Membrane Region	9	0.321429	0.815169	0.195856	0.716122
GO:1902562	H4 Histone Acetyltransferase Complex	9	0.5	1.26804	0.189373	0.528383
GO:0000221	Vacuolar Proton-Transporting V-Type ATPase, V1 Domain	8	1	2.53608	0.00146047	0.0900492
GO:0000328	Fungal-Type Vacuole Lumen	8	0.8	2.02886	0.0206132	0.186743
GO:0000784	Nuclear Chromosome, Telomeric Region	8	0.242424	0.614808	0.0675197	0.297032
GO:0005665	RNA Polymerase II, Core Complex	8	0.615385	1.56067	0.110845	0.335109
GO:0005720	Nuclear Heterochromatin	8	0.186047	0.471829	0.0061171	0.0441757
GO:0005747	Mitochondrial Respiratory Chain Complex I	8	0.888889	2.25429	0.00716042	0.104801
GO:0005750	Mitochondrial Respiratory Chain Complex III	8	1	2.53608	0.00146047	0.0900492
GO:0005782	Peroxisomal Matrix	8	0.5	1.26804	0.206237	0.65044
GO:0005788	Endoplasmic Reticulum Lumen	8	0.666667	1.69072	0.0738028	0.318609
GO:0005811	Lipid Droplet	8	0.266667	0.676288	0.113516	0.372244
GO:0005832	Chaperonin-Containing T-Complex	8	1	2.53608	0.00146047	0.0900492
GO:0005847	MRNA Cleavage And Polyadenylation Specificity Factor Complex	8	0.533333	1.35258	0.176795	0.491248
GO:0005876	Spindle Microtubule	8	0.4	1.01443	0.247911	1
GO:0005881	Cytoplasmic Microtubule	8	0.5	1.26804	0.206237	0.65044
GO:0008023	Transcription Elongation Factor Complex	8	0.444444	1.12715	0.231845	0.827948
GO:0009897	External Side Of Plasma Membrane	8	0.444444	1.12715	0.231845	0.827948
GO:0012507	ER To Golgi Transport Vesicle Membrane	8	0.727273	1.84442	0.0436667	0.203406
GO:0016514	SWI/SNF Complex	8	1	2.53608	0.00146047	0.0900492
GO:0030964	NADH Dehydrogenase Complex	8	0.888889	2.25429	0.00716042	0.104801
GO:0031306	Intrinsic Component Of Mitochondrial Outer Membrane	8	0.571429	1.44919	0.144017	0.476926
GO:0031307	Integral Component Of Mitochondrial Outer Membrane	8	0.571429	1.44919	0.144017	0.476926
GO:0031907	Microbody Lumen	8	0.5	1.26804	0.206237	0.65044
GO:0032161	Cleavage Apparatus Septin Structure	8	0.470588	1.19345	0.2136	0.6609
GO:0033177	Proton-Transporting Two-Sector ATPase Complex, Proton-Transporting Domain	8	0.533333	1.35258	0.176795	0.491248
GO:0033180	Proton-Transporting V-Type ATPase, V1 Domain	8	1	2.53608	0.00146047	0.0900492
GO:0036452	ESCRT Complex	8	0.470588	1.19345	0.2136	0.6609
GO:0045271	Respiratory Chain Complex I	8	0.888889	2.25429	0.00716042	0.104801
GO:0045275	Respiratory Chain Complex III	8	1	2.53608	0.00146047	0.0900492
GO:0000276	Mitochondrial Proton-Transporting ATP Synthase Complex, Coupling Factor F(O)	7	0.875	2.21907	0.015654	0.148213
GO:0000399	Cellular Bud Neck Septin Structure	7	0.466667	1.1835	0.234061	0.812943
GO:0001411	Hyphal Tip	7	0.4375	1.10954	0.252151	0.818493
GO:0005802	Trans-Golgi Network	7	0.21875	0.554768	0.0446132	0.211761
GO:0005884	Actin Filament	7	0.777778	1.97251	0.0405057	0.173134
GO:0005885	Arp2/3 Protein Complex	7	0.875	2.21907	0.015654	0.148213
GO:0005967	Mitochondrial Pyruvate Dehydrogenase Complex	7	0.875	2.21907	0.015654	0.148213
GO:0008541	Proteasome Regulatory Particle, Lid Subcomplex	7	0.7	1.77526	0.0750793	0.280417
GO:0019773	Proteasome Core Complex, Alpha-Subunit Complex	7	1	2.53608	0.00350053	0.0800905
GO:0019774	Proteasome Core Complex, Beta-Subunit Complex	7	1	2.53608	0.00350053	0.0800905
GO:0019897	Extrinsic Component Of Plasma Membrane	7	0.5	1.26804	0.2136	0.629925
GO:0030136	Clathrin-Coated Vesicle	7	0.388889	0.986254	0.260175	1
GO:0031312	Extrinsic Component Of Organelle Membrane	7	0.304348	0.771851	0.20044	0.686339
GO:0045239	Tricarboxylic Acid Cycle Enzyme Complex	7	1	2.53608	0.00350053	0.0800905
GO:0045254	Pyruvate Dehydrogenase Complex	7	0.875	2.21907	0.015654	0.148213
GO:0045263	Proton-Transporting ATP Synthase Complex, Coupling Factor F(O)	7	0.875	2.21907	0.015654	0.148213
GO:0051233	Spindle Midzone	7	0.291667	0.73969	0.177403	0.555073
GO:0071540	Eukaryotic Translation Initiation Factor 3 Complex, EIF3e	7	0.875	2.21907	0.015654	0.148213
GO:0099023	Tethering Complex	7	0.205882	0.522134	0.0279744	0.121034
GO:0120104	Actomyosin Contractile Ring, Proximal Layer	7	0.7	1.77526	0.0750793	0.280417
GO:1990023	Mitotic Spindle Midzone	7	0.304348	0.771851	0.20044	0.686339
GO:1990351	Transporter Complex	7	0.411765	1.04427	0.260175	1
GO:0000124	SAGA Complex	6	0.375	0.95103	0.270763	1
GO:0000144	Cellular Bud Neck Septin Ring	6	0.545455	1.38332	0.211685	0.590442
GO:0000786	Nucleosome	6	0.666667	1.69072	0.122704	0.3883
GO:0000812	Swr1 Complex	6	0.545455	1.38332	0.211685	0.590442
GO:0005721	Pericentric Heterochromatin	6	0.214286	0.543446	0.0543662	0.187707
GO:0005736	RNA Polymerase I Complex	6	0.461538	1.1705	0.258803	0.799599
GO:0005769	Early Endosome	6	0.461538	1.1705	0.258803	0.799599
GO:0005851	Eukaryotic Translation Initiation Factor 2B Complex	6	0.857143	2.17378	0.0335514	0.213381
GO:0030014	CCR4-NOT Complex	6	0.545455	1.38332	0.211685	0.590442
GO:0030015	CCR4-NOT Core Complex	6	0.545455	1.38332	0.211685	0.590442
GO:0030127	COPII Vesicle Coat	6	0.857143	2.17378	0.0335514	0.213381
GO:0031160	Spore Wall	6	0.5	1.26804	0.231845	0.607635
GO:0031233	Intrinsic Component Of External Side Of Plasma Membrane	6	0.4	1.01443	0.275541	1
GO:0031362	Anchored Component Of External Side Of Plasma Membrane	6	0.4	1.01443	0.275541	1
GO:0031618	Nuclear Pericentric Heterochromatin	6	0.214286	0.543446	0.0543662	0.187707
GO:0032045	Guanyl-Nucleotide Exchange Factor Complex	6	0.666667	1.69072	0.122704	0.3883
GO:0034506	Chromosome, Centromeric Core Domain	6	0.4	1.01443	0.275541	1
GO:0035267	NuA4 Histone Acetyltransferase Complex	6	0.461538	1.1705	0.258803	0.799599
GO:0043189	H4/H2A Histone Acetyltransferase Complex	6	0.461538	1.1705	0.258803	0.799599
GO:0070461	SAGA-Type Complex	6	0.333333	0.84536	0.241904	0.824009
GO:0071006	U2-Type Catalytic Step 1 Spliceosome	6	0.6	1.52165	0.168918	0.412069
GO:0071012	Catalytic Step 1 Spliceosome	6	0.6	1.52165	0.168918	0.412069
GO:0071541	Eukaryotic Translation Initiation Factor 3 Complex, EIF3m	6	0.857143	2.17378	0.0335514	0.213381
GO:0098589	Membrane Region	6	0.315789	0.800868	0.218725	0.824692
GO:0098799	Outer Mitochondrial Membrane Protein Complex	6	0.4	1.01443	0.275541	1
GO:1902554	Serine/Threonine Protein Kinase Complex	6	0.1875	0.475515	0.020273	0.104508
GO:1902911	Protein Kinase Complex	6	0.157895	0.400434	0.00350053	0.029533
GO:1990819	Actin Fusion Focus	6	0.666667	1.69072	0.122704	0.3883
GO:0000118	Histone Deacetylase Complex	5	0.25	0.63402	0.150305	0.505369
GO:0000788	Nuclear Nucleosome	5	0.714286	1.81149	0.126663	0.338455
GO:0000815	ESCRT III Complex	5	0.5	1.26804	0.260221	0.774514
GO:0000922	Spindle Pole	5	0.384615	0.975416	0.285481	1
GO:0005619	Ascospore Wall	5	0.555556	1.40893	0.218725	0.556825
GO:0005687	U4 SnRNP	5	0.714286	1.81149	0.126663	0.338455
GO:0005688	U6 SnRNP	5	0.714286	1.81149	0.126663	0.338455
GO:0005791	Rough Endoplasmic Reticulum	5	0.625	1.58505	0.184159	0.53745
GO:0005795	Golgi Stack	5	0.263158	0.66739	0.174484	0.502979
GO:0016272	Prefoldin Complex	5	0.714286	1.81149	0.126663	0.338455
GO:0016604	Nuclear Body	5	0.263158	0.66739	0.174484	0.502979
GO:0019005	SCF Ubiquitin Ligase Complex	5	0.277778	0.704467	0.201711	0.644679
GO:0030062	Mitochondrial Tricarboxylic Acid Cycle Enzyme Complex	5	1	2.53608	0.0208678	0.158348
GO:0030867	Rough Endoplasmic Reticulum Membrane	5	0.625	1.58505	0.184159	0.53745
GO:0030894	Replisome	5	0.294118	0.745906	0.2136	0.644352
GO:0031234	Extrinsic Component Of Cytoplasmic Side Of Plasma Membrane	5	0.5	1.26804	0.260221	0.774514
GO:0031261	DNA Replication Preinitiation Complex	5	0.227273	0.576382	0.107092	0.391688
GO:0031314	Extrinsic Component Of Mitochondrial Inner Membrane	5	0.416667	1.0567	0.286771	1
GO:0031461	Cullin-RING Ubiquitin Ligase Complex	5	0.111111	0.281787	8.79707e-05	0.00258721
GO:0031595	Nuclear Proteasome Complex	5	0.833333	2.1134	0.0674894	0.31187
GO:0032160	Septin Filament Array	5	1	2.53608	0.0208678	0.158348
GO:0032221	Rpd3S Complex	5	0.555556	1.40893	0.218725	0.556825
GO:0033290	Eukaryotic 48S Preinitiation Complex	5	0.833333	2.1134	0.0674894	0.31187
GO:0036391	Medial Cortex Septin Ring	5	0.833333	2.1134	0.0674894	0.31187
GO:0042597	Periplasmic Space	5	0.454545	1.15276	0.285468	0.784375
GO:0043601	Nuclear Replisome	5	0.294118	0.745906	0.2136	0.644352
GO:0045121	Membrane Raft	5	0.294118	0.745906	0.2136	0.644352
GO:0046695	SLIK (SAGA-Like) Complex	5	0.333333	0.84536	0.264694	1
GO:0070822	Sin3-Type Complex	5	0.384615	0.975416	0.285481	1
GO:0071007	U2-Type Catalytic Step 2 Spliceosome	5	0.555556	1.40893	0.218725	0.556825
GO:0098857	Membrane Microdomain	5	0.294118	0.745906	0.2136	0.644352
GO:0120105	Actomyosin Contractile Ring, Intermediate Layer	5	0.384615	0.975416	0.285481	1
GO:1990726	Lsm1-7-Pat1 Complex	5	0.714286	1.81149	0.126663	0.338455
GO:0000153	Cytoplasmic Ubiquitin Ligase Complex	4	0.4	1.01443	0.317203	1
GO:0000178	Exosome (RNase Complex)	4	0.285714	0.724595	0.231845	0.794111
GO:0000235	Astral Microtubule	4	0.571429	1.44919	0.251554	0.517898
GO:0000275	Mitochondrial Proton-Transporting ATP Synthase Complex, Catalytic Core F(1)	4	0.8	2.02886	0.126663	0.282229
GO:0000940	Condensed Chromosome Outer Kinetochore	4	0.333333	0.84536	0.285468	1
GO:0000942	Condensed Nuclear Chromosome Outer Kinetochore	4	0.333333	0.84536	0.285468	1
GO:0001400	Mating Projection Base	4	0.8	2.02886	0.126663	0.282229
GO:0005656	Nuclear Pre-Replicative Complex	4	0.266667	0.676288	0.2136	0.615219
GO:0005666	RNA Polymerase III Complex	4	0.235294	0.596725	0.156309	0.469655
GO:0005669	Transcription Factor TFIID Complex	4	0.333333	0.84536	0.285468	1
GO:0005689	U12-Type Spliceosomal Complex	4	0.8	2.02886	0.126663	0.282229
GO:0005751	Mitochondrial Respiratory Chain Complex IV	4	1	2.53608	0.0488158	0.234057
GO:0005786	Signal Recognition Particle, Endoplasmic Reticulum Targeting	4	1	2.53608	0.0488158	0.234057
GO:0005793	Endoplasmic Reticulum-Golgi Intermediate Compartment	4	0.363636	0.922211	0.306055	1
GO:0005818	Aster	4	0.571429	1.44919	0.251554	0.517898
GO:0008180	COP9 Signalosome	4	0.4	1.01443	0.317203	1
GO:0008287	Protein Serine/Threonine Phosphatase Complex	4	0.2	0.507216	0.0842293	0.260619
GO:0016281	Eukaryotic Translation Initiation Factor 4F Complex	4	1	2.53608	0.0488158	0.234057
GO:0017053	Transcriptional Repressor Complex	4	0.444444	1.12715	0.311915	0.76707
GO:0030118	Clathrin Coat	4	0.363636	0.922211	0.306055	1
GO:0030125	Clathrin Vesicle Coat	4	0.363636	0.922211	0.306055	1
GO:0030126	COPI Vesicle Coat	4	0.5	1.26804	0.285481	0.750171
GO:0030137	COPI-Coated Vesicle	4	0.5	1.26804	0.285481	0.750171
GO:0030173	Integral Component Of Golgi Membrane	4	0.181818	0.461106	0.0502638	0.191239
GO:0030663	COPI-Coated Vesicle Membrane	4	0.5	1.26804	0.285481	0.750171
GO:0030665	Clathrin-Coated Vesicle Membrane	4	0.333333	0.84536	0.285468	1
GO:0031105	Septin Complex	4	1	2.53608	0.0488158	0.234057
GO:0031205	Endoplasmic Reticulum Sec Complex	4	1	2.53608	0.0488158	0.234057
GO:0031228	Intrinsic Component Of Golgi Membrane	4	0.173913	0.441058	0.039321	0.138175
GO:0031617	NMS Complex	4	0.444444	1.12715	0.311915	0.76707
GO:0031985	Golgi Cisterna	4	0.235294	0.596725	0.156309	0.469655
GO:0032126	Eisosome	4	0.666667	1.69072	0.202365	0.483133
GO:0032151	Mitotic Septin Complex	4	1	2.53608	0.0488158	0.234057
GO:0032432	Actin Filament Bundle	4	0.666667	1.69072	0.202365	0.483133
GO:0033553	RDNA Heterochromatin	4	0.235294	0.596725	0.156309	0.469655
GO:0033698	Rpd3L Complex	4	0.5	1.26804	0.285481	0.750171
GO:0036387	Pre-Replicative Complex	4	0.266667	0.676288	0.2136	0.615219
GO:0042555	MCM Complex	4	0.666667	1.69072	0.202365	0.483133
GO:0042719	Mitochondrial Intermembrane Space Protein Transporter Complex	4	1	2.53608	0.0488158	0.234057
GO:0044232	Organelle Membrane Contact Site	4	0.166667	0.42268	0.0295733	0.139707
GO:0044450	Microtubule Organizing Center Part	4	0.333333	0.84536	0.285468	1
GO:0044613	Nuclear Pore Central Transport Channel	4	0.8	2.02886	0.126663	0.282229
GO:0044614	Nuclear Pore Cytoplasmic Filaments	4	1	2.53608	0.0488158	0.234057
GO:0045261	Proton-Transporting ATP Synthase Complex, Catalytic Core F(1)	4	0.8	2.02886	0.126663	0.282229
GO:0045277	Respiratory Chain Complex IV	4	1	2.53608	0.0488158	0.234057
GO:0048500	Signal Recognition Particle	4	1	2.53608	0.0488158	0.234057
GO:0061638	CENP-A Containing Chromatin	4	0.5	1.26804	0.285481	0.750171
GO:0070210	Rpd3L-Expanded Complex	4	0.333333	0.84536	0.285468	1
GO:0071162	CMG Complex	4	0.363636	0.922211	0.306055	1
GO:0090568	Nuclear Transcriptional Repressor Complex	4	0.5	1.26804	0.285481	0.750171
GO:0090726	Cortical Dynamic Polarity Patch	4	0.5	1.26804	0.285481	0.750171
GO:0098797	Plasma Membrane Protein Complex	4	0.25	0.63402	0.184143	0.619452
GO:0120106	Actomyosin Contractile Ring, Distal Actin Filament Layer	4	1	2.53608	0.0488158	0.234057
GO:0120115	Lsm2-8 Complex	4	0.666667	1.69072	0.202365	0.483133
GO:1903293	Phosphatase Complex	4	0.2	0.507216	0.0842293	0.260619
GO:1905354	Exoribonuclease Complex	4	0.235294	0.596725	0.156309	0.469655
GO:1990752	Microtubule End	4	0.571429	1.44919	0.251554	0.517898
GO:0000176	Nuclear Exosome (RNase Complex)	3	0.272727	0.691659	0.258803	0.769442
GO:0000177	Cytoplasmic Exosome (RNase Complex)	3	0.25	0.63402	0.216851	0.578909
GO:0000274	Mitochondrial Proton-Transporting ATP Synthase, Stator Stalk	3	1	2.53608	0.110845	0.360603
GO:0000307	Cyclin-Dependent Protein Kinase Holoenzyme Complex	3	0.15	0.380412	0.035102	0.161718
GO:0000346	Transcription Export Complex	3	0.6	1.52165	0.285468	0.69523
GO:0000417	HIR Complex	3	1	2.53608	0.110845	0.360603
GO:0000796	Condensin Complex	3	0.6	1.52165	0.285468	0.69523
GO:0000798	Nuclear Cohesin Complex	3	0.6	1.52165	0.285468	0.69523
GO:0000799	Nuclear Condensin Complex	3	0.6	1.52165	0.285468	0.69523
GO:0000835	ER Ubiquitin Ligase Complex	3	0.333333	0.84536	0.325646	1
GO:0000836	Hrd1p Ubiquitin Ligase Complex	3	0.375	0.95103	0.336803	1
GO:0000837	Doa10p Ubiquitin Ligase Complex	3	0.6	1.52165	0.285468	0.69523
GO:0000839	Hrd1p Ubiquitin Ligase ERAD-L Complex	3	0.375	0.95103	0.336803	1
GO:0000936	Primary Cell Septum	3	0.5	1.26804	0.333728	0.718968
GO:0001405	PAM Complex, Tim23 Associated Import Motor	3	0.75	1.90206	0.2136	0.411878
GO:0001726	Ruffle	3	0.6	1.52165	0.285468	0.69523
GO:0005662	DNA Replication Factor A Complex	3	1	2.53608	0.110845	0.360603
GO:0005671	Ada2/Gcn5/Ada3 Transcription Activator Complex	3	0.6	1.52165	0.285468	0.69523
GO:0005674	Transcription Factor TFIIF Complex	3	1	2.53608	0.110845	0.360603
GO:0005742	Mitochondrial Outer Membrane Translocase Complex	3	0.75	1.90206	0.2136	0.411878
GO:0005771	Multivesicular Body	3	0.75	1.90206	0.2136	0.411878
GO:0005776	Autophagosome	3	0.5	1.26804	0.333728	0.718968
GO:0005801	Cis-Golgi Network	3	0.1875	0.475515	0.107361	0.310802
GO:0005850	Eukaryotic Translation Initiation Factor 2 Complex	3	1	2.53608	0.110845	0.360603
GO:0005887	Integral Component Of Plasma Membrane	3	0.0422535	0.107158	2.51117e-11	1.69917e-07
GO:0005946	Alpha,Alpha-Trehalose-Phosphate Synthase Complex (UDP-Forming)	3	0.75	1.90206	0.2136	0.411878
GO:0005947	Mitochondrial Alpha-Ketoglutarate Dehydrogenase Complex	3	1	2.53608	0.110845	0.360603
GO:0005960	Glycine Cleavage Complex	3	0.75	1.90206	0.2136	0.411878
GO:0008250	Oligosaccharyltransferase Complex	3	0.5	1.26804	0.333728	0.718968
GO:0008278	Cohesin Complex	3	0.6	1.52165	0.285468	0.69523
GO:0009353	Mitochondrial Oxoglutarate Dehydrogenase Complex	3	1	2.53608	0.110845	0.360603
GO:0015030	Cajal Body	3	0.5	1.26804	0.333728	0.718968
GO:0016459	Myosin Complex	3	1	2.53608	0.110845	0.360603
GO:0030140	Trans-Golgi Network Transport Vesicle	3	0.375	0.95103	0.336803	1
GO:0030688	Preribosome, Small Subunit Precursor	3	0.214286	0.543446	0.164115	0.426941
GO:0030892	Mitotic Cohesin Complex	3	0.75	1.90206	0.2136	0.411878
GO:0030904	Retromer Complex	3	0.6	1.52165	0.285468	0.69523
GO:0031207	Sec62/Sec63 Complex	3	1	2.53608	0.110845	0.360603
GO:0031252	Cell Leading Edge	3	0.6	1.52165	0.285468	0.69523
GO:0031253	Cell Projection Membrane	3	0.428571	1.08689	0.342551	1
GO:0031256	Leading Edge Membrane	3	0.6	1.52165	0.285468	0.69523
GO:0031310	Intrinsic Component Of Vacuolar Membrane	3	0.1875	0.475515	0.107361	0.310802
GO:0031371	Ubiquitin Conjugating Enzyme Complex	3	0.75	1.90206	0.2136	0.411878
GO:0031428	Box C/D SnoRNP Complex	3	0.6	1.52165	0.285468	0.69523
GO:0031902	Late Endosome Membrane	3	0.428571	1.08689	0.342551	1
GO:0031932	TORC2 Complex	3	0.375	0.95103	0.336803	1
GO:0031934	Mating-Type Region Heterochromatin	3	0.1875	0.475515	0.107361	0.310802
GO:0032587	Ruffle Membrane	3	0.6	1.52165	0.285468	0.69523
GO:0034098	VCP-NPL4-UFD1 AAA ATPase Complex	3	1	2.53608	0.110845	0.360603
GO:0034518	RNA Cap Binding Complex	3	0.5	1.26804	0.333728	0.718968
GO:0034708	Methyltransferase Complex	3	0.136364	0.345829	0.0185921	0.0773356
GO:0034715	PICln-Sm Protein Complex	3	1	2.53608	0.110845	0.360603
GO:0034719	SMN-Sm Protein Complex	3	0.75	1.90206	0.2136	0.411878
GO:0034990	Nuclear Mitotic Cohesin Complex	3	0.75	1.90206	0.2136	0.411878
GO:0035327	Transcriptionally Active Chromatin	3	0.375	0.95103	0.336803	1
GO:0035371	Microtubule Plus-End	3	0.5	1.26804	0.333728	0.718968
GO:0038201	TOR Complex	3	0.333333	0.84536	0.325646	1
GO:0042788	Polysomal Ribosome	3	1	2.53608	0.110845	0.360603
GO:0044284	Mitochondrial Crista Junction	3	1	2.53608	0.110845	0.360603
GO:0044426	Cell Wall Part	3	0.428571	1.08689	0.342551	1
GO:0044462	External Encapsulating Structure Part	3	0.428571	1.08689	0.342551	1
GO:0044615	Nuclear Pore Nuclear Basket	3	1	2.53608	0.110845	0.360603
GO:0045240	Dihydrolipoyl Dehydrogenase Complex	3	1	2.53608	0.110845	0.360603
GO:0045252	Oxoglutarate Dehydrogenase Complex	3	1	2.53608	0.110845	0.360603
GO:0045265	Proton-Transporting ATP Synthase, Stator Stalk	3	1	2.53608	0.110845	0.360603
GO:0048471	Perinuclear Region Of Cytoplasm	3	0.25	0.63402	0.216851	0.578909
GO:0061617	MICOS Complex	3	1	2.53608	0.110845	0.360603
GO:0061957	NVT Complex	3	1	2.53608	0.110845	0.360603
GO:0070209	ASTRA Complex	3	0.5	1.26804	0.333728	0.718968
GO:0071521	Cdc42 GTPase Complex	3	0.75	1.90206	0.2136	0.411878
GO:0072379	ER Membrane Insertion Complex	3	0.6	1.52165	0.285468	0.69523
GO:0072380	TRC Complex	3	0.6	1.52165	0.285468	0.69523
GO:0072687	Meiotic Spindle	3	0.230769	0.58525	0.196512	0.580319
GO:0090443	FAR/SIN/STRIPAK Complex	3	0.6	1.52165	0.285468	0.69523
GO:0097574	Lateral Part Of Cell	3	0.75	1.90206	0.2136	0.411878
GO:0097575	Lateral Cell Cortex	3	0.75	1.90206	0.2136	0.411878
GO:0099079	Actin Body	3	1	2.53608	0.110845	0.360603
GO:1902716	Cell Cortex Of Growing Cell Tip	3	0.428571	1.08689	0.342551	1
GO:1990112	RQC Complex	3	0.5	1.26804	0.333728	0.718968
GO:0000109	Nucleotide-Excision Repair Complex	2	0.1	0.253608	0.00998121	0.0557684
GO:0000142	Cellular Bud Neck Contractile Ring	2	0.25	0.63402	0.285468	0.735077
GO:0000148	1,3-Beta-D-Glucan Synthase Complex	2	0.666667	1.69072	0.333728	0.625874
GO:0000159	Protein Phosphatase Type 2A Complex	2	0.285714	0.724595	0.333728	1
GO:0000347	THO Complex	2	0.5	1.26804	0.395716	0.678014
GO:0000444	MIS12/MIND Type Complex	2	1	2.53608	0.2136	0.318103
GO:0000938	GARP Complex	2	0.5	1.26804	0.395716	0.678014
GO:0000939	Condensed Chromosome Inner Kinetochore	2	0.25	0.63402	0.285468	0.735077
GO:0000941	Condensed Nuclear Chromosome Inner Kinetochore	2	0.285714	0.724595	0.333728	1
GO:0002189	Ribose Phosphate Diphosphokinase Complex	2	0.666667	1.69072	0.333728	0.625874
GO:0005615	Extracellular Space	2	0.666667	1.69072	0.333728	0.625874
GO:0005637	Nuclear Inner Membrane	2	0.2	0.507216	0.208062	0.528522
GO:0005639	Integral Component Of Nuclear Inner Membrane	2	1	2.53608	0.2136	0.318103
GO:0005641	Nuclear Envelope Lumen	2	0.4	1.01443	0.398172	1
GO:0005658	Alpha DNA Polymerase:Primase Complex	2	0.5	1.26804	0.395716	0.678014
GO:0005675	Transcription Factor TFIIH Holo Complex	2	0.2	0.507216	0.208062	0.528522
GO:0005724	Nuclear Telomeric Heterochromatin	2	0.181818	0.461106	0.166358	0.37448
GO:0005727	Extrachromosomal Circular DNA	2	1	2.53608	0.2136	0.318103
GO:0005729	2-Micrometer Circle DNA	2	1	2.53608	0.2136	0.318103
GO:0005754	Mitochondrial Proton-Transporting ATP Synthase, Catalytic Core	2	0.666667	1.69072	0.333728	0.625874
GO:0005756	Mitochondrial Proton-Transporting ATP Synthase, Central Stalk	2	1	2.53608	0.2136	0.318103
GO:0005778	Peroxisomal Membrane	2	0.105263	0.266956	0.0144269	0.0857246
GO:0005823	Central Plaque Of Spindle Pole Body	2	1	2.53608	0.2136	0.318103
GO:0005828	Kinetochore Microtubule	2	0.4	1.01443	0.398172	1
GO:0005834	Heterotrimeric G-Protein Complex	2	0.4	1.01443	0.398172	1
GO:0005835	Fatty Acid Synthase Complex	2	0.4	1.01443	0.398172	1
GO:0005845	MRNA Cap Binding Complex	2	0.5	1.26804	0.395716	0.678014
GO:0005853	Eukaryotic Translation Elongation Factor 1 Complex	2	1	2.53608	0.2136	0.318103
GO:0005854	Nascent Polypeptide-Associated Complex	2	1	2.53608	0.2136	0.318103
GO:0005871	Kinesin Complex	2	0.333333	0.84536	0.375748	1
GO:0005875	Microtubule Associated Complex	2	0.111111	0.281787	0.0206132	0.0823671
GO:0005880	Nuclear Microtubule	2	0.4	1.01443	0.398172	1
GO:0005948	Acetolactate Synthase Complex	2	1	2.53608	0.2136	0.318103
GO:0005950	Anthranilate Synthase Complex	2	1	2.53608	0.2136	0.318103
GO:0005951	Carbamoyl-Phosphate Synthase Complex	2	1	2.53608	0.2136	0.318103
GO:0005962	Mitochondrial Isocitrate Dehydrogenase Complex (NAD+)	2	1	2.53608	0.2136	0.318103
GO:0008290	F-Actin Capping Protein Complex	2	1	2.53608	0.2136	0.318103
GO:0009328	Phenylalanine-TRNA Ligase Complex	2	1	2.53608	0.2136	0.318103
GO:0009337	Sulfite Reductase Complex (NADPH)	2	1	2.53608	0.2136	0.318103
GO:0009346	Citrate Lyase Complex	2	1	2.53608	0.2136	0.318103
GO:0012510	Trans-Golgi Network Transport Vesicle Membrane	2	0.4	1.01443	0.398172	1
GO:0016460	Myosin II Complex	2	1	2.53608	0.2136	0.318103
GO:0016593	Cdc73/Paf1 Complex	2	0.666667	1.69072	0.333728	0.625874
GO:0016602	CCAAT-Binding Factor Complex	2	0.666667	1.69072	0.333728	0.625874
GO:0017054	Negative Cofactor 2 Complex	2	1	2.53608	0.2136	0.318103
GO:0017087	Mitochondrial Processing Peptidase Complex	2	1	2.53608	0.2136	0.318103
GO:0017102	Methionyl Glutamyl TRNA Synthetase Complex	2	1	2.53608	0.2136	0.318103
GO:0017119	Golgi Transport Complex	2	0.4	1.01443	0.398172	1
GO:0017177	Glucosidase II Complex	2	1	2.53608	0.2136	0.318103
GO:0018444	Translation Release Factor Complex	2	1	2.53608	0.2136	0.318103
GO:0030119	AP-Type Membrane Coat Adaptor Complex	2	0.166667	0.42268	0.130047	0.375005
GO:0030121	AP-1 Adaptor Complex	2	0.5	1.26804	0.395716	0.678014
GO:0030130	Clathrin Coat Of Trans-Golgi Network Vesicle	2	0.5	1.26804	0.395716	0.678014
GO:0030131	Clathrin Adaptor Complex	2	0.25	0.63402	0.285468	0.735077
GO:0030139	Endocytic Vesicle	2	0.25	0.63402	0.285468	0.735077
GO:0030287	Cell Wall-Bounded Periplasmic Space	2	0.333333	0.84536	0.375748	1
GO:0030897	HOPS Complex	2	0.333333	0.84536	0.375748	1
GO:0030905	Retromer, Tubulation Complex	2	1	2.53608	0.2136	0.318103
GO:0031080	Nuclear Pore Outer Ring	2	0.5	1.26804	0.395716	0.678014
GO:0031229	Intrinsic Component Of Nuclear Inner Membrane	2	1	2.53608	0.2136	0.318103
GO:0031235	Intrinsic Component Of The Cytoplasmic Side Of The Plasma Membrane	2	0.285714	0.724595	0.333728	1
GO:0031262	Ndc80 Complex	2	0.5	1.26804	0.395716	0.678014
GO:0031414	N-Terminal Protein Acetyltransferase Complex	2	0.4	1.01443	0.398172	1
GO:0031415	NatA Complex	2	1	2.53608	0.2136	0.318103
GO:0031501	Mannosyltransferase Complex	2	0.153846	0.390166	0.103922	0.259758
GO:0031520	Plasma Membrane Of Cell Tip	2	0.133333	0.338144	0.0555813	0.179113
GO:0031903	Microbody Membrane	2	0.105263	0.266956	0.0144269	0.0857246
GO:0031933	Telomeric Heterochromatin	2	0.181818	0.461106	0.166358	0.37448
GO:0032044	DSIF Complex	2	1	2.53608	0.2136	0.318103
GO:0032154	Cleavage Furrow	2	0.5	1.26804	0.395716	0.678014
GO:0032168	Hyphal Septin Ring	2	0.666667	1.69072	0.333728	0.625874
GO:0032806	Carboxy-Terminal Domain Protein Kinase Complex	2	0.133333	0.338144	0.0555813	0.179113
GO:0033254	Vacuolar Transporter Chaperone Complex	2	0.666667	1.69072	0.333728	0.625874
GO:0033551	Monopolin Complex	2	1	2.53608	0.2136	0.318103
GO:0033565	ESCRT-0 Complex	2	1	2.53608	0.2136	0.318103
GO:0034045	Phagophore Assembly Site Membrane	2	0.25	0.63402	0.285468	0.735077
GO:0035839	Non-Growing Cell Tip	2	0.333333	0.84536	0.375748	1
GO:0035840	Old Growing Cell Tip	2	0.4	1.01443	0.398172	1
GO:0035841	New Growing Cell Tip	2	0.5	1.26804	0.395716	0.678014
GO:0035859	Seh1-Associated Complex	2	0.285714	0.724595	0.333728	1
GO:0035974	Meiotic Spindle Pole Body	2	0.2	0.507216	0.208062	0.528522
GO:0036266	Cdc48p-Npl4p-Vms1p AAA ATPase Complex	2	0.666667	1.69072	0.333728	0.625874
GO:0036286	Eisosome Filament	2	0.666667	1.69072	0.333728	0.625874
GO:0042709	Succinate-CoA Ligase Complex	2	1	2.53608	0.2136	0.318103
GO:0042721	TIM22 Mitochondrial Import Inner Membrane Insertion Complex	2	0.5	1.26804	0.395716	0.678014
GO:0043188	Cell Septum Edging	2	0.5	1.26804	0.395716	0.678014
GO:0043505	CENP-A Containing Nucleosome	2	0.666667	1.69072	0.333728	0.625874
GO:0044453	Nuclear Membrane Part	2	0.666667	1.69072	0.333728	0.625874
GO:0044612	Nuclear Pore Linkers	2	1	2.53608	0.2136	0.318103
GO:0044853	Plasma Membrane Raft	2	0.666667	1.69072	0.333728	0.625874
GO:0045242	Isocitrate Dehydrogenase Complex (NAD+)	2	1	2.53608	0.2136	0.318103
GO:0045267	Proton-Transporting ATP Synthase, Catalytic Core	2	0.666667	1.69072	0.333728	0.625874
GO:0045269	Proton-Transporting ATP Synthase, Central Stalk	2	1	2.53608	0.2136	0.318103
GO:0045298	Tubulin Complex	2	1	2.53608	0.2136	0.318103
GO:0046821	Extrachromosomal DNA	2	1	2.53608	0.2136	0.318103
GO:0048189	Lid2 Complex	2	0.5	1.26804	0.395716	0.678014
GO:0055037	Recycling Endosome	2	1	2.53608	0.2136	0.318103
GO:0061673	Mitotic Spindle Astral Microtubule	2	0.666667	1.69072	0.333728	0.625874
GO:0070775	H3 Histone Acetyltransferase Complex	2	0.5	1.26804	0.395716	0.678014
GO:0070850	TACC/TOG Complex	2	1	2.53608	0.2136	0.318103
GO:0070971	Endoplasmic Reticulum Exit Site	2	0.666667	1.69072	0.333728	0.625874
GO:0071020	Post-Spliceosomal Complex	2	0.5	1.26804	0.395716	0.678014
GO:0071341	Medial Cortical Node	2	0.285714	0.724595	0.333728	1
GO:0071561	Nucleus-Vacuole Junction	2	0.222222	0.563574	0.24055	0.738745
GO:0071958	New Mitotic Spindle Pole Body	2	0.5	1.26804	0.395716	0.678014
GO:0090571	RNA Polymerase II Transcription Repressor Complex	2	1	2.53608	0.2136	0.318103
GO:0097255	R2TP Complex	2	1	2.53608	0.2136	0.318103
GO:0097373	MCM Core Complex	2	0.666667	1.69072	0.333728	0.625874
GO:0097427	Microtubule Bundle	2	0.4	1.01443	0.398172	1
GO:0099070	Static Microtubule Bundle	2	0.4	1.01443	0.398172	1
GO:0110085	Mitotic Actomyosin Contractile Ring	2	0.25	0.63402	0.285468	0.735077
GO:0110092	Nucleus Leading Edge	2	1	2.53608	0.2136	0.318103
GO:1902377	Nuclear RDNA Heterochromatin	2	0.222222	0.563574	0.24055	0.738745
GO:1902500	Vacuolar HOPS Complex	2	0.333333	0.84536	0.375748	1
GO:1903600	Glutaminase Complex	2	1	2.53608	0.2136	0.318103
GO:1904511	Cytoplasmic Microtubule Plus-End	2	0.666667	1.69072	0.333728	0.625874
GO:1905360	GTPase Complex	2	0.4	1.01443	0.398172	1
GO:1990221	L-Cysteine Desulfurase Complex	2	1	2.53608	0.2136	0.318103
GO:1990315	Mcs4 RR-MAPKKK Complex	2	0.666667	1.69072	0.333728	0.625874
GO:1990391	DNA Repair Complex	2	0.0740741	0.187858	0.000688443	0.00702961
GO:1990415	Pex17p-Pex14p Docking Complex	2	0.25	0.63402	0.285468	0.735077
GO:1990421	Subtelomeric Heterochromatin	2	0.1	0.253608	0.00998121	0.0557684
GO:1990429	Peroxisomal Importomer Complex	2	0.285714	0.724595	0.333728	1
GO:1990483	Clr6 Histone Deacetylase Complex I''	2	0.666667	1.69072	0.333728	0.625874
GO:1990498	Mitotic Spindle Microtubule	2	0.4	1.01443	0.398172	1
GO:1990707	Nuclear Subtelomeric Heterochromatin	2	0.166667	0.42268	0.130047	0.375005
GO:1990727	Tubulin Folding Cofactor Complex	2	0.666667	1.69072	0.333728	0.625874
GO:1990816	Vacuole-Mitochondrion Membrane Contact Site	2	0.181818	0.461106	0.166358	0.37448
GO:1990861	Ubp3-Bre5 Deubiquitination Complex	2	1	2.53608	0.2136	0.318103
GO:0000015	Phosphopyruvate Hydratase Complex	1	1	2.53608	0.418339	0.485624
GO:0000111	Nucleotide-Excision Repair Factor 2 Complex	1	0.333333	0.84536	0.453156	1
GO:0000112	Nucleotide-Excision Repair Factor 3 Complex	1	0.125	0.31701	0.166358	0.4604
GO:0000127	Transcription Factor TFIIIC Complex	1	0.2	0.507216	0.333728	1
GO:0000133	Polarisome	1	0.2	0.507216	0.333728	1
GO:0000136	Alpha-1,6-Mannosyltransferase Complex	1	0.25	0.63402	0.405288	1
GO:0000137	Golgi Cis Cisterna	1	0.142857	0.362297	0.2136	0.454883
GO:0000138	Golgi Trans Cisterna	1	0.25	0.63402	0.405288	1
GO:0000145	Exocyst	1	0.125	0.31701	0.166358	0.4604
GO:0000152	Nuclear Ubiquitin Ligase Complex	1	0.0416667	0.10567	0.000331135	0.00598672
GO:0000164	Protein Phosphatase Type 1 Complex	1	0.2	0.507216	0.333728	1
GO:0000172	Ribonuclease MRP Complex	1	0.166667	0.42268	0.267516	0.681292
GO:0000220	Vacuolar Proton-Transporting V-Type ATPase, V0 Domain	1	0.142857	0.362297	0.2136	0.454883
GO:0000229	Cytoplasmic Chromosome	1	1	2.53608	0.418339	0.485624
GO:0000262	Mitochondrial Chromosome	1	1	2.53608	0.418339	0.485624
GO:0000306	Extrinsic Component Of Vacuolar Membrane	1	0.125	0.31701	0.166358	0.4604
GO:0000421	Autophagosome Membrane	1	0.5	1.26804	0.475739	1
GO:0000439	Transcription Factor TFIIH Core Complex	1	0.142857	0.362297	0.2136	0.454883
GO:0000445	THO Complex Part Of Transcription Export Complex	1	0.5	1.26804	0.475739	1
GO:0000446	Nucleoplasmic THO Complex	1	1	2.53608	0.418339	0.485624
GO:0000813	ESCRT I Complex	1	0.5	1.26804	0.475739	1
GO:0000818	Nuclear MIS12/MIND Complex	1	1	2.53608	0.418339	0.485624
GO:0000923	Equatorial Microtubule Organizing Center	1	0.125	0.31701	0.166358	0.4604
GO:0001401	Mitochondrial Sorting And Assembly Machinery Complex	1	0.25	0.63402	0.405288	1
GO:0005621	Cellular Bud Scar	1	0.333333	0.84536	0.453156	1
GO:0005697	Telomerase Holoenzyme Complex	1	0.25	0.63402	0.405288	1
GO:0005745	M-AAA Complex	1	1	2.53608	0.418339	0.485624
GO:0005749	Mitochondrial Respiratory Chain Complex II, Succinate Dehydrogenase Complex (Ubiquinone)	1	0.5	1.26804	0.475739	1
GO:0005784	Sec61 Translocon Complex	1	0.333333	0.84536	0.453156	1
GO:0005785	Signal Recognition Particle Receptor Complex	1	0.5	1.26804	0.475739	1
GO:0005797	Golgi Medial Cisterna	1	0.166667	0.42268	0.267516	0.681292
GO:0005813	Centrosome	1	0.166667	0.42268	0.267516	0.681292
GO:0005824	Outer Plaque Of Spindle Pole Body	1	0.166667	0.42268	0.267516	0.681292
GO:0005825	Half Bridge Of Spindle Pole Body	1	0.2	0.507216	0.333728	1
GO:0005827	Polar Microtubule	1	0.5	1.26804	0.475739	1
GO:0005846	Nuclear Cap Binding Complex	1	0.333333	0.84536	0.453156	1
GO:0005942	Phosphatidylinositol 3-Kinase Complex	1	0.111111	0.281787	0.125914	0.300328
GO:0005945	6-Phosphofructokinase Complex	1	1	2.53608	0.418339	0.485624
GO:0005952	CAMP-Dependent Protein Kinase Complex	1	0.5	1.26804	0.475739	1
GO:0005955	Calcineurin Complex	1	0.5	1.26804	0.475739	1
GO:0005956	Protein Kinase CK2 Complex	1	0.333333	0.84536	0.453156	1
GO:0008622	Epsilon DNA Polymerase Complex	1	0.333333	0.84536	0.453156	1
GO:0009331	Glycerol-3-Phosphate Dehydrogenase Complex	1	1	2.53608	0.418339	0.485624
GO:0009514	Glyoxysome	1	1	2.53608	0.418339	0.485624
GO:0016222	Procollagen-Proline 4-Dioxygenase Complex	1	1	2.53608	0.418339	0.485624
GO:0016442	RISC Complex	1	0.25	0.63402	0.405288	1
GO:0016461	Unconventional Myosin Complex	1	1	2.53608	0.418339	0.485624
GO:0016592	Mediator Complex	1	0.0555556	0.140893	0.00417416	0.0218514
GO:0017101	Aminoacyl-TRNA Synthetase Multienzyme Complex	1	1	2.53608	0.418339	0.485624
GO:0017109	Glutamate-Cysteine Ligase Complex	1	0.5	1.26804	0.475739	1
GO:0017133	Mitochondrial Electron Transfer Flavoprotein Complex	1	1	2.53608	0.418339	0.485624
GO:0030016	Myofibril	1	1	2.53608	0.418339	0.485624
GO:0030017	Sarcomere	1	1	2.53608	0.418339	0.485624
GO:0030018	Z Disc	1	1	2.53608	0.418339	0.485624
GO:0030061	Mitochondrial Crista	1	0.333333	0.84536	0.453156	1
GO:0030870	Mre11 Complex	1	0.5	1.26804	0.475739	1
GO:0030874	Nucleolar Chromatin	1	0.142857	0.362297	0.2136	0.454883
GO:0030875	RDNA Protrusion	1	0.5	1.26804	0.475739	1
GO:0030906	Retromer, Cargo-Selective Complex	1	0.333333	0.84536	0.453156	1
GO:0030907	MBF Transcription Complex	1	0.333333	0.84536	0.453156	1
GO:0030956	Glutamyl-TRNA(Gln) Amidotransferase Complex	1	0.5	1.26804	0.475739	1
GO:0030981	Cortical Microtubule Cytoskeleton	1	0.125	0.31701	0.166358	0.4604
GO:0030998	Linear Element	1	0.5	1.26804	0.475739	1
GO:0031074	Nucleocytoplasmic Transport Complex	1	1	2.53608	0.418339	0.485624
GO:0031166	Integral Component Of Vacuolar Membrane	1	0.0714286	0.181149	0.0211659	0.0830515
GO:0031251	PAN Complex	1	0.5	1.26804	0.475739	1
GO:0031315	Extrinsic Component Of Mitochondrial Outer Membrane	1	1	2.53608	0.418339	0.485624
GO:0031332	RNAi Effector Complex	1	0.166667	0.42268	0.267516	0.681292
GO:0031429	Box H/ACA SnoRNP Complex	1	0.333333	0.84536	0.453156	1
GO:0031502	Dolichyl-Phosphate-Mannose-Protein Mannosyltransferase Complex	1	0.333333	0.84536	0.453156	1
GO:0031588	Nucleotide-Activated Protein Kinase Complex	1	0.333333	0.84536	0.453156	1
GO:0031674	I Band	1	1	2.53608	0.418339	0.485624
GO:0031901	Early Endosome Membrane	1	0.5	1.26804	0.475739	1
GO:0031931	TORC1 Complex	1	0.2	0.507216	0.333728	1
GO:0031941	Filamentous Actin	1	1	2.53608	0.418339	0.485624
GO:0032116	SMC Loading Complex	1	0.333333	0.84536	0.453156	1
GO:0032165	Prospore Septin Filament Array	1	1	2.53608	0.418339	0.485624
GO:0032173	Septin Collar	1	0.5	1.26804	0.475739	1
GO:0032174	Cellular Bud Neck Septin Collar	1	0.5	1.26804	0.475739	1
GO:0032176	Split Septin Rings	1	0.333333	0.84536	0.453156	1
GO:0032177	Cellular Bud Neck Split Septin Rings	1	0.333333	0.84536	0.453156	1
GO:0032178	Medial Membrane Band	1	0.333333	0.84536	0.453156	1
GO:0032473	Cytoplasmic Side Of Mitochondrial Outer Membrane	1	1	2.53608	0.418339	0.485624
GO:0032580	Golgi Cisterna Membrane	1	1	2.53608	0.418339	0.485624
GO:0033100	NuA3 Histone Acetyltransferase Complex	1	0.333333	0.84536	0.453156	1
GO:0033101	Cellular Bud Membrane	1	0.2	0.507216	0.333728	1
GO:0033179	Proton-Transporting V-Type ATPase, V0 Domain	1	0.142857	0.362297	0.2136	0.454883
GO:0033186	CAF-1 Complex	1	1	2.53608	0.418339	0.485624
GO:0033263	CORVET Complex	1	0.142857	0.362297	0.2136	0.454883
GO:0033503	HULC Complex	1	0.5	1.26804	0.475739	1
GO:0033597	Mitotic Checkpoint Complex	1	0.25	0.63402	0.405288	1
GO:0034044	Exomer Complex	1	0.5	1.26804	0.475739	1
GO:0034066	RIC1-RGP1 Guanyl-Nucleotide Exchange Factor Complex	1	0.333333	0.84536	0.453156	1
GO:0034099	Luminal Surveillance Complex	1	0.333333	0.84536	0.453156	1
GO:0034456	UTP-C Complex	1	0.2	0.507216	0.333728	1
GO:0034457	Mpp10 Complex	1	0.333333	0.84536	0.453156	1
GO:0034507	Chromosome, Centromeric Outer Repeat Region	1	1	2.53608	0.418339	0.485624
GO:0034657	GID Complex	1	0.125	0.31701	0.166358	0.4604
GO:0034709	Methylosome	1	1	2.53608	0.418339	0.485624
GO:0035032	Phosphatidylinositol 3-Kinase Complex, Class III	1	0.125	0.31701	0.166358	0.4604
GO:0035097	Histone Methyltransferase Complex	1	0.0769231	0.195083	0.0313951	0.132677
GO:0035101	FACT Complex	1	0.5	1.26804	0.475739	1
GO:0035145	Exon-Exon Junction Complex	1	0.25	0.63402	0.405288	1
GO:0035649	Nrd1 Complex	1	0.333333	0.84536	0.453156	1
GO:0035842	Old Cell Tip After Activation Of Bipolar Cell Growth	1	1	2.53608	0.418339	0.485624
GO:0036362	Ascus Membrane	1	1	2.53608	0.418339	0.485624
GO:0036409	Histone H3-K14 Acetyltransferase Complex	1	0.333333	0.84536	0.453156	1
GO:0036410	Mst2 Histone Acetyltransferase Complex	1	0.333333	0.84536	0.453156	1
GO:0036449	Microtubule Minus-End	1	0.5	1.26804	0.475739	1
GO:0042565	RNA Nuclear Export Complex	1	1	2.53608	0.418339	0.485624
GO:0042575	DNA Polymerase Complex	1	0.125	0.31701	0.166358	0.4604
GO:0042729	DASH Complex	1	0.125	0.31701	0.166358	0.4604
GO:0042765	GPI-Anchor Transamidase Complex	1	0.166667	0.42268	0.267516	0.681292
GO:0043187	Cell Septum Surface	1	0.5	1.26804	0.475739	1
GO:0043224	Nuclear SCF Ubiquitin Ligase Complex	1	0.166667	0.42268	0.267516	0.681292
GO:0043292	Contractile Fiber	1	1	2.53608	0.418339	0.485624
GO:0043527	TRNA Methyltransferase Complex	1	0.166667	0.42268	0.267516	0.681292
GO:0043529	GET Complex	1	0.5	1.26804	0.475739	1
GO:0043626	PCNA Complex	1	1	2.53608	0.418339	0.485624
GO:0044449	Contractile Fiber Part	1	1	2.53608	0.418339	0.485624
GO:0044457	Cell Septum Part	1	0.5	1.26804	0.475739	1
GO:0044611	Nuclear Pore Inner Ring	1	0.333333	0.84536	0.453156	1
GO:0044695	Dsc E3 Ubiquitin Ligase Complex	1	0.2	0.507216	0.333728	1
GO:0044796	DNA Polymerase Processivity Factor Complex	1	1	2.53608	0.418339	0.485624
GO:0045160	Myosin I Complex	1	1	2.53608	0.418339	0.485624
GO:0045251	Electron Transfer Flavoprotein Complex	1	1	2.53608	0.418339	0.485624
GO:0045257	Succinate Dehydrogenase Complex (Ubiquinone)	1	0.5	1.26804	0.475739	1
GO:0045273	Respiratory Chain Complex II	1	0.5	1.26804	0.475739	1
GO:0045281	Succinate Dehydrogenase Complex	1	0.5	1.26804	0.475739	1
GO:0045283	Fumarate Reductase Complex	1	0.5	1.26804	0.475739	1
GO:0048188	Set1C/COMPASS Complex	1	0.142857	0.362297	0.2136	0.454883
GO:0055028	Cortical Microtubule	1	0.166667	0.42268	0.267516	0.681292
GO:0060187	Cell Pole	1	1	2.53608	0.418339	0.485624
GO:0061493	Central Plaque Of Mitotic Spindle Pole Body	1	1	2.53608	0.418339	0.485624
GO:0061496	Half Bridge Of Mitotic Spindle Pole Body	1	0.2	0.507216	0.333728	1
GO:0061672	Glutathione Hydrolase Complex	1	0.5	1.26804	0.475739	1
GO:0070056	Prospore Membrane Leading Edge	1	0.5	1.26804	0.475739	1
GO:0070057	Prospore Membrane Spindle Pole Body Attachment Site	1	0.5	1.26804	0.475739	1
GO:0070211	Snt2C Complex	1	0.5	1.26804	0.475739	1
GO:0070274	RES Complex	1	0.333333	0.84536	0.453156	1
GO:0070390	Transcription Export Complex 2	1	0.25	0.63402	0.405288	1
GO:0070545	PeBoW Complex	1	0.333333	0.84536	0.453156	1
GO:0070648	Formin-Nucleated Actin Cable	1	1	2.53608	0.418339	0.485624
GO:0070762	Nuclear Pore Transmembrane Ring	1	0.5	1.26804	0.475739	1
GO:0070772	PAS Complex	1	0.2	0.507216	0.333728	1
GO:0070985	Transcription Factor TFIIK Complex	1	0.333333	0.84536	0.453156	1
GO:0070992	Translation Initiation Complex	1	1	2.53608	0.418339	0.485624
GO:0071001	U4/U6 SnRNP	1	1	2.53608	0.418339	0.485624
GO:0071008	U2-Type Post-MRNA Release Spliceosomal Complex	1	0.2	0.507216	0.333728	1
GO:0071021	U2-Type Post-Spliceosomal Complex	1	0.333333	0.84536	0.453156	1
GO:0071141	SMAD Protein Complex	1	1	2.53608	0.418339	0.485624
GO:0071203	WASH Complex	1	1	2.53608	0.418339	0.485624
GO:0071256	Translocon Complex	1	0.333333	0.84536	0.453156	1
GO:0071261	Ssh1 Translocon Complex	1	0.5	1.26804	0.475739	1
GO:0071563	Myo2p-Vac17p-Vac8p Transport Complex	1	0.5	1.26804	0.475739	1
GO:0071627	Integral Component Of Fungal-Type Vacuolar Membrane	1	0.0769231	0.195083	0.0313951	0.132677
GO:0071628	Intrinsic Component Of Fungal-Type Vacuolar Membrane	1	0.0769231	0.195083	0.0313951	0.132677
GO:0071957	Old Mitotic Spindle Pole Body	1	0.166667	0.42268	0.267516	0.681292
GO:0072324	Ascus Epiplasm	1	1	2.53608	0.418339	0.485624
GO:0072546	ER Membrane Protein Complex	1	0.333333	0.84536	0.453156	1
GO:0072588	Box H/ACA RNP Complex	1	0.333333	0.84536	0.453156	1
GO:0072589	Box H/ACA ScaRNP Complex	1	1	2.53608	0.418339	0.485624
GO:0089701	U2AF	1	0.5	1.26804	0.475739	1
GO:0089713	Cbf1-Met4-Met28 Complex	1	1	2.53608	0.418339	0.485624
GO:0090512	Eisosome Membrane Domain/MCC	1	1	2.53608	0.418339	0.485624
GO:0090576	RNA Polymerase III Transcription Factor Complex	1	0.125	0.31701	0.166358	0.4604
GO:0090619	Meiotic Spindle Pole	1	0.333333	0.84536	0.453156	1
GO:0090661	Box H/ACA Telomerase RNP Complex	1	1	2.53608	0.418339	0.485624
GO:0090694	Scc2-Scc4 Cohesin Loading Complex	1	0.5	1.26804	0.475739	1
GO:0097002	Mitochondrial Inner Boundary Membrane	1	0.333333	0.84536	0.453156	1
GO:0097038	Perinuclear Endoplasmic Reticulum	1	0.142857	0.362297	0.2136	0.454883
GO:0097042	Extrinsic Component Of Fungal-Type Vacuolar Membrane	1	0.166667	0.42268	0.267516	0.681292
GO:0097124	Cyclin A2-CDK2 Complex	1	0.25	0.63402	0.405288	1
GO:0097249	Mitochondrial Respiratory Chain Supercomplex	1	0.5	1.26804	0.475739	1
GO:0097268	Cytoophidium	1	1	2.53608	0.418339	0.485624
GO:0097361	CIA Complex	1	1	2.53608	0.418339	0.485624
GO:0097518	Parallel Actin Filament Bundle	1	1	2.53608	0.418339	0.485624
GO:0097582	Dolichyl-Phosphate-Mannose-Protein Mannosyltransferase Pmt1p-Pmt2p Dimer Complex	1	0.333333	0.84536	0.453156	1
GO:0097586	Dolichyl-Phosphate-Mannose-Protein Mannosyltransferase Pmt4p Homodimer Complex	1	1	2.53608	0.418339	0.485624
GO:0098654	CENP-A Recruiting Complex	1	1	2.53608	0.418339	0.485624
GO:0098745	Dcp1-Dcp2 Complex	1	1	2.53608	0.418339	0.485624
GO:0098753	Anchored Component Of The Cytoplasmic Side Of The Plasma Membrane	1	0.333333	0.84536	0.453156	1
GO:0099020	Perinuclear Endoplasmic Reticulum Lumen	1	1	2.53608	0.418339	0.485624
GO:0099021	Cortical Endoplasmic Reticulum Lumen	1	1	2.53608	0.418339	0.485624
GO:0099086	Synaptonemal Structure	1	0.142857	0.362297	0.2136	0.454883
GO:1904834	Nuclear CENP-A Containing Chromatin	1	0.5	1.26804	0.475739	1
GO:1905721	Mitotic Spindle Astral Microtubule End	1	1	2.53608	0.418339	0.485624
GO:1905759	Post-Anaphase Array Microtubule	1	1	2.53608	0.418339	0.485624
GO:1990251	Mmi1 Nuclear Focus	1	0.25	0.63402	0.405288	1
GO:1990295	Post-Anaphase Microtubule Array	1	0.5	1.26804	0.475739	1
GO:1990298	Bub1-Bub3 Complex	1	0.5	1.26804	0.475739	1
GO:1990316	Atg1/ULK1 Kinase Complex	1	0.25	0.63402	0.405288	1
GO:1990463	Lateral Cortical Node	1	1	2.53608	0.418339	0.485624
GO:1990467	NuA3a Histone Acetyltransferase Complex	1	0.333333	0.84536	0.453156	1
GO:1990468	NuA3b Histone Acetyltransferase Complex	1	0.333333	0.84536	0.453156	1
GO:1990477	NURS Complex	1	0.333333	0.84536	0.453156	1
GO:1990528	Rvs161p-Rvs167p Complex	1	0.5	1.26804	0.475739	1
GO:1990530	Cdc50p-Drs2p Complex	1	0.5	1.26804	0.475739	1
GO:1990531	Phospholipid-Translocating ATPase Complex	1	0.333333	0.84536	0.453156	1
GO:1990533	Dom34-Hbs1 Complex	1	0.5	1.26804	0.475739	1
GO:1990745	EARP Complex	1	1	2.53608	0.418339	0.485624
GO:1990753	Equatorial Cell Cortex	1	1	2.53608	0.418339	0.485624
GO:1990862	Nuclear Membrane Complex Bqt3-Bqt4	1	1	2.53608	0.418339	0.485624
GO:1990873	Intrinsic Component Of Plasma Membrane Of Cell Tip	1	1	2.53608	0.418339	0.485624
GO:0000110	Nucleotide-Excision Repair Factor 1 Complex	0	0	0	0	0.563598
GO:0000113	Nucleotide-Excision Repair Factor 4 Complex	0	0	0	0	0.563598
GO:0000120	RNA Polymerase I Transcription Factor Complex	0	0	0	0	1
GO:0000126	Transcription Factor TFIIIB Complex	0	0	0	0	0.563598
GO:0000214	TRNA-Intron Endonuclease Complex	0	0	0	0	0.582682
GO:0000333	Telomerase Catalytic Core Complex	0	0	0	0	1
GO:0000408	EKC/KEOPS Complex	0	0	0	0	0.582682
GO:0000506	Glycosylphosphatidylinositol-N-Acetylglucosaminyltransferase (GPI-GnT) Complex	0	0	0	0	0.33083
GO:0000782	Telomere Cap Complex	0	0	0	0	0.582682
GO:0000783	Nuclear Telomere Cap Complex	0	0	0	0	0.563598
GO:0000791	Euchromatin	0	0	0	0	0.582682
GO:0000795	Synaptonemal Complex	0	0	0	0	0.33083
GO:0000808	Origin Recognition Complex	0	0	0	0	0.33083
GO:0000811	GINS Complex	0	0	0	0	0.582682
GO:0000814	ESCRT II Complex	0	0	0	0	0.563598
GO:0000838	Hrd1p Ubiquitin Ligase ERAD-M Complex	0	0	0	0	1
GO:0000928	Gamma-Tubulin Small Complex, Spindle Pole Body	0	0	0	0	0.582682
GO:0000930	Gamma-Tubulin Complex	0	0	0	0	0.582682
GO:0000931	Gamma-Tubulin Large Complex	0	0	0	0	1
GO:0000934	Porous Cell Septum	0	0	0	0	1
GO:0002144	Cytosolic TRNA Wobble Base Thiouridylase Complex	0	0	0	0	1
GO:0002178	Palmitoyltransferase Complex	0	0	0	0	0.193729
GO:0005655	Nucleolar Ribonuclease P Complex	0	0	0	0	0.33083
GO:0005663	DNA Replication Factor C Complex	0	0	0	0	0.193729
GO:0005664	Nuclear Origin Of Replication Recognition Complex	0	0	0	0	0.33083
GO:0005672	Transcription Factor TFIIA Complex	0	0	0	0	1
GO:0005673	Transcription Factor TFIIE Complex	0	0	0	0	1
GO:0005677	Chromatin Silencing Complex	0	0	0	0	1
GO:0005680	Anaphase-Promoting Complex	0	0	0	0	0.0249317
GO:0005712	Chiasma	0	0	0	0	1
GO:0005719	Nuclear Euchromatin	0	0	0	0	0.582682
GO:0005764	Lysosome	0	0	0	0	0.202431
GO:0005765	Lysosomal Membrane	0	0	0	0	0.582682
GO:0005779	Integral Component Of Peroxisomal Membrane	0	0	0	0	0.193729
GO:0005787	Signal Peptidase Complex	0	0	0	0	0.563598
GO:0005796	Golgi Lumen	0	0	0	0	1
GO:0005814	Centriole	0	0	0	0	1
GO:0005822	Inner Plaque Of Spindle Pole Body	0	0	0	0	0.582682
GO:0005868	Cytoplasmic Dynein Complex	0	0	0	0	0.563598
GO:0005869	Dynactin Complex	0	0	0	0	1
GO:0005872	Minus-End Kinesin Complex	0	0	0	0	1
GO:0005873	Plus-End Kinesin Complex	0	0	0	0	1
GO:0005905	Clathrin-Coated Pit	0	0	0	0	0.582682
GO:0005911	Cell-Cell Junction	0	0	0	0	1
GO:0005953	CAAX-Protein Geranylgeranyltransferase Complex	0	0	0	0	1
GO:0005965	Protein Farnesyltransferase Complex	0	0	0	0	1
GO:0005968	Rab-Protein Geranylgeranyltransferase Complex	0	0	0	0	0.563598
GO:0005971	Ribonucleoside-Diphosphate Reductase Complex	0	0	0	0	1
GO:0008024	Cyclin/CDK Positive Transcription Elongation Factor Complex	0	0	0	0	0.33083
GO:0008274	Gamma-Tubulin Ring Complex	0	0	0	0	1
GO:0008275	Gamma-Tubulin Small Complex	0	0	0	0	0.582682
GO:0008623	CHRAC	0	0	0	0	1
GO:0009365	Protein Histidine Kinase Complex	0	0	0	0	1
GO:0009505	Plant-Type Cell Wall	0	0	0	0	1
GO:0010009	Cytoplasmic Side Of Endosome Membrane	0	0	0	0	1
GO:0016035	Zeta DNA Polymerase Complex	0	0	0	0	1
GO:0016324	Apical Plasma Membrane	0	0	0	0	1
GO:0016363	Nuclear Matrix	0	0	0	0	1
GO:0016587	Isw1 Complex	0	0	0	0	1
GO:0016607	Nuclear Speck	0	0	0	0	0.582682
GO:0016938	Kinesin I Complex	0	0	0	0	1
GO:0017059	Serine C-Palmitoyltransferase Complex	0	0	0	0	0.33083
GO:0017117	Single-Stranded DNA-Dependent ATP-Dependent DNA Helicase Complex	0	0	0	0	1
GO:0019907	Cyclin-Dependent Protein Kinase Activating Kinase Holoenzyme Complex	0	0	0	0	1
GO:0019908	Nuclear Cyclin-Dependent Protein Kinase Holoenzyme Complex	0	0	0	0	0.193729
GO:0030008	TRAPP Complex	0	0	0	0	0.0690034
GO:0030054	Cell Junction	0	0	0	0	1
GO:0030122	AP-2 Adaptor Complex	0	0	0	0	0.582682
GO:0030123	AP-3 Adaptor Complex	0	0	0	0	0.582682
GO:0030128	Clathrin Coat Of Endocytic Vesicle	0	0	0	0	0.582682
GO:0030132	Clathrin Coat Of Coated Pit	0	0	0	0	0.582682
GO:0030141	Secretory Granule	0	0	0	0	0.563598
GO:0030286	Dynein Complex	0	0	0	0	0.563598
GO:0030289	Protein Phosphatase 4 Complex	0	0	0	0	1
GO:0030424	Axon	0	0	0	0	1
GO:0030478	Actin Cap	0	0	0	0	1
GO:0030496	Midbody	0	0	0	0	1
GO:0030666	Endocytic Vesicle Membrane	0	0	0	0	0.582682
GO:0030669	Clathrin-Coated Endocytic Vesicle Membrane	0	0	0	0	0.582682
GO:0030677	Ribonuclease P Complex	0	0	0	0	0.33083
GO:0030681	Multimeric Ribonuclease P Complex	0	0	0	0	0.33083
GO:0030685	Nucleolar Preribosome	0	0	0	0	1
GO:0030689	Noc Complex	0	0	0	0	0.33083
GO:0030690	Noc1p-Noc2p Complex	0	0	0	0	1
GO:0030691	Noc2p-Noc3p Complex	0	0	0	0	1
GO:0030692	Noc4p-Nop14p Complex	0	0	0	0	1
GO:0030869	RENT Complex	0	0	0	0	1
GO:0030893	Meiotic Cohesin Complex	0	0	0	0	1
GO:0030896	Checkpoint Clamp Complex	0	0	0	0	0.582682
GO:0030915	Smc5-Smc6 Complex	0	0	0	0	0.193729
GO:0030958	RITS Complex	0	0	0	0	1
GO:0031010	ISWI-Type Complex	0	0	0	0	1
GO:0031021	Interphase Microtubule Organizing Center	0	0	0	0	0.33083
GO:0031211	Endoplasmic Reticulum Palmitoyltransferase Complex	0	0	0	0	0.193729
GO:0031231	Intrinsic Component Of Peroxisomal Membrane	0	0	0	0	0.193729
GO:0031302	Intrinsic Component Of Endosome Membrane	0	0	0	0	1
GO:0031303	Integral Component Of Endosome Membrane	0	0	0	0	1
GO:0031379	RNA-Directed RNA Polymerase Complex	0	0	0	0	1
GO:0031380	Nuclear RNA-Directed RNA Polymerase Complex	0	0	0	0	1
GO:0031389	Rad17 RFC-Like Complex	0	0	0	0	0.33083
GO:0031390	Ctf18 RFC-Like Complex	0	0	0	0	0.193729
GO:0031391	Elg1 RFC-Like Complex	0	0	0	0	0.33083
GO:0031416	NatB Complex	0	0	0	0	1
GO:0031417	NatC Complex	0	0	0	0	1
GO:0031422	RecQ Helicase-Topo III Complex	0	0	0	0	0.563598
GO:0031431	Dbf4-Dependent Protein Kinase Complex	0	0	0	0	1
GO:0031462	Cul2-RING Ubiquitin Ligase Complex	0	0	0	0	1
GO:0031463	Cul3-RING Ubiquitin Ligase Complex	0	0	0	0	0.33083
GO:0031465	Cul4B-RING E3 Ubiquitin Ligase Complex	0	0	0	0	0.33083
GO:0031467	Cul7-RING Ubiquitin Ligase Complex	0	0	0	0	1
GO:0031499	TRAMP Complex	0	0	0	0	1
GO:0031500	Tea1 Cell-End Complex	0	0	0	0	1
GO:0031510	SUMO Activating Enzyme Complex	0	0	0	0	1
GO:0031511	Mis6-Sim4 Complex	0	0	0	0	1
GO:0031515	TRNA (M1A) Methyltransferase Complex	0	0	0	0	1
GO:0031518	CBF3 Complex	0	0	0	0	1
GO:0031521	Spitzenkorper	0	0	0	0	1
GO:0031533	MRNA Cap Methyltransferase Complex	0	0	0	0	1
GO:0031942	I-AAA Complex	0	0	0	0	1
GO:0031983	Vesicle Lumen	0	0	0	0	0.563598
GO:0032133	Chromosome Passenger Complex	0	0	0	0	0.582682
GO:0032299	Ribonuclease H2 Complex	0	0	0	0	1
GO:0032300	Mismatch Repair Complex	0	0	0	0	0.202431
GO:0032301	MutSalpha Complex	0	0	0	0	1
GO:0032302	MutSbeta Complex	0	0	0	0	0.582682
GO:0032389	MutLalpha Complex	0	0	0	0	1
GO:0032476	Decaprenyl Diphosphate Synthase Complex	0	0	0	0	1
GO:0032545	CURI Complex	0	0	0	0	0.563598
GO:0032588	Trans-Golgi Network Membrane	0	0	0	0	1
GO:0032777	Piccolo NuA4 Histone Acetyltransferase Complex	0	0	0	0	0.563598
GO:0032798	Swi5-Sfr1 Complex	0	0	0	0	1
GO:0032807	DNA Ligase IV Complex	0	0	0	0	1
GO:0032865	ERMES Complex	0	0	0	0	0.33083
GO:0032936	SREBP-SCAP Complex	0	0	0	0	1
GO:0033010	Paranodal Junction	0	0	0	0	1
GO:0033061	DNA Recombinase Mediator Complex	0	0	0	0	0.582682
GO:0033062	Rhp55-Rhp57 Complex	0	0	0	0	1
GO:0033063	Rad51B-Rad51C-Rad51D-XRCC2 Complex	0	0	0	0	1
GO:0033106	Cis-Golgi Network Membrane	0	0	0	0	0.563598
GO:0033167	ARC Complex	0	0	0	0	1
GO:0033185	Dolichol-Phosphate-Mannose Synthase Complex	0	0	0	0	1
GO:0033193	Lsd1/2 Complex	0	0	0	0	0.563598
GO:0033203	DNA Helicase A Complex	0	0	0	0	1
GO:0033255	SAS Acetyltransferase Complex	0	0	0	0	1
GO:0033267	Axon Part	0	0	0	0	1
GO:0033270	Paranode Region Of Axon	0	0	0	0	1
GO:0033309	SBF Transcription Complex	0	0	0	0	1
GO:0033557	Slx1-Slx4 Complex	0	0	0	0	1
GO:0033573	High-Affinity Iron Permease Complex	0	0	0	0	0.563598
GO:0033588	Elongator Holoenzyme Complex	0	0	0	0	0.33083
GO:0033596	TSC1-TSC2 Complex	0	0	0	0	1
GO:0033620	Mei2 Nuclear Dot Complex	0	0	0	0	1
GO:0033768	SUMO-Targeted Ubiquitin Ligase Complex	0	0	0	0	1
GO:0034064	Tor2-Mei2-Ste11 Complex	0	0	0	0	0.563598
GO:0034245	Mitochondrial DNA-Directed RNA Polymerase Complex	0	0	0	0	1
GO:0034271	Phosphatidylinositol 3-Kinase Complex, Class III, Type I	0	0	0	0	0.563598
GO:0034272	Phosphatidylinositol 3-Kinase Complex, Class III, Type II	0	0	0	0	0.563598
GO:0034274	Atg12-Atg5-Atg16 Complex	0	0	0	0	1
GO:0034388	Pwp2p-Containing Subcomplex Of 90S Preribosome	0	0	0	0	0.193729
GO:0034424	Vps55/Vps68 Complex	0	0	0	0	1
GO:0034448	EGO Complex	0	0	0	0	0.563598
GO:0034455	T-UTP Complex	0	0	0	0	0.33083
GO:0034774	Secretory Granule Lumen	0	0	0	0	0.563598
GO:0034967	Set3 Complex	0	0	0	0	0.563598
GO:0034973	Sid2-Mob1 Complex	0	0	0	0	1
GO:0034974	Swi5-Swi2 Complex	0	0	0	0	1
GO:0034991	Nuclear Meiotic Cohesin Complex	0	0	0	0	1
GO:0034992	Microtubule Organizing Center Attachment Site	0	0	0	0	1
GO:0035339	SPOTS Complex	0	0	0	0	0.33083
GO:0035361	Cul8-RING Ubiquitin Ligase Complex	0	0	0	0	0.563598
GO:0035657	ERF1 Methyltransferase Complex	0	0	0	0	1
GO:0035658	Mon1-Ccz1 Complex	0	0	0	0	1
GO:0035976	Transcription Factor AP-1 Complex	0	0	0	0	1
GO:0036436	Isw1a Complex	0	0	0	0	1
GO:0036437	Isw1b Complex	0	0	0	0	1
GO:0036477	Somatodendritic Compartment	0	0	0	0	1
GO:0036513	Derlin-1 Retrotranslocation Complex	0	0	0	0	1
GO:0038037	G Protein-Coupled Receptor Dimeric Complex	0	0	0	0	1
GO:0038038	G Protein-Coupled Receptor Homodimeric Complex	0	0	0	0	1
GO:0042272	Nuclear RNA Export Factor Complex	0	0	0	0	1
GO:0042406	Extrinsic Component Of Endoplasmic Reticulum Membrane	0	0	0	0	1
GO:0043005	Neuron Projection	0	0	0	0	1
GO:0043025	Neuronal Cell Body	0	0	0	0	1
GO:0043186	P Granule	0	0	0	0	1
GO:0043204	Perikaryon	0	0	0	0	1
GO:0043209	Myelin Sheath	0	0	0	0	1
GO:0043218	Compact Myelin	0	0	0	0	1
GO:0043219	Lateral Loop	0	0	0	0	1
GO:0043220	Schmidt-Lanterman Incisure	0	0	0	0	1
GO:0043235	Receptor Complex	0	0	0	0	1
GO:0043240	Fanconi Anaemia Nuclear Complex	0	0	0	0	1
GO:0043291	RAVE Complex	0	0	0	0	1
GO:0043494	CLRC Ubiquitin Ligase Complex	0	0	0	0	0.33083
GO:0043528	TRNA (M2G10) Methyltransferase Complex	0	0	0	0	1
GO:0043541	UDP-N-Acetylglucosamine Transferase Complex	0	0	0	0	0.563598
GO:0043564	Ku70:Ku80 Complex	0	0	0	0	1
GO:0043599	Nuclear DNA Replication Factor C Complex	0	0	0	0	0.193729
GO:0043625	Delta DNA Polymerase Complex	0	0	0	0	0.563598
GO:0044224	Juxtaparanode Region Of Axon	0	0	0	0	1
GO:0044233	Mitochondria-Associated ER Membrane	0	0	0	0	0.202431
GO:0044297	Cell Body	0	0	0	0	1
GO:0044304	Main Axon	0	0	0	0	1
GO:0044322	Endoplasmic Reticulum Quality Control Compartment	0	0	0	0	1
GO:0044665	MLL1/2 Complex	0	0	0	0	1
GO:0044697	HICS Complex	0	0	0	0	0.563598
GO:0045009	Chitosome	0	0	0	0	1
GO:0045025	Mitochondrial Degradosome	0	0	0	0	1
GO:0045177	Apical Part Of Cell	0	0	0	0	1
GO:0045334	Clathrin-Coated Endocytic Vesicle	0	0	0	0	0.582682
GO:0045495	Pole Plasm	0	0	0	0	1
GO:0048476	Holliday Junction Resolvase Complex	0	0	0	0	1
GO:0052718	TRNA-Specific Adenosine-34 Deaminase Complex	0	0	0	0	1
GO:0055087	Ski Complex	0	0	0	0	0.563598
GO:0060205	Cytoplasmic Vesicle Lumen	0	0	0	0	0.563598
GO:0060293	Germ Plasm	0	0	0	0	1
GO:0061495	Gamma-Tubulin Small Complex, Mitotic Spindle Pole Body	0	0	0	0	1
GO:0061497	Inner Plaque Of Mitotic Spindle Pole Body	0	0	0	0	0.582682
GO:0061499	Outer Plaque Of Mitotic Spindle Pole Body	0	0	0	0	0.563598
GO:0061576	Acyl-CoA Ceramide Synthase Complex	0	0	0	0	1
GO:0070187	Shelterin Complex	0	0	0	0	1
GO:0070250	Mating Projection Membrane	0	0	0	0	1
GO:0070319	Golgi To Plasma Membrane Transport Vesicle	0	0	0	0	1
GO:0070382	Exocytic Vesicle	0	0	0	0	1
GO:0070449	Elongin Complex	0	0	0	0	1
GO:0070522	ERCC4-ERCC1 Complex	0	0	0	0	1
GO:0070692	CTDK-1 Complex	0	0	0	0	0.563598
GO:0070693	P-TEFb-Cap Methyltransferase Complex	0	0	0	0	1
GO:0070823	HDA1 Complex	0	0	0	0	1
GO:0070824	SHREC Complex	0	0	0	0	1
GO:0070847	Core Mediator Complex	0	0	0	0	0.115599
GO:0070867	Mating Projection Tip Membrane	0	0	0	0	0.563598
GO:0070912	Ddb1-Ckn1 Complex	0	0	0	0	0.563598
GO:0070913	Ddb1-Wdr21 Complex	0	0	0	0	1
GO:0070916	Inositol Phosphoceramide Synthase Complex	0	0	0	0	1
GO:0071339	MLL1 Complex	0	0	0	0	1
GO:0071458	Integral Component Of Cytoplasmic Side Of Endoplasmic Reticulum Membrane	0	0	0	0	0.563598
GO:0071513	Phosphopantothenoylcysteine Decarboxylase Complex	0	0	0	0	1
GO:0071556	Integral Component Of Lumenal Side Of Endoplasmic Reticulum Membrane	0	0	0	0	1
GO:0071595	Nem1-Spo7 Phosphatase Complex	0	0	0	0	1
GO:0071818	BAT3 Complex	0	0	0	0	1
GO:0071819	DUBm Complex	0	0	0	0	1
GO:0071821	FANCM-MHF Complex	0	0	0	0	0.563598
GO:0071942	XPC Complex	0	0	0	0	1
GO:0072357	PTW/PP1 Phosphatase Complex	0	0	0	0	0.563598
GO:0080008	Cul4-RING E3 Ubiquitin Ligase Complex	0	0	0	0	0.0412914
GO:0090695	Wpl/Pds5 Cohesin Loading/Unloading Complex	0	0	0	0	1
GO:0090730	Las1 Complex	0	0	0	0	0.563598
GO:0097047	DNA Replication Termination Region	0	0	0	0	1
GO:0097078	FAL1-SGD1 Complex	0	0	0	0	1
GO:0097221	M/G1 Phase-Specific MADS Box-Forkhead Transcription Factor Complex	0	0	0	0	1
GO:0097344	Rix1 Complex	0	0	0	0	1
GO:0097356	Perinucleolar Compartment	0	0	0	0	1
GO:0097386	Glial Cell Projection	0	0	0	0	1
GO:0097431	Mitotic Spindle Pole	0	0	0	0	1
GO:0097458	Neuron Part	0	0	0	0	1
GO:0097505	Rad6-Rad18 Complex	0	0	0	0	1
GO:0097550	Transcriptional Preinitiation Complex	0	0	0	0	0.563598
GO:0097583	Dolichyl-Phosphate-Mannose-Protein Mannosyltransferase Pmt1p-Pmt3p Dimer Complex	0	0	0	0	1
GO:0097584	Dolichyl-Phosphate-Mannose-Protein Mannosyltransferase Pmt5p-Pmt2p Dimer Complex	0	0	0	0	1
GO:0097585	Dolichyl-Phosphate-Mannose-Protein Mannosyltransferase Pmt5p-Pmt3p Dimer Complex	0	0	0	0	1
GO:0097587	MutLgamma Complex	0	0	0	0	1
GO:0097648	G Protein-Coupled Receptor Complex	0	0	0	0	1
GO:0097658	Asi Complex	0	0	0	0	1
GO:0098553	Lumenal Side Of Endoplasmic Reticulum Membrane	0	0	0	0	1
GO:0098554	Cytoplasmic Side Of Endoplasmic Reticulum Membrane	0	0	0	0	0.563598
GO:0098802	Plasma Membrane Receptor Complex	0	0	0	0	1
GO:0098853	ER-Vacuole Membrane Contact Site	0	0	0	0	1
GO:0099053	Activating Signal Cointegrator 1 Complex	0	0	0	0	1
GO:0099503	Secretory Vesicle	0	0	0	0	0.582682
GO:0101002	Ficolin-1-Rich Granule	0	0	0	0	0.563598
GO:0106068	SUMO Ligase Complex	0	0	0	0	0.193729
GO:0120097	Glycosylphosphatidylinositol-Mannosyltransferase II Complex	0	0	0	0	1
GO:0150005	Enzyme Activator Complex	0	0	0	0	0.563598
GO:1902495	Transmembrane Transporter Complex	0	0	0	0	0.563598
GO:1902555	Endoribonuclease Complex	0	0	0	0	0.0249317
GO:1902773	GTPase Activator Complex	0	0	0	0	1
GO:1902929	Plasma Membrane Of Growing Cell Tip	0	0	0	0	1
GO:1903754	Cortical Microtubule Plus-End	0	0	0	0	1
GO:1904423	Dehydrodolichyl Diphosphate Synthase Complex	0	0	0	0	1
GO:1904564	Nbp35-Cfd1 ATPase Complex	0	0	0	0	1
GO:1904813	Ficolin-1-Rich Granule Lumen	0	0	0	0	0.563598
GO:1905348	Endonuclease Complex	0	0	0	0	0.0249317
GO:1905862	Ferroxidase Complex	0	0	0	0	0.563598
GO:1905961	Protein-Cysteine S-Palmitoyltransferase Complex	0	0	0	0	0.193729
GO:1990070	TRAPPI Protein Complex	0	0	0	0	0.33083
GO:1990071	TRAPPII Protein Complex	0	0	0	0	0.202431
GO:1990072	TRAPPIII Protein Complex	0	0	0	0	0.193729
GO:1990130	GATOR1 Complex	0	0	0	0	0.563598
GO:1990131	Gtr1-Gtr2 GTPase Complex	0	0	0	0	1
GO:1990143	CoA-Synthesizing Protein Complex	0	0	0	0	0.582682
GO:1990229	Iron-Sulfur Cluster Assembly Complex	0	0	0	0	1
GO:1990243	Atf1-Pcr1 Complex	0	0	0	0	1
GO:1990303	UBR1-RAD6 Ubiquitin Ligase Complex	0	0	0	0	1
GO:1990304	MUB1-RAD6-UBR2 Ubiquitin Ligase Complex	0	0	0	0	0.563598
GO:1990334	Bfa1-Bub2 Complex	0	0	0	0	1
GO:1990385	Meiotic Spindle Midzone	0	0	0	0	1
GO:1990520	Separase-Securin Complex	0	0	0	0	1
GO:1990529	Glycosylphosphatidylinositol-Mannosyltransferase I Complex	0	0	0	0	1
GO:1990537	Mitotic Spindle Polar Microtubule	0	0	0	0	1
GO:1990567	DPS Complex	0	0	0	0	1
GO:1990574	Meiotic Spindle Astral Microtubule	0	0	0	0	1
GO:1990578	Perinuclear Endoplasmic Reticulum Membrane	0	0	0	0	1
GO:1990615	Kelch-Containing Formin Regulatory Complex	0	0	0	0	1
GO:1990811	MWP Complex	0	0	0	0	1
GO:1990860	Pho85-Pho80 CDK-Cyclin Complex	0	0	0	0	0.582682
GO:1990877	Lst4-Lst7 Complex	0	0	0	0	1

## Sheet: MF
GOID	Name	Count	GeneRatio	EnrichFactor	HyperTest	FisherTest
GO:0003674	Molecular_function	1259	0.390509	1.05802	1	0.078864
GO:0005488	Binding	713	0.428486	1.16091	2.11604e-06	0.00072267
GO:0003824	Catalytic Activity	689	0.368646	0.998789	0.000812676	1
GO:0097159	Organic Cyclic Compound Binding	420	0.423387	1.1471	0.00286345	0.0177696
GO:1901363	Heterocyclic Compound Binding	415	0.42132	1.1415	0.00436173	0.0239081
GO:0005515	Protein Binding	295	0.474277	1.28498	1.24294e-06	0.000414641
GO:0003676	Nucleic Acid Binding	294	0.413502	1.12032	0.0274603	0.0989307
GO:0016787	Hydrolase Activity	256	0.330749	0.896113	3.6679e-05	0.127495
GO:0043167	Ion Binding	226	0.411658	1.11532	0.043531	0.165786
GO:0003723	RNA Binding	220	0.52506	1.42257	1.81541e-09	2.92655e-05
GO:0016740	Transferase Activity	201	0.295154	0.799673	4.07466e-09	0.00462242
GO:0043168	Anion Binding	165	0.421995	1.14333	0.0374481	0.149631
GO:0016491	Oxidoreductase Activity	151	0.545126	1.47693	4.6825e-08	0.000154264
GO:0140096	Catalytic Activity, Acting On A Protein	143	0.347932	0.942666	0.0161549	0.563846
GO:0036094	Small Molecule Binding	142	0.412791	1.11839	0.0645506	0.25893
GO:0005198	Structural Molecule Activity	140	0.686275	1.85935	1.87802e-18	3.22612e-08
GO:0000166	Nucleotide Binding	126	0.396226	1.07351	0.0945796	0.519314
GO:1901265	Nucleoside Phosphate Binding	126	0.396226	1.07351	0.0945796	0.519314
GO:0097367	Carbohydrate Derivative Binding	108	0.378947	1.0267	0.0940298	0.819559
GO:0016462	Pyrophosphatase Activity	107	0.336478	0.911634	0.0124948	0.442327
GO:0016817	Hydrolase Activity, Acting On Acid Anhydrides	107	0.336478	0.911634	0.0124948	0.442327
GO:0016818	Hydrolase Activity, Acting On Acid Anhydrides, In Phosphorus-Containing Anhydrides	107	0.336478	0.911634	0.0124948	0.442327
GO:0017076	Purine Nucleotide Binding	106	0.379928	1.02936	0.0961105	0.817686
GO:0032553	Ribonucleotide Binding	106	0.377224	1.02203	0.0923101	0.863092
GO:0032555	Purine Ribonucleotide Binding	103	0.375912	1.01848	0.091652	0.861466
GO:0003735	Structural Constituent Of Ribosome	99	0.798387	2.1631	7.48719e-21	2.24214e-08
GO:0035639	Purine Ribonucleoside Triphosphate Binding	98	0.369811	1.00195	0.0826981	1
GO:0017111	Nucleoside-Triphosphatase Activity	96	0.322148	0.872808	0.00447775	0.254869
GO:0098772	Molecular Function Regulator	91	0.421296	1.14144	0.0741362	0.30202
GO:0003677	DNA Binding	89	0.279874	0.758275	1.02715e-05	0.0213698
GO:0003729	MRNA Binding	88	0.606897	1.64429	9.01119e-08	0.000356749
GO:0008144	Drug Binding	88	0.382609	1.03662	0.107253	0.799883
GO:0030234	Enzyme Regulator Activity	75	0.416667	1.12889	0.0950063	0.395913
GO:0030554	Adenyl Nucleotide Binding	74	0.355769	0.9639	0.0695502	0.84011
GO:0032559	Adenyl Ribonucleotide Binding	72	0.349515	0.946954	0.0572617	0.734946
GO:0043169	Cation Binding	72	0.395604	1.07183	0.118537	0.620057
GO:0016772	Transferase Activity, Transferring Phosphorus-Containing Groups	71	0.293388	0.794889	0.000656229	0.0965278
GO:0046872	Metal Ion Binding	69	0.396552	1.07439	0.12049	0.612367
GO:0016887	ATPase Activity	68	0.298246	0.808049	0.00152088	0.130849
GO:0005524	ATP Binding	67	0.336683	0.91219	0.0356972	0.533947
GO:0044877	Protein-Containing Complex Binding	63	0.525	1.4224	0.00175416	0.0243684
GO:0016788	Hydrolase Activity, Acting On Ester Bonds	61	0.276018	0.747827	0.000164503	0.0435638
GO:0019899	Enzyme Binding	61	0.388535	1.05267	0.127623	0.759692
GO:0005215	Transporter Activity	55	0.194346	0.52655	1.93141e-13	3.61161e-06
GO:0016301	Kinase Activity	54	0.308571	0.836025	0.010378	0.263606
GO:0042623	ATPase Activity, Coupled	50	0.27933	0.756799	0.000959169	0.0859749
GO:0140110	Transcription Regulator Activity	50	0.316456	0.857387	0.0216009	0.389085
GO:0008233	Peptidase Activity	48	0.505263	1.36893	0.0133761	0.0888099
GO:0016829	Lyase Activity	48	0.489796	1.32702	0.0232459	0.112445
GO:0008289	Lipid Binding	47	0.494737	1.34041	0.0207071	0.107239
GO:0048037	Cofactor Binding	47	0.522222	1.41488	0.00734782	0.0543001
GO:0070011	Peptidase Activity, Acting On L-Amino Acid Peptides	47	0.516484	1.39933	0.00927647	0.0676366
GO:0046914	Transition Metal Ion Binding	46	0.365079	0.989125	0.120607	1
GO:0016874	Ligase Activity	45	0.535714	1.45143	0.00502304	0.0468359
GO:0008047	Enzyme Activator Activity	44	0.415094	1.12463	0.131916	0.519274
GO:0051082	Unfolded Protein Binding	43	0.781818	2.11821	5.95832e-09	0.000348905
GO:0043565	Sequence-Specific DNA Binding	42	0.276316	0.748634	0.00181481	0.104815
GO:0140098	Catalytic Activity, Acting On RNA	42	0.225806	0.611787	1.01068e-06	0.00342288
GO:0016773	Phosphotransferase Activity, Alcohol Group As Acceptor	41	0.277027	0.750561	0.00219562	0.118329
GO:0005543	Phospholipid Binding	40	0.547945	1.48457	0.00505084	0.0553388
GO:0008092	Cytoskeletal Protein Binding	40	0.519481	1.40745	0.0141766	0.0944199
GO:0008135	Translation Factor Activity, RNA Binding	39	0.8125	2.20134	4.48213e-09	0.000379039
GO:0016614	Oxidoreductase Activity, Acting On CH-OH Group Of Donors	39	0.541667	1.46756	0.00708952	0.054437
GO:0016853	Isomerase Activity	39	0.58209	1.57708	0.00143044	0.0279097
GO:0060589	Nucleoside-Triphosphatase Regulator Activity	37	0.578125	1.56634	0.00222964	0.0327334
GO:0003682	Chromatin Binding	36	0.371134	1.00553	0.146085	1
GO:0016616	Oxidoreductase Activity, Acting On The CH-OH Group Of Donors, NAD Or NADP As Acceptor	35	0.546875	1.48167	0.0089219	0.0691279
GO:0003690	Double-Stranded DNA Binding	33	0.218543	0.592108	4.80306e-06	0.00583057
GO:0019001	Guanyl Nucleotide Binding	33	0.464789	1.25927	0.0850076	0.270043
GO:0022857	Transmembrane Transporter Activity	33	0.144105	0.390429	5.179e-17	2.4444e-08
GO:0035091	Phosphatidylinositol Binding	33	0.540984	1.46571	0.0132112	0.08101
GO:0001882	Nucleoside Binding	32	0.457143	1.23856	0.0997378	0.315808
GO:0001883	Purine Nucleoside Binding	32	0.457143	1.23856	0.0997378	0.315808
GO:0005525	GTP Binding	32	0.470588	1.27498	0.079483	0.26006
GO:0008270	Zinc Ion Binding	32	0.347826	0.94238	0.117944	0.83972
GO:0032549	Ribonucleoside Binding	32	0.457143	1.23856	0.0997378	0.315808
GO:0032550	Purine Ribonucleoside Binding	32	0.457143	1.23856	0.0997378	0.315808
GO:0032561	Guanyl Ribonucleotide Binding	32	0.457143	1.23856	0.0997378	0.315808
GO:0050662	Coenzyme Binding	32	0.571429	1.5482	0.0056339	0.0539479
GO:0003743	Translation Initiation Factor Activity	29	0.90625	2.45534	3.43531e-09	0.000713652
GO:0032182	Ubiquitin-Like Protein Binding	29	0.630435	1.70806	0.00123371	0.026569
GO:0043130	Ubiquitin Binding	29	0.644444	1.74602	0.000751757	0.0249072
GO:0003924	GTPase Activity	28	0.411765	1.11561	0.170547	0.645373
GO:0016746	Transferase Activity, Transferring Acyl Groups	28	0.294737	0.798543	0.0279672	0.311092
GO:0016791	Phosphatase Activity	28	0.383562	1.0392	0.176257	0.910642
GO:0042578	Phosphoric Ester Hydrolase Activity	28	0.337349	0.913995	0.110087	0.748541
GO:0051020	GTPase Binding	28	0.378378	1.02516	0.173032	0.911236
GO:0000988	Obsolete Transcription Factor Activity, Protein Binding	26	0.440678	1.19395	0.143333	0.463399
GO:1901981	Phosphatidylinositol Phosphate Binding	26	0.530612	1.43761	0.0336777	0.151242
GO:0060090	Molecular Adaptor Activity	25	0.431034	1.16782	0.160948	0.53617
GO:0015075	Ion Transmembrane Transporter Activity	24	0.137931	0.373702	1.10023e-13	4.9412e-07
GO:0015318	Inorganic Molecular Entity Transmembrane Transporter Activity	24	0.15	0.406401	1.75977e-11	8.27112e-06
GO:0019787	Ubiquitin-Like Protein Transferase Activity	24	0.275862	0.747405	0.0163876	0.238773
GO:0022804	Active Transmembrane Transporter Activity	24	0.226415	0.613436	0.000289044	0.0292301
GO:1990837	Sequence-Specific Double-Stranded DNA Binding	24	0.228571	0.619278	0.000369804	0.0364056
GO:0016651	Oxidoreductase Activity, Acting On NAD(P)H	23	0.657143	1.78042	0.00199724	0.03725
GO:0004672	Protein Kinase Activity	22	0.213592	0.578694	0.000119652	0.0197972
GO:0016879	Ligase Activity, Forming Carbon-Nitrogen Bonds	22	0.6875	1.86267	0.00107316	0.0305209
GO:0030674	Protein Binding, Bridging	22	0.415094	1.12463	0.187579	0.696024
GO:0030695	GTPase Regulator Activity	22	0.5	1.35467	0.0818917	0.266418
GO:0016209	Antioxidant Activity	21	0.65625	1.77801	0.00333067	0.0438698
GO:0016667	Oxidoreductase Activity, Acting On A Sulfur Group Of Donors	21	0.807692	2.18831	3.38278e-05	0.00837054
GO:0016810	Hydrolase Activity, Acting On Carbon-Nitrogen (But Not Peptide) Bonds	21	0.428571	1.16115	0.180135	0.59003
GO:0019843	RRNA Binding	21	0.512195	1.38771	0.0730064	0.251121
GO:0061659	Ubiquitin-Like Protein Ligase Activity	21	0.272727	0.738911	0.0204349	0.254513
GO:0001067	Regulatory Region Nucleic Acid Binding	20	0.222222	0.602076	0.000645575	0.0405522
GO:0003779	Actin Binding	20	0.645161	1.74796	0.00556853	0.0574863
GO:0004175	Endopeptidase Activity	20	0.434783	1.17797	0.17831	0.578717
GO:0008134	Transcription Factor Binding	20	0.363636	0.985215	0.185542	1
GO:0016903	Oxidoreductase Activity, Acting On The Aldehyde Or Oxo Group Of Donors	20	0.833333	2.25778	2.30465e-05	0.00970052
GO:0043021	Ribonucleoprotein Complex Binding	20	0.555556	1.50519	0.0379203	0.173698
GO:0003700	DNA-Binding Transcription Factor Activity	19	0.22093	0.598575	0.000787477	0.0468064
GO:0004842	Ubiquitin-Protein Transferase Activity	19	0.271429	0.735393	0.0252707	0.28167
GO:0016741	Transferase Activity, Transferring One-Carbon Groups	19	0.206522	0.559538	0.000163422	0.0183056
GO:0016757	Transferase Activity, Transferring Glycosyl Groups	19	0.228916	0.620211	0.00163952	0.058057
GO:0016798	Hydrolase Activity, Acting On Glycosyl Bonds	19	0.218391	0.591695	0.000612407	0.037083
GO:0016835	Carbon-Oxygen Lyase Activity	19	0.413043	1.11908	0.203662	0.675834
GO:0140101	Catalytic Activity, Acting On A TRNA	19	0.283582	0.768321	0.0418004	0.333316
GO:0005085	Guanyl-Nucleotide Exchange Factor Activity	18	0.439024	1.18947	0.185226	0.557561
GO:0008324	Cation Transmembrane Transporter Activity	18	0.153846	0.416822	2.3212e-08	0.000196609
GO:0033218	Amide Binding	18	0.5	1.35467	0.107253	0.285696
GO:0044212	Transcription Regulatory Region DNA Binding	18	0.206897	0.560553	0.000259837	0.026994
GO:0003697	Single-Stranded DNA Binding	17	0.346939	0.939976	0.17794	0.890413
GO:0004386	Helicase Activity	17	0.232877	0.630943	0.00397904	0.0956537
GO:0004553	Hydrolase Activity, Hydrolyzing O-Glycosyl Compounds	17	0.223684	0.606037	0.00192889	0.0614395
GO:0005096	GTPase Activator Activity	17	0.485714	1.31597	0.132237	0.350341
GO:0008026	ATP-Dependent Helicase Activity	17	0.246377	0.667519	0.00968554	0.145259
GO:0008237	Metallopeptidase Activity	17	0.548387	1.48577	0.061164	0.19412
GO:0015399	Primary Active Transmembrane Transporter Activity	17	0.333333	0.903114	0.153287	0.785678
GO:0015405	P-P-Bond-Hydrolysis-Driven Transmembrane Transporter Activity	17	0.333333	0.903114	0.153287	0.785678
GO:0015631	Tubulin Binding	17	0.435897	1.18099	0.194843	0.549273
GO:0016836	Hydro-Lyase Activity	17	0.53125	1.43934	0.0777968	0.258488
GO:0042277	Peptide Binding	17	0.515152	1.39572	0.0964912	0.266059
GO:0070035	Purine NTP-Dependent Helicase Activity	17	0.246377	0.667519	0.00968554	0.145259
GO:0004674	Protein Serine/Threonine Kinase Activity	16	0.177778	0.481661	1.50673e-05	0.00580907
GO:0016747	Transferase Activity, Transferring Acyl Groups Other Than Amino-Acyl Groups	16	0.205128	0.555762	0.000500354	0.035416
GO:0016765	Transferase Activity, Transferring Alkyl Or Aryl (Other Than Methyl) Groups	16	0.347826	0.94238	0.185612	1
GO:0042802	Identical Protein Binding	16	0.410256	1.11152	0.221861	0.761169
GO:0043492	ATPase Activity, Coupled To Movement Of Substances	16	0.290909	0.788172	0.0728242	0.503222
GO:0046983	Protein Dimerization Activity	16	0.5	1.35467	0.121837	0.329956
GO:0061630	Ubiquitin Protein Ligase Activity	16	0.258065	0.699185	0.0218464	0.24987
GO:0140097	Catalytic Activity, Acting On DNA	16	0.173913	0.47119	8.07996e-06	0.00328112
GO:0000149	SNARE Binding	15	0.6	1.6256	0.0368171	0.152902
GO:0004518	Nuclease Activity	15	0.185185	0.50173	8.09298e-05	0.0110531
GO:0004812	Aminoacyl-TRNA Ligase Activity	15	0.5	1.35467	0.131055	0.3184
GO:0008238	Exopeptidase Activity	15	0.714286	1.93524	0.00473679	0.0588196
GO:0016830	Carbon-Carbon Lyase Activity	15	0.483871	1.31097	0.151716	0.406484
GO:0016875	Ligase Activity, Forming Carbon-Oxygen Bonds	15	0.5	1.35467	0.131055	0.3184
GO:0031072	Heat Shock Protein Binding	15	0.681818	1.84728	0.00894269	0.0928342
GO:0042393	Histone Binding	15	0.441176	1.1953	0.204104	0.62883
GO:0042626	ATPase Activity, Coupled To Transmembrane Movement Of Substances	15	0.319149	0.864683	0.13829	0.77456
GO:0051015	Actin Filament Binding	15	0.714286	1.93524	0.00473679	0.0588196
GO:0060590	ATPase Regulator Activity	15	0.75	2.03201	0.0022337	0.0540805
GO:0000990	Obsolete Transcription Factor Activity, Core RNA Polymerase Binding	14	0.482759	1.30796	0.163454	0.394032
GO:0000991	Obsolete Transcription Factor Activity, Core RNA Polymerase II Binding	14	0.482759	1.30796	0.163454	0.394032
GO:0003712	Transcription Coregulator Activity	14	0.341463	0.925141	0.190613	0.880055
GO:0003727	Single-Stranded RNA Binding	14	0.636364	1.72413	0.0252707	0.13095
GO:0004857	Enzyme Inhibitor Activity	14	0.5	1.35467	0.140086	0.384216
GO:0008168	Methyltransferase Activity	14	0.166667	0.451557	1.0684e-05	0.0041029
GO:0016620	Oxidoreductase Activity, Acting On The Aldehyde Or Oxo Group Of Donors, NAD Or NADP As Acceptor	14	0.823529	2.23122	0.000690625	0.0400961
GO:0017016	Ras GTPase Binding	14	0.27451	0.743741	0.0565464	0.401349
GO:0022890	Inorganic Cation Transmembrane Transporter Activity	14	0.157303	0.426189	2.06529e-06	0.00169654
GO:0031267	Small GTPase Binding	14	0.269231	0.729438	0.0475483	0.333111
GO:0000981	DNA-Binding Transcription Factor Activity, RNA Polymerase II-Specific	13	0.19697	0.533658	0.000874151	0.041369
GO:0000989	Obsolete Transcription Factor Activity, Transcription Factor Binding	13	0.393939	1.06732	0.243415	0.868187
GO:0001076	Obsolete Transcription Factor Activity, RNA Polymerase II Transcription Factor Binding	13	0.464286	1.25791	0.196169	0.484222
GO:0005048	Signal Sequence Binding	13	0.481481	1.3045	0.176476	0.475542
GO:0005509	Calcium Ion Binding	13	0.419355	1.13618	0.23797	0.734146
GO:0008234	Cysteine-Type Peptidase Activity	13	0.419355	1.13618	0.23797	0.734146
GO:0008565	Protein Transporter Activity	13	0.433333	1.17405	0.227767	0.608849
GO:0015036	Disulfide Oxidoreductase Activity	13	0.8125	2.20134	0.00144292	0.0364925
GO:0016407	Acetyltransferase Activity	13	0.295455	0.800487	0.107992	0.552067
GO:0016627	Oxidoreductase Activity, Acting On The CH-CH Group Of Donors	13	0.541667	1.46756	0.104271	0.268275
GO:0016779	Nucleotidyltransferase Activity	13	0.265306	0.718805	0.04862	0.319255
GO:0016860	Intramolecular Oxidoreductase Activity	13	0.541667	1.46756	0.104271	0.268275
GO:0019842	Vitamin Binding	13	0.65	1.76107	0.0256852	0.117234
GO:0030544	Hsp70 Protein Binding	13	0.65	1.76107	0.0256852	0.117234
GO:0032266	Phosphatidylinositol-3-Phosphate Binding	13	0.52	1.40886	0.127873	0.35967
GO:1902936	Phosphatidylinositol Bisphosphate Binding	13	0.65	1.76107	0.0256852	0.117234
GO:0001012	RNA Polymerase II Regulatory Region DNA Binding	12	0.190476	0.516065	0.000790663	0.0363198
GO:0003755	Peptidyl-Prolyl Cis-Trans Isomerase Activity	12	0.666667	1.80623	0.0258489	0.146831
GO:0004601	Peroxidase Activity	12	0.545455	1.47782	0.112835	0.332431
GO:0005319	Lipid Transporter Activity	12	0.375	1.016	0.245283	1
GO:0008094	DNA-Dependent ATPase Activity	12	0.210526	0.570388	0.00412825	0.0779681
GO:0008483	Transaminase Activity	12	0.6	1.6256	0.0624555	0.229757
GO:0015077	Monovalent Inorganic Cation Transmembrane Transporter Activity	12	0.230769	0.625233	0.014134	0.159202
GO:0015078	Proton Transmembrane Transporter Activity	12	0.266667	0.722491	0.0597832	0.371565
GO:0016684	Oxidoreductase Activity, Acting On Peroxide As Acceptor	12	0.545455	1.47782	0.112835	0.332431
GO:0016769	Transferase Activity, Transferring Nitrogenous Groups	12	0.6	1.6256	0.0624555	0.229757
GO:0016859	Cis-Trans Isomerase Activity	12	0.631579	1.71116	0.0418221	0.156349
GO:0019207	Kinase Regulator Activity	12	0.307692	0.833643	0.143333	0.639256
GO:0030170	Pyridoxal Phosphate Binding	12	0.75	2.03201	0.00714166	0.0849767
GO:0032947	Protein-Containing Complex Scaffold Activity	12	0.5	1.35467	0.16483	0.451668
GO:0070279	Vitamin B6 Binding	12	0.75	2.03201	0.00714166	0.0849767
GO:0000976	Transcription Regulatory Region Sequence-Specific DNA Binding	11	0.166667	0.451557	0.000110293	0.0100451
GO:0000977	RNA Polymerase II Regulatory Region Sequence-Specific DNA Binding	11	0.177419	0.48069	0.00038614	0.0239845
GO:0000978	RNA Polymerase II Proximal Promoter Sequence-Specific DNA Binding	11	0.215686	0.584368	0.00842536	0.115383
GO:0000982	Transcription Factor Activity, RNA Polymerase II Proximal Promoter Sequence-Specific DNA Binding	11	0.207547	0.562316	0.00503314	0.0901988
GO:0000987	Proximal Promoter Sequence-Specific DNA Binding	11	0.211538	0.57313	0.00653205	0.116775
GO:0001085	RNA Polymerase II Transcription Factor Binding	11	0.5	1.35467	0.177905	0.433202
GO:0001098	Basal Transcription Machinery Binding	11	0.647059	1.7531	0.0430484	0.141236
GO:0001099	Basal RNA Polymerase II Transcription Machinery Binding	11	0.647059	1.7531	0.0430484	0.141236
GO:0004721	Phosphoprotein Phosphatase Activity	11	0.354839	0.961379	0.23797	1
GO:0008017	Microtubule Binding	11	0.407407	1.10381	0.246038	0.854899
GO:0008757	S-Adenosylmethionine-Dependent Methyltransferase Activity	11	0.15942	0.431924	4.16591e-05	0.00757402
GO:0019783	Ubiquitin-Like Protein-Specific Protease Activity	11	0.478261	1.29577	0.204104	0.446292
GO:0019829	Cation-Transporting ATPase Activity	11	0.44	1.19211	0.241814	0.579243
GO:0019887	Protein Kinase Regulator Activity	11	0.289474	0.784283	0.116514	0.524259
GO:0022853	Active Ion Transmembrane Transporter Activity	11	0.392857	1.06438	0.246398	0.857471
GO:0042625	ATPase Coupled Ion Transmembrane Transporter Activity	11	0.392857	1.06438	0.246398	0.857471
GO:0042803	Protein Homodimerization Activity	11	0.52381	1.41918	0.149291	0.325996
GO:0044183	Protein Binding Involved In Protein Folding	11	0.846154	2.29252	0.00216127	0.0616617
GO:0140030	Modification-Dependent Protein Binding	11	0.5	1.35467	0.177905	0.433202
GO:0000993	RNA Polymerase II Complex Binding	10	0.666667	1.80623	0.0438111	0.173885
GO:0003688	DNA Replication Origin Binding	10	0.344828	0.934256	0.236733	1
GO:0003724	RNA Helicase Activity	10	0.222222	0.602076	0.017024	0.171156
GO:0004004	ATP-Dependent RNA Helicase Activity	10	0.222222	0.602076	0.017024	0.171156
GO:0004540	Ribonuclease Activity	10	0.227273	0.615759	0.0214892	0.218473
GO:0008186	RNA-Dependent ATPase Activity	10	0.222222	0.602076	0.017024	0.171156
GO:0009055	Electron Transfer Activity	10	0.666667	1.80623	0.0438111	0.173885
GO:0016628	Oxidoreductase Activity, Acting On The CH-CH Group Of Donors, NAD Or NADP As Acceptor	10	0.625	1.69334	0.0694859	0.188966
GO:0016645	Oxidoreductase Activity, Acting On The CH-NH Group Of Donors	10	0.588235	1.59373	0.0997378	0.276793
GO:0016758	Transferase Activity, Transferring Hexosyl Groups	10	0.15873	0.430054	9.08334e-05	0.0114192
GO:0016811	Hydrolase Activity, Acting On Carbon-Nitrogen (But Not Peptide) Bonds, In Linear Amides	10	0.416667	1.12889	0.253151	0.703042
GO:0017069	SnRNA Binding	10	0.833333	2.25778	0.00465341	0.0570821
GO:0019205	Nucleobase-Containing Compound Kinase Activity	10	0.47619	1.29016	0.221842	0.543894
GO:0019900	Kinase Binding	10	0.5	1.35467	0.193523	0.415793
GO:0031369	Translation Initiation Factor Binding	10	0.909091	2.46304	0.00129357	0.0461949
GO:0036442	Proton-Exporting ATPase Activity	10	0.588235	1.59373	0.0997378	0.276793
GO:0043175	RNA Polymerase Core Enzyme Binding	10	0.555556	1.50519	0.130417	0.291881
GO:0044769	ATPase Activity, Coupled To Transmembrane Movement Of Ions, Rotational Mechanism	10	0.588235	1.59373	0.0997378	0.276793
GO:0046961	Proton-Transporting ATPase Activity, Rotational Mechanism	10	0.625	1.69334	0.0694859	0.188966
GO:0051087	Chaperone Binding	10	0.769231	2.08411	0.0120017	0.0969514
GO:0052689	Carboxylic Ester Hydrolase Activity	10	0.238095	0.645081	0.033715	0.273037
GO:0070063	RNA Polymerase Binding	10	0.555556	1.50519	0.130417	0.291881
GO:0101005	Ubiquitinyl Hydrolase Activity	10	0.5	1.35467	0.193523	0.415793
GO:0001077	Proximal Promoter DNA-Binding Transcription Activator Activity, RNA Polymerase II-Specific	9	0.243243	0.659029	0.051881	0.319339
GO:0001228	DNA-Binding Transcription Activator Activity, RNA Polymerase II-Specific	9	0.230769	0.625233	0.0335647	0.254353
GO:0003714	Transcription Corepressor Activity	9	0.6	1.6256	0.106792	0.253012
GO:0004843	Thiol-Dependent Ubiquitin-Specific Protease Activity	9	0.5	1.35467	0.211381	0.514792
GO:0008509	Anion Transmembrane Transporter Activity	9	0.105882	0.286871	6.80239e-09	5.712e-05
GO:0015035	Protein Disulfide Oxidoreductase Activity	9	0.818182	2.21673	0.0097254	0.0790324
GO:0015926	Glucosidase Activity	9	0.473684	1.28337	0.239298	0.526617
GO:0016668	Oxidoreductase Activity, Acting On A Sulfur Group Of Donors, NAD(P) As Acceptor	9	1	2.70934	0.000504064	0.0347285
GO:0016884	Carbon-Nitrogen Ligase Activity, With Glutamine As Amido-N-Donor	9	0.818182	2.21673	0.0097254	0.0790324
GO:0019208	Phosphatase Regulator Activity	9	0.375	1.016	0.263068	1
GO:0019888	Protein Phosphatase Regulator Activity	9	0.391304	1.06018	0.268706	0.84394
GO:0036459	Thiol-Dependent Ubiquitinyl Hydrolase Activity	9	0.473684	1.28337	0.239298	0.526617
GO:0043022	Ribosome Binding	9	0.6	1.6256	0.106792	0.253012
GO:0051536	Iron-Sulfur Cluster Binding	9	0.45	1.2192	0.246353	0.675571
GO:0051540	Metal Cluster Binding	9	0.45	1.2192	0.246353	0.675571
GO:0070273	Phosphatidylinositol-4-Phosphate Binding	9	0.75	2.03201	0.022952	0.136169
GO:0140104	Molecular Carrier Activity	9	0.428571	1.16115	0.261203	0.683839
GO:0000049	TRNA Binding	8	0.32	0.866989	0.226769	0.845729
GO:0001671	ATPase Activator Activity	8	0.615385	1.66729	0.114601	0.323003
GO:0004177	Aminopeptidase Activity	8	0.666667	1.80623	0.075222	0.208391
GO:0004527	Exonuclease Activity	8	0.190476	0.516065	0.00691087	0.109082
GO:0005200	Structural Constituent Of Cytoskeleton	8	0.444444	1.20415	0.267011	0.660745
GO:0005342	Organic Acid Transmembrane Transporter Activity	8	0.125	0.338668	4.50479e-06	0.00194921
GO:0005484	SNAP Receptor Activity	8	0.533333	1.44498	0.194804	0.479879
GO:0005546	Phosphatidylinositol-4,5-Bisphosphate Binding	8	0.571429	1.5482	0.154052	0.338318
GO:0016763	Transferase Activity, Transferring Pentosyl Groups	8	0.5	1.35467	0.230941	0.492525
GO:0016776	Phosphotransferase Activity, Phosphate Group As Acceptor	8	0.533333	1.44498	0.194804	0.479879
GO:0016782	Transferase Activity, Transferring Sulfur-Containing Groups	8	0.615385	1.66729	0.114601	0.323003
GO:0016790	Thiolester Hydrolase Activity	8	0.571429	1.5482	0.154052	0.338318
GO:0016814	Hydrolase Activity, Acting On Carbon-Nitrogen (But Not Peptide) Bonds, In Cyclic Amidines	8	0.5	1.35467	0.230941	0.492525
GO:0016831	Carboxy-Lyase Activity	8	0.444444	1.20415	0.267011	0.660745
GO:0016846	Carbon-Sulfur Lyase Activity	8	0.727273	1.97043	0.0427456	0.192036
GO:0016877	Ligase Activity, Forming Carbon-Sulfur Bonds	8	0.444444	1.20415	0.267011	0.660745
GO:0017137	Rab GTPase Binding	8	0.275862	0.747405	0.132646	0.579382
GO:0017171	Serine Hydrolase Activity	8	0.615385	1.66729	0.114601	0.323003
GO:0019209	Kinase Activator Activity	8	0.363636	0.985215	0.268951	1
GO:0019901	Protein Kinase Binding	8	0.5	1.35467	0.230941	0.492525
GO:0046912	Transferase Activity, Transferring Acyl Groups, Acyl Groups Converted Into Alkyl On Transfer	8	0.8	2.16747	0.0199036	0.110728
GO:0050660	Flavin Adenine Dinucleotide Binding	8	0.444444	1.20415	0.267011	0.660745
GO:0080025	Phosphatidylinositol-3,5-Bisphosphate Binding	8	0.888889	2.4083	0.00678165	0.0953879
GO:0000287	Magnesium Ion Binding	7	0.636364	1.72413	0.120607	0.287653
GO:0003678	DNA Helicase Activity	7	0.225806	0.611787	0.0521457	0.276123
GO:0003713	Transcription Coactivator Activity	7	0.28	0.758616	0.165092	0.690333
GO:0004003	ATP-Dependent DNA Helicase Activity	7	0.259259	0.702422	0.118127	0.561638
GO:0004029	Aldehyde Dehydrogenase (NAD) Activity	7	0.7	1.89654	0.0764686	0.182372
GO:0004222	Metalloendopeptidase Activity	7	0.466667	1.26436	0.269791	0.632208
GO:0004519	Endonuclease Activity	7	0.155556	0.421453	0.000947948	0.028038
GO:0004722	Protein Serine/Threonine Phosphatase Activity	7	0.4375	1.18534	0.289352	0.646421
GO:0005507	Copper Ion Binding	7	0.7	1.89654	0.0764686	0.182372
GO:0008235	Metalloexopeptidase Activity	7	0.636364	1.72413	0.120607	0.287653
GO:0008236	Serine-Type Peptidase Activity	7	0.583333	1.58045	0.169604	0.312283
GO:0008514	Organic Anion Transmembrane Transporter Activity	7	0.0958904	0.2598	2.69891e-08	7.34395e-05
GO:0015238	Drug Transmembrane Transporter Activity	7	0.12963	0.351211	4.17217e-05	0.0055342
GO:0015291	Secondary Active Transmembrane Transporter Activity	7	0.12963	0.351211	4.17217e-05	0.0055342
GO:0016646	Oxidoreductase Activity, Acting On The CH-NH Group Of Donors, NAD Or NADP As Acceptor	7	0.538462	1.45888	0.215307	0.450572
GO:0016671	Oxidoreductase Activity, Acting On A Sulfur Group Of Donors, Disulfide As Acceptor	7	0.777778	2.10727	0.0393487	0.157001
GO:0016705	Oxidoreductase Activity, Acting On Paired Donors, With Incorporation Or Reduction Of Molecular Oxygen	7	0.25	0.677335	0.0996802	0.447368
GO:0016796	Exonuclease Activity, Active With Either Ribo- Or Deoxyribonucleic Acids And Producing 5'-Phosphomonoesters	7	0.205882	0.557806	0.0250717	0.216215
GO:0016866	Intramolecular Transferase Activity	7	0.538462	1.45888	0.215307	0.450572
GO:0017025	TBP-Class Protein Binding	7	0.538462	1.45888	0.215307	0.450572
GO:0017056	Structural Constituent Of Nuclear Pore	7	0.538462	1.45888	0.215307	0.450572
GO:0019200	Carbohydrate Kinase Activity	7	0.636364	1.72413	0.120607	0.287653
GO:0030276	Clathrin Binding	7	0.583333	1.58045	0.169604	0.312283
GO:0030295	Protein Kinase Activator Activity	7	0.333333	0.903114	0.252462	1
GO:0031593	Polyubiquitin Modification-Dependent Protein Binding	7	0.636364	1.72413	0.120607	0.287653
GO:0051213	Dioxygenase Activity	7	0.4375	1.18534	0.289352	0.646421
GO:0051287	NAD Binding	7	0.7	1.89654	0.0764686	0.182372
GO:0001102	RNA Polymerase II Activating Transcription Factor Binding	6	0.75	2.03201	0.075222	0.225112
GO:0003746	Translation Elongation Factor Activity	6	0.857143	2.32229	0.0325655	0.126083
GO:0003756	Protein Disulfide Isomerase Activity	6	0.75	2.03201	0.075222	0.225112
GO:0003774	Motor Activity	6	0.545455	1.47782	0.23892	0.421155
GO:0004096	Catalase Activity	6	0.75	2.03201	0.075222	0.225112
GO:0004532	Exoribonuclease Activity	6	0.285714	0.774098	0.204104	0.66985
GO:0005088	Ras Guanyl-Nucleotide Exchange Factor Activity	6	0.285714	0.774098	0.204104	0.66985
GO:0005496	Steroid Binding	6	0.461538	1.25047	0.298187	0.612313
GO:0005506	Iron Ion Binding	6	0.272727	0.738911	0.176009	0.670756
GO:0005548	Phospholipid Transporter Activity	6	0.26087	0.706785	0.146935	0.534831
GO:0010314	Phosphatidylinositol-5-Phosphate Binding	6	0.75	2.03201	0.075222	0.225112
GO:0016638	Oxidoreductase Activity, Acting On The CH-NH2 Group Of Donors	6	0.545455	1.47782	0.23892	0.421155
GO:0016864	Intramolecular Oxidoreductase Activity, Transposing S-S Bonds	6	0.75	2.03201	0.075222	0.225112
GO:0016878	Acid-Thiol Ligase Activity	6	0.666667	1.80623	0.128231	0.253454
GO:0016896	Exoribonuclease Activity, Producing 5'-Phosphomonoesters	6	0.285714	0.774098	0.204104	0.66985
GO:0020037	Heme Binding	6	0.6	1.6256	0.185226	0.397138
GO:0031491	Nucleosome Binding	6	0.5	1.35467	0.267376	0.59564
GO:0033613	Activating Transcription Factor Binding	6	0.666667	1.80623	0.128231	0.253454
GO:0036002	Pre-MRNA Binding	6	0.6	1.6256	0.185226	0.397138
GO:0042162	Telomeric DNA Binding	6	0.352941	0.956238	0.297357	1
GO:0043047	Single-Stranded Telomeric DNA Binding	6	0.6	1.6256	0.185226	0.397138
GO:0046906	Tetrapyrrole Binding	6	0.6	1.6256	0.185226	0.397138
GO:0046943	Carboxylic Acid Transmembrane Transporter Activity	6	0.1	0.270934	8.94674e-07	0.000454746
GO:0051537	2 Iron, 2 Sulfur Cluster Binding	6	0.461538	1.25047	0.298187	0.612313
GO:0070006	Metalloaminopeptidase Activity	6	0.666667	1.80623	0.128231	0.253454
GO:0070181	Small Ribosomal Subunit RRNA Binding	6	0.857143	2.32229	0.0325655	0.126083
GO:0070300	Phosphatidic Acid Binding	6	0.857143	2.32229	0.0325655	0.126083
GO:0098847	Sequence-Specific Single Stranded DNA Binding	6	0.6	1.6256	0.185226	0.397138
GO:0140142	Nucleocytoplasmic Carrier Activity	6	0.428571	1.16115	0.313771	0.801602
GO:0000175	3'-5'-Exoribonuclease Activity	5	0.263158	0.712985	0.185542	0.64732
GO:0003954	NADH Dehydrogenase Activity	5	0.625	1.69334	0.204104	0.355346
GO:0005092	GDP-Dissociation Inhibitor Activity	5	0.714286	1.93524	0.132646	0.325771
GO:0005516	Calmodulin Binding	5	0.294118	0.796865	0.245425	0.811985
GO:0008080	N-Acetyltransferase Activity	5	0.178571	0.483811	0.0218661	0.168348
GO:0008139	Nuclear Localization Sequence Binding	5	0.454545	1.23152	0.331729	0.77831
GO:0008142	Oxysterol Binding	5	1	2.70934	0.0200368	0.1463
GO:0008143	Poly(A) Binding	5	0.625	1.69334	0.204104	0.355346
GO:0008194	UDP-Glycosyltransferase Activity	5	0.2	0.541868	0.0502206	0.301976
GO:0008198	Ferrous Iron Binding	5	0.5	1.35467	0.301079	0.566797
GO:0008408	3'-5' Exonuclease Activity	5	0.172414	0.467128	0.0163876	0.123505
GO:0015037	Peptide Disulfide Oxidoreductase Activity	5	0.833333	2.25778	0.0684741	0.180056
GO:0016408	C-Acyltransferase Activity	5	0.5	1.35467	0.301079	0.566797
GO:0016410	N-Acyltransferase Activity	5	0.15625	0.423335	0.00640713	0.0659082
GO:0016417	S-Acyltransferase Activity	5	0.384615	1.04205	0.337566	1
GO:0016655	Oxidoreductase Activity, Acting On NAD(P)H, Quinone Or Similar Compound As Acceptor	5	0.714286	1.93524	0.132646	0.325771
GO:0016783	Sulfurtransferase Activity	5	0.555556	1.50519	0.252462	0.546298
GO:0016833	Oxo-Acid-Lyase Activity	5	0.625	1.69334	0.204104	0.355346
GO:0016840	Carbon-Nitrogen Lyase Activity	5	0.625	1.69334	0.204104	0.355346
GO:0016861	Intramolecular Oxidoreductase Activity, Interconverting Aldoses And Ketoses	5	0.555556	1.50519	0.252462	0.546298
GO:0017070	U6 SnRNA Binding	5	0.833333	2.25778	0.0684741	0.180056
GO:0019238	Cyclohydrolase Activity	5	0.714286	1.93524	0.132646	0.325771
GO:0019863	IgE Binding	5	0.833333	2.25778	0.0684741	0.180056
GO:0019865	Immunoglobulin Binding	5	0.833333	2.25778	0.0684741	0.180056
GO:0019905	Syntaxin Binding	5	0.833333	2.25778	0.0684741	0.180056
GO:0030145	Manganese Ion Binding	5	0.555556	1.50519	0.252462	0.546298
GO:0030246	Carbohydrate Binding	5	0.625	1.69334	0.204104	0.355346
GO:0031625	Ubiquitin Protein Ligase Binding	5	0.208333	0.564446	0.0652228	0.298213
GO:0032934	Sterol Binding	5	0.714286	1.93524	0.132646	0.325771
GO:0035251	UDP-Glucosyltransferase Activity	5	0.454545	1.23152	0.331729	0.77831
GO:0036402	Proteasome-Activating ATPase Activity	5	1	2.70934	0.0200368	0.1463
GO:0043024	Ribosomal Small Subunit Binding	5	0.714286	1.93524	0.132646	0.325771
GO:0044389	Ubiquitin-Like Protein Ligase Binding	5	0.208333	0.564446	0.0652228	0.298213
GO:0045182	Translation Regulator Activity	5	0.5	1.35467	0.301079	0.566797
GO:0046527	Glucosyltransferase Activity	5	0.3125	0.846669	0.271445	1
GO:0046982	Protein Heterodimerization Activity	5	0.555556	1.50519	0.252462	0.546298
GO:0061134	Peptidase Regulator Activity	5	0.555556	1.50519	0.252462	0.546298
GO:0061631	Ubiquitin Conjugating Enzyme Activity	5	0.454545	1.23152	0.331729	0.77831
GO:0061650	Ubiquitin-Like Protein Conjugating Enzyme Activity	5	0.357143	0.967622	0.326242	1
GO:0070491	Repressing Transcription Factor Binding	5	0.384615	1.04205	0.337566	1
GO:0070717	Poly-Purine Tract Binding	5	0.625	1.69334	0.204104	0.355346
GO:0000217	DNA Secondary Structure Binding	4	0.2	0.541868	0.0824716	0.357839
GO:0000774	Adenyl-Nucleotide Exchange Factor Activity	4	1	2.70934	0.0488364	0.223659
GO:0001047	Core Promoter Binding	4	0.444444	1.20415	0.371609	0.757793
GO:0001078	Proximal Promoter DNA-Binding Transcription Repressor Activity, RNA Polymerase II-Specific	4	0.235294	0.637492	0.163454	0.622599
GO:0001103	RNA Polymerase II Repressing Transcription Factor Binding	4	0.5	1.35467	0.338991	0.744918
GO:0001227	DNA-Binding Transcription Repressor Activity, RNA Polymerase II-Specific	4	0.235294	0.637492	0.163454	0.622599
GO:0003725	Double-Stranded RNA Binding	4	0.666667	1.80623	0.226769	0.474246
GO:0003747	Translation Release Factor Activity	4	0.5	1.35467	0.338991	0.744918
GO:0003962	Cystathionine Gamma-Synthase Activity	4	0.666667	1.80623	0.226769	0.474246
GO:0004090	Carbonyl Reductase (NADPH) Activity	4	0.8	2.16747	0.132646	0.263315
GO:0004521	Endoribonuclease Activity	4	0.166667	0.451557	0.0265964	0.198709
GO:0004784	Superoxide Dismutase Activity	4	0.8	2.16747	0.132646	0.263315
GO:0004791	Thioredoxin-Disulfide Reductase Activity	4	1	2.70934	0.0488364	0.223659
GO:0004860	Protein Kinase Inhibitor Activity	4	0.571429	1.5482	0.289352	0.501546
GO:0004864	Protein Phosphatase Inhibitor Activity	4	0.666667	1.80623	0.226769	0.474246
GO:0008079	Translation Termination Factor Activity	4	0.5	1.35467	0.338991	0.744918
GO:0008187	Poly-Pyrimidine Tract Binding	4	0.571429	1.5482	0.289352	0.501546
GO:0008266	Poly(U) RNA Binding	4	0.666667	1.80623	0.226769	0.474246
GO:0008276	Protein Methyltransferase Activity	4	0.153846	0.416822	0.0142683	0.102217
GO:0008422	Beta-Glucosidase Activity	4	0.363636	0.985215	0.361877	1
GO:0008526	Phosphatidylinositol Transporter Activity	4	0.8	2.16747	0.132646	0.263315
GO:0015038	Glutathione Disulfide Oxidoreductase Activity	4	0.8	2.16747	0.132646	0.263315
GO:0015297	Antiporter Activity	4	0.142857	0.387049	0.00734782	0.0729519
GO:0016298	Lipase Activity	4	0.181818	0.492608	0.0479833	0.267637
GO:0016405	CoA-Ligase Activity	4	0.571429	1.5482	0.289352	0.501546
GO:0016418	S-Acetyltransferase Activity	4	0.666667	1.80623	0.226769	0.474246
GO:0016504	Peptidase Activator Activity	4	0.8	2.16747	0.132646	0.263315
GO:0016624	Oxidoreductase Activity, Acting On The Aldehyde Or Oxo Group Of Donors, Disulfide As Acceptor	4	0.8	2.16747	0.132646	0.263315
GO:0016653	Oxidoreductase Activity, Acting On NAD(P)H, Heme Protein As Acceptor	4	0.571429	1.5482	0.289352	0.501546
GO:0016701	Oxidoreductase Activity, Acting On Single Donors With Incorporation Of Molecular Oxygen	4	0.666667	1.80623	0.226769	0.474246
GO:0016702	Oxidoreductase Activity, Acting On Single Donors With Incorporation Of Molecular Oxygen, Incorporation Of Two Atoms Of Oxygen	4	0.666667	1.80623	0.226769	0.474246
GO:0016721	Oxidoreductase Activity, Acting On Superoxide Radicals As Acceptor	4	0.8	2.16747	0.132646	0.263315
GO:0016755	Transferase Activity, Transferring Amino-Acyl Groups	4	0.666667	1.80623	0.226769	0.474246
GO:0016774	Phosphotransferase Activity, Carboxyl Group As Acceptor	4	1	2.70934	0.0488364	0.223659
GO:0016778	Diphosphotransferase Activity	4	0.571429	1.5482	0.289352	0.501546
GO:0016854	Racemase And Epimerase Activity	4	0.8	2.16747	0.132646	0.263315
GO:0016868	Intramolecular Transferase Activity, Phosphotransferases	4	1	2.70934	0.0488364	0.223659
GO:0019210	Kinase Inhibitor Activity	4	0.571429	1.5482	0.289352	0.501546
GO:0019212	Phosphatase Inhibitor Activity	4	0.571429	1.5482	0.289352	0.501546
GO:0019904	Protein Domain Specific Binding	4	0.307692	0.833643	0.301735	1
GO:0030943	Mitochondrion Targeting Sequence Binding	4	0.8	2.16747	0.132646	0.263315
GO:0031386	Protein Tag	4	0.666667	1.80623	0.226769	0.474246
GO:0031490	Chromatin DNA Binding	4	0.571429	1.5482	0.289352	0.501546
GO:0042123	Glucanosyltransferase Activity	4	0.571429	1.5482	0.289352	0.501546
GO:0042124	1,3-Beta-Glucanosyltransferase Activity	4	0.571429	1.5482	0.289352	0.501546
GO:0047134	Protein-Disulfide Reductase Activity	4	1	2.70934	0.0488364	0.223659
GO:0050145	Nucleoside Monophosphate Kinase Activity	4	0.666667	1.80623	0.226769	0.474246
GO:0061135	Endopeptidase Regulator Activity	4	0.571429	1.5482	0.289352	0.501546
GO:0061608	Nuclear Import Signal Receptor Activity	4	0.333333	0.903114	0.335683	1
GO:0000146	Microfilament Motor Activity	3	1	2.70934	0.114928	0.353415
GO:0001134	Transcription Regulator Recruiting Activity	3	0.333333	0.903114	0.384937	1
GO:0001135	RNA Polymerase II Transcription Regulator Recruiting Activity	3	0.375	1.016	0.400648	1
GO:0001191	Obsolete Transcriptional Repressor Activity, RNA Polymerase II Transcription Factor Binding	3	0.375	1.016	0.400648	1
GO:0003730	MRNA 3'-UTR Binding	3	0.6	1.6256	0.335683	0.451776
GO:0003825	Alpha,Alpha-Trehalose-Phosphate Synthase (UDP-Forming) Activity	3	0.75	2.03201	0.245298	0.396132
GO:0003922	GMP Synthase (Glutamine-Hydrolyzing) Activity	3	1	2.70934	0.114928	0.353415
GO:0003988	Acetyl-CoA C-Acyltransferase Activity	3	1	2.70934	0.114928	0.353415
GO:0004017	Adenylate Kinase Activity	3	0.75	2.03201	0.245298	0.396132
GO:0004022	Alcohol Dehydrogenase (NAD) Activity	3	0.333333	0.903114	0.384937	1
GO:0004028	3-Chloroallyl Aldehyde Dehydrogenase Activity	3	0.75	2.03201	0.245298	0.396132
GO:0004088	Carbamoyl-Phosphate Synthase (Glutamine-Hydrolyzing) Activity	3	1	2.70934	0.114928	0.353415
GO:0004123	Cystathionine Gamma-Lyase Activity	3	0.6	1.6256	0.335683	0.451776
GO:0004180	Carboxypeptidase Activity	3	0.75	2.03201	0.245298	0.396132
GO:0004252	Serine-Type Endopeptidase Activity	3	0.375	1.016	0.400648	1
GO:0004338	Glucan Exo-1,3-Beta-Glucosidase Activity	3	0.75	2.03201	0.245298	0.396132
GO:0004359	Glutaminase Activity	3	1	2.70934	0.114928	0.353415
GO:0004448	Isocitrate Dehydrogenase Activity	3	1	2.70934	0.114928	0.353415
GO:0004457	Lactate Dehydrogenase Activity	3	0.75	2.03201	0.245298	0.396132
GO:0004458	D-Lactate Dehydrogenase (Cytochrome) Activity	3	1	2.70934	0.114928	0.353415
GO:0004520	Endodeoxyribonuclease Activity	3	0.176471	0.478119	0.0799562	0.315443
GO:0004536	Deoxyribonuclease Activity	3	0.12	0.325121	0.0057449	0.0555702
GO:0004559	Alpha-Mannosidase Activity	3	0.428571	1.16115	0.409113	0.735041
GO:0004713	Protein Tyrosine Kinase Activity	3	0.75	2.03201	0.245298	0.396132
GO:0004725	Protein Tyrosine Phosphatase Activity	3	0.3	0.812802	0.337566	1
GO:0004738	Pyruvate Dehydrogenase Activity	3	0.75	2.03201	0.245298	0.396132
GO:0004739	Pyruvate Dehydrogenase (Acetyl-Transferring) Activity	3	0.75	2.03201	0.245298	0.396132
GO:0004826	Phenylalanine-TRNA Ligase Activity	3	1	2.70934	0.114928	0.353415
GO:0005049	Nuclear Export Signal Receptor Activity	3	0.75	2.03201	0.245298	0.396132
GO:0005102	Signaling Receptor Binding	3	0.428571	1.16115	0.409113	0.735041
GO:0005527	Macrolide Binding	3	0.75	2.03201	0.245298	0.396132
GO:0005528	FK506 Binding	3	0.75	2.03201	0.245298	0.396132
GO:0005545	1-Phosphatidylinositol Binding	3	1	2.70934	0.114928	0.353415
GO:0008137	NADH Dehydrogenase (Ubiquinone) Activity	3	0.6	1.6256	0.335683	0.451776
GO:0008170	N-Methyltransferase Activity	3	0.0857143	0.232229	0.00011702	0.00555576
GO:0008172	S-Methyltransferase Activity	3	1	2.70934	0.114928	0.353415
GO:0008173	RNA Methyltransferase Activity	3	0.0967742	0.262194	0.000587646	0.018464
GO:0008301	DNA Binding, Bending	3	0.375	1.016	0.400648	1
GO:0008379	Thioredoxin Peroxidase Activity	3	0.75	2.03201	0.245298	0.396132
GO:0008474	Palmitoyl-(Protein) Hydrolase Activity	3	0.6	1.6256	0.335683	0.451776
GO:0008536	Ran GTPase Binding	3	0.375	1.016	0.400648	1
GO:0008559	Xenobiotic Transmembrane Transporting ATPase Activity	3	0.333333	0.903114	0.384937	1
GO:0010181	FMN Binding	3	0.428571	1.16115	0.409113	0.735041
GO:0015248	Sterol Transporter Activity	3	0.6	1.6256	0.335683	0.451776
GO:0015616	DNA Translocase Activity	3	0.428571	1.16115	0.409113	0.735041
GO:0015645	Fatty Acid Ligase Activity	3	0.75	2.03201	0.245298	0.396132
GO:0015923	Mannosidase Activity	3	0.333333	0.903114	0.384937	1
GO:0016289	CoA Hydrolase Activity	3	0.5	1.35467	0.394456	0.709794
GO:0016530	Metallochaperone Activity	3	0.5	1.35467	0.394456	0.709794
GO:0016531	Copper Chaperone Activity	3	0.75	2.03201	0.245298	0.396132
GO:0016706	Oxidoreductase Activity, Acting On Paired Donors, With Incorporation Or Reduction Of Molecular Oxygen, 2-Oxoglutarate As One Donor, And Incorporation Of One Atom Each Of Oxygen Into Both Donors	3	0.375	1.016	0.400648	1
GO:0016742	Hydroxymethyl-, Formyl- And Related Transferase Activity	3	0.5	1.35467	0.394456	0.709794
GO:0016744	Transferase Activity, Transferring Aldehyde Or Ketonic Groups	3	1	2.70934	0.114928	0.353415
GO:0016832	Aldehyde-Lyase Activity	3	0.6	1.6256	0.335683	0.451776
GO:0016838	Carbon-Oxygen Lyase Activity, Acting On Phosphates	3	1	2.70934	0.114928	0.353415
GO:0016842	Amidine-Lyase Activity	3	0.75	2.03201	0.245298	0.396132
GO:0016857	Racemase And Epimerase Activity, Acting On Carbohydrates And Derivatives	3	1	2.70934	0.114928	0.353415
GO:0016881	Acid-Amino Acid Ligase Activity	3	0.428571	1.16115	0.409113	0.735041
GO:0016898	Oxidoreductase Activity, Acting On The CH-OH Group Of Donors, Cytochrome As Acceptor	3	0.75	2.03201	0.245298	0.396132
GO:0017048	Rho GTPase Binding	3	0.3	0.812802	0.337566	1
GO:0017091	AU-Rich Element Binding	3	0.6	1.6256	0.335683	0.451776
GO:0018455	Alcohol Dehydrogenase [NAD(P)+] Activity	3	0.75	2.03201	0.245298	0.396132
GO:0019003	GDP Binding	3	0.6	1.6256	0.335683	0.451776
GO:0019202	Amino Acid Kinase Activity	3	1	2.70934	0.114928	0.353415
GO:0019206	Nucleoside Kinase Activity	3	0.428571	1.16115	0.409113	0.735041
GO:0019239	Deaminase Activity	3	0.3	0.812802	0.337566	1
GO:0030291	Protein Serine/Threonine Kinase Inhibitor Activity	3	0.6	1.6256	0.335683	0.451776
GO:0030515	SnoRNA Binding	3	0.1	0.270934	0.000866168	0.0179661
GO:0031957	Very Long-Chain Fatty Acid-CoA Ligase Activity	3	0.75	2.03201	0.245298	0.396132
GO:0033549	MAP Kinase Phosphatase Activity	3	0.6	1.6256	0.335683	0.451776
GO:0033592	RNA Strand Annealing Activity	3	1	2.70934	0.114928	0.353415
GO:0033721	Aldehyde Dehydrogenase (NADP+) Activity	3	0.75	2.03201	0.245298	0.396132
GO:0042030	ATPase Inhibitor Activity	3	1	2.70934	0.114928	0.353415
GO:0042054	Histone Methyltransferase Activity	3	0.333333	0.903114	0.384937	1
GO:0042826	Histone Deacetylase Binding	3	0.5	1.35467	0.394456	0.709794
GO:0042910	Xenobiotic Transmembrane Transporter Activity	3	0.25	0.677335	0.245425	0.772364
GO:0043138	3'-5' DNA Helicase Activity	3	0.3	0.812802	0.337566	1
GO:0043140	ATP-Dependent 3'-5' DNA Helicase Activity	3	0.375	1.016	0.400648	1
GO:0043892	Methylglyoxal Reductase (NADPH-Dependent) Activity	3	0.6	1.6256	0.335683	0.451776
GO:0045309	Protein Phosphorylated Amino Acid Binding	3	0.6	1.6256	0.335683	0.451776
GO:0046568	3-Methylbutanol:NAD(P) Oxidoreductase Activity	3	0.75	2.03201	0.245298	0.396132
GO:0047429	Nucleoside-Triphosphate Diphosphatase Activity	3	0.428571	1.16115	0.409113	0.735041
GO:0048027	MRNA 5'-UTR Binding	3	1	2.70934	0.114928	0.353415
GO:0048029	Monosaccharide Binding	3	1	2.70934	0.114928	0.353415
GO:0050136	NADH Dehydrogenase (Quinone) Activity	3	0.6	1.6256	0.335683	0.451776
GO:0050661	NADP Binding	3	0.333333	0.903114	0.384937	1
GO:0050815	Phosphoserine Residue Binding	3	0.6	1.6256	0.335683	0.451776
GO:0051010	Microtubule Plus-End Binding	3	0.3	0.812802	0.337566	1
GO:0051219	Phosphoprotein Binding	3	0.333333	0.903114	0.384937	1
GO:0051539	4 Iron, 4 Sulfur Cluster Binding	3	0.5	1.35467	0.394456	0.709794
GO:0051787	Misfolded Protein Binding	3	0.6	1.6256	0.335683	0.451776
GO:0051920	Peroxiredoxin Activity	3	0.75	2.03201	0.245298	0.396132
GO:0060089	Molecular Transducer Activity	3	0.272727	0.738911	0.29367	0.771454
GO:0061133	Endopeptidase Activator Activity	3	1	2.70934	0.114928	0.353415
GO:0070180	Large Ribosomal Subunit RRNA Binding	3	0.5	1.35467	0.394456	0.709794
GO:0070569	Uridylyltransferase Activity	3	1	2.70934	0.114928	0.353415
GO:0090079	Translation Regulator Activity, Nucleic Acid Binding	3	0.6	1.6256	0.335683	0.451776
GO:0097617	Annealing Activity	3	0.75	2.03201	0.245298	0.396132
GO:0098599	Palmitoyl Hydrolase Activity	3	0.6	1.6256	0.335683	0.451776
GO:0099122	RNA Polymerase II C-Terminal Domain Binding	3	0.6	1.6256	0.335683	0.451776
GO:1990841	Promoter-Specific Chromatin Binding	3	0.5	1.35467	0.394456	0.709794
GO:0000030	Mannosyltransferase Activity	2	0.0740741	0.200692	0.000522651	0.0113593
GO:0000048	Peptidyltransferase Activity	2	0.666667	1.80623	0.399491	0.616332
GO:0000155	Phosphorelay Sensor Kinase Activity	2	0.666667	1.80623	0.399491	0.616332
GO:0000298	Endopolyphosphatase Activity	2	1	2.70934	0.245425	0.295168
GO:0000339	RNA Cap Binding	2	0.4	1.08374	0.423282	1
GO:0001069	Regulatory Region RNA Binding	2	0.666667	1.80623	0.399491	0.616332
GO:0001129	Obsolete RNA Polymerase II Transcription Factor Activity, TBP-Class Protein Binding, Involved In Preinitiation Complex Assembly	2	0.4	1.08374	0.423282	1
GO:0001132	Obsolete RNA Polymerase II Transcription Factor Activity, TBP-Class Protein Binding	2	0.4	1.08374	0.423282	1
GO:0001181	RNA Polymerase I General Transcription Initiation Factor Activity	2	0.666667	1.80623	0.399491	0.616332
GO:0001190	Obsolete Transcriptional Activator Activity, RNA Polymerase II Transcription Factor Binding	2	0.5	1.35467	0.423282	0.663721
GO:0001965	G-Protein Alpha-Subunit Binding	2	0.666667	1.80623	0.399491	0.616332
GO:0003680	AT DNA Binding	2	1	2.70934	0.245425	0.295168
GO:0003684	Damaged DNA Binding	2	0.0769231	0.208411	0.000790663	0.0173133
GO:0003785	Actin Monomer Binding	2	1	2.70934	0.245425	0.295168
GO:0003849	3-Deoxy-7-Phosphoheptulonate Synthase Activity	2	1	2.70934	0.245425	0.295168
GO:0003878	ATP Citrate Synthase Activity	2	1	2.70934	0.245425	0.295168
GO:0003899	DNA-Directed 5'-3' RNA Polymerase Activity	2	0.166667	0.451557	0.132749	0.377596
GO:0003933	GTP Cyclohydrolase Activity	2	0.5	1.35467	0.423282	0.663721
GO:0003958	NADPH-Hemoprotein Reductase Activity	2	1	2.70934	0.245425	0.295168
GO:0003985	Acetyl-CoA C-Acetyltransferase Activity	2	1	2.70934	0.245425	0.295168
GO:0003993	Acid Phosphatase Activity	2	0.285714	0.774098	0.394456	1
GO:0003994	Aconitate Hydratase Activity	2	1	2.70934	0.245425	0.295168
GO:0004012	Phospholipid-Translocating ATPase Activity	2	0.125	0.338668	0.0378737	0.183682
GO:0004032	Alditol:NADP+ 1-Oxidoreductase Activity	2	0.5	1.35467	0.423282	0.663721
GO:0004033	Aldo-Keto Reductase (NADP) Activity	2	0.333333	0.903114	0.423282	1
GO:0004035	Alkaline Phosphatase Activity	2	1	2.70934	0.245425	0.295168
GO:0004042	Acetyl-CoA:L-Glutamate N-Acetyltransferase Activity	2	0.5	1.35467	0.423282	0.663721
GO:0004049	Anthranilate Synthase Activity	2	1	2.70934	0.245425	0.295168
GO:0004069	L-Aspartate:2-Oxoglutarate Aminotransferase Activity	2	1	2.70934	0.245425	0.295168
GO:0004087	Carbamoyl-Phosphate Synthase (Ammonia) Activity	2	1	2.70934	0.245425	0.295168
GO:0004092	Carnitine O-Acetyltransferase Activity	2	1	2.70934	0.245425	0.295168
GO:0004108	Citrate (Si)-Synthase Activity	2	1	2.70934	0.245425	0.295168
GO:0004128	Cytochrome-B5 Reductase Activity, Acting On NAD(P)H	2	0.666667	1.80623	0.399491	0.616332
GO:0004129	Cytochrome-C Oxidase Activity	2	0.666667	1.80623	0.399491	0.616332
GO:0004151	Dihydroorotase Activity	2	1	2.70934	0.245425	0.295168
GO:0004170	DUTP Diphosphatase Activity	2	1	2.70934	0.245425	0.295168
GO:0004185	Serine-Type Carboxypeptidase Activity	2	1	2.70934	0.245425	0.295168
GO:0004190	Aspartic-Type Endopeptidase Activity	2	0.285714	0.774098	0.394456	1
GO:0004197	Cysteine-Type Endopeptidase Activity	2	0.222222	0.602076	0.271445	0.738077
GO:0004312	Fatty Acid Synthase Activity	2	0.25	0.677335	0.335683	1
GO:0004313	[Acyl-Carrier-Protein] S-Acetyltransferase Activity	2	0.5	1.35467	0.423282	0.663721
GO:0004314	[Acyl-Carrier-Protein] S-Malonyltransferase Activity	2	0.333333	0.903114	0.423282	1
GO:0004317	3-Hydroxypalmitoyl-[Acyl-Carrier-Protein] Dehydratase Activity	2	0.5	1.35467	0.423282	0.663721
GO:0004318	Enoyl-[Acyl-Carrier-Protein] Reductase (NADH) Activity	2	0.5	1.35467	0.423282	0.663721
GO:0004321	Fatty-Acyl-CoA Synthase Activity	2	0.5	1.35467	0.423282	0.663721
GO:0004335	Galactokinase Activity	2	1	2.70934	0.245425	0.295168
GO:0004367	Glycerol-3-Phosphate Dehydrogenase [NAD+] Activity	2	1	2.70934	0.245425	0.295168
GO:0004375	Glycine Dehydrogenase (Decarboxylating) Activity	2	1	2.70934	0.245425	0.295168
GO:0004408	Holocytochrome-C Synthase Activity	2	1	2.70934	0.245425	0.295168
GO:0004449	Isocitrate Dehydrogenase (NAD+) Activity	2	1	2.70934	0.245425	0.295168
GO:0004467	Long-Chain Fatty Acid-CoA Ligase Activity	2	1	2.70934	0.245425	0.295168
GO:0004475	Mannose-1-Phosphate Guanylyltransferase Activity	2	1	2.70934	0.245425	0.295168
GO:0004497	Monooxygenase Activity	2	0.133333	0.361246	0.0533566	0.27116
GO:0004529	Exodeoxyribonuclease Activity	2	0.142857	0.387049	0.0745324	0.264266
GO:0004551	Nucleotide Diphosphatase Activity	2	0.333333	0.903114	0.423282	1
GO:0004568	Chitinase Activity	2	0.5	1.35467	0.423282	0.663721
GO:0004587	Ornithine-Oxo-Acid Transaminase Activity	2	1	2.70934	0.245425	0.295168
GO:0004591	Oxoglutarate Dehydrogenase (Succinyl-Transferring) Activity	2	1	2.70934	0.245425	0.295168
GO:0004614	Phosphoglucomutase Activity	2	1	2.70934	0.245425	0.295168
GO:0004620	Phospholipase Activity	2	0.166667	0.451557	0.132749	0.377596
GO:0004622	Lysophospholipase Activity	2	0.333333	0.903114	0.423282	1
GO:0004673	Protein Histidine Kinase Activity	2	0.5	1.35467	0.423282	0.663721
GO:0004683	Calmodulin-Dependent Protein Kinase Activity	2	0.25	0.677335	0.335683	1
GO:0004693	Cyclin-Dependent Protein Serine/Threonine Kinase Activity	2	0.181818	0.492608	0.177189	0.534295
GO:0004712	Protein Serine/Threonine/Tyrosine Kinase Activity	2	0.222222	0.602076	0.271445	0.738077
GO:0004724	Magnesium-Dependent Protein Serine/Threonine Phosphatase Activity	2	1	2.70934	0.245425	0.295168
GO:0004731	Purine-Nucleoside Phosphorylase Activity	2	1	2.70934	0.245425	0.295168
GO:0004741	[Pyruvate Dehydrogenase (Lipoamide)] Phosphatase Activity	2	1	2.70934	0.245425	0.295168
GO:0004742	Dihydrolipoyllysine-Residue Acetyltransferase Activity	2	1	2.70934	0.245425	0.295168
GO:0004749	Ribose Phosphate Diphosphokinase Activity	2	0.666667	1.80623	0.399491	0.616332
GO:0004753	Saccharopine Dehydrogenase Activity	2	0.5	1.35467	0.423282	0.663721
GO:0004757	Sepiapterin Reductase Activity	2	1	2.70934	0.245425	0.295168
GO:0004764	Shikimate 3-Dehydrogenase (NADP+) Activity	2	1	2.70934	0.245425	0.295168
GO:0004774	Succinate-CoA Ligase Activity	2	1	2.70934	0.245425	0.295168
GO:0004775	Succinate-CoA Ligase (ADP-Forming) Activity	2	1	2.70934	0.245425	0.295168
GO:0004792	Thiosulfate Sulfurtransferase Activity	2	0.5	1.35467	0.423282	0.663721
GO:0004849	Uridine Kinase Activity	2	0.333333	0.903114	0.423282	1
GO:0004865	Protein Serine/Threonine Phosphatase Inhibitor Activity	2	0.5	1.35467	0.423282	0.663721
GO:0005047	Signal Recognition Particle Binding	2	0.666667	1.80623	0.399491	0.616332
GO:0005078	MAP-Kinase Scaffold Activity	2	0.5	1.35467	0.423282	0.663721
GO:0005086	ARF Guanyl-Nucleotide Exchange Factor Activity	2	0.333333	0.903114	0.423282	1
GO:0005087	Ran Guanyl-Nucleotide Exchange Factor Activity	2	0.4	1.08374	0.423282	1
GO:0005089	Rho Guanyl-Nucleotide Exchange Factor Activity	2	0.333333	0.903114	0.423282	1
GO:0005094	Rho GDP-Dissociation Inhibitor Activity	2	0.666667	1.80623	0.399491	0.616332
GO:0005310	Dicarboxylic Acid Transmembrane Transporter Activity	2	0.153846	0.416822	0.101312	0.381959
GO:0005315	Inorganic Phosphate Transmembrane Transporter Activity	2	0.666667	1.80623	0.399491	0.616332
GO:0005324	Long-Chain Fatty Acid Transporter Activity	2	0.666667	1.80623	0.399491	0.616332
GO:0008022	Protein C-Terminus Binding	2	0.5	1.35467	0.423282	0.663721
GO:0008061	Chitin Binding	2	0.5	1.35467	0.423282	0.663721
GO:0008106	Alcohol Dehydrogenase (NADP+) Activity	2	0.333333	0.903114	0.423282	1
GO:0008171	O-Methyltransferase Activity	2	0.285714	0.774098	0.394456	1
GO:0008175	TRNA Methyltransferase Activity	2	0.125	0.338668	0.0378737	0.183682
GO:0008242	Omega Peptidase Activity	2	0.666667	1.80623	0.399491	0.616332
GO:0008252	Nucleotidase Activity	2	0.666667	1.80623	0.399491	0.616332
GO:0008312	7S RNA Binding	2	0.666667	1.80623	0.399491	0.616332
GO:0008320	Protein Transmembrane Transporter Activity	2	0.4	1.08374	0.423282	1
GO:0008374	O-Acyltransferase Activity	2	0.125	0.338668	0.0378737	0.183682
GO:0008409	5'-3' Exonuclease Activity	2	0.2	0.541868	0.227767	0.533084
GO:0008443	Phosphofructokinase Activity	2	0.666667	1.80623	0.399491	0.616332
GO:0008469	Histone-Arginine N-Methyltransferase Activity	2	0.666667	1.80623	0.399491	0.616332
GO:0008519	Ammonium Transmembrane Transporter Activity	2	0.125	0.338668	0.0378737	0.183682
GO:0008641	Ubiquitin-Like Modifier Activating Enzyme Activity	2	0.222222	0.602076	0.271445	0.738077
GO:0008686	3,4-Dihydroxy-2-Butanone-4-Phosphate Synthase Activity	2	0.666667	1.80623	0.399491	0.616332
GO:0008705	Methionine Synthase Activity	2	1	2.70934	0.245425	0.295168
GO:0008905	Mannose-Phosphate Guanylyltransferase Activity	2	1	2.70934	0.245425	0.295168
GO:0009982	Pseudouridine Synthase Activity	2	0.25	0.677335	0.335683	1
GO:0015002	Heme-Copper Terminal Oxidase Activity	2	0.666667	1.80623	0.399491	0.616332
GO:0015103	Inorganic Anion Transmembrane Transporter Activity	2	0.125	0.338668	0.0378737	0.183682
GO:0015171	Amino Acid Transmembrane Transporter Activity	2	0.0625	0.169334	6.15016e-05	0.00322334
GO:0015179	L-Amino Acid Transmembrane Transporter Activity	2	0.08	0.216747	0.00119341	0.0271348
GO:0015215	Nucleotide Transmembrane Transporter Activity	2	0.181818	0.492608	0.177189	0.534295
GO:0015216	Purine Nucleotide Transmembrane Transporter Activity	2	0.285714	0.774098	0.394456	1
GO:0015301	Anion:Anion Antiporter Activity	2	0.5	1.35467	0.423282	0.663721
GO:0015450	P-P-Bond-Hydrolysis-Driven Protein Transmembrane Transporter Activity	2	0.5	1.35467	0.423282	0.663721
GO:0015605	Organophosphate Ester Transmembrane Transporter Activity	2	0.133333	0.361246	0.0533566	0.27116
GO:0015662	ATPase Activity, Coupled To Transmembrane Movement Of Ions, Phosphorylative Mechanism	2	0.153846	0.416822	0.101312	0.381959
GO:0015932	Nucleobase-Containing Compound Transmembrane Transporter Activity	2	0.105263	0.285194	0.0128425	0.0852047
GO:0016156	Fumarate Reductase (NADH) Activity	2	1	2.70934	0.245425	0.295168
GO:0016208	AMP Binding	2	0.5	1.35467	0.423282	0.663721
GO:0016273	Arginine N-Methyltransferase Activity	2	0.4	1.08374	0.423282	1
GO:0016274	Protein-Arginine N-Methyltransferase Activity	2	0.4	1.08374	0.423282	1
GO:0016406	Carnitine O-Acyltransferase Activity	2	1	2.70934	0.245425	0.295168
GO:0016409	Palmitoyltransferase Activity	2	0.2	0.541868	0.227767	0.533084
GO:0016413	O-Acetyltransferase Activity	2	0.285714	0.774098	0.394456	1
GO:0016419	S-Malonyltransferase Activity	2	0.333333	0.903114	0.423282	1
GO:0016420	Malonyltransferase Activity	2	0.333333	0.903114	0.423282	1
GO:0016453	C-Acetyltransferase Activity	2	1	2.70934	0.245425	0.295168
GO:0016538	Cyclin-Dependent Protein Serine/Threonine Kinase Regulator Activity	2	0.125	0.338668	0.0378737	0.183682
GO:0016597	Amino Acid Binding	2	0.333333	0.903114	0.423282	1
GO:0016615	Malate Dehydrogenase Activity	2	1	2.70934	0.245425	0.295168
GO:0016635	Oxidoreductase Activity, Acting On The CH-CH Group Of Donors, Quinone Or Related Compound As Acceptor	2	1	2.70934	0.245425	0.295168
GO:0016639	Oxidoreductase Activity, Acting On The CH-NH2 Group Of Donors, NAD Or NADP As Acceptor	2	0.4	1.08374	0.423282	1
GO:0016641	Oxidoreductase Activity, Acting On The CH-NH2 Group Of Donors, Oxygen As Acceptor	2	0.5	1.35467	0.423282	0.663721
GO:0016642	Oxidoreductase Activity, Acting On The CH-NH2 Group Of Donors, Disulfide As Acceptor	2	1	2.70934	0.245425	0.295168
GO:0016670	Oxidoreductase Activity, Acting On A Sulfur Group Of Donors, Oxygen As Acceptor	2	0.5	1.35467	0.423282	0.663721
GO:0016675	Oxidoreductase Activity, Acting On A Heme Group Of Donors	2	0.666667	1.80623	0.399491	0.616332
GO:0016676	Oxidoreductase Activity, Acting On A Heme Group Of Donors, Oxygen As Acceptor	2	0.666667	1.80623	0.399491	0.616332
GO:0016743	Carboxyl- Or Carbamoyltransferase Activity	2	1	2.70934	0.245425	0.295168
GO:0016775	Phosphotransferase Activity, Nitrogenous Group As Acceptor	2	0.5	1.35467	0.423282	0.663721
GO:0016799	Hydrolase Activity, Hydrolyzing N-Glycosyl Compounds	2	0.2	0.541868	0.227767	0.533084
GO:0016801	Hydrolase Activity, Acting On Ether Bonds	2	1	2.70934	0.245425	0.295168
GO:0016805	Dipeptidase Activity	2	1	2.70934	0.245425	0.295168
GO:0016812	Hydrolase Activity, Acting On Carbon-Nitrogen (But Not Peptide) Bonds, In Cyclic Amides	2	0.666667	1.80623	0.399491	0.616332
GO:0016813	Hydrolase Activity, Acting On Carbon-Nitrogen (But Not Peptide) Bonds, In Linear Amidines	2	0.5	1.35467	0.423282	0.663721
GO:0016822	Hydrolase Activity, Acting On Acid Carbon-Carbon Bonds	2	0.5	1.35467	0.423282	0.663721
GO:0016823	Hydrolase Activity, Acting On Acid Carbon-Carbon Bonds, In Ketonic Substances	2	0.5	1.35467	0.423282	0.663721
GO:0016841	Ammonia-Lyase Activity	2	0.5	1.35467	0.423282	0.663721
GO:0016880	Acid-Ammonia (Or Amide) Ligase Activity	2	0.5	1.35467	0.423282	0.663721
GO:0016882	Cyclo-Ligase Activity	2	1	2.70934	0.245425	0.295168
GO:0016885	Ligase Activity, Forming Carbon-Carbon Bonds	2	1	2.70934	0.245425	0.295168
GO:0016893	Endonuclease Activity, Active With Either Ribo- Or Deoxyribonucleic Acids And Producing 5'-Phosphomonoesters	2	0.117647	0.318746	0.0266184	0.125476
GO:0016972	Thiol Oxidase Activity	2	0.5	1.35467	0.423282	0.663721
GO:0017022	Myosin Binding	2	0.666667	1.80623	0.399491	0.616332
GO:0017057	6-Phosphogluconolactonase Activity	2	0.5	1.35467	0.423282	0.663721
GO:0017112	Rab Guanyl-Nucleotide Exchange Factor Activity	2	0.285714	0.774098	0.394456	1
GO:0019153	Protein-Disulfide Reductase (Glutathione) Activity	2	1	2.70934	0.245425	0.295168
GO:0019171	3-Hydroxyacyl-[Acyl-Carrier-Protein] Dehydratase Activity	2	0.5	1.35467	0.423282	0.663721
GO:0019203	Carbohydrate Phosphatase Activity	2	0.666667	1.80623	0.399491	0.616332
GO:0019237	Centromeric DNA Binding	2	0.333333	0.903114	0.423282	1
GO:0019784	NEDD8-Specific Protease Activity	2	0.666667	1.80623	0.399491	0.616332
GO:0022884	Macromolecule Transmembrane Transporter Activity	2	0.4	1.08374	0.423282	1
GO:0030332	Cyclin Binding	2	0.285714	0.774098	0.394456	1
GO:0030371	Translation Repressor Activity	2	0.666667	1.80623	0.399491	0.616332
GO:0030523	Dihydrolipoamide S-Acyltransferase Activity	2	1	2.70934	0.245425	0.295168
GO:0030620	U2 SnRNA Binding	2	0.5	1.35467	0.423282	0.663721
GO:0030621	U4 SnRNA Binding	2	1	2.70934	0.245425	0.295168
GO:0030898	Actin-Dependent ATPase Activity	2	1	2.70934	0.245425	0.295168
GO:0031320	Hexitol Dehydrogenase Activity	2	0.666667	1.80623	0.399491	0.616332
GO:0031406	Carboxylic Acid Binding	2	0.333333	0.903114	0.423282	1
GO:0031492	Nucleosomal DNA Binding	2	1	2.70934	0.245425	0.295168
GO:0031543	Peptidyl-Proline Dioxygenase Activity	2	1	2.70934	0.245425	0.295168
GO:0031624	Ubiquitin Conjugating Enzyme Binding	2	0.4	1.08374	0.423282	1
GO:0031956	Medium-Chain Fatty Acid-CoA Ligase Activity	2	1	2.70934	0.245425	0.295168
GO:0032451	Demethylase Activity	2	0.333333	0.903114	0.423282	1
GO:0034062	5'-3' RNA Polymerase Activity	2	0.153846	0.416822	0.101312	0.381959
GO:0035064	Methylated Histone Binding	2	0.285714	0.774098	0.394456	1
GO:0035241	Protein-Arginine Omega-N Monomethyltransferase Activity	2	1	2.70934	0.245425	0.295168
GO:0035591	Signaling Adaptor Activity	2	0.5	1.35467	0.423282	0.663721
GO:0035870	DITP Diphosphatase Activity	2	1	2.70934	0.245425	0.295168
GO:0036440	Citrate Synthase Activity	2	1	2.70934	0.245425	0.295168
GO:0036455	Iron-Sulfur Transferase Activity	2	0.666667	1.80623	0.399491	0.616332
GO:0042084	5-Methyltetrahydrofolate-Dependent Methyltransferase Activity	2	1	2.70934	0.245425	0.295168
GO:0042887	Amide Transmembrane Transporter Activity	2	0.111111	0.301038	0.0186932	0.127358
GO:0042895	Antibiotic Transmembrane Transporter Activity	2	0.181818	0.492608	0.177189	0.534295
GO:0042973	Glucan Endo-1,3-Beta-D-Glucosidase Activity	2	0.666667	1.80623	0.399491	0.616332
GO:0043139	5'-3' DNA Helicase Activity	2	0.333333	0.903114	0.423282	1
GO:0043141	ATP-Dependent 5'-3' DNA Helicase Activity	2	0.333333	0.903114	0.423282	1
GO:0043177	Organic Acid Binding	2	0.333333	0.903114	0.423282	1
GO:0043178	Alcohol Binding	2	0.333333	0.903114	0.423282	1
GO:0043325	Phosphatidylinositol-3,4-Bisphosphate Binding	2	1	2.70934	0.245425	0.295168
GO:0043495	Protein Membrane Anchor	2	0.25	0.677335	0.335683	1
GO:0043531	ADP Binding	2	1	2.70934	0.245425	0.295168
GO:0043539	Protein Serine/Threonine Kinase Activator Activity	2	0.25	0.677335	0.335683	1
GO:0044390	Ubiquitin-Like Protein Conjugating Enzyme Binding	2	0.4	1.08374	0.423282	1
GO:0045155	Electron Transporter, Transferring Electrons From CoQH2-Cytochrome C Reductase Complex And Cytochrome C Oxidase Complex Activity	2	1	2.70934	0.245425	0.295168
GO:0046873	Metal Ion Transmembrane Transporter Activity	2	0.0384615	0.104205	7.26383e-09	1.77189e-05
GO:0048038	Quinone Binding	2	0.5	1.35467	0.423282	0.663721
GO:0050072	M7G(5')PppN Diphosphatase Activity	2	0.666667	1.80623	0.399491	0.616332
GO:0050308	Sugar-Phosphatase Activity	2	0.666667	1.80623	0.399491	0.616332
GO:0050664	Oxidoreductase Activity, Acting On NAD(P)H, Oxygen As Acceptor	2	0.4	1.08374	0.423282	1
GO:0050839	Cell Adhesion Molecule Binding	2	0.666667	1.80623	0.399491	0.616332
GO:0051117	ATPase Binding	2	1	2.70934	0.245425	0.295168
GO:0051879	Hsp90 Protein Binding	2	1	2.70934	0.245425	0.295168
GO:0052745	Inositol Phosphate Phosphatase Activity	2	0.285714	0.774098	0.394456	1
GO:0061575	Cyclin-Dependent Protein Serine/Threonine Kinase Activator Activity	2	0.4	1.08374	0.423282	1
GO:0061775	Cohesin ATPase Activity	2	1	2.70934	0.245425	0.295168
GO:0061791	GTPase Motor Activity	2	1	2.70934	0.245425	0.295168
GO:0070001	Aspartic-Type Peptidase Activity	2	0.285714	0.774098	0.394456	1
GO:0070008	Serine-Type Exopeptidase Activity	2	1	2.70934	0.245425	0.295168
GO:0070034	Telomerase RNA Binding	2	0.5	1.35467	0.423282	0.663721
GO:0070566	Adenylyltransferase Activity	2	0.2	0.541868	0.227767	0.533084
GO:0070567	Cytidylyltransferase Activity	2	0.5	1.35467	0.423282	0.663721
GO:0070568	Guanylyltransferase Activity	2	0.5	1.35467	0.423282	0.663721
GO:0070577	Lysine-Acetylated Histone Binding	2	0.5	1.35467	0.423282	0.663721
GO:0070628	Proteasome Binding	2	0.285714	0.774098	0.394456	1
GO:0071949	FAD Binding	2	0.666667	1.80623	0.399491	0.616332
GO:0090599	Alpha-Glucosidase Activity	2	0.5	1.35467	0.423282	0.663721
GO:0097472	Cyclin-Dependent Protein Kinase Activity	2	0.181818	0.492608	0.177189	0.534295
GO:0097747	RNA Polymerase Activity	2	0.153846	0.416822	0.101312	0.381959
GO:0099516	Ion Antiporter Activity	2	0.166667	0.451557	0.132749	0.377596
GO:0140033	Acetylation-Dependent Protein Binding	2	0.5	1.35467	0.423282	0.663721
GO:0140034	Methylation-Dependent Protein Binding	2	0.285714	0.774098	0.394456	1
GO:0140223	General Transcription Initiation Factor Activity	2	0.5	1.35467	0.423282	0.663721
GO:1904680	Peptide Transmembrane Transporter Activity	2	0.153846	0.416822	0.101312	0.381959
GO:1905538	Polysome Binding	2	1	2.70934	0.245425	0.295168
GO:1990269	RNA Polymerase II C-Terminal Domain Phosphoserine Binding	2	0.666667	1.80623	0.399491	0.616332
GO:1990439	MAP Kinase Serine/Threonine Phosphatase Activity	2	1	2.70934	0.245425	0.295168
GO:1990606	Membrane Scission GTPase Motor Activity	2	1	2.70934	0.245425	0.295168
GO:0000014	Single-Stranded DNA Endodeoxyribonuclease Activity	1	0.142857	0.387049	0.240956	0.690973
GO:0000062	Fatty-Acyl-CoA Binding	1	0.5	1.35467	0.476366	1
GO:0000099	Sulfur Amino Acid Transmembrane Transporter Activity	1	0.5	1.35467	0.476366	1
GO:0000104	Succinate Dehydrogenase Activity	1	1	2.70934	0.423282	0.466504
GO:0000107	Imidazoleglycerol-Phosphate Synthase Activity	1	1	2.70934	0.423282	0.466504
GO:0000121	Glycerol-1-Phosphatase Activity	1	1	2.70934	0.423282	0.466504
GO:0000156	Phosphorelay Response Regulator Activity	1	0.333333	0.903114	0.460072	1
GO:0000182	RDNA Binding	1	0.142857	0.387049	0.240956	0.690973
GO:0000210	NAD+ Diphosphatase Activity	1	1	2.70934	0.423282	0.466504
GO:0000246	Delta24(24-1) Sterol Reductase Activity	1	0.5	1.35467	0.476366	1
GO:0000268	Peroxisome Targeting Sequence Binding	1	0.333333	0.903114	0.460072	1
GO:0000295	Adenine Nucleotide Transmembrane Transporter Activity	1	0.166667	0.451557	0.304327	0.682686
GO:0000309	Nicotinamide-Nucleotide Adenylyltransferase Activity	1	0.5	1.35467	0.476366	1
GO:0000334	3-Hydroxyanthranilate 3,4-Dioxygenase Activity	1	1	2.70934	0.423282	0.466504
GO:0000400	Four-Way Junction DNA Binding	1	0.1	0.270934	0.0911883	0.308204
GO:0000404	Heteroduplex DNA Loop Binding	1	0.166667	0.451557	0.304327	0.682686
GO:0000702	Oxidized Base Lesion DNA N-Glycosylase Activity	1	0.333333	0.903114	0.460072	1
GO:0000822	Inositol Hexakisphosphate Binding	1	1	2.70934	0.423282	0.466504
GO:0000827	Inositol-1,3,4,5,6-Pentakisphosphate Kinase Activity	1	0.5	1.35467	0.476366	1
GO:0000828	Inositol Hexakisphosphate Kinase Activity	1	0.5	1.35467	0.476366	1
GO:0000829	Inositol Heptakisphosphate Kinase Activity	1	0.5	1.35467	0.476366	1
GO:0000900	Translation Repressor Activity, MRNA Regulatory Element Binding	1	0.5	1.35467	0.476366	1
GO:0000906	6,7-Dimethyl-8-Ribityllumazine Synthase Activity	1	1	2.70934	0.423282	0.466504
GO:0000907	Sulfonate Dioxygenase Activity	1	0.333333	0.903114	0.460072	1
GO:0000908	Taurine Dioxygenase Activity	1	0.333333	0.903114	0.460072	1
GO:0000983	Transcription Factor Activity, RNA Polymerase II Core Promoter Sequence-Specific DNA Binding	1	0.5	1.35467	0.476366	1
GO:0001042	RNA Polymerase I Core Binding	1	0.5	1.35467	0.476366	1
GO:0001068	Transcription Regulatory Region RNA Binding	1	0.5	1.35467	0.476366	1
GO:0001091	RNA Polymerase II Basal Transcription Factor Binding	1	0.5	1.35467	0.476366	1
GO:0001094	TFIID-Class Transcription Factor Complex Binding	1	1	2.70934	0.423282	0.466504
GO:0001139	RNA Polymerase II Complex Recruiting Activity	1	0.333333	0.903114	0.460072	1
GO:0001179	RNA Polymerase I Transcription Factor Binding	1	0.333333	0.903114	0.460072	1
GO:0001409	Guanine Nucleotide Transmembrane Transporter Activity	1	1	2.70934	0.423282	0.466504
GO:0001664	G Protein-Coupled Receptor Binding	1	0.333333	0.903114	0.460072	1
GO:0001786	Phosphatidylserine Binding	1	0.333333	0.903114	0.460072	1
GO:0001848	Complement Binding	1	1	2.70934	0.423282	0.466504
GO:0001871	Pattern Binding	1	0.5	1.35467	0.476366	1
GO:0001884	Pyrimidine Nucleoside Binding	1	1	2.70934	0.423282	0.466504
GO:0001968	Fibronectin Binding	1	1	2.70934	0.423282	0.466504
GO:0002134	UTP Binding	1	1	2.70934	0.423282	0.466504
GO:0002135	CTP Binding	1	1	2.70934	0.423282	0.466504
GO:0002161	Aminoacyl-TRNA Editing Activity	1	0.5	1.35467	0.476366	1
GO:0003691	Double-Stranded Telomeric DNA Binding	1	0.333333	0.903114	0.460072	1
GO:0003705	Transcription Factor Activity, RNA Polymerase II Distal Enhancer Sequence-Specific Binding	1	1	2.70934	0.423282	0.466504
GO:0003777	Microtubule Motor Activity	1	0.166667	0.451557	0.304327	0.682686
GO:0003786	Actin Lateral Binding	1	0.5	1.35467	0.476366	1
GO:0003810	Protein-Glutamine Gamma-Glutamyltransferase Activity	1	1	2.70934	0.423282	0.466504
GO:0003839	Gamma-Glutamylcyclotransferase Activity	1	1	2.70934	0.423282	0.466504
GO:0003842	1-Pyrroline-5-Carboxylate Dehydrogenase Activity	1	1	2.70934	0.423282	0.466504
GO:0003848	2-Amino-4-Hydroxy-6-Hydroxymethyldihydropteridine Diphosphokinase Activity	1	1	2.70934	0.423282	0.466504
GO:0003852	2-Isopropylmalate Synthase Activity	1	0.5	1.35467	0.476366	1
GO:0003855	3-Dehydroquinate Dehydratase Activity	1	0.5	1.35467	0.476366	1
GO:0003856	3-Dehydroquinate Synthase Activity	1	1	2.70934	0.423282	0.466504
GO:0003860	3-Hydroxyisobutyryl-CoA Hydrolase Activity	1	1	2.70934	0.423282	0.466504
GO:0003861	3-Isopropylmalate Dehydratase Activity	1	1	2.70934	0.423282	0.466504
GO:0003862	3-Isopropylmalate Dehydrogenase Activity	1	1	2.70934	0.423282	0.466504
GO:0003866	3-Phosphoshikimate 1-Carboxyvinyltransferase Activity	1	0.5	1.35467	0.476366	1
GO:0003867	4-Aminobutyrate Transaminase Activity	1	1	2.70934	0.423282	0.466504
GO:0003868	4-Hydroxyphenylpyruvate Dioxygenase Activity	1	1	2.70934	0.423282	0.466504
GO:0003871	5-Methyltetrahydropteroyltriglutamate-Homocysteine S-Methyltransferase Activity	1	1	2.70934	0.423282	0.466504
GO:0003872	6-Phosphofructokinase Activity	1	1	2.70934	0.423282	0.466504
GO:0003873	6-Phosphofructo-2-Kinase Activity	1	0.5	1.35467	0.476366	1
GO:0003879	ATP Phosphoribosyltransferase Activity	1	1	2.70934	0.423282	0.466504
GO:0003883	CTP Synthase Activity	1	1	2.70934	0.423282	0.466504
GO:0003887	DNA-Directed DNA Polymerase Activity	1	0.0769231	0.208411	0.0286751	0.131725
GO:0003896	DNA Primase Activity	1	0.25	0.677335	0.423282	1
GO:0003906	DNA-(Apurinic Or Apyrimidinic Site) Endonuclease Activity	1	0.25	0.677335	0.423282	1
GO:0003916	DNA Topoisomerase Activity	1	0.25	0.677335	0.423282	1
GO:0003917	DNA Topoisomerase Type I Activity	1	0.5	1.35467	0.476366	1
GO:0003921	GMP Synthase Activity	1	1	2.70934	0.423282	0.466504
GO:0003923	GPI-Anchor Transamidase Activity	1	0.25	0.677335	0.423282	1
GO:0003935	GTP Cyclohydrolase II Activity	1	0.5	1.35467	0.476366	1
GO:0003937	IMP Cyclohydrolase Activity	1	1	2.70934	0.423282	0.466504
GO:0003938	IMP Dehydrogenase Activity	1	1	2.70934	0.423282	0.466504
GO:0003939	L-Iditol 2-Dehydrogenase Activity	1	0.5	1.35467	0.476366	1
GO:0003941	L-Serine Ammonia-Lyase Activity	1	0.5	1.35467	0.476366	1
GO:0003942	N-Acetyl-Gamma-Glutamyl-Phosphate Reductase Activity	1	1	2.70934	0.423282	0.466504
GO:0003952	NAD+ Synthase (Glutamine-Hydrolyzing) Activity	1	1	2.70934	0.423282	0.466504
GO:0003955	NAD(P)H Dehydrogenase (Quinone) Activity	1	1	2.70934	0.423282	0.466504
GO:0003960	NADPH:Quinone Reductase Activity	1	1	2.70934	0.423282	0.466504
GO:0003977	UDP-N-Acetylglucosamine Diphosphorylase Activity	1	1	2.70934	0.423282	0.466504
GO:0003978	UDP-Glucose 4-Epimerase Activity	1	1	2.70934	0.423282	0.466504
GO:0003980	UDP-Glucose:Glycoprotein Glucosyltransferase Activity	1	1	2.70934	0.423282	0.466504
GO:0003983	UTP:Glucose-1-Phosphate Uridylyltransferase Activity	1	1	2.70934	0.423282	0.466504
GO:0003984	Acetolactate Synthase Activity	1	1	2.70934	0.423282	0.466504
GO:0003986	Acetyl-CoA Hydrolase Activity	1	1	2.70934	0.423282	0.466504
GO:0003987	Acetate-CoA Ligase Activity	1	0.5	1.35467	0.476366	1
GO:0003989	Acetyl-CoA Carboxylase Activity	1	1	2.70934	0.423282	0.466504
GO:0003991	Acetylglutamate Kinase Activity	1	1	2.70934	0.423282	0.466504
GO:0003992	N2-Acetyl-L-Ornithine:2-Oxoglutarate 5-Aminotransferase Activity	1	1	2.70934	0.423282	0.466504
GO:0003999	Adenine Phosphoribosyltransferase Activity	1	1	2.70934	0.423282	0.466504
GO:0004001	Adenosine Kinase Activity	1	1	2.70934	0.423282	0.466504
GO:0004013	Adenosylhomocysteinase Activity	1	1	2.70934	0.423282	0.466504
GO:0004018	N6-(1,2-Dicarboxyethyl)AMP AMP-Lyase (Fumarate-Forming) Activity	1	1	2.70934	0.423282	0.466504
GO:0004019	Adenylosuccinate Synthase Activity	1	1	2.70934	0.423282	0.466504
GO:0004020	Adenylylsulfate Kinase Activity	1	1	2.70934	0.423282	0.466504
GO:0004021	L-Alanine:2-Oxoglutarate Aminotransferase Activity	1	1	2.70934	0.423282	0.466504
GO:0004030	Aldehyde Dehydrogenase [NAD(P)+] Activity	1	0.5	1.35467	0.476366	1
GO:0004034	Aldose 1-Epimerase Activity	1	1	2.70934	0.423282	0.466504
GO:0004037	Allantoicase Activity	1	1	2.70934	0.423282	0.466504
GO:0004043	L-Aminoadipate-Semialdehyde Dehydrogenase Activity	1	1	2.70934	0.423282	0.466504
GO:0004045	Aminoacyl-TRNA Hydrolase Activity	1	0.25	0.677335	0.423282	1
GO:0004047	Aminomethyltransferase Activity	1	1	2.70934	0.423282	0.466504
GO:0004048	Anthranilate Phosphoribosyltransferase Activity	1	1	2.70934	0.423282	0.466504
GO:0004053	Arginase Activity	1	1	2.70934	0.423282	0.466504
GO:0004055	Argininosuccinate Synthase Activity	1	1	2.70934	0.423282	0.466504
GO:0004056	Argininosuccinate Lyase Activity	1	1	2.70934	0.423282	0.466504
GO:0004059	Aralkylamine N-Acetyltransferase Activity	1	1	2.70934	0.423282	0.466504
GO:0004066	Asparagine Synthase (Glutamine-Hydrolyzing) Activity	1	0.5	1.35467	0.476366	1
GO:0004070	Aspartate Carbamoyltransferase Activity	1	1	2.70934	0.423282	0.466504
GO:0004072	Aspartate Kinase Activity	1	1	2.70934	0.423282	0.466504
GO:0004073	Aspartate-Semialdehyde Dehydrogenase Activity	1	1	2.70934	0.423282	0.466504
GO:0004075	Biotin Carboxylase Activity	1	1	2.70934	0.423282	0.466504
GO:0004076	Biotin Synthase Activity	1	1	2.70934	0.423282	0.466504
GO:0004077	Biotin-[Acetyl-CoA-Carboxylase] Ligase Activity	1	1	2.70934	0.423282	0.466504
GO:0004084	Branched-Chain-Amino-Acid Transaminase Activity	1	0.5	1.35467	0.476366	1
GO:0004105	Choline-Phosphate Cytidylyltransferase Activity	1	1	2.70934	0.423282	0.466504
GO:0004106	Chorismate Mutase Activity	1	1	2.70934	0.423282	0.466504
GO:0004107	Chorismate Synthase Activity	1	1	2.70934	0.423282	0.466504
GO:0004109	Coproporphyrinogen Oxidase Activity	1	1	2.70934	0.423282	0.466504
GO:0004121	Cystathionine Beta-Lyase Activity	1	0.333333	0.903114	0.460072	1
GO:0004122	Cystathionine Beta-Synthase Activity	1	1	2.70934	0.423282	0.466504
GO:0004124	Cysteine Synthase Activity	1	0.5	1.35467	0.476366	1
GO:0004126	Cytidine Deaminase Activity	1	1	2.70934	0.423282	0.466504
GO:0004130	Cytochrome-C Peroxidase Activity	1	0.5	1.35467	0.476366	1
GO:0004131	Cytosine Deaminase Activity	1	1	2.70934	0.423282	0.466504
GO:0004133	Glycogen Debranching Enzyme Activity	1	1	2.70934	0.423282	0.466504
GO:0004134	4-Alpha-Glucanotransferase Activity	1	1	2.70934	0.423282	0.466504
GO:0004135	Amylo-Alpha-1,6-Glucosidase Activity	1	1	2.70934	0.423282	0.466504
GO:0004143	Diacylglycerol Kinase Activity	1	0.5	1.35467	0.476366	1
GO:0004145	Diamine N-Acetyltransferase Activity	1	0.5	1.35467	0.476366	1
GO:0004146	Dihydrofolate Reductase Activity	1	1	2.70934	0.423282	0.466504
GO:0004148	Dihydrolipoyl Dehydrogenase Activity	1	1	2.70934	0.423282	0.466504
GO:0004149	Dihydrolipoyllysine-Residue Succinyltransferase Activity	1	1	2.70934	0.423282	0.466504
GO:0004150	Dihydroneopterin Aldolase Activity	1	1	2.70934	0.423282	0.466504
GO:0004152	Dihydroorotate Dehydrogenase Activity	1	1	2.70934	0.423282	0.466504
GO:0004156	Dihydropteroate Synthase Activity	1	1	2.70934	0.423282	0.466504
GO:0004160	Dihydroxy-Acid Dehydratase Activity	1	0.5	1.35467	0.476366	1
GO:0004161	Dimethylallyltranstransferase Activity	1	1	2.70934	0.423282	0.466504
GO:0004163	Diphosphomevalonate Decarboxylase Activity	1	1	2.70934	0.423282	0.466504
GO:0004165	Dodecenoyl-CoA Delta-Isomerase Activity	1	0.333333	0.903114	0.460072	1
GO:0004169	Dolichyl-Phosphate-Mannose-Protein Mannosyltransferase Activity	1	0.333333	0.903114	0.460072	1
GO:0004174	Electron-Transferring-Flavoprotein Dehydrogenase Activity	1	1	2.70934	0.423282	0.466504
GO:0004176	ATP-Dependent Peptidase Activity	1	0.333333	0.903114	0.460072	1
GO:0004198	Calcium-Dependent Cysteine-Type Endopeptidase Activity	1	0.25	0.677335	0.423282	1
GO:0004301	Epoxide Hydrolase Activity	1	1	2.70934	0.423282	0.466504
GO:0004306	Ethanolamine-Phosphate Cytidylyltransferase Activity	1	1	2.70934	0.423282	0.466504
GO:0004309	Exopolyphosphatase Activity	1	0.5	1.35467	0.476366	1
GO:0004319	Enoyl-[Acyl-Carrier-Protein] Reductase (NADPH, B-Specific) Activity	1	1	2.70934	0.423282	0.466504
GO:0004325	Ferrochelatase Activity	1	0.5	1.35467	0.476366	1
GO:0004329	Formate-Tetrahydrofolate Ligase Activity	1	1	2.70934	0.423282	0.466504
GO:0004331	Fructose-2,6-Bisphosphate 2-Phosphatase Activity	1	0.5	1.35467	0.476366	1
GO:0004332	Fructose-Bisphosphate Aldolase Activity	1	1	2.70934	0.423282	0.466504
GO:0004333	Fumarate Hydratase Activity	1	1	2.70934	0.423282	0.466504
GO:0004334	Fumarylacetoacetase Activity	1	1	2.70934	0.423282	0.466504
GO:0004337	Geranyltranstransferase Activity	1	0.333333	0.903114	0.460072	1
GO:0004340	Glucokinase Activity	1	0.333333	0.903114	0.460072	1
GO:0004345	Glucose-6-Phosphate Dehydrogenase Activity	1	1	2.70934	0.423282	0.466504
GO:0004347	Glucose-6-Phosphate Isomerase Activity	1	1	2.70934	0.423282	0.466504
GO:0004349	Glutamate 5-Kinase Activity	1	1	2.70934	0.423282	0.466504
GO:0004350	Glutamate-5-Semialdehyde Dehydrogenase Activity	1	1	2.70934	0.423282	0.466504
GO:0004353	Glutamate Dehydrogenase [NAD(P)+] Activity	1	0.5	1.35467	0.476366	1
GO:0004354	Glutamate Dehydrogenase (NADP+) Activity	1	1	2.70934	0.423282	0.466504
GO:0004356	Glutamate-Ammonia Ligase Activity	1	1	2.70934	0.423282	0.466504
GO:0004357	Glutamate-Cysteine Ligase Activity	1	1	2.70934	0.423282	0.466504
GO:0004358	Glutamate N-Acetyltransferase Activity	1	1	2.70934	0.423282	0.466504
GO:0004360	Glutamine-Fructose-6-Phosphate Transaminase (Isomerizing) Activity	1	1	2.70934	0.423282	0.466504
GO:0004362	Glutathione-Disulfide Reductase Activity	1	1	2.70934	0.423282	0.466504
GO:0004365	Glyceraldehyde-3-Phosphate Dehydrogenase (NAD+) (Phosphorylating) Activity	1	1	2.70934	0.423282	0.466504
GO:0004368	Glycerol-3-Phosphate Dehydrogenase (Quinone) Activity	1	1	2.70934	0.423282	0.466504
GO:0004371	Glycerone Kinase Activity	1	0.5	1.35467	0.476366	1
GO:0004372	Glycine Hydroxymethyltransferase Activity	1	1	2.70934	0.423282	0.466504
GO:0004373	Glycogen (Starch) Synthase Activity	1	1	2.70934	0.423282	0.466504
GO:0004385	Guanylate Kinase Activity	1	1	2.70934	0.423282	0.466504
GO:0004395	Hexaprenyldihydroxybenzoate Methyltransferase Activity	1	0.5	1.35467	0.476366	1
GO:0004396	Hexokinase Activity	1	0.333333	0.903114	0.460072	1
GO:0004399	Histidinol Dehydrogenase Activity	1	1	2.70934	0.423282	0.466504
GO:0004401	Histidinol-Phosphatase Activity	1	1	2.70934	0.423282	0.466504
GO:0004407	Histone Deacetylase Activity	1	0.142857	0.387049	0.240956	0.690973
GO:0004409	Homoaconitate Hydratase Activity	1	1	2.70934	0.423282	0.466504
GO:0004410	Homocitrate Synthase Activity	1	1	2.70934	0.423282	0.466504
GO:0004411	Homogentisate 1,2-Dioxygenase Activity	1	1	2.70934	0.423282	0.466504
GO:0004412	Homoserine Dehydrogenase Activity	1	1	2.70934	0.423282	0.466504
GO:0004413	Homoserine Kinase Activity	1	1	2.70934	0.423282	0.466504
GO:0004416	Hydroxyacylglutathione Hydrolase Activity	1	0.5	1.35467	0.476366	1
GO:0004417	Hydroxyethylthiazole Kinase Activity	1	1	2.70934	0.423282	0.466504
GO:0004418	Hydroxymethylbilane Synthase Activity	1	1	2.70934	0.423282	0.466504
GO:0004421	Hydroxymethylglutaryl-CoA Synthase Activity	1	0.5	1.35467	0.476366	1
GO:0004424	Imidazoleglycerol-Phosphate Dehydratase Activity	1	1	2.70934	0.423282	0.466504
GO:0004425	Indole-3-Glycerol-Phosphate Synthase Activity	1	1	2.70934	0.423282	0.466504
GO:0004427	Inorganic Diphosphatase Activity	1	1	2.70934	0.423282	0.466504
GO:0004441	Inositol-1,4-Bisphosphate 1-Phosphatase Activity	1	1	2.70934	0.423282	0.466504
GO:0004450	Isocitrate Dehydrogenase (NADP+) Activity	1	1	2.70934	0.423282	0.466504
GO:0004451	Isocitrate Lyase Activity	1	1	2.70934	0.423282	0.466504
GO:0004455	Ketol-Acid Reductoisomerase Activity	1	1	2.70934	0.423282	0.466504
GO:0004462	Lactoylglutathione Lyase Activity	1	1	2.70934	0.423282	0.466504
GO:0004470	Malic Enzyme Activity	1	1	2.70934	0.423282	0.466504
GO:0004471	Malate Dehydrogenase (Decarboxylating) (NAD+) Activity	1	1	2.70934	0.423282	0.466504
GO:0004474	Malate Synthase Activity	1	1	2.70934	0.423282	0.466504
GO:0004476	Mannose-6-Phosphate Isomerase Activity	1	1	2.70934	0.423282	0.466504
GO:0004477	Methenyltetrahydrofolate Cyclohydrolase Activity	1	1	2.70934	0.423282	0.466504
GO:0004478	Methionine Adenosyltransferase Activity	1	1	2.70934	0.423282	0.466504
GO:0004488	Methylenetetrahydrofolate Dehydrogenase (NADP+) Activity	1	1	2.70934	0.423282	0.466504
GO:0004499	N,N-Dimethylaniline Monooxygenase Activity	1	0.5	1.35467	0.476366	1
GO:0004512	Inositol-3-Phosphate Synthase Activity	1	1	2.70934	0.423282	0.466504
GO:0004514	Nicotinate-Nucleotide Diphosphorylase (Carboxylating) Activity	1	1	2.70934	0.423282	0.466504
GO:0004525	Ribonuclease III Activity	1	0.2	0.541868	0.394456	1
GO:0004534	5'-3' Exoribonuclease Activity	1	0.5	1.35467	0.476366	1
GO:0004550	Nucleoside Diphosphate Kinase Activity	1	0.333333	0.903114	0.460072	1
GO:0004555	Alpha,Alpha-Trehalase Activity	1	0.5	1.35467	0.476366	1
GO:0004571	Mannosyl-Oligosaccharide 1,2-Alpha-Mannosidase Activity	1	0.2	0.541868	0.394456	1
GO:0004573	Mannosyl-Oligosaccharide Glucosidase Activity	1	1	2.70934	0.423282	0.466504
GO:0004576	Oligosaccharyl Transferase Activity	1	0.333333	0.903114	0.460072	1
GO:0004579	Dolichyl-Diphosphooligosaccharide-Protein Glycotransferase Activity	1	0.333333	0.903114	0.460072	1
GO:0004585	Ornithine Carbamoyltransferase Activity	1	1	2.70934	0.423282	0.466504
GO:0004588	Orotate Phosphoribosyltransferase Activity	1	1	2.70934	0.423282	0.466504
GO:0004590	Orotidine-5'-Phosphate Decarboxylase Activity	1	1	2.70934	0.423282	0.466504
GO:0004596	Peptide Alpha-N-Acetyltransferase Activity	1	0.2	0.541868	0.394456	1
GO:0004602	Glutathione Peroxidase Activity	1	0.166667	0.451557	0.304327	0.682686
GO:0004610	Phosphoacetylglucosamine Mutase Activity	1	1	2.70934	0.423282	0.466504
GO:0004611	Phosphoenolpyruvate Carboxykinase Activity	1	1	2.70934	0.423282	0.466504
GO:0004612	Phosphoenolpyruvate Carboxykinase (ATP) Activity	1	1	2.70934	0.423282	0.466504
GO:0004615	Phosphomannomutase Activity	1	1	2.70934	0.423282	0.466504
GO:0004616	Phosphogluconate Dehydrogenase (Decarboxylating) Activity	1	1	2.70934	0.423282	0.466504
GO:0004617	Phosphoglycerate Dehydrogenase Activity	1	1	2.70934	0.423282	0.466504
GO:0004618	Phosphoglycerate Kinase Activity	1	1	2.70934	0.423282	0.466504
GO:0004634	Phosphopyruvate Hydratase Activity	1	1	2.70934	0.423282	0.466504
GO:0004635	Phosphoribosyl-AMP Cyclohydrolase Activity	1	1	2.70934	0.423282	0.466504
GO:0004636	Phosphoribosyl-ATP Diphosphatase Activity	1	1	2.70934	0.423282	0.466504
GO:0004637	Phosphoribosylamine-Glycine Ligase Activity	1	1	2.70934	0.423282	0.466504
GO:0004639	Phosphoribosylaminoimidazolesuccinocarboxamide Synthase Activity	1	1	2.70934	0.423282	0.466504
GO:0004640	Phosphoribosylanthranilate Isomerase Activity	1	1	2.70934	0.423282	0.466504
GO:0004641	Phosphoribosylformylglycinamidine Cyclo-Ligase Activity	1	1	2.70934	0.423282	0.466504
GO:0004642	Phosphoribosylformylglycinamidine Synthase Activity	1	1	2.70934	0.423282	0.466504
GO:0004643	Phosphoribosylaminoimidazolecarboxamide Formyltransferase Activity	1	1	2.70934	0.423282	0.466504
GO:0004644	Phosphoribosylglycinamide Formyltransferase Activity	1	1	2.70934	0.423282	0.466504
GO:0004645	Phosphorylase Activity	1	1	2.70934	0.423282	0.466504
GO:0004648	O-Phospho-L-Serine:2-Oxoglutarate Aminotransferase Activity	1	0.5	1.35467	0.476366	1
GO:0004650	Polygalacturonase Activity	1	0.1	0.270934	0.0911883	0.308204
GO:0004656	Procollagen-Proline 4-Dioxygenase Activity	1	1	2.70934	0.423282	0.466504
GO:0004657	Proline Dehydrogenase Activity	1	1	2.70934	0.423282	0.466504
GO:0004659	Prenyltransferase Activity	1	0.0588235	0.159373	0.00549159	0.0579744
GO:0004664	Prephenate Dehydratase Activity	1	1	2.70934	0.423282	0.466504
GO:0004679	AMP-Activated Protein Kinase Activity	1	1	2.70934	0.423282	0.466504
GO:0004697	Protein Kinase C Activity	1	1	2.70934	0.423282	0.466504
GO:0004708	MAP Kinase Kinase Activity	1	0.166667	0.451557	0.304327	0.682686
GO:0004719	Protein-L-Isoaspartate (D-Aspartate) O-Methyltransferase Activity	1	1	2.70934	0.423282	0.466504
GO:0004723	Calcium-Dependent Protein Serine/Threonine Phosphatase Activity	1	1	2.70934	0.423282	0.466504
GO:0004730	Pseudouridylate Synthase Activity	1	0.5	1.35467	0.476366	1
GO:0004733	Pyridoxamine-Phosphate Oxidase Activity	1	0.333333	0.903114	0.460072	1
GO:0004736	Pyruvate Carboxylase Activity	1	1	2.70934	0.423282	0.466504
GO:0004737	Pyruvate Decarboxylase Activity	1	0.5	1.35467	0.476366	1
GO:0004740	Pyruvate Dehydrogenase (Acetyl-Transferring) Kinase Activity	1	0.333333	0.903114	0.460072	1
GO:0004743	Pyruvate Kinase Activity	1	1	2.70934	0.423282	0.466504
GO:0004746	Riboflavin Synthase Activity	1	1	2.70934	0.423282	0.466504
GO:0004750	Ribulose-Phosphate 3-Epimerase Activity	1	1	2.70934	0.423282	0.466504
GO:0004751	Ribose-5-Phosphate Isomerase Activity	1	1	2.70934	0.423282	0.466504
GO:0004754	Saccharopine Dehydrogenase (NAD+, L-Lysine-Forming) Activity	1	0.5	1.35467	0.476366	1
GO:0004755	Saccharopine Dehydrogenase (NADP+, L-Glutamate-Forming) Activity	1	0.5	1.35467	0.476366	1
GO:0004760	Serine-Pyruvate Transaminase Activity	1	1	2.70934	0.423282	0.466504
GO:0004765	Shikimate Kinase Activity	1	1	2.70934	0.423282	0.466504
GO:0004766	Spermidine Synthase Activity	1	1	2.70934	0.423282	0.466504
GO:0004776	Succinate-CoA Ligase (GDP-Forming) Activity	1	1	2.70934	0.423282	0.466504
GO:0004777	Succinate-Semialdehyde Dehydrogenase (NAD+) Activity	1	1	2.70934	0.423282	0.466504
GO:0004779	Sulfate Adenylyltransferase Activity	1	0.5	1.35467	0.476366	1
GO:0004781	Sulfate Adenylyltransferase (ATP) Activity	1	1	2.70934	0.423282	0.466504
GO:0004783	Sulfite Reductase (NADPH) Activity	1	1	2.70934	0.423282	0.466504
GO:0004788	Thiamine Diphosphokinase Activity	1	0.333333	0.903114	0.460072	1
GO:0004789	Thiamine-Phosphate Diphosphorylase Activity	1	1	2.70934	0.423282	0.466504
GO:0004794	L-Threonine Ammonia-Lyase Activity	1	0.5	1.35467	0.476366	1
GO:0004795	Threonine Synthase Activity	1	1	2.70934	0.423282	0.466504
GO:0004801	Sedoheptulose-7-Phosphate:D-Glyceraldehyde-3-Phosphate Glyceronetransferase Activity	1	1	2.70934	0.423282	0.466504
GO:0004802	Transketolase Activity	1	1	2.70934	0.423282	0.466504
GO:0004807	Triose-Phosphate Isomerase Activity	1	1	2.70934	0.423282	0.466504
GO:0004813	Alanine-TRNA Ligase Activity	1	1	2.70934	0.423282	0.466504
GO:0004814	Arginine-TRNA Ligase Activity	1	1	2.70934	0.423282	0.466504
GO:0004816	Asparagine-TRNA Ligase Activity	1	0.5	1.35467	0.476366	1
GO:0004819	Glutamine-TRNA Ligase Activity	1	1	2.70934	0.423282	0.466504
GO:0004820	Glycine-TRNA Ligase Activity	1	0.5	1.35467	0.476366	1
GO:0004821	Histidine-TRNA Ligase Activity	1	1	2.70934	0.423282	0.466504
GO:0004822	Isoleucine-TRNA Ligase Activity	1	0.5	1.35467	0.476366	1
GO:0004823	Leucine-TRNA Ligase Activity	1	0.5	1.35467	0.476366	1
GO:0004824	Lysine-TRNA Ligase Activity	1	0.5	1.35467	0.476366	1
GO:0004825	Methionine-TRNA Ligase Activity	1	0.5	1.35467	0.476366	1
GO:0004828	Serine-TRNA Ligase Activity	1	0.5	1.35467	0.476366	1
GO:0004831	Tyrosine-TRNA Ligase Activity	1	0.5	1.35467	0.476366	1
GO:0004832	Valine-TRNA Ligase Activity	1	1	2.70934	0.423282	0.466504
GO:0004835	Tubulin-Tyrosine Ligase Activity	1	0.5	1.35467	0.476366	1
GO:0004839	Ubiquitin Activating Enzyme Activity	1	1	2.70934	0.423282	0.466504
GO:0004846	Urate Oxidase Activity	1	0.5	1.35467	0.476366	1
GO:0004853	Uroporphyrinogen Decarboxylase Activity	1	1	2.70934	0.423282	0.466504
GO:0004854	Xanthine Dehydrogenase Activity	1	1	2.70934	0.423282	0.466504
GO:0004856	Xylulokinase Activity	1	1	2.70934	0.423282	0.466504
GO:0004862	CAMP-Dependent Protein Kinase Inhibitor Activity	1	1	2.70934	0.423282	0.466504
GO:0004866	Endopeptidase Inhibitor Activity	1	0.25	0.677335	0.423282	1
GO:0004888	Transmembrane Signaling Receptor Activity	1	0.166667	0.451557	0.304327	0.682686
GO:0005034	Osmosensor Activity	1	0.5	1.35467	0.476366	1
GO:0005052	Peroxisome Matrix Targeting Signal-1 Binding	1	1	2.70934	0.423282	0.466504
GO:0005080	Protein Kinase C Binding	1	1	2.70934	0.423282	0.466504
GO:0005093	Rab GDP-Dissociation Inhibitor Activity	1	1	2.70934	0.423282	0.466504
GO:0005159	Insulin-Like Growth Factor Receptor Binding	1	1	2.70934	0.423282	0.466504
GO:0005178	Integrin Binding	1	1	2.70934	0.423282	0.466504
GO:0005216	Ion Channel Activity	1	0.0769231	0.208411	0.0286751	0.131725
GO:0005244	Voltage-Gated Ion Channel Activity	1	0.2	0.541868	0.394456	1
GO:0005253	Anion Channel Activity	1	0.25	0.677335	0.423282	1
GO:0005302	L-Tyrosine Transmembrane Transporter Activity	1	0.25	0.677335	0.423282	1
GO:0005346	Purine Ribonucleotide Transmembrane Transporter Activity	1	0.2	0.541868	0.394456	1
GO:0005347	ATP Transmembrane Transporter Activity	1	0.5	1.35467	0.476366	1
GO:0005371	Tricarboxylate Secondary Active Transmembrane Transporter Activity	1	0.25	0.677335	0.423282	1
GO:0005388	Calcium-Transporting ATPase Activity	1	0.166667	0.451557	0.304327	0.682686
GO:0005471	ATP:ADP Antiporter Activity	1	0.5	1.35467	0.476366	1
GO:0005476	Carnitine:Acyl Carnitine Antiporter Activity	1	1	2.70934	0.423282	0.466504
GO:0005483	Soluble NSF Attachment Protein Activity	1	1	2.70934	0.423282	0.466504
GO:0005519	Cytoskeletal Regulatory Protein Binding	1	0.5	1.35467	0.476366	1
GO:0005536	Glucose Binding	1	1	2.70934	0.423282	0.466504
GO:0005537	Mannose Binding	1	1	2.70934	0.423282	0.466504
GO:0008028	Monocarboxylic Acid Transmembrane Transporter Activity	1	0.0714286	0.193524	0.0192443	0.0858223
GO:0008093	Cytoskeletal Adaptor Activity	1	1	2.70934	0.423282	0.466504
GO:0008097	5S RRNA Binding	1	0.333333	0.903114	0.460072	1
GO:0008108	UDP-Glucose:Hexose-1-Phosphate Uridylyltransferase Activity	1	1	2.70934	0.423282	0.466504
GO:0008113	Peptide-Methionine (S)-S-Oxide Reductase Activity	1	1	2.70934	0.423282	0.466504
GO:0008131	Primary Amine Oxidase Activity	1	1	2.70934	0.423282	0.466504
GO:0008138	Protein Tyrosine/Serine/Threonine Phosphatase Activity	1	0.333333	0.903114	0.460072	1
GO:0008169	C-Methyltransferase Activity	1	0.25	0.677335	0.423282	1
GO:0008177	Succinate Dehydrogenase (Ubiquinone) Activity	1	1	2.70934	0.423282	0.466504
GO:0008179	Adenylate Cyclase Binding	1	1	2.70934	0.423282	0.466504
GO:0008184	Glycogen Phosphorylase Activity	1	1	2.70934	0.423282	0.466504
GO:0008239	Dipeptidyl-Peptidase Activity	1	0.5	1.35467	0.476366	1
GO:0008240	Tripeptidyl-Peptidase Activity	1	1	2.70934	0.423282	0.466504
GO:0008253	5'-Nucleotidase Activity	1	0.5	1.35467	0.476366	1
GO:0008297	Single-Stranded DNA Exodeoxyribonuclease Activity	1	0.2	0.541868	0.394456	1
GO:0008308	Voltage-Gated Anion Channel Activity	1	0.333333	0.903114	0.460072	1
GO:0008309	Double-Stranded DNA Exodeoxyribonuclease Activity	1	0.166667	0.451557	0.304327	0.682686
GO:0008410	CoA-Transferase Activity	1	1	2.70934	0.423282	0.466504
GO:0008420	RNA Polymerase II CTD Heptapeptide Repeat Phosphatase Activity	1	0.5	1.35467	0.476366	1
GO:0008425	2-Polyprenyl-6-Methoxy-1,4-Benzoquinone Methyltransferase Activity	1	1	2.70934	0.423282	0.466504
GO:0008428	Ribonuclease Inhibitor Activity	1	0.5	1.35467	0.476366	1
GO:0008441	3'(2'),5'-Bisphosphate Nucleotidase Activity	1	1	2.70934	0.423282	0.466504
GO:0008453	Alanine-Glyoxylate Transaminase Activity	1	0.5	1.35467	0.476366	1
GO:0008477	Purine Nucleosidase Activity	1	0.25	0.677335	0.423282	1
GO:0008486	Diphosphoinositol-Polyphosphate Diphosphatase Activity	1	1	2.70934	0.423282	0.466504
GO:0008494	Translation Activator Activity	1	0.5	1.35467	0.476366	1
GO:0008525	Phosphatidylcholine Transporter Activity	1	1	2.70934	0.423282	0.466504
GO:0008531	Riboflavin Kinase Activity	1	0.5	1.35467	0.476366	1
GO:0008534	Oxidized Purine Nucleobase Lesion DNA N-Glycosylase Activity	1	0.333333	0.903114	0.460072	1
GO:0008553	Proton-Exporting ATPase Activity, Phosphorylative Mechanism	1	0.333333	0.903114	0.460072	1
GO:0008574	ATP-Dependent Microtubule Motor Activity, Plus-End-Directed	1	0.25	0.677335	0.423282	1
GO:0008603	CAMP-Dependent Protein Kinase Regulator Activity	1	1	2.70934	0.423282	0.466504
GO:0008649	RRNA Methyltransferase Activity	1	0.0714286	0.193524	0.0192443	0.0858223
GO:0008670	2,4-Dienoyl-CoA Reductase (NADPH) Activity	1	1	2.70934	0.423282	0.466504
GO:0008721	D-Serine Ammonia-Lyase Activity	1	0.5	1.35467	0.476366	1
GO:0008775	Acetate CoA-Transferase Activity	1	1	2.70934	0.423282	0.466504
GO:0008806	Carboxymethylenebutenolidase Activity	1	1	2.70934	0.423282	0.466504
GO:0008828	DATP Pyrophosphohydrolase Activity	1	1	2.70934	0.423282	0.466504
GO:0008863	Formate Dehydrogenase (NAD+) Activity	1	1	2.70934	0.423282	0.466504
GO:0008865	Fructokinase Activity	1	0.333333	0.903114	0.460072	1
GO:0008892	Guanine Deaminase Activity	1	1	2.70934	0.423282	0.466504
GO:0008898	S-Adenosylmethionine-Homocysteine S-Methyltransferase Activity	1	1	2.70934	0.423282	0.466504
GO:0008926	Mannitol-1-Phosphate 5-Dehydrogenase Activity	1	1	2.70934	0.423282	0.466504
GO:0008934	Inositol Monophosphate 1-Phosphatase Activity	1	0.5	1.35467	0.476366	1
GO:0008936	Nicotinamidase Activity	1	1	2.70934	0.423282	0.466504
GO:0008948	Oxaloacetate Decarboxylase Activity	1	0.333333	0.903114	0.460072	1
GO:0008967	Phosphoglycolate Phosphatase Activity	1	1	2.70934	0.423282	0.466504
GO:0008973	Phosphopentomutase Activity	1	1	2.70934	0.423282	0.466504
GO:0008976	Polyphosphate Kinase Activity	1	1	2.70934	0.423282	0.466504
GO:0008977	Prephenate Dehydrogenase (NAD+) Activity	1	1	2.70934	0.423282	0.466504
GO:0009013	Succinate-Semialdehyde Dehydrogenase [NAD(P)+] Activity	1	1	2.70934	0.423282	0.466504
GO:0009019	TRNA (Guanine-N1-)-Methyltransferase Activity	1	0.5	1.35467	0.476366	1
GO:0009039	Urease Activity	1	1	2.70934	0.423282	0.466504
GO:0009041	Uridylate Kinase Activity	1	0.5	1.35467	0.476366	1
GO:0009378	Four-Way Junction Helicase Activity	1	0.2	0.541868	0.394456	1
GO:0009927	Histidine Phosphotransfer Kinase Activity	1	1	2.70934	0.423282	0.466504
GO:0009975	Cyclase Activity	1	0.333333	0.903114	0.460072	1
GO:0010308	Acireductone Dioxygenase (Ni2+-Requiring) Activity	1	1	2.70934	0.423282	0.466504
GO:0010309	Acireductone Dioxygenase [Iron(II)-Requiring] Activity	1	1	2.70934	0.423282	0.466504
GO:0010340	Carboxyl-O-Methyltransferase Activity	1	0.333333	0.903114	0.460072	1
GO:0010420	Polyprenyldihydroxybenzoate Methyltransferase Activity	1	0.5	1.35467	0.476366	1
GO:0010698	Acetyltransferase Activator Activity	1	1	2.70934	0.423282	0.466504
GO:0015085	Calcium Ion Transmembrane Transporter Activity	1	0.0526316	0.142597	0.00229484	0.0229845
GO:0015101	Organic Cation Transmembrane Transporter Activity	1	0.0909091	0.246304	0.0629208	0.200685
GO:0015114	Phosphate Ion Transmembrane Transporter Activity	1	0.5	1.35467	0.476366	1
GO:0015123	Acetate Transmembrane Transporter Activity	1	0.5	1.35467	0.476366	1
GO:0015139	Alpha-Ketoglutarate Transmembrane Transporter Activity	1	1	2.70934	0.423282	0.466504
GO:0015140	Malate Transmembrane Transporter Activity	1	0.2	0.541868	0.394456	1
GO:0015142	Tricarboxylic Acid Transmembrane Transporter Activity	1	0.25	0.677335	0.423282	1
GO:0015173	Aromatic Amino Acid Transmembrane Transporter Activity	1	0.25	0.677335	0.423282	1
GO:0015175	Neutral Amino Acid Transmembrane Transporter Activity	1	0.125	0.338668	0.177189	0.45986
GO:0015186	L-Glutamine Transmembrane Transporter Activity	1	0.333333	0.903114	0.460072	1
GO:0015188	L-Isoleucine Transmembrane Transporter Activity	1	0.333333	0.903114	0.460072	1
GO:0015191	L-Methionine Transmembrane Transporter Activity	1	0.5	1.35467	0.476366	1
GO:0015217	ADP Transmembrane Transporter Activity	1	0.333333	0.903114	0.460072	1
GO:0015226	Carnitine Transmembrane Transporter Activity	1	0.333333	0.903114	0.460072	1
GO:0015244	Fluconazole Transmembrane Transporter Activity	1	0.125	0.338668	0.177189	0.45986
GO:0015267	Channel Activity	1	0.0714286	0.193524	0.0192443	0.0858223
GO:0015367	Oxoglutarate:Malate Antiporter Activity	1	1	2.70934	0.423282	0.466504
GO:0015556	C4-Dicarboxylate Transmembrane Transporter Activity	1	0.111111	0.301038	0.127623	0.305803
GO:0015651	Quaternary Ammonium Group Transmembrane Transporter Activity	1	0.25	0.677335	0.423282	1
GO:0015658	Branched-Chain Amino Acid Transmembrane Transporter Activity	1	0.333333	0.903114	0.460072	1
GO:0015665	Alcohol Transmembrane Transporter Activity	1	0.1	0.270934	0.0911883	0.308204
GO:0015924	Mannosyl-Oligosaccharide Mannosidase Activity	1	0.2	0.541868	0.394456	1
GO:0015925	Galactosidase Activity	1	0.125	0.338668	0.177189	0.45986
GO:0015927	Trehalase Activity	1	0.5	1.35467	0.476366	1
GO:0015930	Glutamate Synthase Activity	1	1	2.70934	0.423282	0.466504
GO:0016002	Sulfite Reductase Activity	1	1	2.70934	0.423282	0.466504
GO:0016040	Glutamate Synthase (NADH) Activity	1	1	2.70934	0.423282	0.466504
GO:0016149	Translation Release Factor Activity, Codon Specific	1	0.5	1.35467	0.476366	1
GO:0016211	Ammonia Ligase Activity	1	1	2.70934	0.423282	0.466504
GO:0016212	Kynurenine-Oxoglutarate Transaminase Activity	1	0.5	1.35467	0.476366	1
GO:0016312	Inositol Bisphosphate Phosphatase Activity	1	0.5	1.35467	0.476366	1
GO:0016314	Phosphatidylinositol-3,4,5-Trisphosphate 3-Phosphatase Activity	1	0.5	1.35467	0.476366	1
GO:0016421	CoA Carboxylase Activity	1	1	2.70934	0.423282	0.466504
GO:0016423	TRNA (Guanine) Methyltransferase Activity	1	0.2	0.541868	0.394456	1
GO:0016427	TRNA (Cytosine) Methyltransferase Activity	1	0.333333	0.903114	0.460072	1
GO:0016428	TRNA (Cytosine-5-)-Methyltransferase Activity	1	0.5	1.35467	0.476366	1
GO:0016532	Superoxide Dismutase Copper Chaperone Activity	1	1	2.70934	0.423282	0.466504
GO:0016603	Glutaminyl-Peptide Cyclotransferase Activity	1	1	2.70934	0.423282	0.466504
GO:0016618	Hydroxypyruvate Reductase Activity	1	0.5	1.35467	0.476366	1
GO:0016631	Enoyl-[Acyl-Carrier-Protein] Reductase Activity	1	0.5	1.35467	0.476366	1
GO:0016634	Oxidoreductase Activity, Acting On The CH-CH Group Of Donors, Oxygen As Acceptor	1	0.5	1.35467	0.476366	1
GO:0016647	Oxidoreductase Activity, Acting On The CH-NH Group Of Donors, Oxygen As Acceptor	1	0.5	1.35467	0.476366	1
GO:0016649	Oxidoreductase Activity, Acting On The CH-NH Group Of Donors, Quinone Or Similar Compound As Acceptor	1	1	2.70934	0.423282	0.466504
GO:0016652	Oxidoreductase Activity, Acting On NAD(P)H, NAD(P) As Acceptor	1	1	2.70934	0.423282	0.466504
GO:0016657	Oxidoreductase Activity, Acting On NAD(P)H, Nitrogenous Group As Acceptor	1	0.5	1.35467	0.476366	1
GO:0016661	Oxidoreductase Activity, Acting On Other Nitrogenous Compounds As Donors	1	0.333333	0.903114	0.460072	1
GO:0016663	Oxidoreductase Activity, Acting On Other Nitrogenous Compounds As Donors, Oxygen As Acceptor	1	0.5	1.35467	0.476366	1
GO:0016673	Oxidoreductase Activity, Acting On A Sulfur Group Of Donors, Iron-Sulfur Protein As Acceptor	1	1	2.70934	0.423282	0.466504
GO:0016679	Oxidoreductase Activity, Acting On Diphenols And Related Substances As Donors	1	1	2.70934	0.423282	0.466504
GO:0016682	Oxidoreductase Activity, Acting On Diphenols And Related Substances As Donors, Oxygen As Acceptor	1	1	2.70934	0.423282	0.466504
GO:0016709	Oxidoreductase Activity, Acting On Paired Donors, With Incorporation Or Reduction Of Molecular Oxygen, NAD(P)H As One Donor, And Incorporation Of One Atom Of Oxygen	1	0.0909091	0.246304	0.0629208	0.200685
GO:0016722	Oxidoreductase Activity, Oxidizing Metal Ions	1	0.2	0.541868	0.394456	1
GO:0016725	Oxidoreductase Activity, Acting On CH Or CH2 Groups	1	0.25	0.677335	0.423282	1
GO:0016726	Oxidoreductase Activity, Acting On CH Or CH2 Groups, NAD Or NADP As Acceptor	1	0.5	1.35467	0.476366	1
GO:0016748	Succinyltransferase Activity	1	1	2.70934	0.423282	0.466504
GO:0016751	S-Succinyltransferase Activity	1	1	2.70934	0.423282	0.466504
GO:0016802	Trialkylsulfonium Hydrolase Activity	1	1	2.70934	0.423282	0.466504
GO:0016803	Ether Hydrolase Activity	1	1	2.70934	0.423282	0.466504
GO:0016855	Racemase And Epimerase Activity, Acting On Amino Acids And Derivatives	1	1	2.70934	0.423282	0.466504
GO:0016863	Intramolecular Oxidoreductase Activity, Transposing C=C Bonds	1	0.2	0.541868	0.394456	1
GO:0016872	Intramolecular Lyase Activity	1	1	2.70934	0.423282	0.466504
GO:0016888	Endodeoxyribonuclease Activity, Producing 5'-Phosphomonoesters	1	0.2	0.541868	0.394456	1
GO:0016891	Endoribonuclease Activity, Producing 5'-Phosphomonoesters	1	0.0833333	0.225778	0.0427456	0.206872
GO:0016895	Exodeoxyribonuclease Activity, Producing 5'-Phosphomonoesters	1	0.0769231	0.208411	0.0286751	0.131725
GO:0016901	Oxidoreductase Activity, Acting On The CH-OH Group Of Donors, Quinone Or Similar Compound As Acceptor	1	1	2.70934	0.423282	0.466504
GO:0016971	Flavin-Linked Sulfhydryl Oxidase Activity	1	0.5	1.35467	0.476366	1
GO:0017024	Myosin I Binding	1	1	2.70934	0.423282	0.466504
GO:0017061	S-Methyl-5-Thioadenosine Phosphorylase Activity	1	1	2.70934	0.423282	0.466504
GO:0017108	5'-Flap Endonuclease Activity	1	0.2	0.541868	0.394456	1
GO:0017110	Nucleoside-Diphosphatase Activity	1	0.25	0.677335	0.423282	1
GO:0018271	Biotin-Protein Ligase Activity	1	1	2.70934	0.423282	0.466504
GO:0018484	4-Hydroxybenzaldehyde Dehydrogenase Activity	1	1	2.70934	0.423282	0.466504
GO:0018738	S-Formylglutathione Hydrolase Activity	1	1	2.70934	0.423282	0.466504
GO:0019103	Pyrimidine Nucleotide Binding	1	1	2.70934	0.423282	0.466504
GO:0019104	DNA N-Glycosylase Activity	1	0.166667	0.451557	0.304327	0.682686
GO:0019135	Deoxyhypusine Monooxygenase Activity	1	1	2.70934	0.423282	0.466504
GO:0019150	D-Ribulokinase Activity	1	1	2.70934	0.423282	0.466504
GO:0019158	Mannokinase Activity	1	0.333333	0.903114	0.460072	1
GO:0019170	Methylglyoxal Reductase (NADH-Dependent) Activity	1	1	2.70934	0.423282	0.466504
GO:0019211	Phosphatase Activator Activity	1	0.142857	0.387049	0.240956	0.690973
GO:0019213	Deacetylase Activity	1	0.125	0.338668	0.177189	0.45986
GO:0019776	Atg8 Ligase Activity	1	0.5	1.35467	0.476366	1
GO:0019778	Atg12 Activating Enzyme Activity	1	1	2.70934	0.423282	0.466504
GO:0019779	Atg8 Activating Enzyme Activity	1	1	2.70934	0.423282	0.466504
GO:0019786	Atg8-Specific Protease Activity	1	1	2.70934	0.423282	0.466504
GO:0019798	Procollagen-Proline Dioxygenase Activity	1	1	2.70934	0.423282	0.466504
GO:0019912	Cyclin-Dependent Protein Kinase Activating Kinase Activity	1	0.333333	0.903114	0.460072	1
GO:0022803	Passive Transmembrane Transporter Activity	1	0.0714286	0.193524	0.0192443	0.0858223
GO:0022832	Voltage-Gated Channel Activity	1	0.166667	0.451557	0.304327	0.682686
GO:0022836	Gated Channel Activity	1	0.111111	0.301038	0.127623	0.305803
GO:0022838	Substrate-Specific Channel Activity	1	0.0769231	0.208411	0.0286751	0.131725
GO:0022839	Ion Gated Channel Activity	1	0.125	0.338668	0.177189	0.45986
GO:0030060	L-Malate Dehydrogenase Activity	1	1	2.70934	0.423282	0.466504
GO:0030159	Receptor Signaling Complex Scaffold Activity	1	1	2.70934	0.423282	0.466504
GO:0030247	Polysaccharide Binding	1	0.5	1.35467	0.476366	1
GO:0030266	Quinate 3-Dehydrogenase (NAD+) Activity	1	1	2.70934	0.423282	0.466504
GO:0030267	Glyoxylate Reductase (NADP) Activity	1	0.5	1.35467	0.476366	1
GO:0030272	5-Formyltetrahydrofolate Cyclo-Ligase Activity	1	1	2.70934	0.423282	0.466504
GO:0030337	DNA Polymerase Processivity Factor Activity	1	1	2.70934	0.423282	0.466504
GO:0030366	Molybdopterin Synthase Activity	1	1	2.70934	0.423282	0.466504
GO:0030378	Serine Racemase Activity	1	1	2.70934	0.423282	0.466504
GO:0030414	Peptidase Inhibitor Activity	1	0.25	0.677335	0.423282	1
GO:0030551	Cyclic Nucleotide Binding	1	1	2.70934	0.423282	0.466504
GO:0030552	CAMP Binding	1	1	2.70934	0.423282	0.466504
GO:0030580	Quinone Cofactor Methyltransferase Activity	1	1	2.70934	0.423282	0.466504
GO:0030619	U1 SnRNA Binding	1	0.5	1.35467	0.476366	1
GO:0030623	U5 SnRNA Binding	1	0.5	1.35467	0.476366	1
GO:0030627	Pre-MRNA 5'-Splice Site Binding	1	0.5	1.35467	0.476366	1
GO:0030628	Pre-MRNA 3'-Splice Site Binding	1	0.5	1.35467	0.476366	1
GO:0030899	Calcium-Dependent ATPase Activity	1	1	2.70934	0.423282	0.466504
GO:0030942	Endoplasmic Reticulum Signal Peptide Binding	1	1	2.70934	0.423282	0.466504
GO:0030983	Mismatched DNA Binding	1	0.1	0.270934	0.0911883	0.308204
GO:0030984	Kininogen Binding	1	1	2.70934	0.423282	0.466504
GO:0030985	High Molecular Weight Kininogen Binding	1	1	2.70934	0.423282	0.466504
GO:0031071	Cysteine Desulfurase Activity	1	1	2.70934	0.423282	0.466504
GO:0031132	Serine 3-Dehydrogenase Activity	1	1	2.70934	0.423282	0.466504
GO:0031210	Phosphatidylcholine Binding	1	1	2.70934	0.423282	0.466504
GO:0031370	Eukaryotic Initiation Factor 4G Binding	1	1	2.70934	0.423282	0.466504
GO:0031489	Myosin V Binding	1	1	2.70934	0.423282	0.466504
GO:0031493	Nucleosomal Histone Binding	1	0.333333	0.903114	0.460072	1
GO:0031545	Peptidyl-Proline 4-Dioxygenase Activity	1	1	2.70934	0.423282	0.466504
GO:0031628	Opioid Receptor Binding	1	1	2.70934	0.423282	0.466504
GO:0031683	G-Protein Beta/Gamma-Subunit Complex Binding	1	0.25	0.677335	0.423282	1
GO:0031690	Adrenergic Receptor Binding	1	1	2.70934	0.423282	0.466504
GO:0031698	Beta-2 Adrenergic Receptor Binding	1	1	2.70934	0.423282	0.466504
GO:0031748	D1 Dopamine Receptor Binding	1	1	2.70934	0.423282	0.466504
GO:0031852	Mu-Type Opioid Receptor Binding	1	1	2.70934	0.423282	0.466504
GO:0032036	Myosin Heavy Chain Binding	1	1	2.70934	0.423282	0.466504
GO:0032038	Myosin II Heavy Chain Binding	1	1	2.70934	0.423282	0.466504
GO:0032050	Clathrin Heavy Chain Binding	1	1	2.70934	0.423282	0.466504
GO:0032115	Sorbose Reductase Activity	1	1	2.70934	0.423282	0.466504
GO:0032135	DNA Insertion Or Deletion Binding	1	0.166667	0.451557	0.304327	0.682686
GO:0032183	SUMO Binding	1	0.5	1.35467	0.476366	1
GO:0032296	Double-Stranded RNA-Specific Ribonuclease Activity	1	0.2	0.541868	0.394456	1
GO:0032440	2-Alkenal Reductase [NAD(P)] Activity	1	1	2.70934	0.423282	0.466504
GO:0032452	Histone Demethylase Activity	1	0.25	0.677335	0.423282	1
GO:0032453	Histone Demethylase Activity (H3-K4 Specific)	1	1	2.70934	0.423282	0.466504
GO:0032551	Pyrimidine Ribonucleoside Binding	1	1	2.70934	0.423282	0.466504
GO:0032557	Pyrimidine Ribonucleotide Binding	1	1	2.70934	0.423282	0.466504
GO:0033149	FFAT Motif Binding	1	1	2.70934	0.423282	0.466504
GO:0033200	Inositol Heptakisphosphate 5-Kinase Activity	1	1	2.70934	0.423282	0.466504
GO:0033558	Protein Deacetylase Activity	1	0.142857	0.387049	0.240956	0.690973
GO:0033744	L-Methionine:Thioredoxin-Disulfide S-Oxidoreductase Activity	1	1	2.70934	0.423282	0.466504
GO:0033833	Hydroxymethylfurfural Reductase (NADH) Activity	1	1	2.70934	0.423282	0.466504
GO:0033919	Glucan 1,3-Alpha-Glucosidase Activity	1	1	2.70934	0.423282	0.466504
GO:0033984	Indole-3-Glycerol-Phosphate Lyase Activity	1	1	2.70934	0.423282	0.466504
GO:0034057	RNA Strand-Exchange Activity	1	1	2.70934	0.423282	0.466504
GO:0034061	DNA Polymerase Activity	1	0.0714286	0.193524	0.0192443	0.0858223
GO:0034212	Peptide N-Acetyltransferase Activity	1	0.0714286	0.193524	0.0192443	0.0858223
GO:0034431	Bis(5'-Adenosyl)-Hexaphosphatase Activity	1	1	2.70934	0.423282	0.466504
GO:0034432	Bis(5'-Adenosyl)-Pentaphosphatase Activity	1	1	2.70934	0.423282	0.466504
GO:0034450	Ubiquitin-Ubiquitin Ligase Activity	1	0.25	0.677335	0.423282	1
GO:0034511	U3 SnoRNA Binding	1	0.166667	0.451557	0.304327	0.682686
GO:0034513	Box H/ACA SnoRNA Binding	1	0.25	0.677335	0.423282	1
GO:0034594	Phosphatidylinositol Trisphosphate Phosphatase Activity	1	0.333333	0.903114	0.460072	1
GO:0034618	Arginine Binding	1	0.333333	0.903114	0.460072	1
GO:0034647	Histone Demethylase Activity (H3-Trimethyl-K4 Specific)	1	1	2.70934	0.423282	0.466504
GO:0034649	Histone Demethylase Activity (H3-Monomethyl-K4 Specific)	1	1	2.70934	0.423282	0.466504
GO:0035242	Protein-Arginine Omega-N Asymmetric Methyltransferase Activity	1	0.5	1.35467	0.476366	1
GO:0035243	Protein-Arginine Omega-N Symmetric Methyltransferase Activity	1	1	2.70934	0.423282	0.466504
GO:0035254	Glutamate Receptor Binding	1	1	2.70934	0.423282	0.466504
GO:0035255	Ionotropic Glutamate Receptor Binding	1	1	2.70934	0.423282	0.466504
GO:0035312	5'-3' Exodeoxyribonuclease Activity	1	0.142857	0.387049	0.240956	0.690973
GO:0035514	DNA Demethylase Activity	1	1	2.70934	0.423282	0.466504
GO:0035516	Oxidative DNA Demethylase Activity	1	1	2.70934	0.423282	0.466504
GO:0035800	Deubiquitinase Activator Activity	1	1	2.70934	0.423282	0.466504
GO:0035925	MRNA 3'-UTR AU-Rich Region Binding	1	1	2.70934	0.423282	0.466504
GO:0036009	Protein-Glutamine N-Methyltransferase Activity	1	0.333333	0.903114	0.460072	1
GO:0036033	Mediator Complex Binding	1	0.5	1.35467	0.476366	1
GO:0036042	Long-Chain Fatty Acyl-CoA Binding	1	1	2.70934	0.423282	0.466504
GO:0036137	Kynurenine Aminotransferase Activity	1	0.5	1.35467	0.476366	1
GO:0036217	DGTP Diphosphatase Activity	1	1	2.70934	0.423282	0.466504
GO:0036218	DTTP Diphosphatase Activity	1	1	2.70934	0.423282	0.466504
GO:0036219	GTP Diphosphatase Activity	1	1	2.70934	0.423282	0.466504
GO:0036220	ITP Diphosphatase Activity	1	1	2.70934	0.423282	0.466504
GO:0036221	UTP Diphosphatase Activity	1	1	2.70934	0.423282	0.466504
GO:0036222	XTP Diphosphatase Activity	1	1	2.70934	0.423282	0.466504
GO:0036361	Racemase Activity, Acting On Amino Acids And Derivatives	1	1	2.70934	0.423282	0.466504
GO:0036435	K48-Linked Polyubiquitin Modification-Dependent Protein Binding	1	1	2.70934	0.423282	0.466504
GO:0036456	L-Methionine-(S)-S-Oxide Reductase Activity	1	1	2.70934	0.423282	0.466504
GO:0038023	Signaling Receptor Activity	1	0.142857	0.387049	0.240956	0.690973
GO:0038024	Cargo Receptor Activity	1	0.5	1.35467	0.476366	1
GO:0042085	5-Methyltetrahydropteroyltri-L-Glutamate-Dependent Methyltransferase Activity	1	1	2.70934	0.423282	0.466504
GO:0042132	Fructose 1,6-Bisphosphate 1-Phosphatase Activity	1	1	2.70934	0.423282	0.466504
GO:0042562	Hormone Binding	1	0.166667	0.451557	0.304327	0.682686
GO:0042602	Riboflavin Reductase (NADPH) Activity	1	0.5	1.35467	0.476366	1
GO:0042624	ATPase Activity, Uncoupled	1	1	2.70934	0.423282	0.466504
GO:0043008	ATP-Dependent Protein Binding	1	1	2.70934	0.423282	0.466504
GO:0043014	Alpha-Tubulin Binding	1	0.5	1.35467	0.476366	1
GO:0043023	Ribosomal Large Subunit Binding	1	0.2	0.541868	0.394456	1
GO:0043115	Precorrin-2 Dehydrogenase Activity	1	1	2.70934	0.423282	0.466504
GO:0043142	Single-Stranded DNA-Dependent ATPase Activity	1	0.125	0.338668	0.177189	0.45986
GO:0043236	Laminin Binding	1	1	2.70934	0.423282	0.466504
GO:0043334	2-Hexaprenyl-6-Methoxy-1,4-Benzoquinone Methyltransferase Activity	1	1	2.70934	0.423282	0.466504
GO:0043424	Protein Histidine Kinase Binding	1	1	2.70934	0.423282	0.466504
GO:0043425	BHLH Transcription Factor Binding	1	0.5	1.35467	0.476366	1
GO:0043530	Adenosine 5'-Monophosphoramidase Activity	1	1	2.70934	0.423282	0.466504
GO:0043546	Molybdopterin Cofactor Binding	1	1	2.70934	0.423282	0.466504
GO:0043621	Protein Self-Association	1	1	2.70934	0.423282	0.466504
GO:0043783	Oxidoreductase Activity, Oxidizing Metal Ions With Flavin As Acceptor	1	1	2.70934	0.423282	0.466504
GO:0043865	Methionine Transmembrane Transporter Activity	1	0.5	1.35467	0.476366	1
GO:0043891	Glyceraldehyde-3-Phosphate Dehydrogenase (NAD(P)+) (Phosphorylating) Activity	1	1	2.70934	0.423282	0.466504
GO:0044374	Sequence-Specific DNA Binding, Bending	1	0.25	0.677335	0.423282	1
GO:0044377	RNA Polymerase II Proximal Promoter Sequence-Specific DNA Binding, Bending	1	0.333333	0.903114	0.460072	1
GO:0044547	DNA Topoisomerase Binding	1	1	2.70934	0.423282	0.466504
GO:0044715	8-Oxo-DGDP Phosphatase Activity	1	0.5	1.35467	0.476366	1
GO:0044876	Hercynylselenocysteine Synthase	1	1	2.70934	0.423282	0.466504
GO:0045027	DNA End Binding	1	0.25	0.677335	0.423282	1
GO:0045131	Pre-MRNA Branch Point Binding	1	0.5	1.35467	0.476366	1
GO:0045145	Single-Stranded DNA 5'-3' Exodeoxyribonuclease Activity	1	0.333333	0.903114	0.460072	1
GO:0045153	Electron Transporter, Transferring Electrons Within CoQH2-Cytochrome C Reductase Complex Activity	1	1	2.70934	0.423282	0.466504
GO:0045159	Myosin II Binding	1	1	2.70934	0.423282	0.466504
GO:0045181	Glutamate Synthase Activity, NAD(P)H As Acceptor	1	1	2.70934	0.423282	0.466504
GO:0046029	Mannitol Dehydrogenase Activity	1	1	2.70934	0.423282	0.466504
GO:0046030	Inositol Trisphosphate Phosphatase Activity	1	0.5	1.35467	0.476366	1
GO:0046404	ATP-Dependent Polydeoxyribonucleotide 5'-Hydroxyl-Kinase Activity	1	0.333333	0.903114	0.460072	1
GO:0046421	Methylisocitrate Lyase Activity	1	1	2.70934	0.423282	0.466504
GO:0046523	S-Methyl-5-Thioribose-1-Phosphate Isomerase Activity	1	1	2.70934	0.423282	0.466504
GO:0046526	D-Xylulose Reductase Activity	1	0.5	1.35467	0.476366	1
GO:0046557	Glucan Endo-1,6-Beta-Glucosidase Activity	1	0.333333	0.903114	0.460072	1
GO:0046624	Sphingolipid Transporter Activity	1	1	2.70934	0.423282	0.466504
GO:0046899	Nucleoside Triphosphate Adenylate Kinase Activity	1	1	2.70934	0.423282	0.466504
GO:0047018	Indole-3-Acetaldehyde Reductase (NADH) Activity	1	1	2.70934	0.423282	0.466504
GO:0047019	Indole-3-Acetaldehyde Reductase (NADPH) Activity	1	1	2.70934	0.423282	0.466504
GO:0047046	Homoisocitrate Dehydrogenase Activity	1	1	2.70934	0.423282	0.466504
GO:0047372	Acylglycerol Lipase Activity	1	0.333333	0.903114	0.460072	1
GO:0047433	Branched-Chain-2-Oxoacid Decarboxylase Activity	1	1	2.70934	0.423282	0.466504
GO:0047443	4-Hydroxy-4-Methyl-2-Oxoglutarate Aldolase Activity	1	0.333333	0.903114	0.460072	1
GO:0047453	ATP-Dependent NAD(P)H-Hydrate Dehydratase Activity	1	1	2.70934	0.423282	0.466504
GO:0047536	2-Aminoadipate Transaminase Activity	1	0.25	0.677335	0.423282	1
GO:0047545	2-Hydroxyglutarate Dehydrogenase Activity	1	1	2.70934	0.423282	0.466504
GO:0047547	2-Methylcitrate Dehydratase Activity	1	1	2.70934	0.423282	0.466504
GO:0047617	Acyl-CoA Hydrolase Activity	1	0.25	0.677335	0.423282	1
GO:0047621	Acylpyruvate Hydrolase Activity	1	1	2.70934	0.423282	0.466504
GO:0047631	ADP-Ribose Diphosphatase Activity	1	1	2.70934	0.423282	0.466504
GO:0047635	Alanine-Oxo-Acid Transaminase Activity	1	1	2.70934	0.423282	0.466504
GO:0047661	Amino-Acid Racemase Activity	1	1	2.70934	0.423282	0.466504
GO:0047724	Inosine Nucleosidase Activity	1	1	2.70934	0.423282	0.466504
GO:0047770	Carboxylate Reductase Activity	1	1	2.70934	0.423282	0.466504
GO:0047820	D-Glutamate Cyclase Activity	1	1	2.70934	0.423282	0.466504
GO:0047837	D-Xylose 1-Dehydrogenase (NADP+) Activity	1	0.5	1.35467	0.476366	1
GO:0047840	DCTP Diphosphatase Activity	1	1	2.70934	0.423282	0.466504
GO:0047874	Dolichyldiphosphatase Activity	1	0.5	1.35467	0.476366	1
GO:0047911	Galacturan 1,4-Alpha-Galacturonidase Activity	1	0.25	0.677335	0.423282	1
GO:0047938	Glucose-6-Phosphate 1-Epimerase Activity	1	1	2.70934	0.423282	0.466504
GO:0047964	Glyoxylate Reductase Activity	1	0.5	1.35467	0.476366	1
GO:0048039	Ubiquinone Binding	1	0.333333	0.903114	0.460072	1
GO:0048256	Flap Endonuclease Activity	1	0.166667	0.451557	0.304327	0.682686
GO:0048306	Calcium-Dependent Protein Binding	1	1	2.70934	0.423282	0.466504
GO:0048365	Rac GTPase Binding	1	0.5	1.35467	0.476366	1
GO:0048487	Beta-Tubulin Binding	1	1	2.70934	0.423282	0.466504
GO:0050031	L-Pipecolate Oxidase Activity	1	0.5	1.35467	0.476366	1
GO:0050085	Mannitol 2-Dehydrogenase (NADP+) Activity	1	1	2.70934	0.423282	0.466504
GO:0050086	Mannitol 2-Dehydrogenase Activity	1	1	2.70934	0.423282	0.466504
GO:0050152	Omega-Amidase Activity	1	0.5	1.35467	0.476366	1
GO:0050225	Pseudouridine Kinase Activity	1	1	2.70934	0.423282	0.466504
GO:0050262	Ribosylnicotinamide Kinase Activity	1	1	2.70934	0.423282	0.466504
GO:0050311	Sulfite Reductase (Ferredoxin) Activity	1	1	2.70934	0.423282	0.466504
GO:0050440	2-Methylcitrate Synthase Activity	1	1	2.70934	0.423282	0.466504
GO:0050483	IMP 5'-Nucleotidase Activity	1	1	2.70934	0.423282	0.466504
GO:0050567	Glutaminyl-TRNA Synthase (Glutamine-Hydrolyzing) Activity	1	0.5	1.35467	0.476366	1
GO:0050780	Dopamine Receptor Binding	1	1	2.70934	0.423282	0.466504
GO:0050840	Extracellular Matrix Binding	1	1	2.70934	0.423282	0.466504
GO:0050997	Quaternary Ammonium Group Binding	1	1	2.70934	0.423282	0.466504
GO:0051019	Mitogen-Activated Protein Kinase Binding	1	0.166667	0.451557	0.304327	0.682686
GO:0051184	Cofactor Transmembrane Transporter Activity	1	0.0769231	0.208411	0.0286751	0.131725
GO:0051268	Alpha-Keto Amide Reductase Activity	1	1	2.70934	0.423282	0.466504
GO:0051269	Alpha-Keto Ester Reductase Activity	1	1	2.70934	0.423282	0.466504
GO:0051427	Hormone Receptor Binding	1	0.5	1.35467	0.476366	1
GO:0051428	Peptide Hormone Receptor Binding	1	1	2.70934	0.423282	0.466504
GO:0051429	Corticotropin-Releasing Hormone Receptor Binding	1	1	2.70934	0.423282	0.466504
GO:0051430	Corticotropin-Releasing Hormone Receptor 1 Binding	1	1	2.70934	0.423282	0.466504
GO:0051699	Proline Oxidase Activity	1	0.5	1.35467	0.476366	1
GO:0051731	Polynucleotide 5'-Hydroxyl-Kinase Activity	1	0.2	0.541868	0.394456	1
GO:0051733	Polydeoxyribonucleotide Kinase Activity	1	0.333333	0.903114	0.460072	1
GO:0051734	ATP-Dependent Polynucleotide Kinase Activity	1	0.333333	0.903114	0.460072	1
GO:0051748	UTP-Monosaccharide-1-Phosphate Uridylyltransferase Activity	1	1	2.70934	0.423282	0.466504
GO:0051880	G-Quadruplex DNA Binding	1	0.25	0.677335	0.423282	1
GO:0051903	S-(Hydroxymethyl)Glutathione Dehydrogenase Activity	1	1	2.70934	0.423282	0.466504
GO:0051908	Double-Stranded DNA 5'-3' Exodeoxyribonuclease Activity	1	0.333333	0.903114	0.460072	1
GO:0051990	(R)-2-Hydroxyglutarate Dehydrogenase Activity	1	1	2.70934	0.423282	0.466504
GO:0051998	Protein Carboxyl O-Methyltransferase Activity	1	0.333333	0.903114	0.460072	1
GO:0052654	L-Leucine Transaminase Activity	1	1	2.70934	0.423282	0.466504
GO:0052655	L-Valine Transaminase Activity	1	1	2.70934	0.423282	0.466504
GO:0052656	L-Isoleucine Transaminase Activity	1	1	2.70934	0.423282	0.466504
GO:0052706	Histidine N-Methyltransferase Activity	1	1	2.70934	0.423282	0.466504
GO:0052716	Hydroquinone:Oxygen Oxidoreductase Activity	1	1	2.70934	0.423282	0.466504
GO:0052829	Inositol-1,3,4-Trisphosphate 1-Phosphatase Activity	1	1	2.70934	0.423282	0.466504
GO:0052834	Inositol Monophosphate Phosphatase Activity	1	0.5	1.35467	0.476366	1
GO:0052858	Peptidyl-Lysine Acetyltransferase Activity	1	1	2.70934	0.423282	0.466504
GO:0052866	Phosphatidylinositol Phosphate Phosphatase Activity	1	0.125	0.338668	0.177189	0.45986
GO:0052873	FMN Reductase (NADPH) Activity	1	1	2.70934	0.423282	0.466504
GO:0052906	TRNA (Guanine(37)-N(1))-Methyltransferase Activity	1	1	2.70934	0.423282	0.466504
GO:0061483	Sulfinylpropanyl Adenylate Synthase	1	1	2.70934	0.423282	0.466504
GO:0061542	3-Demethylubiquinone-N 3-O-Methyltransferase Activity	1	1	2.70934	0.423282	0.466504
GO:0061543	3-Demethylubiquinone-6 3-O-Methyltransferase Activity	1	1	2.70934	0.423282	0.466504
GO:0061629	RNA Polymerase II Sequence-Specific DNA-Binding Transcription Factor Binding	1	0.5	1.35467	0.476366	1
GO:0061686	Hercynylcysteine Sulfoxide Synthase	1	1	2.70934	0.423282	0.466504
GO:0061759	Alpha-Ketoglutarate Reductase Activity	1	1	2.70934	0.423282	0.466504
GO:0061770	Translation Elongation Factor Binding	1	1	2.70934	0.423282	0.466504
GO:0061863	Microtubule Plus End Polymerase	1	1	2.70934	0.423282	0.466504
GO:0070064	Proline-Rich Region Binding	1	1	2.70934	0.423282	0.466504
GO:0070095	Fructose-6-Phosphate Binding	1	1	2.70934	0.423282	0.466504
GO:0070191	Methionine-R-Sulfoxide Reductase Activity	1	1	2.70934	0.423282	0.466504
GO:0070284	4-Amino-5-Hydroxymethyl-2-Methylpyrimidine Phosphate Synthase Activity	1	1	2.70934	0.423282	0.466504
GO:0070336	Flap-Structured DNA Binding	1	0.2	0.541868	0.394456	1
GO:0070403	NAD+ Binding	1	0.25	0.677335	0.423282	1
GO:0070405	Ammonium Ion Binding	1	1	2.70934	0.423282	0.466504
GO:0070548	L-Glutamine Aminotransferase Activity	1	1	2.70934	0.423282	0.466504
GO:0070573	Metallodipeptidase Activity	1	1	2.70934	0.423282	0.466504
GO:0070626	(S)-2-(5-Amino-1-(5-Phospho-D-Ribosyl)Imidazole-4-Carboxamido)Succinate AMP-Lyase (Fumarate-Forming) Activity	1	1	2.70934	0.423282	0.466504
GO:0070635	Nicotinamide Riboside Hydrolase Activity	1	0.333333	0.903114	0.460072	1
GO:0070990	SnRNP Binding	1	0.5	1.35467	0.476366	1
GO:0071734	Biotin-[Pyruvate-Carboxylase] Ligase Activity	1	1	2.70934	0.423282	0.466504
GO:0071855	Neuropeptide Receptor Binding	1	1	2.70934	0.423282	0.466504
GO:0071933	Arp2/3 Complex Binding	1	1	2.70934	0.423282	0.466504
GO:0072341	Modified Amino Acid Binding	1	0.166667	0.451557	0.304327	0.682686
GO:0072349	Modified Amino Acid Transmembrane Transporter Activity	1	0.2	0.541868	0.394456	1
GO:0072542	Protein Phosphatase Activator Activity	1	0.142857	0.387049	0.240956	0.690973
GO:0072586	DNA Topoisomerase (ATP-Hydrolyzing) Regulator Activity	1	1	2.70934	0.423282	0.466504
GO:0072587	DNA Topoisomerase (ATP-Hydrolyzing) Activator Activity	1	1	2.70934	0.423282	0.466504
GO:0090369	Ornithine Carbamoyltransferase Inhibitor Activity	1	1	2.70934	0.423282	0.466504
GO:0090432	Myristoyl-CoA Ligase Activity	1	1	2.70934	0.423282	0.466504
GO:0090433	Palmitoyl-CoA Ligase Activity	1	1	2.70934	0.423282	0.466504
GO:0090434	Oleoyl-CoA Ligase Activity	1	1	2.70934	0.423282	0.466504
GO:0090600	Alpha-1,3-Glucosidase Activity	1	1	2.70934	0.423282	0.466504
GO:0097602	Cullin Family Protein Binding	1	0.333333	0.903114	0.460072	1
GO:0098744	1-Phosphatidylinositol 4-Kinase Activator Activity	1	1	2.70934	0.423282	0.466504
GO:0098748	Endocytic Adaptor Activity	1	0.5	1.35467	0.476366	1
GO:0099130	Estrogen Binding	1	0.2	0.541868	0.394456	1
GO:0099609	Microtubule Lateral Binding	1	1	2.70934	0.423282	0.466504
GO:0099615	(D)-2-Hydroxyglutarate-Pyruvate Transhydrogenase Activity	1	1	2.70934	0.423282	0.466504
GO:0140102	Catalytic Activity, Acting On A RRNA	1	0.0714286	0.193524	0.0192443	0.0858223
GO:1901474	Azole Transmembrane Transporter Activity	1	0.0714286	0.193524	0.0192443	0.0858223
GO:1901505	Carbohydrate Derivative Transmembrane Transporter Activity	1	0.0714286	0.193524	0.0192443	0.0858223
GO:1901567	Fatty Acid Derivative Binding	1	0.5	1.35467	0.476366	1
GO:1901618	Organic Hydroxy Compound Transmembrane Transporter Activity	1	0.1	0.270934	0.0911883	0.308204
GO:1901681	Sulfur Compound Binding	1	0.25	0.677335	0.423282	1
GO:1901682	Sulfur Compound Transmembrane Transporter Activity	1	0.0666667	0.180623	0.0127947	0.086953
GO:1902444	Riboflavin Binding	1	1	2.70934	0.423282	0.466504
GO:1903875	Corticosterone Binding	1	0.2	0.541868	0.394456	1
GO:1903924	Estradiol Binding	1	0.2	0.541868	0.394456	1
GO:1904162	5'-3' Exodeoxyribonuclease Activity Involved In UV-Damage Excision Repair	1	1	2.70934	0.423282	0.466504
GO:1990119	ATP-Dependent RNA Helicase Inhibitor Activity	1	1	2.70934	0.423282	0.466504
GO:1990189	Peptide-Serine-N-Acetyltransferase Activity	1	0.5	1.35467	0.476366	1
GO:1990190	Peptide-Glutamate-N-Acetyltransferase Activity	1	1	2.70934	0.423282	0.466504
GO:1990239	Steroid Hormone Binding	1	0.2	0.541868	0.394456	1
GO:1990259	Histone-Glutamine Methyltransferase Activity	1	1	2.70934	0.423282	0.466504
GO:1990380	Lys48-Specific Deubiquitinase Activity	1	0.5	1.35467	0.476366	1
GO:1990446	U1 SnRNP Binding	1	0.5	1.35467	0.476366	1
GO:1990610	Acetolactate Synthase Regulator Activity	1	1	2.70934	0.423282	0.466504
GO:1990644	Microtubule Site Clamp	1	1	2.70934	0.423282	0.466504
GO:1990738	Pseudouridine 5'-Phosphatase Activity	1	1	2.70934	0.423282	0.466504
GO:1990825	Sequence-Specific MRNA Binding	1	1	2.70934	0.423282	0.466504
GO:1990939	ATP-Dependent Microtubule Motor Activity	1	0.166667	0.451557	0.304327	0.682686
GO:0000006	High-Affinity Zinc Transmembrane Transporter Activity	0	0	0	0	0.579778
GO:0000007	Low-Affinity Zinc Ion Transmembrane Transporter Activity	0	0	0	0	1
GO:0000009	Alpha-1,6-Mannosyltransferase Activity	0	0	0	0	0.333112
GO:0000010	Trans-Hexaprenyltranstransferase Activity	0	0	0	0	1
GO:0000026	Alpha-1,2-Mannosyltransferase Activity	0	0	0	0	0.118425
GO:0000033	Alpha-1,3-Mannosyltransferase Activity	0	0	0	0	0.579778
GO:0000034	Adenine Deaminase Activity	0	0	0	0	1
GO:0000035	Acyl Binding	0	0	0	0	1
GO:0000036	Acyl Carrier Activity	0	0	0	0	1
GO:0000064	L-Ornithine Transmembrane Transporter Activity	0	0	0	0	1
GO:0000095	S-Adenosyl-L-Methionine Transmembrane Transporter Activity	0	0	0	0	1
GO:0000102	L-Methionine Secondary Active Transmembrane Transporter Activity	0	0	0	0	1
GO:0000150	Recombinase Activity	0	0	0	0	0.200715
GO:0000170	Sphingosine Hydroxylase Activity	0	0	0	0	1
GO:0000171	Ribonuclease MRP Activity	0	0	0	0	1
GO:0000179	RRNA (Adenine-N6,N6-)-Dimethyltransferase Activity	0	0	0	0	1
GO:0000213	TRNA-Intron Endonuclease Activity	0	0	0	0	1
GO:0000224	Peptide-N4-(N-Acetyl-Beta-Glucosaminyl)Asparagine Amidase Activity	0	0	0	0	1
GO:0000225	N-Acetylglucosaminylphosphatidylinositol Deacetylase Activity	0	0	0	0	1
GO:0000234	Phosphoethanolamine N-Methyltransferase Activity	0	0	0	0	1
GO:0000247	C-8 Sterol Isomerase Activity	0	0	0	0	1
GO:0000249	C-22 Sterol Desaturase Activity	0	0	0	0	1
GO:0000252	C-3 Sterol Dehydrogenase (C-4 Sterol Decarboxylase) Activity	0	0	0	0	1
GO:0000253	3-Keto Sterol Reductase Activity	0	0	0	0	1
GO:0000254	C-4 Methylsterol Oxidase Activity	0	0	0	0	1
GO:0000257	Nitrilase Activity	0	0	0	0	1
GO:0000285	1-Phosphatidylinositol-3-Phosphate 5-Kinase Activity	0	0	0	0	1
GO:0000293	Ferric-Chelate Reductase Activity	0	0	0	0	1
GO:0000297	Spermine Transmembrane Transporter Activity	0	0	0	0	0.200715
GO:0000319	Sulfite Transmembrane Transporter Activity	0	0	0	0	1
GO:0000340	RNA 7-Methylguanosine Cap Binding	0	0	0	0	0.568509
GO:0000384	First Spliceosomal Transesterification Activity	0	0	0	0	0.568509
GO:0000386	Second Spliceosomal Transesterification Activity	0	0	0	0	1
GO:0000402	Crossed Form Four-Way Junction DNA Binding	0	0	0	0	1
GO:0000403	Y-Form DNA Binding	0	0	0	0	0.124953
GO:0000405	Bubble DNA Binding	0	0	0	0	1
GO:0000406	Double-Strand/Single-Strand DNA Junction Binding	0	0	0	0	0.579778
GO:0000700	Mismatch Base Pair DNA N-Glycosylase Activity	0	0	0	0	1
GO:0000703	Oxidized Pyrimidine Nucleobase Lesion DNA N-Glycosylase Activity	0	0	0	0	1
GO:0000721	(R,R)-Butanediol Dehydrogenase Activity	0	0	0	0	1
GO:0000772	Mating Pheromone Activity	0	0	0	0	1
GO:0000773	Phosphatidyl-N-Methylethanolamine N-Methyltransferase Activity	0	0	0	0	1
GO:0000823	Inositol-1,4,5-Trisphosphate 6-Kinase Activity	0	0	0	0	1
GO:0000824	Inositol Tetrakisphosphate 3-Kinase Activity	0	0	0	0	1
GO:0000825	Inositol Tetrakisphosphate 6-Kinase Activity	0	0	0	0	1
GO:0000830	Inositol Hexakisphosphate 4-Kinase Activity	0	0	0	0	1
GO:0000831	Inositol Hexakisphosphate 6-Kinase Activity	0	0	0	0	1
GO:0000979	RNA Polymerase II Core Promoter Sequence-Specific DNA Binding	0	0	0	0	0.579778
GO:0000992	Polymerase III Regulatory Region Sequence-Specific DNA Binding	0	0	0	0	0.568509
GO:0000994	RNA Polymerase III Core Binding	0	0	0	0	1
GO:0000995	RNA Polymerase III General Transcription Initiation Factor Activity	0	0	0	0	1
GO:0001002	RNA Polymerase III Type 1 Promoter Sequence-Specific DNA Binding	0	0	0	0	1
GO:0001003	RNA Polymerase III Type 2 Promoter Sequence-Specific DNA Binding	0	0	0	0	1
GO:0001006	RNA Polymerase III Type 3 Promoter Sequence-Specific DNA Binding	0	0	0	0	1
GO:0001016	RNA Polymerase III Regulatory Region DNA Binding	0	0	0	0	0.568509
GO:0001018	Mitochondrial Promoter Sequence-Specific DNA Binding	0	0	0	0	1
GO:0001025	RNA Polymerase III Transcription Factor Binding	0	0	0	0	1
GO:0001030	RNA Polymerase III Type 1 Promoter DNA Binding	0	0	0	0	1
GO:0001031	RNA Polymerase III Type 2 Promoter DNA Binding	0	0	0	0	1
GO:0001032	RNA Polymerase III Type 3 Promoter DNA Binding	0	0	0	0	1
GO:0001046	Core Promoter Sequence-Specific DNA Binding	0	0	0	0	0.333112
GO:0001073	Transcription Antitermination Factor Activity, DNA Binding	0	0	0	0	1
GO:0001075	Transcription Factor Activity, RNA Polymerase II Core Promoter Sequence-Specific Binding Involved In Preinitiation Complex Assembly	0	0	0	0	1
GO:0001093	TFIIB-Class Transcription Factor Binding	0	0	0	0	1
GO:0001128	RNA Polymerase II Transcription Coactivator Activity Involved In Preinitiation Complex Assembly	0	0	0	0	0.568509
GO:0001156	TFIIIC-Class Transcription Factor Complex Binding	0	0	0	0	1
GO:0001167	Obsolete RNA Polymerase I Transcription Factor Activity, Sequence-Specific DNA Binding	0	0	0	0	1
GO:0001169	Obsolete Transcription Factor Activity, RNA Polymerase I CORE Element Sequence-Specific Binding	0	0	0	0	1
GO:0001186	RNA Polymerase I Transcription Regulator Recruiting Activity	0	0	0	0	1
GO:0001406	Glycerophosphodiester Transmembrane Transporter Activity	0	0	0	0	0.568509
GO:0001653	Peptide Receptor Activity	0	0	0	0	1
GO:0001758	Retinal Dehydrogenase Activity	0	0	0	0	1
GO:0002020	Protease Binding	0	0	0	0	1
GO:0002039	P53 Binding	0	0	0	0	1
GO:0002083	4-Hydroxybenzoate Decaprenyltransferase Activity	0	0	0	0	1
GO:0002094	Polyprenyltransferase Activity	0	0	0	0	0.568509
GO:0003689	DNA Clamp Loader Activity	0	0	0	0	1
GO:0003696	Satellite DNA Binding	0	0	0	0	1
GO:0003720	Telomerase Activity	0	0	0	0	1
GO:0003721	Telomerase RNA Reverse Transcriptase Activity	0	0	0	0	1
GO:0003841	1-Acylglycerol-3-Phosphate O-Acyltransferase Activity	0	0	0	0	0.568509
GO:0003843	1,3-Beta-D-Glucan Synthase Activity	0	0	0	0	1
GO:0003844	1,4-Alpha-Glucan Branching Enzyme Activity	0	0	0	0	1
GO:0003864	3-Methyl-2-Oxobutanoate Hydroxymethyltransferase Activity	0	0	0	0	1
GO:0003865	3-Oxo-5-Alpha-Steroid 4-Dehydrogenase Activity	0	0	0	0	1
GO:0003876	AMP Deaminase Activity	0	0	0	0	1
GO:0003880	Protein C-Terminal Carboxyl O-Methyltransferase Activity	0	0	0	0	1
GO:0003881	CDP-Diacylglycerol-Inositol 3-Phosphatidyltransferase Activity	0	0	0	0	1
GO:0003882	CDP-Diacylglycerol-Serine O-Phosphatidyltransferase Activity	0	0	0	0	1
GO:0003885	D-Arabinono-1,4-Lactone Oxidase Activity	0	0	0	0	1
GO:0003904	Deoxyribodipyrimidine Photo-Lyase Activity	0	0	0	0	1
GO:0003905	Alkylbase DNA N-Glycosylase Activity	0	0	0	0	1
GO:0003909	DNA Ligase Activity	0	0	0	0	0.568509
GO:0003910	DNA Ligase (ATP) Activity	0	0	0	0	0.568509
GO:0003913	DNA Photolyase Activity	0	0	0	0	1
GO:0003918	DNA Topoisomerase Type II (ATP-Hydrolyzing) Activity	0	0	0	0	1
GO:0003919	FMN Adenylyltransferase Activity	0	0	0	0	1
GO:0003934	GTP Cyclohydrolase I Activity	0	0	0	0	1
GO:0003949	1-(5-Phosphoribosyl)-5-[(5-Phosphoribosylamino)Methylideneamino]Imidazole-4-Carboxamide Isomerase Activity	0	0	0	0	1
GO:0003951	NAD+ Kinase Activity	0	0	0	0	1
GO:0003961	O-Acetylhomoserine Aminocarboxypropyltransferase Activity	0	0	0	0	1
GO:0003964	RNA-Directed DNA Polymerase Activity	0	0	0	0	1
GO:0003968	RNA-Directed 5'-3' RNA Polymerase Activity	0	0	0	0	1
GO:0003972	RNA Ligase (ATP) Activity	0	0	0	0	1
GO:0003975	UDP-N-Acetylglucosamine-Dolichyl-Phosphate N-Acetylglucosaminephosphotransferase Activity	0	0	0	0	1
GO:0004000	Adenosine Deaminase Activity	0	0	0	0	1
GO:0004008	Copper-Exporting ATPase Activity	0	0	0	0	1
GO:0004014	Adenosylmethionine Decarboxylase Activity	0	0	0	0	1
GO:0004015	Adenosylmethionine-8-Amino-7-Oxononanoate Transaminase Activity	0	0	0	0	1
GO:0004038	Allantoinase Activity	0	0	0	0	1
GO:0004044	Amidophosphoribosyltransferase Activity	0	0	0	0	1
GO:0004057	Arginyltransferase Activity	0	0	0	0	1
GO:0004061	Arylformamidase Activity	0	0	0	0	1
GO:0004065	Arylsulfatase Activity	0	0	0	0	1
GO:0004081	Bis(5'-Nucleosyl)-Tetraphosphatase (Asymmetrical) Activity	0	0	0	0	1
GO:0004089	Carbonate Dehydratase Activity	0	0	0	0	0.568509
GO:0004100	Chitin Synthase Activity	0	0	0	0	0.200715
GO:0004103	Choline Kinase Activity	0	0	0	0	1
GO:0004112	Cyclic-Nucleotide Phosphodiesterase Activity	0	0	0	0	1
GO:0004113	2',3'-Cyclic-Nucleotide 3'-Phosphodiesterase Activity	0	0	0	0	1
GO:0004114	3',5'-Cyclic-Nucleotide Phosphodiesterase Activity	0	0	0	0	1
GO:0004115	3',5'-Cyclic-AMP Phosphodiesterase Activity	0	0	0	0	1
GO:0004132	DCMP Deaminase Activity	0	0	0	0	1
GO:0004140	Dephospho-CoA Kinase Activity	0	0	0	0	1
GO:0004142	Diacylglycerol Cholinephosphotransferase Activity	0	0	0	0	1
GO:0004144	Diacylglycerol O-Acyltransferase Activity	0	0	0	0	1
GO:0004164	Diphthine Synthase Activity	0	0	0	0	1
GO:0004168	Dolichol Kinase Activity	0	0	0	0	1
GO:0004181	Metallocarboxypeptidase Activity	0	0	0	0	1
GO:0004298	Threonine-Type Endopeptidase Activity	0	0	0	0	1
GO:0004300	Enoyl-CoA Hydratase Activity	0	0	0	0	1
GO:0004305	Ethanolamine Kinase Activity	0	0	0	0	1
GO:0004307	Ethanolaminephosphotransferase Activity	0	0	0	0	1
GO:0004310	Farnesyl-Diphosphate Farnesyltransferase Activity	0	0	0	0	1
GO:0004311	Farnesyltranstransferase Activity	0	0	0	0	0.579778
GO:0004315	3-Oxoacyl-[Acyl-Carrier-Protein] Synthase Activity	0	0	0	0	1
GO:0004322	Ferroxidase Activity	0	0	0	0	1
GO:0004324	Ferredoxin-NADP+ Reductase Activity	0	0	0	0	1
GO:0004326	Tetrahydrofolylpolyglutamate Synthase Activity	0	0	0	0	1
GO:0004339	Glucan 1,4-Alpha-Glucosidase Activity	0	0	0	0	1
GO:0004342	Glucosamine-6-Phosphate Deaminase Activity	0	0	0	0	1
GO:0004343	Glucosamine 6-Phosphate N-Acetyltransferase Activity	0	0	0	0	1
GO:0004352	Glutamate Dehydrogenase (NAD+) Activity	0	0	0	0	1
GO:0004364	Glutathione Transferase Activity	0	0	0	0	0.200715
GO:0004366	Glycerol-3-Phosphate O-Acyltransferase Activity	0	0	0	0	1
GO:0004376	Glycolipid Mannosyltransferase Activity	0	0	0	0	1
GO:0004377	GDP-Man:Man3GlcNAc2-PP-Dol Alpha-1,2-Mannosyltransferase Activity	0	0	0	0	1
GO:0004378	GDP-Man:Man1GlcNAc2-PP-Dol Alpha-1,3-Mannosyltransferase Activity	0	0	0	0	1
GO:0004379	Glycylpeptide N-Tetradecanoyltransferase Activity	0	0	0	0	1
GO:0004382	Guanosine-Diphosphatase Activity	0	0	0	0	1
GO:0004400	Histidinol-Phosphate Transaminase Activity	0	0	0	0	1
GO:0004402	Histone Acetyltransferase Activity	0	0	0	0	0.0717054
GO:0004414	Homoserine O-Acetyltransferase Activity	0	0	0	0	1
GO:0004420	Hydroxymethylglutaryl-CoA Reductase (NADPH) Activity	0	0	0	0	1
GO:0004430	1-Phosphatidylinositol 4-Kinase Activity	0	0	0	0	1
GO:0004438	Phosphatidylinositol-3-Phosphatase Activity	0	0	0	0	0.568509
GO:0004439	Phosphatidylinositol-4,5-Bisphosphate 5-Phosphatase Activity	0	0	0	0	0.568509
GO:0004445	Inositol-Polyphosphate 5-Phosphatase Activity	0	0	0	0	1
GO:0004452	Isopentenyl-Diphosphate Delta-Isomerase Activity	0	0	0	0	1
GO:0004460	L-Lactate Dehydrogenase (Cytochrome) Activity	0	0	0	0	1
GO:0004479	Methionyl-TRNA Formyltransferase Activity	0	0	0	0	1
GO:0004482	MRNA (Guanine-N7-)-Methyltransferase Activity	0	0	0	0	1
GO:0004484	MRNA Guanylyltransferase Activity	0	0	0	0	1
GO:0004487	Methylenetetrahydrofolate Dehydrogenase (NAD+) Activity	0	0	0	0	1
GO:0004489	Methylenetetrahydrofolate Reductase (NAD(P)H) Activity	0	0	0	0	1
GO:0004496	Mevalonate Kinase Activity	0	0	0	0	1
GO:0004502	Kynurenine 3-Monooxygenase Activity	0	0	0	0	0.568509
GO:0004506	Squalene Monooxygenase Activity	0	0	0	0	1
GO:0004515	Nicotinate-Nucleotide Adenylyltransferase Activity	0	0	0	0	1
GO:0004516	Nicotinate Phosphoribosyltransferase Activity	0	0	0	0	1
GO:0004523	RNA-DNA Hybrid Ribonuclease Activity	0	0	0	0	1
GO:0004526	Ribonuclease P Activity	0	0	0	0	1
GO:0004528	Phosphodiesterase I Activity	0	0	0	0	1
GO:0004535	Poly(A)-Specific Ribonuclease Activity	0	0	0	0	1
GO:0004549	TRNA-Specific Ribonuclease Activity	0	0	0	0	0.568509
GO:0004556	Alpha-Amylase Activity	0	0	0	0	1
GO:0004557	Alpha-Galactosidase Activity	0	0	0	0	0.568509
GO:0004558	Alpha-1,4-Glucosidase Activity	0	0	0	0	1
GO:0004560	Alpha-L-Fucosidase Activity	0	0	0	0	1
GO:0004564	Beta-Fructofuranosidase Activity	0	0	0	0	1
GO:0004565	Beta-Galactosidase Activity	0	0	0	0	0.568509
GO:0004567	Beta-Mannosidase Activity	0	0	0	0	1
GO:0004575	Sucrose Alpha-Glucosidase Activity	0	0	0	0	1
GO:0004577	N-Acetylglucosaminyldiphosphodolichol N-Acetylglucosaminyltransferase Activity	0	0	0	0	1
GO:0004581	Dolichyl-Phosphate Beta-Glucosyltransferase Activity	0	0	0	0	1
GO:0004582	Dolichyl-Phosphate Beta-D-Mannosyltransferase Activity	0	0	0	0	1
GO:0004583	Dolichyl-Phosphate-Glucose-Glycolipid Alpha-Glucosyltransferase Activity	0	0	0	0	1
GO:0004584	Dolichyl-Phosphate-Mannose-Glycolipid Alpha-Mannosyltransferase Activity	0	0	0	0	0.333112
GO:0004586	Ornithine Decarboxylase Activity	0	0	0	0	1
GO:0004592	Pantoate-Beta-Alanine Ligase Activity	0	0	0	0	1
GO:0004594	Pantothenate Kinase Activity	0	0	0	0	1
GO:0004595	Pantetheine-Phosphate Adenylyltransferase Activity	0	0	0	0	1
GO:0004604	Phosphoadenylyl-Sulfate Reductase (Thioredoxin) Activity	0	0	0	0	1
GO:0004605	Phosphatidate Cytidylyltransferase Activity	0	0	0	0	1
GO:0004608	Phosphatidylethanolamine N-Methyltransferase Activity	0	0	0	0	1
GO:0004609	Phosphatidylserine Decarboxylase Activity	0	0	0	0	1
GO:0004623	Phospholipase A2 Activity	0	0	0	0	1
GO:0004629	Phospholipase C Activity	0	0	0	0	1
GO:0004630	Phospholipase D Activity	0	0	0	0	1
GO:0004631	Phosphomevalonate Kinase Activity	0	0	0	0	1
GO:0004632	Phosphopantothenate--Cysteine Ligase Activity	0	0	0	0	1
GO:0004633	Phosphopantothenoylcysteine Decarboxylase Activity	0	0	0	0	1
GO:0004647	Phosphoserine Phosphatase Activity	0	0	0	0	1
GO:0004652	Polynucleotide Adenylyltransferase Activity	0	0	0	0	0.568509
GO:0004660	Protein Farnesyltransferase Activity	0	0	0	0	1
GO:0004661	Protein Geranylgeranyltransferase Activity	0	0	0	0	0.579778
GO:0004662	CAAX-Protein Geranylgeranyltransferase Activity	0	0	0	0	1
GO:0004663	Rab Geranylgeranyltransferase Activity	0	0	0	0	0.568509
GO:0004671	Protein C-Terminal S-Isoprenylcysteine Carboxyl O-Methyltransferase Activity	0	0	0	0	1
GO:0004676	3-Phosphoinositide-Dependent Protein Kinase Activity	0	0	0	0	1
GO:0004690	Cyclic Nucleotide-Dependent Protein Kinase Activity	0	0	0	0	1
GO:0004691	CAMP-Dependent Protein Kinase Activity	0	0	0	0	1
GO:0004694	Eukaryotic Translation Initiation Factor 2alpha Kinase Activity	0	0	0	0	1
GO:0004707	MAP Kinase Activity	0	0	0	0	0.333112
GO:0004709	MAP Kinase Kinase Kinase Activity	0	0	0	0	0.568509
GO:0004711	Ribosomal Protein S6 Kinase Activity	0	0	0	0	1
GO:0004726	Non-Membrane Spanning Protein Tyrosine Phosphatase Activity	0	0	0	0	1
GO:0004729	Oxygen-Dependent Protoporphyrinogen Oxidase Activity	0	0	0	0	1
GO:0004745	Retinol Dehydrogenase Activity	0	0	0	0	1
GO:0004748	Ribonucleoside-Diphosphate Reductase Activity, Thioredoxin Disulfide As Acceptor	0	0	0	0	1
GO:0004758	Serine C-Palmitoyltransferase Activity	0	0	0	0	0.568509
GO:0004771	Sterol Esterase Activity	0	0	0	0	0.568509
GO:0004772	Sterol O-Acyltransferase Activity	0	0	0	0	1
GO:0004780	Sulfate Adenylyltransferase (ADP) Activity	0	0	0	0	1
GO:0004793	Threonine Aldolase Activity	0	0	0	0	1
GO:0004798	Thymidylate Kinase Activity	0	0	0	0	1
GO:0004799	Thymidylate Synthase Activity	0	0	0	0	1
GO:0004806	Triglyceride Lipase Activity	0	0	0	0	0.333112
GO:0004809	TRNA (Guanine-N2-)-Methyltransferase Activity	0	0	0	0	1
GO:0004810	TRNA Adenylyltransferase Activity	0	0	0	0	1
GO:0004815	Aspartate-TRNA Ligase Activity	0	0	0	0	1
GO:0004818	Glutamate-TRNA Ligase Activity	0	0	0	0	1
GO:0004827	Proline-TRNA Ligase Activity	0	0	0	0	1
GO:0004829	Threonine-TRNA Ligase Activity	0	0	0	0	1
GO:0004830	Tryptophan-TRNA Ligase Activity	0	0	0	0	1
GO:0004844	Uracil DNA N-Glycosylase Activity	0	0	0	0	1
GO:0004845	Uracil Phosphoribosyltransferase Activity	0	0	0	0	0.568509
GO:0004851	Uroporphyrin-III C-Methyltransferase Activity	0	0	0	0	1
GO:0004852	Uroporphyrinogen-III Synthase Activity	0	0	0	0	1
GO:0004861	Cyclin-Dependent Protein Serine/Threonine Kinase Inhibitor Activity	0	0	0	0	1
GO:0004867	Serine-Type Endopeptidase Inhibitor Activity	0	0	0	0	1
GO:0004930	G Protein-Coupled Receptor Activity	0	0	0	0	1
GO:0004932	Mating-Type Factor Pheromone Receptor Activity	0	0	0	0	1
GO:0004933	Mating-Type A-Factor Pheromone Receptor Activity	0	0	0	0	1
GO:0004934	Mating-Type Alpha-Factor Pheromone Receptor Activity	0	0	0	0	1
GO:0005053	Peroxisome Matrix Targeting Signal-2 Binding	0	0	0	0	1
GO:0005186	Pheromone Activity	0	0	0	0	1
GO:0005201	Extracellular Matrix Structural Constituent	0	0	0	0	1
GO:0005227	Calcium Activated Cation Channel Activity	0	0	0	0	1
GO:0005245	Voltage-Gated Calcium Channel Activity	0	0	0	0	1
GO:0005247	Voltage-Gated Chloride Channel Activity	0	0	0	0	1
GO:0005254	Chloride Channel Activity	0	0	0	0	0.568509
GO:0005261	Cation Channel Activity	0	0	0	0	0.118425
GO:0005262	Calcium Channel Activity	0	0	0	0	0.200942
GO:0005267	Potassium Channel Activity	0	0	0	0	1
GO:0005272	Sodium Channel Activity	0	0	0	0	1
GO:0005275	Amine Transmembrane Transporter Activity	0	0	0	0	0.568509
GO:0005280	Amino Acid:Proton Symporter Activity	0	0	0	0	1
GO:0005290	L-Histidine Transmembrane Transporter Activity	0	0	0	0	0.579778
GO:0005294	Neutral L-Amino Acid Secondary Active Transmembrane Transporter Activity	0	0	0	0	1
GO:0005313	L-Glutamate Transmembrane Transporter Activity	0	0	0	0	1
GO:0005326	Neurotransmitter Transporter Activity	0	0	0	0	0.200942
GO:0005337	Nucleoside Transmembrane Transporter Activity	0	0	0	0	1
GO:0005338	Nucleotide-Sugar Transmembrane Transporter Activity	0	0	0	0	0.200715
GO:0005345	Purine Nucleobase Transmembrane Transporter Activity	0	0	0	0	1
GO:0005350	Pyrimidine Nucleobase Transmembrane Transporter Activity	0	0	0	0	1
GO:0005351	Carbohydrate:Proton Symporter Activity	0	0	0	0	0.200715
GO:0005353	Fructose Transmembrane Transporter Activity	0	0	0	0	0.568509
GO:0005354	Galactose Transmembrane Transporter Activity	0	0	0	0	0.568509
GO:0005355	Glucose Transmembrane Transporter Activity	0	0	0	0	0.333112
GO:0005356	Glucose:Proton Symporter Activity	0	0	0	0	0.568509
GO:0005358	High-Affinity Glucose:Proton Symporter Activity	0	0	0	0	0.568509
GO:0005363	Maltose Transmembrane Transporter Activity	0	0	0	0	1
GO:0005364	Maltose:Proton Symporter Activity	0	0	0	0	1
GO:0005375	Copper Ion Transmembrane Transporter Activity	0	0	0	0	0.579778
GO:0005381	Iron Ion Transmembrane Transporter Activity	0	0	0	0	0.579778
GO:0005384	Manganese Ion Transmembrane Transporter Activity	0	0	0	0	0.333112
GO:0005385	Zinc Ion Transmembrane Transporter Activity	0	0	0	0	0.0433
GO:0005402	Carbohydrate:Cation Symporter Activity	0	0	0	0	0.200715
GO:0005416	Amino Acid:Cation Symporter Activity	0	0	0	0	1
GO:0005427	Proton-Dependent Oligopeptide Secondary Active Transmembrane Transporter Activity	0	0	0	0	1
GO:0005451	Monovalent Cation:Proton Antiporter Activity	0	0	0	0	0.200942
GO:0005457	GDP-Fucose Transmembrane Transporter Activity	0	0	0	0	1
GO:0005458	GDP-Mannose Transmembrane Transporter Activity	0	0	0	0	1
GO:0005459	UDP-Galactose Transmembrane Transporter Activity	0	0	0	0	0.568509
GO:0005460	UDP-Glucose Transmembrane Transporter Activity	0	0	0	0	1
GO:0005462	UDP-N-Acetylglucosamine Transmembrane Transporter Activity	0	0	0	0	1
GO:0005464	UDP-Xylose Transmembrane Transporter Activity	0	0	0	0	1
GO:0005469	Succinate:Fumarate Antiporter Activity	0	0	0	0	1
GO:0005477	Pyruvate Secondary Active Transmembrane Transporter Activity	0	0	0	0	1
GO:0005497	Androgen Binding	0	0	0	0	1
GO:0005501	Retinoid Binding	0	0	0	0	1
GO:0005503	All-Trans Retinal Binding	0	0	0	0	1
GO:0005522	Profilin Binding	0	0	0	0	1
GO:0005547	Phosphatidylinositol-3,4,5-Trisphosphate Binding	0	0	0	0	0.568509
GO:0005549	Odorant Binding	0	0	0	0	1
GO:0005550	Pheromone Binding	0	0	0	0	1
GO:0008081	Phosphoric Diester Hydrolase Activity	0	0	0	0	0.124953
GO:0008112	Nicotinamide N-Methyltransferase Activity	0	0	0	0	1
GO:0008117	Sphinganine-1-Phosphate Aldolase Activity	0	0	0	0	1
GO:0008120	Ceramide Glucosyltransferase Activity	0	0	0	0	1
GO:0008126	Acetylesterase Activity	0	0	0	0	1
GO:0008157	Protein Phosphatase 1 Binding	0	0	0	0	1
GO:0008160	Protein Tyrosine Phosphatase Activator Activity	0	0	0	0	1
GO:0008174	MRNA Methyltransferase Activity	0	0	0	0	1
GO:0008176	TRNA (Guanine-N7-)-Methyltransferase Activity	0	0	0	0	1
GO:0008192	RNA Guanylyltransferase Activity	0	0	0	0	1
GO:0008193	TRNA Guanylyltransferase Activity	0	0	0	0	1
GO:0008195	Phosphatidate Phosphatase Activity	0	0	0	0	1
GO:0008199	Ferric Iron Binding	0	0	0	0	1
GO:0008251	TRNA-Specific Adenosine Deaminase Activity	0	0	0	0	1
GO:0008263	Pyrimidine-Specific Mismatch Base Pair DNA N-Glycosylase Activity	0	0	0	0	1
GO:0008296	3'-5'-Exodeoxyribonuclease Activity	0	0	0	0	0.200715
GO:0008310	Single-Stranded DNA 3'-5' Exodeoxyribonuclease Activity	0	0	0	0	1
GO:0008311	Double-Stranded DNA 3'-5' Exodeoxyribonuclease Activity	0	0	0	0	0.568509
GO:0008318	Protein Prenyltransferase Activity	0	0	0	0	0.333112
GO:0008349	MAP Kinase Kinase Kinase Kinase Activity	0	0	0	0	1
GO:0008353	RNA Polymerase II CTD Heptapeptide Repeat Kinase Activity	0	0	0	0	0.579778
GO:0008375	Acetylglucosaminyltransferase Activity	0	0	0	0	0.0433
GO:0008378	Galactosyltransferase Activity	0	0	0	0	1
GO:0008381	Mechanosensitive Ion Channel Activity	0	0	0	0	1
GO:0008412	4-Hydroxybenzoate Octaprenyltransferase Activity	0	0	0	0	1
GO:0008413	8-Oxo-7,8-Dihydroguanosine Triphosphate Pyrophosphatase Activity	0	0	0	0	1
GO:0008418	Protein-N-Terminal Asparagine Amidohydrolase Activity	0	0	0	0	1
GO:0008419	RNA Lariat Debranching Enzyme Activity	0	0	0	0	1
GO:0008440	Inositol-1,4,5-Trisphosphate 3-Kinase Activity	0	0	0	0	1
GO:0008444	CDP-Diacylglycerol-Glycerol-3-Phosphate 3-Phosphatidyltransferase Activity	0	0	0	0	1
GO:0008452	RNA Ligase Activity	0	0	0	0	1
GO:0008460	DTDP-Glucose 4,6-Dehydratase Activity	0	0	0	0	1
GO:0008466	Glycogenin Glucosyltransferase Activity	0	0	0	0	1
GO:0008478	Pyridoxal Kinase Activity	0	0	0	0	1
GO:0008479	Queuine TRNA-Ribosyltransferase Activity	0	0	0	0	1
GO:0008484	Sulfuric Ester Hydrolase Activity	0	0	0	0	1
GO:0008495	Protoheme IX Farnesyltransferase Activity	0	0	0	0	1
GO:0008506	Sucrose:Proton Symporter Activity	0	0	0	0	1
GO:0008515	Sucrose Transmembrane Transporter Activity	0	0	0	0	1
GO:0008517	Folic Acid Transmembrane Transporter Activity	0	0	0	0	1
GO:0008521	Acetyl-CoA Transmembrane Transporter Activity	0	0	0	0	1
GO:0008528	G Protein-Coupled Peptide Receptor Activity	0	0	0	0	1
GO:0008554	Sodium-Exporting ATPase Activity, Phosphorylative Mechanism	0	0	0	0	1
GO:0008556	Potassium-Transporting ATPase Activity	0	0	0	0	1
GO:0008568	Microtubule-Severing ATPase Activity	0	0	0	0	1
GO:0008569	ATP-Dependent Microtubule Motor Activity, Minus-End-Directed	0	0	0	0	1
GO:0008597	Calcium-Dependent Protein Serine/Threonine Phosphatase Regulator Activity	0	0	0	0	1
GO:0008650	RRNA (Uridine-2'-O-)-Methyltransferase Activity	0	0	0	0	1
GO:0008677	2-Dehydropantoate 2-Reductase Activity	0	0	0	0	1
GO:0008681	2-Octaprenyl-6-Methoxyphenol Hydroxylase Activity	0	0	0	0	1
GO:0008682	2-Octoprenyl-3-Methyl-6-Methoxy-1,4-Benzoquinone Hydroxylase Activity	0	0	0	0	1
GO:0008696	4-Amino-4-Deoxychorismate Lyase Activity	0	0	0	0	1
GO:0008703	5-Amino-6-(5-Phosphoribosylamino)Uracil Reductase Activity	0	0	0	0	1
GO:0008725	DNA-3-Methyladenine Glycosylase Activity	0	0	0	0	1
GO:0008732	L-Allo-Threonine Aldolase Activity	0	0	0	0	1
GO:0008774	Acetaldehyde Dehydrogenase (Acetylating) Activity	0	0	0	0	1
GO:0008783	Agmatinase Activity	0	0	0	0	1
GO:0008793	Aromatic-Amino-Acid:2-Oxoglutarate Aminotransferase Activity	0	0	0	0	1
GO:0008796	Bis(5'-Nucleosyl)-Tetraphosphatase Activity	0	0	0	0	1
GO:0008808	Cardiolipin Synthase Activity	0	0	0	0	1
GO:0008810	Cellulase Activity	0	0	0	0	1
GO:0008821	Crossover Junction Endodeoxyribonuclease Activity	0	0	0	0	0.568509
GO:0008841	Dihydrofolate Synthase Activity	0	0	0	0	1
GO:0008859	Exoribonuclease II Activity	0	0	0	0	1
GO:0008860	Ferredoxin-NAD+ Reductase Activity	0	0	0	0	1
GO:0008870	Galactoside O-Acetyltransferase Activity	0	0	0	0	1
GO:0008889	Glycerophosphodiester Phosphodiesterase Activity	0	0	0	0	1
GO:0008897	Holo-[Acyl-Carrier-Protein] Synthase Activity	0	0	0	0	1
GO:0008901	Ferredoxin Hydrogenase Activity	0	0	0	0	1
GO:0008902	Hydroxymethylpyrimidine Kinase Activity	0	0	0	0	1
GO:0008940	Nitrate Reductase Activity	0	0	0	0	1
GO:0008972	Phosphomethylpyrimidine Kinase Activity	0	0	0	0	1
GO:0008988	RRNA (Adenine-N6-)-Methyltransferase Activity	0	0	0	0	1
GO:0008989	RRNA (Guanine-N1-)-Methyltransferase Activity	0	0	0	0	1
GO:0009001	Serine O-Acetyltransferase Activity	0	0	0	0	1
GO:0009044	Xylan 1,4-Beta-Xylosidase Activity	0	0	0	0	1
GO:0009383	RRNA (Cytosine-C5-)-Methyltransferase Activity	0	0	0	0	1
GO:0009669	Sucrose:Cation Symporter Activity	0	0	0	0	1
GO:0009679	Hexose:Proton Symporter Activity	0	0	0	0	0.568509
GO:0009922	Fatty Acid Elongase Activity	0	0	0	0	1
GO:0009931	Calcium-Dependent Protein Serine/Threonine Kinase Activity	0	0	0	0	1
GO:0010484	H3 Histone Acetyltransferase Activity	0	0	0	0	0.333112
GO:0010485	H4 Histone Acetyltransferase Activity	0	0	0	0	0.568509
GO:0010521	Telomerase Inhibitor Activity	0	0	0	0	0.568509
GO:0010844	Recombination Hotspot Binding	0	0	0	0	1
GO:0010857	Calcium-Dependent Protein Kinase Activity	0	0	0	0	1
GO:0010997	Anaphase-Promoting Complex Binding	0	0	0	0	0.568509
GO:0015020	Glucuronosyltransferase Activity	0	0	0	0	1
GO:0015039	NADPH-Adrenodoxin Reductase Activity	0	0	0	0	1
GO:0015079	Potassium Ion Transmembrane Transporter Activity	0	0	0	0	0.0260705
GO:0015081	Sodium Ion Transmembrane Transporter Activity	0	0	0	0	0.200942
GO:0015087	Cobalt Ion Transmembrane Transporter Activity	0	0	0	0	1
GO:0015093	Ferrous Iron Transmembrane Transporter Activity	0	0	0	0	1
GO:0015095	Magnesium Ion Transmembrane Transporter Activity	0	0	0	0	0.568509
GO:0015099	Nickel Cation Transmembrane Transporter Activity	0	0	0	0	1
GO:0015104	Antimonite Transmembrane Transporter Activity	0	0	0	0	1
GO:0015105	Arsenite Transmembrane Transporter Activity	0	0	0	0	1
GO:0015106	Bicarbonate Transmembrane Transporter Activity	0	0	0	0	1
GO:0015108	Chloride Transmembrane Transporter Activity	0	0	0	0	0.579778
GO:0015112	Nitrate Transmembrane Transporter Activity	0	0	0	0	1
GO:0015116	Sulfate Transmembrane Transporter Activity	0	0	0	0	0.579778
GO:0015117	Thiosulfate Transmembrane Transporter Activity	0	0	0	0	1
GO:0015127	Bilirubin Transmembrane Transporter Activity	0	0	0	0	1
GO:0015128	Gluconate Transmembrane Transporter Activity	0	0	0	0	0.568509
GO:0015131	Oxaloacetate Transmembrane Transporter Activity	0	0	0	0	1
GO:0015137	Citrate Transmembrane Transporter Activity	0	0	0	0	1
GO:0015138	Fumarate Transmembrane Transporter Activity	0	0	0	0	1
GO:0015141	Succinate Transmembrane Transporter Activity	0	0	0	0	0.333112
GO:0015144	Carbohydrate Transmembrane Transporter Activity	0	0	0	0	0.200715
GO:0015145	Monosaccharide Transmembrane Transporter Activity	0	0	0	0	0.333112
GO:0015146	Pentose Transmembrane Transporter Activity	0	0	0	0	0.568509
GO:0015149	Hexose Transmembrane Transporter Activity	0	0	0	0	0.333112
GO:0015154	Disaccharide Transmembrane Transporter Activity	0	0	0	0	1
GO:0015157	Oligosaccharide Transmembrane Transporter Activity	0	0	0	0	1
GO:0015165	Pyrimidine Nucleotide-Sugar Transmembrane Transporter Activity	0	0	0	0	0.579778
GO:0015169	Glycerol-3-Phosphate Transmembrane Transporter Activity	0	0	0	0	1
GO:0015172	Acidic Amino Acid Transmembrane Transporter Activity	0	0	0	0	1
GO:0015174	Basic Amino Acid Transmembrane Transporter Activity	0	0	0	0	0.118425
GO:0015181	Arginine Transmembrane Transporter Activity	0	0	0	0	0.333112
GO:0015183	L-Aspartate Transmembrane Transporter Activity	0	0	0	0	1
GO:0015185	Gamma-Aminobutyric Acid Transmembrane Transporter Activity	0	0	0	0	1
GO:0015187	Glycine Transmembrane Transporter Activity	0	0	0	0	1
GO:0015189	L-Lysine Transmembrane Transporter Activity	0	0	0	0	0.579778
GO:0015193	L-Proline Transmembrane Transporter Activity	0	0	0	0	1
GO:0015194	L-Serine Transmembrane Transporter Activity	0	0	0	0	1
GO:0015200	Methylammonium Transmembrane Transporter Activity	0	0	0	0	1
GO:0015203	Polyamine Transmembrane Transporter Activity	0	0	0	0	0.0260705
GO:0015204	Urea Transmembrane Transporter Activity	0	0	0	0	1
GO:0015205	Nucleobase Transmembrane Transporter Activity	0	0	0	0	0.579778
GO:0015210	Uracil Transmembrane Transporter Activity	0	0	0	0	1
GO:0015212	Cytidine Transmembrane Transporter Activity	0	0	0	0	1
GO:0015214	Pyrimidine Nucleoside Transmembrane Transporter Activity	0	0	0	0	1
GO:0015220	Choline Transmembrane Transporter Activity	0	0	0	0	1
GO:0015225	Biotin Transmembrane Transporter Activity	0	0	0	0	1
GO:0015227	Acyl Carnitine Transmembrane Transporter Activity	0	0	0	0	1
GO:0015228	Coenzyme A Transmembrane Transporter Activity	0	0	0	0	1
GO:0015230	FAD Transmembrane Transporter Activity	0	0	0	0	0.568509
GO:0015234	Thiamine Transmembrane Transporter Activity	0	0	0	0	1
GO:0015275	Stretch-Activated, Cation-Selective, Calcium Channel Activity	0	0	0	0	1
GO:0015292	Uniporter Activity	0	0	0	0	1
GO:0015293	Symporter Activity	0	0	0	0	0.0059196
GO:0015294	Solute:Cation Symporter Activity	0	0	0	0	0.0104027
GO:0015295	Solute:Proton Symporter Activity	0	0	0	0	0.0161942
GO:0015296	Anion:Cation Symporter Activity	0	0	0	0	1
GO:0015298	Solute:Cation Antiporter Activity	0	0	0	0	0.124953
GO:0015299	Solute:Proton Antiporter Activity	0	0	0	0	0.124953
GO:0015322	Secondary Active Oligopeptide Transmembrane Transporter Activity	0	0	0	0	1
GO:0015343	Siderophore Transmembrane Transporter Activity	0	0	0	0	1
GO:0015344	Siderophore Uptake Transmembrane Transporter Activity	0	0	0	0	1
GO:0015355	Secondary Active Monocarboxylate Transmembrane Transporter Activity	0	0	0	0	0.579778
GO:0015366	Malate:Proton Symporter Activity	0	0	0	0	0.568509
GO:0015368	Calcium:Cation Antiporter Activity	0	0	0	0	0.333112
GO:0015369	Calcium:Proton Antiporter Activity	0	0	0	0	0.333112
GO:0015377	Cation:Chloride Symporter Activity	0	0	0	0	1
GO:0015379	Potassium:Chloride Symporter Activity	0	0	0	0	1
GO:0015385	Sodium:Proton Antiporter Activity	0	0	0	0	0.579778
GO:0015386	Potassium:Proton Antiporter Activity	0	0	0	0	0.200715
GO:0015391	Nucleobase:Cation Symporter Activity	0	0	0	0	1
GO:0015410	Manganese-Transporting ATPase Activity	0	0	0	0	1
GO:0015421	Oligopeptide-Transporting ATPase Activity	0	0	0	0	1
GO:0015431	Glutathione S-Conjugate-Exporting ATPase Activity	0	0	0	0	1
GO:0015440	Peptide-Transporting ATPase Activity	0	0	0	0	0.333112
GO:0015489	Putrescine Transmembrane Transporter Activity	0	0	0	0	0.568509
GO:0015491	Cation:Cation Antiporter Activity	0	0	0	0	0.118425
GO:0015495	Gamma-Aminobutyric Acid:Proton Symporter Activity	0	0	0	0	1
GO:0015505	Uracil:Cation Symporter Activity	0	0	0	0	1
GO:0015513	High-Affinity Secondary Active Nitrite Transmembrane Transporter Activity	0	0	0	0	1
GO:0015562	Efflux Transmembrane Transporter Activity	0	0	0	0	0.568509
GO:0015578	Mannose Transmembrane Transporter Activity	0	0	0	0	0.568509
GO:0015606	Spermidine Transmembrane Transporter Activity	0	0	0	0	0.568509
GO:0015928	Fucosidase Activity	0	0	0	0	1
GO:0016034	Maleylacetoacetate Isomerase Activity	0	0	0	0	1
GO:0016150	Translation Release Factor Activity, Codon Nonspecific	0	0	0	0	1
GO:0016151	Nickel Cation Binding	0	0	0	0	1
GO:0016160	Amylase Activity	0	0	0	0	1
GO:0016174	NAD(P)H Oxidase Activity	0	0	0	0	0.568509
GO:0016229	Steroid Dehydrogenase Activity	0	0	0	0	1
GO:0016278	Lysine N-Methyltransferase Activity	0	0	0	0	0.0160824
GO:0016279	Protein-Lysine N-Methyltransferase Activity	0	0	0	0	0.0160824
GO:0016287	Glycerone-Phosphate O-Acyltransferase Activity	0	0	0	0	1
GO:0016300	TRNA (Uracil) Methyltransferase Activity	0	0	0	0	0.568509
GO:0016303	1-Phosphatidylinositol-3-Kinase Activity	0	0	0	0	1
GO:0016307	Phosphatidylinositol Phosphate Kinase Activity	0	0	0	0	1
GO:0016308	1-Phosphatidylinositol-4-Phosphate 5-Kinase Activity	0	0	0	0	1
GO:0016411	Acylglycerol O-Acyltransferase Activity	0	0	0	0	0.333112
GO:0016412	Serine O-Acyltransferase Activity	0	0	0	0	1
GO:0016426	TRNA (Adenine) Methyltransferase Activity	0	0	0	0	1
GO:0016429	TRNA (Adenine-N1-)-Methyltransferase Activity	0	0	0	0	1
GO:0016433	RRNA (Adenine) Methyltransferase Activity	0	0	0	0	0.579778
GO:0016434	RRNA (Cytosine) Methyltransferase Activity	0	0	0	0	1
GO:0016435	RRNA (Guanine) Methyltransferase Activity	0	0	0	0	0.568509
GO:0016436	RRNA (Uridine) Methyltransferase Activity	0	0	0	0	0.579778
GO:0016454	C-Palmitoyltransferase Activity	0	0	0	0	0.568509
GO:0016503	Pheromone Receptor Activity	0	0	0	0	1
GO:0016695	Oxidoreductase Activity, Acting On Hydrogen As Donor	0	0	0	0	1
GO:0016699	Oxidoreductase Activity, Acting On Hydrogen As Donor, Iron-Sulfur Protein As Acceptor	0	0	0	0	1
GO:0016712	Oxidoreductase Activity, Acting On Paired Donors, With Incorporation Or Reduction Of Molecular Oxygen, Reduced Flavin Or Flavoprotein As One Donor, And Incorporation Of One Atom Of Oxygen	0	0	0	0	1
GO:0016717	Oxidoreductase Activity, Acting On Paired Donors, With Oxidation Of A Pair Of Donors Resulting In The Reduction Of Molecular Oxygen To Two Molecules Of Water	0	0	0	0	1
GO:0016723	Oxidoreductase Activity, Oxidizing Metal Ions, NAD Or NADP As Acceptor	0	0	0	0	1
GO:0016724	Oxidoreductase Activity, Oxidizing Metal Ions, Oxygen As Acceptor	0	0	0	0	1
GO:0016728	Oxidoreductase Activity, Acting On CH Or CH2 Groups, Disulfide As Acceptor	0	0	0	0	1
GO:0016730	Oxidoreductase Activity, Acting On Iron-Sulfur Proteins As Donors	0	0	0	0	1
GO:0016731	Oxidoreductase Activity, Acting On Iron-Sulfur Proteins As Donors, NAD Or NADP As Acceptor	0	0	0	0	1
GO:0016767	Geranylgeranyl-Diphosphate Geranylgeranyltransferase Activity	0	0	0	0	1
GO:0016780	Phosphotransferase Activity, For Other Substituted Phosphate Groups	0	0	0	0	0.0447269
GO:0016815	Hydrolase Activity, Acting On Carbon-Nitrogen (But Not Peptide) Bonds, In Nitriles	0	0	0	0	1
GO:0016837	Carbon-Oxygen Lyase Activity, Acting On Polysaccharides	0	0	0	0	0.0433
GO:0016886	Ligase Activity, Forming Phosphoric Ester Bonds	0	0	0	0	0.579778
GO:0016889	Endodeoxyribonuclease Activity, Producing 3'-Phosphomonoesters	0	0	0	0	0.579778
GO:0016890	Site-Specific Endodeoxyribonuclease Activity, Specific For Altered Base	0	0	0	0	1
GO:0016892	Endoribonuclease Activity, Producing 3'-Phosphomonoesters	0	0	0	0	1
GO:0016894	Endonuclease Activity, Active With Either Ribo- Or Deoxyribonucleic Acids And Producing 3'-Phosphomonoesters	0	0	0	0	0.200715
GO:0016899	Oxidoreductase Activity, Acting On The CH-OH Group Of Donors, Oxygen As Acceptor	0	0	0	0	1
GO:0016906	Sterol 3-Beta-Glucosyltransferase Activity	0	0	0	0	1
GO:0016909	SAP Kinase Activity	0	0	0	0	1
GO:0016918	Retinal Binding	0	0	0	0	1
GO:0016929	SUMO-Specific Protease Activity	0	0	0	0	1
GO:0016979	Lipoate-Protein Ligase Activity	0	0	0	0	1
[truncated: 442 more rows]

## Sheet: BP
GOID	Name	Count	GeneRatio	EnrichFactor	HyperTest	FisherTest
GO:0008150	Biological_process	1430	0.38113	0.957719	1	0.162239
GO:0009987	Cellular Process	1348	0.400119	1.00543	2.61504e-13	0.870804
GO:0008152	Metabolic Process	1115	0.398641	1.00172	6.88361e-05	0.957336
GO:0044237	Cellular Metabolic Process	1066	0.40015	1.00551	7.38165e-05	0.88387
GO:0071704	Organic Substance Metabolic Process	1047	0.395692	0.99431	0.0014639	0.883314
GO:0044238	Primary Metabolic Process	970	0.394309	0.990835	0.00550189	0.819375
GO:0006807	Nitrogen Compound Metabolic Process	916	0.401402	1.00866	0.000499371	0.828441
GO:1901564	Organonitrogen Compound Metabolic Process	710	0.463144	1.16381	9.26678e-18	0.000923306
GO:0043170	Macromolecule Metabolic Process	688	0.356846	0.896698	0.000554103	0.0139156
GO:0071840	Cellular Component Organization Or Biogenesis	641	0.40828	1.02594	0.00116745	0.586441
GO:0034641	Cellular Nitrogen Compound Metabolic Process	637	0.417979	1.05031	5.24985e-05	0.303602
GO:0065007	Biological Regulation	584	0.375563	0.943729	0.0527684	0.23871
GO:0016043	Cellular Component Organization	579	0.426991	1.07296	6.9958e-06	0.157
GO:0044260	Cellular Macromolecule Metabolic Process	567	0.375248	0.942939	0.0524456	0.241632
GO:0009058	Biosynthetic Process	559	0.448276	1.12645	1.85373e-09	0.0199107
GO:1901576	Organic Substance Biosynthetic Process	557	0.45211	1.13608	3.37096e-10	0.0134823
GO:0044249	Cellular Biosynthetic Process	549	0.45148	1.1345	6.87852e-10	0.0149167
GO:1901360	Organic Cyclic Compound Metabolic Process	528	0.38653	0.971288	0.0557643	0.591688
GO:0006725	Cellular Aromatic Compound Metabolic Process	503	0.388417	0.97603	0.0520327	0.655953
GO:0046483	Heterocycle Metabolic Process	497	0.383784	0.964387	0.0619053	0.511585
GO:0050789	Regulation Of Biological Process	479	0.371318	0.933062	0.0446405	0.204643
GO:0006139	Nucleobase-Containing Compound Metabolic Process	451	0.375833	0.944409	0.0589114	0.311622
GO:0019538	Protein Metabolic Process	450	0.429389	1.07899	7.27729e-05	0.177393
GO:0050794	Regulation Of Cellular Process	449	0.371997	0.934768	0.0487272	0.22958
GO:0006996	Organelle Organization	426	0.418468	1.05154	0.00142223	0.380651
GO:0044267	Cellular Protein Metabolic Process	424	0.431333	1.08387	7.92396e-05	0.164121
GO:0051179	Localization	400	0.366636	0.921298	0.035888	0.167283
GO:0010467	Gene Expression	397	0.418335	1.05121	0.00213195	0.413736
GO:1901566	Organonitrogen Compound Biosynthetic Process	392	0.541436	1.36054	2.21854e-22	1.38004e-06
GO:0044085	Cellular Component Biogenesis	389	0.446101	1.12098	4.25216e-06	0.0649845
GO:0044271	Cellular Nitrogen Compound Biosynthetic Process	387	0.528689	1.32851	1.75256e-19	8.43285e-06
GO:0044281	Small Molecule Metabolic Process	368	0.551724	1.38639	7.92373e-23	7.6303e-07
GO:0050896	Response To Stimulus	363	0.351744	0.883877	0.00596832	0.0431452
GO:0051234	Establishment Of Localization	340	0.365985	0.919662	0.0406162	0.190518
GO:0006810	Transport	327	0.371169	0.932689	0.0567401	0.291819
GO:0051716	Cellular Response To Stimulus	327	0.359736	0.903959	0.0243104	0.121689
GO:0051641	Cellular Localization	325	0.431607	1.08456	0.000631346	0.223573
GO:0009056	Catabolic Process	314	0.448571	1.12719	2.90637e-05	0.0813028
GO:0090304	Nucleic Acid Metabolic Process	314	0.317492	0.797808	7.98967e-07	0.000400131
GO:0019222	Regulation Of Metabolic Process	313	0.351685	0.883729	0.00971776	0.06329
GO:0009059	Macromolecule Biosynthetic Process	307	0.428173	1.07593	0.00157172	0.282368
GO:0034645	Cellular Macromolecule Biosynthetic Process	307	0.429972	1.08045	0.00118496	0.266271
GO:0022607	Cellular Component Assembly	306	0.502463	1.26261	2.72491e-11	0.00108018
GO:0031323	Regulation Of Cellular Metabolic Process	291	0.354015	0.889582	0.0160972	0.0896332
GO:0044248	Cellular Catabolic Process	290	0.455259	1.14399	1.63704e-05	0.0580762
GO:0060255	Regulation Of Macromolecule Metabolic Process	287	0.348724	0.876288	0.00822674	0.0533294
GO:0033036	Macromolecule Localization	283	0.426848	1.0726	0.00283602	0.329927
GO:0080090	Regulation Of Primary Metabolic Process	281	0.354351	0.890426	0.0181505	0.096953
GO:0051171	Regulation Of Nitrogen Compound Metabolic Process	272	0.353247	0.887653	0.0171797	0.0920367
GO:0043933	Protein-Containing Complex Subunit Organization	265	0.543033	1.36455	9.09291e-15	6.08131e-05
GO:1901575	Organic Substance Catabolic Process	265	0.443886	1.11541	0.000310544	0.140513
GO:0016070	RNA Metabolic Process	261	0.346614	0.870984	0.0082241	0.0551978
GO:0008104	Protein Localization	257	0.425497	1.06921	0.00501119	0.364325
GO:0070727	Cellular Macromolecule Localization	257	0.431933	1.08538	0.00222691	0.270445
GO:0051649	Establishment Of Localization In Cell	254	0.449558	1.12967	0.000165962	0.111831
GO:0006950	Response To Stress	252	0.378378	0.950804	0.0756508	0.509839
GO:0034613	Cellular Protein Localization	246	0.42487	1.06763	0.00635068	0.395414
GO:0048518	Positive Regulation Of Biological Process	241	0.380126	0.955196	0.0777871	0.573639
GO:0043603	Cellular Amide Metabolic Process	237	0.609254	1.53096	1.13985e-21	3.94355e-07
GO:0046907	Intracellular Transport	237	0.463796	1.16545	2.60752e-05	0.0515957
GO:0033554	Cellular Response To Stress	235	0.376603	0.946342	0.0761326	0.495574
GO:1901362	Organic Cyclic Compound Biosynthetic Process	229	0.442085	1.11089	0.00104423	0.193879
GO:0010468	Regulation Of Gene Expression	224	0.349454	0.878122	0.0175421	0.0968724
GO:0048522	Positive Regulation Of Cellular Process	222	0.373109	0.937564	0.0734093	0.437515
GO:0071702	Organic Substance Transport	221	0.376491	0.946061	0.0779478	0.506985
GO:0006793	Phosphorus Metabolic Process	219	0.410882	1.03248	0.0293578	0.685924
GO:0009889	Regulation Of Biosynthetic Process	219	0.340591	0.855851	0.00636162	0.0492838
GO:0065003	Protein-Containing Complex Assembly	219	0.548872	1.37923	8.4782e-13	0.000173099
GO:0031326	Regulation Of Cellular Biosynthetic Process	218	0.340094	0.854601	0.0060251	0.0447945
GO:0006082	Organic Acid Metabolic Process	216	0.591781	1.48705	1.57842e-17	6.06156e-06
GO:0043436	Oxoacid Metabolic Process	216	0.593407	1.49114	1.00464e-17	4.82973e-06
GO:0006796	Phosphate-Containing Compound Metabolic Process	213	0.406489	1.02144	0.0399189	0.806313
GO:0019752	Carboxylic Acid Metabolic Process	212	0.602273	1.51342	1.89058e-18	2.81294e-06
GO:0048519	Negative Regulation Of Biological Process	211	0.34876	0.876379	0.0186692	0.102764
GO:0034622	Cellular Protein-Containing Complex Assembly	210	0.544041	1.36709	8.93077e-12	0.000325025
GO:0018130	Heterocycle Biosynthetic Process	209	0.447537	1.12459	0.0008597	0.159236
GO:0043604	Amide Biosynthetic Process	209	0.639144	1.60607	9.73881e-23	1.56793e-07
GO:0010556	Regulation Of Macromolecule Biosynthetic Process	207	0.343854	0.86405	0.0114995	0.0726679
GO:0071705	Nitrogen Compound Transport	207	0.389831	0.979582	0.0757146	0.838215
GO:0019438	Aromatic Compound Biosynthetic Process	206	0.46085	1.15804	0.000148306	0.0825502
GO:0055114	Oxidation-Reduction Process	204	0.558904	1.40444	5.85911e-13	0.000133227
GO:2000112	Regulation Of Cellular Macromolecule Biosynthetic Process	203	0.341751	0.858765	0.00947015	0.0646239
GO:0042221	Response To Chemical	200	0.382409	0.960933	0.0835731	0.650101
GO:0065008	Regulation Of Biological Quality	199	0.399598	1.00413	0.0589692	0.966489
GO:0042886	Amide Transport	197	0.441704	1.10993	0.00236666	0.220879
GO:0006518	Peptide Metabolic Process	196	0.671233	1.6867	3.1855e-25	2.84588e-08
GO:0045184	Establishment Of Protein Localization	196	0.453704	1.14008	0.000569548	0.132293
GO:0015833	Peptide Transport	193	0.4447	1.11746	0.00186662	0.199089
GO:0015031	Protein Transport	192	0.453901	1.14058	0.000632973	0.139823
GO:0019219	Regulation Of Nucleobase-Containing Compound Metabolic Process	192	0.333333	0.837613	0.00370839	0.0337949
GO:0043412	Macromolecule Modification	191	0.275613	0.692572	1.10633e-10	4.20052e-06
GO:0006886	Intracellular Protein Transport	182	0.460759	1.15781	0.000375048	0.106015
GO:0043043	Peptide Biosynthetic Process	182	0.686792	1.7258	3.26025e-25	2.99166e-08
GO:0048523	Negative Regulation Of Cellular Process	181	0.344106	0.864685	0.0166809	0.0950991
GO:0006412	Translation	179	0.710317	1.78491	1.32266e-27	6.37492e-09
GO:0051252	Regulation Of RNA Metabolic Process	178	0.348337	0.875314	0.0251983	0.128268
GO:0051128	Regulation Of Cellular Component Organization	177	0.409722	1.02957	0.0423936	0.753074
GO:0006464	Cellular Protein Modification Process	175	0.289735	0.728058	2.36921e-07	0.000156352
GO:0036211	Protein Modification Process	175	0.289735	0.728058	2.36921e-07	0.000156352
GO:0044283	Small Molecule Biosynthetic Process	175	0.553797	1.3916	1.03232e-10	0.000543797
GO:0034654	Nucleobase-Containing Compound Biosynthetic Process	164	0.442049	1.1108	0.00494235	0.270086
GO:0022613	Ribonucleoprotein Complex Biogenesis	161	0.419271	1.05356	0.0290579	0.56897
GO:1903506	Regulation Of Nucleic Acid-Templated Transcription	161	0.335417	0.842848	0.00919436	0.0596784
GO:2001141	Regulation Of RNA Biosynthetic Process	161	0.335417	0.842848	0.00919436	0.0596784
GO:0070887	Cellular Response To Chemical Stimulus	158	0.408269	1.02591	0.0515917	0.775803
GO:0006355	Regulation Of Transcription, DNA-Templated	157	0.330526	0.83056	0.00559712	0.0469615
GO:0007049	Cell Cycle	156	0.313883	0.788739	0.000442079	0.00916256
GO:1901565	Organonitrogen Compound Catabolic Process	156	0.4875	1.22501	3.96749e-05	0.0418842
GO:0009057	Macromolecule Catabolic Process	153	0.386364	0.97087	0.0909339	0.776587
GO:0009892	Negative Regulation Of Metabolic Process	152	0.346241	0.870049	0.0285436	0.144343
GO:0022402	Cell Cycle Process	152	0.316008	0.794078	0.000765069	0.0134709
GO:0051276	Chromosome Organization	151	0.349537	0.878331	0.0361287	0.182731
GO:0006396	RNA Processing	148	0.316916	0.79636	0.00104414	0.0156533
GO:0009893	Positive Regulation Of Metabolic Process	148	0.353222	0.88759	0.0462341	0.225866
GO:0017144	Drug Metabolic Process	148	0.564885	1.41947	5.68721e-10	0.000816342
GO:0031325	Positive Regulation Of Cellular Metabolic Process	146	0.356098	0.894816	0.0539	0.259124
GO:0019637	Organophosphate Metabolic Process	145	0.463259	1.1641	0.00114715	0.132981
GO:0010605	Negative Regulation Of Macromolecule Metabolic Process	144	0.352078	0.884716	0.0449047	0.220076
GO:0055086	Nucleobase-Containing Small Molecule Metabolic Process	142	0.633929	1.59296	5.64314e-15	2.15115e-05
GO:0033365	Protein Localization To Organelle	139	0.463333	1.16428	0.00142518	0.138581
GO:0044265	Cellular Macromolecule Catabolic Process	139	0.433022	1.08811	0.0166934	0.408247
GO:1901135	Carbohydrate Derivative Metabolic Process	139	0.442675	1.11237	0.00844067	0.297582
GO:0065009	Regulation Of Molecular Function	135	0.402985	1.01264	0.0711489	0.918523
GO:0006508	Proteolysis	134	0.445183	1.11867	0.00789858	0.287644
GO:0002181	Cytoplasmic Translation	133	0.858065	2.15618	1.88344e-35	2.06889e-10
GO:0010604	Positive Regulation Of Macromolecule Metabolic Process	133	0.354667	0.891221	0.0555455	0.27895
GO:0016192	Vesicle-Mediated Transport	133	0.404255	1.01583	0.0695745	0.877064
GO:0033043	Regulation Of Organelle Organization	133	0.398204	1.00062	0.0809848	1
GO:0051173	Positive Regulation Of Nitrogen Compound Metabolic Process	133	0.352785	0.886493	0.0508369	0.238888
GO:0006520	Cellular Amino Acid Metabolic Process	131	0.64532	1.62159	9.78651e-15	2.5924e-05
GO:0007154	Cell Communication	126	0.331579	0.833205	0.0126775	0.0760464
GO:0031324	Negative Regulation Of Cellular Metabolic Process	126	0.340541	0.855724	0.0265729	0.135315
GO:0000003	Reproduction	125	0.343407	0.862926	0.0327242	0.16041
GO:0051172	Negative Regulation Of Nitrogen Compound Metabolic Process	123	0.353448	0.888159	0.0569031	0.28317
GO:0006357	Regulation Of Transcription By RNA Polymerase II	119	0.341954	0.859276	0.0323817	0.165792
GO:0051246	Regulation Of Protein Metabolic Process	117	0.393939	0.989907	0.0942304	0.956576
GO:0006753	Nucleoside Phosphate Metabolic Process	115	0.635359	1.59656	2.52442e-12	0.000133736
GO:0051186	Cofactor Metabolic Process	115	0.497835	1.25098	0.000161096	0.0562438
GO:0022414	Reproductive Process	114	0.346505	0.870711	0.0449989	0.206549
GO:0032268	Regulation Of Cellular Protein Metabolic Process	114	0.391753	0.984412	0.0981456	0.912354
GO:0009117	Nucleotide Metabolic Process	113	0.638418	1.60424	2.52442e-12	0.000116108
GO:0034660	NcRNA Metabolic Process	112	0.284987	0.716127	1.92352e-05	0.0015594
GO:0016053	Organic Acid Biosynthetic Process	111	0.620112	1.55824	6.04716e-11	0.000326258
GO:0032502	Developmental Process	111	0.425287	1.06868	0.0392352	0.565481
GO:0046394	Carboxylic Acid Biosynthetic Process	111	0.620112	1.55824	6.04716e-11	0.000326258
GO:0051704	Multi-Organism Process	111	0.411111	1.03306	0.0665156	0.77649
GO:0010629	Negative Regulation Of Gene Expression	109	0.343849	0.864037	0.0414678	0.197397
GO:0016071	MRNA Metabolic Process	109	0.444898	1.11796	0.0147895	0.34572
GO:0030163	Protein Catabolic Process	108	0.459574	1.15484	0.00593554	0.231038
GO:0009891	Positive Regulation Of Biosynthetic Process	107	0.353135	0.887373	0.0648576	0.298548
GO:0031328	Positive Regulation Of Cellular Biosynthetic Process	107	0.355482	0.893269	0.0701023	0.323743
GO:0050790	Regulation Of Catalytic Activity	107	0.414729	1.04215	0.0613872	0.727761
GO:0000278	Mitotic Cell Cycle	106	0.319277	0.802292	0.00646426	0.0498488
GO:0042254	Ribosome Biogenesis	106	0.355705	0.893829	0.0711489	0.348327
GO:0007005	Mitochondrion Organization	105	0.546875	1.37421	2.08576e-06	0.00998095
GO:1901605	Alpha-Amino Acid Metabolic Process	104	0.679739	1.70807	5.151e-14	4.04936e-05
GO:1903047	Mitotic Cell Cycle Process	104	0.316109	0.794332	0.0049162	0.0427211
GO:0044257	Cellular Protein Catabolic Process	102	0.461538	1.15977	0.00641478	0.217524
GO:0010557	Positive Regulation Of Macromolecule Biosynthetic Process	100	0.363636	0.91376	0.0915578	0.457169
GO:0072594	Establishment Of Protein Localization To Organelle	100	0.518135	1.30199	6.95906e-05	0.0379583
GO:0006325	Chromatin Organization	99	0.386719	0.971762	0.108661	0.859904
GO:0048869	Cellular Developmental Process	99	0.428571	1.07693	0.0407978	0.541831
GO:0009890	Negative Regulation Of Biosynthetic Process	97	0.324415	0.815202	0.0138319	0.084049
GO:0031327	Negative Regulation Of Cellular Biosynthetic Process	97	0.324415	0.815202	0.0138319	0.084049
GO:0071826	Ribonucleoprotein Complex Subunit Organization	97	0.573964	1.44228	2.85431e-07	0.00519977
GO:0010628	Positive Regulation Of Gene Expression	95	0.357143	0.897443	0.0807812	0.381836
GO:0051603	Proteolysis Involved In Cellular Protein Catabolic Process	95	0.458937	1.15324	0.00963112	0.251148
GO:0051726	Regulation Of Cell Cycle	95	0.303514	0.762683	0.00163685	0.0210066
GO:0061024	Membrane Organization	94	0.482051	1.21132	0.00217731	0.133535
GO:0045935	Positive Regulation Of Nucleobase-Containing Compound Metabolic Process	93	0.341912	0.85917	0.0470646	0.222927
GO:0022618	Ribonucleoprotein Complex Assembly	92	0.575	1.44488	5.4039e-07	0.00631539
GO:0023052	Signaling	92	0.319444	0.802713	0.0105151	0.0686889
GO:0010558	Negative Regulation Of Macromolecule Biosynthetic Process	91	0.327338	0.822548	0.0203694	0.106395
GO:0005975	Carbohydrate Metabolic Process	90	0.420561	1.0568	0.0614726	0.656553
GO:0006259	DNA Metabolic Process	90	0.266272	0.669099	3.01095e-06	0.000583237
GO:0016310	Phosphorylation	90	0.382979	0.962364	0.112678	0.805751
GO:0019693	Ribose Phosphate Metabolic Process	89	0.695312	1.74721	5.68228e-13	8.19705e-05
GO:0043632	Modification-Dependent Macromolecule Catabolic Process	89	0.438424	1.10169	0.0323817	0.43699
GO:0006091	Generation Of Precursor Metabolites And Energy	88	0.651852	1.638	1.83179e-10	0.000454245
GO:0007010	Cytoskeleton Organization	88	0.455959	1.14575	0.0143179	0.290384
GO:0090407	Organophosphate Biosynthetic Process	88	0.419048	1.053	0.0660743	0.70004
GO:2000113	Negative Regulation Of Cellular Macromolecule Biosynthetic Process	88	0.324723	0.815978	0.0182557	0.101348
GO:1901137	Carbohydrate Derivative Biosynthetic Process	87	0.408451	1.02637	0.0865032	0.847779
GO:0045934	Negative Regulation Of Nucleobase-Containing Compound Metabolic Process	86	0.308244	0.774567	0.00448078	0.0367957
GO:0048583	Regulation Of Response To Stimulus	85	0.393519	0.988849	0.110717	1
GO:0051254	Positive Regulation Of RNA Metabolic Process	85	0.34413	0.864743	0.0576654	0.273323
GO:0072521	Purine-Containing Compound Metabolic Process	85	0.669291	1.68182	4.96016e-11	0.00031946
GO:0006511	Ubiquitin-Dependent Protein Catabolic Process	84	0.451613	1.13483	0.0201608	0.344979
GO:0019941	Modification-Dependent Protein Catabolic Process	84	0.451613	1.13483	0.0201608	0.344979
GO:0055085	Transmembrane Transport	84	0.270096	0.678709	1.54096e-05	0.00143403
GO:0007165	Signal Transduction	83	0.330677	0.830939	0.0309039	0.145879
GO:0010033	Response To Organic Substance	83	0.386047	0.970073	0.115393	0.847412
GO:0010564	Regulation Of Cell Cycle Process	83	0.315589	0.793026	0.0103132	0.0648313
GO:0051130	Positive Regulation Of Cellular Component Organization	83	0.448649	1.12738	0.0237535	0.378666
GO:0008652	Cellular Amino Acid Biosynthetic Process	81	0.75	1.88463	7.58851e-15	2.4103e-05
GO:0042592	Homeostatic Process	81	0.327935	0.824049	0.0273462	0.14166
GO:0044282	Small Molecule Catabolic Process	81	0.618321	1.55374	3.91212e-08	0.0022536
GO:0048856	Anatomical Structure Development	81	0.462857	1.16309	0.0126712	0.267724
GO:1902680	Positive Regulation Of RNA Biosynthetic Process	81	0.341772	0.858819	0.0555319	0.262998
GO:1903508	Positive Regulation Of Nucleic Acid-Templated Transcription	81	0.34322	0.862458	0.058906	0.262758
GO:0009259	Ribonucleotide Metabolic Process	80	0.689655	1.73299	1.90642e-11	0.000246312
GO:0006732	Coenzyme Metabolic Process	79	0.503185	1.26442	0.00123224	0.0967333
GO:0009628	Response To Abiotic Stimulus	79	0.424731	1.06728	0.062963	0.633759
GO:1901361	Organic Cyclic Compound Catabolic Process	79	0.456647	1.14748	0.0184831	0.328151
GO:0006397	MRNA Processing	78	0.467066	1.17366	0.0114029	0.257022
GO:0045893	Positive Regulation Of Transcription, DNA-Templated	78	0.343612	0.863443	0.0625161	0.280737
GO:0034470	NcRNA Processing	77	0.245223	0.616206	1.15071e-07	8.21984e-05
GO:0051640	Organelle Localization	77	0.432584	1.08702	0.0508192	0.532729
GO:0006974	Cellular Response To DNA Damage Stimulus	76	0.274368	0.689443	8.90617e-05	0.00375892
GO:0032774	RNA Biosynthetic Process	76	0.363636	0.91376	0.106819	0.554507
GO:0044087	Regulation Of Cellular Component Biogenesis	76	0.449704	1.13003	0.0275678	0.39534
GO:0051253	Negative Regulation Of RNA Metabolic Process	75	0.3125	0.785263	0.0109001	0.0700097
GO:0051321	Meiotic Cell Cycle	75	0.309917	0.778773	0.00873152	0.0615977
GO:1901607	Alpha-Amino Acid Biosynthetic Process	75	0.742574	1.86597	2.07816e-13	7.46493e-05
GO:0006163	Purine Nucleotide Metabolic Process	74	0.718447	1.80534	4.97464e-12	0.000159216
GO:0006790	Sulfur Compound Metabolic Process	74	0.503401	1.26497	0.00171944	0.101122
GO:0019439	Aromatic Compound Catabolic Process	74	0.453988	1.1408	0.024302	0.349595
GO:0032270	Positive Regulation Of Cellular Protein Metabolic Process	74	0.43787	1.1003	0.045378	0.47805
GO:0032787	Monocarboxylic Acid Metabolic Process	74	0.517483	1.30035	0.000678722	0.0708126
GO:0040007	Growth	74	0.391534	0.983863	0.117666	0.945567
GO:0051247	Positive Regulation Of Protein Metabolic Process	74	0.43787	1.1003	0.045378	0.47805
GO:0006605	Protein Targeting	73	0.51049	1.28278	0.00117843	0.0832441
GO:0009150	Purine Ribonucleotide Metabolic Process	73	0.722772	1.81621	4.35205e-12	0.000142103
GO:0030154	Cell Differentiation	73	0.414773	1.04226	0.0867696	0.778782
GO:0006351	Transcription, DNA-Templated	72	0.36	0.904622	0.103649	0.501684
GO:0007346	Regulation Of Mitotic Cell Cycle	72	0.324324	0.814975	0.0278646	0.137171
GO:0033044	Regulation Of Chromosome Organization	72	0.382979	0.962364	0.121916	0.836666
GO:0097659	Nucleic Acid-Templated Transcription	72	0.358209	0.900122	0.100257	0.461298
GO:0010498	Proteasomal Protein Catabolic Process	71	0.449367	1.12919	0.0321083	0.42029
GO:0045944	Positive Regulation Of Transcription By RNA Polymerase II	71	0.358586	0.901069	0.101757	0.499106
GO:0046700	Heterocycle Catabolic Process	71	0.467105	1.17376	0.0149952	0.265963
GO:1902679	Negative Regulation Of RNA Biosynthetic Process	71	0.308696	0.775703	0.00941977	0.0637674
GO:1903507	Negative Regulation Of Nucleic Acid-Templated Transcription	71	0.308696	0.775703	0.00941977	0.0637674
GO:0016072	RRNA Metabolic Process	70	0.29661	0.745334	0.00316093	0.0310428
GO:0032879	Regulation Of Localization	70	0.404624	1.01676	0.107142	0.887152
GO:0044270	Cellular Nitrogen Compound Catabolic Process	70	0.460526	1.15723	0.0209634	0.333322
GO:0044093	Positive Regulation Of Molecular Function	69	0.368984	0.927198	0.117651	0.628024
GO:1903046	Meiotic Cell Cycle Process	69	0.317972	0.799014	0.020475	0.115425
GO:0009605	Response To External Stimulus	68	0.348718	0.876272	0.0836686	0.374473
GO:0010638	Positive Regulation Of Organelle Organization	68	0.472222	1.18662	0.0134375	0.253521
GO:0045892	Negative Regulation Of Transcription, DNA-Templated	68	0.304933	0.766247	0.00793651	0.0592271
GO:0006629	Lipid Metabolic Process	67	0.245421	0.616704	9.2569e-07	0.00023677
GO:0006979	Response To Oxidative Stress	67	0.485507	1.22	0.00740678	0.188193
GO:0043161	Proteasome-Mediated Ubiquitin-Dependent Protein Catabolic Process	67	0.443709	1.11497	0.0436179	0.45347
GO:0009165	Nucleotide Biosynthetic Process	66	0.605505	1.52154	2.41202e-06	0.00914298
GO:0019953	Sexual Reproduction	66	0.455172	1.14378	0.0298535	0.360611
GO:0030447	Filamentous Growth	66	0.385965	0.969868	0.126242	0.885572
GO:0044703	Multi-Organism Reproductive Process	66	0.455172	1.14378	0.0298535	0.360611
GO:1901293	Nucleoside Phosphate Biosynthetic Process	66	0.6	1.5077	3.76531e-06	0.00947682
GO:0044262	Cellular Carbohydrate Metabolic Process	65	0.515873	1.29631	0.0015903	0.0922375
GO:0006457	Protein Folding	64	0.744186	1.87002	1.26889e-11	0.00019251
GO:0006913	Nucleocytoplasmic Transport	64	0.52459	1.31821	0.00103462	0.0741398
GO:0009653	Anatomical Structure Morphogenesis	64	0.470588	1.18251	0.0171797	0.272819
GO:0044255	Cellular Lipid Metabolic Process	64	0.243346	0.61149	1.04563e-06	0.00028308
GO:0051169	Nuclear Transport	64	0.52459	1.31821	0.00103462	0.0741398
GO:1901987	Regulation Of Cell Cycle Phase Transition	64	0.369942	0.929606	0.121831	0.665898
GO:1901990	Regulation Of Mitotic Cell Cycle Phase Transition	64	0.378698	0.951608	0.127378	0.771797
GO:0006403	RNA Localization	63	0.543103	1.36473	0.00035885	0.0562575
GO:0008380	RNA Splicing	63	0.443662	1.11485	0.0482977	0.486054
GO:0043085	Positive Regulation Of Catalytic Activity	63	0.377246	0.947958	0.12745	0.770147
GO:0070925	Organelle Assembly	63	0.440559	1.10706	0.0528307	0.488054
GO:0006811	Ion Transport	62	0.23221	0.583506	1.00896e-07	6.71189e-05
GO:0034599	Cellular Response To Oxidative Stress	62	0.476923	1.19843	0.01427	0.262498
GO:0034655	Nucleobase-Containing Compound Catabolic Process	62	0.466165	1.1714	0.0223732	0.302749
GO:0043934	Sporulation	62	0.469697	1.18027	0.0194087	0.300711
GO:0048193	Golgi Vesicle Transport	62	0.373494	0.938531	0.127078	0.713848
GO:0000375	RNA Splicing, Via Transesterification Reactions	61	0.472868	1.18824	0.0177787	0.261309
GO:0000377	RNA Splicing, Via Transesterification Reactions With Bulged Adenosine As Nucleophile	61	0.480315	1.20695	0.0129025	0.225983
GO:0000398	MRNA Splicing, Via Spliceosome	61	0.480315	1.20695	0.0129025	0.225983
GO:0006366	Transcription By RNA Polymerase II	61	0.38125	0.95802	0.129371	0.82318
GO:0009123	Nucleoside Monophosphate Metabolic Process	61	0.7625	1.91604	6.77515e-12	0.000172225
GO:0015931	Nucleobase-Containing Compound Transport	61	0.458647	1.15251	0.030985	0.381249
GO:0006281	DNA Repair	60	0.262009	0.658386	8.3382e-05	0.00328012
GO:0042493	Response To Drug	60	0.338983	0.85181	0.0706315	0.313411
GO:0003006	Developmental Process Involved In Reproduction	59	0.421429	1.05898	0.0909015	0.695121
GO:0006364	RRNA Processing	59	0.280952	0.705988	0.00130649	0.0178336
GO:0019725	Cellular Homeostasis	59	0.335227	0.842373	0.0635849	0.278151
GO:0009161	Ribonucleoside Monophosphate Metabolic Process	58	0.794521	1.9965	1.06154e-12	0.000135323
GO:0009991	Response To Extracellular Stimulus	58	0.331429	0.832827	0.0561666	0.24546
GO:0015980	Energy Derivation By Oxidation Of Organic Compounds	58	0.637363	1.60159	1.02652e-06	0.00624874
GO:0031399	Regulation Of Protein Modification Process	58	0.337209	0.847353	0.0691934	0.306141
GO:0051783	Regulation Of Nuclear Division	58	0.379085	0.95258	0.131499	0.818979
GO:0070647	Protein Modification By Small Protein Conjugation Or Removal	58	0.339181	0.852308	0.0733718	0.305997
GO:1901615	Organic Hydroxy Compound Metabolic Process	58	0.432836	1.08765	0.0719347	0.576529
GO:0019220	Regulation Of Phosphate Metabolic Process	57	0.347561	0.873365	0.0941588	0.412337
GO:0031503	Protein-Containing Complex Localization	57	0.448819	1.12781	0.0483359	0.462242
GO:0031667	Response To Nutrient Levels	57	0.333333	0.837613	0.061839	0.270872
GO:0046390	Ribose Phosphate Biosynthetic Process	57	0.74026	1.86015	2.75706e-10	0.000518504
GO:0051174	Regulation Of Phosphorus Metabolic Process	57	0.347561	0.873365	0.0941588	0.412337
GO:0071824	Protein-DNA Complex Subunit Organization	57	0.419118	1.05318	0.0978105	0.749791
GO:0010646	Regulation Of Cell Communication	56	0.394366	0.990979	0.129103	1
GO:0018193	Peptidyl-Amino Acid Modification	56	0.304348	0.764777	0.0139988	0.0856837
GO:0048646	Anatomical Structure Formation Involved In Morphogenesis	56	0.474576	1.19253	0.0207764	0.275502
GO:0030029	Actin Filament-Based Process	55	0.509259	1.27969	0.00495042	0.140211
GO:0030036	Actin Cytoskeleton Organization	55	0.518868	1.30383	0.00310903	0.115849
GO:0030435	Sporulation Resulting In Formation Of A Cellular Spore	55	0.474138	1.19143	0.0221467	0.308866
GO:0031668	Cellular Response To Extracellular Stimulus	55	0.337423	0.847891	0.0734093	0.328954
GO:0051188	Cofactor Biosynthetic Process	55	0.410448	1.03139	0.112897	0.871918
GO:0051336	Regulation Of Hydrolase Activity	55	0.470085	1.18125	0.0256343	0.310982
GO:0071496	Cellular Response To External Stimulus	55	0.337423	0.847891	0.0734093	0.328954
GO:0009260	Ribonucleotide Biosynthetic Process	54	0.75	1.88463	3.78177e-10	0.000706997
GO:0031669	Cellular Response To Nutrient Levels	54	0.339623	0.853417	0.080031	0.361942
GO:0051656	Establishment Of Organelle Localization	54	0.428571	1.07693	0.0853745	0.679555
GO:0009126	Purine Nucleoside Monophosphate Metabolic Process	53	0.854839	2.14807	3.38086e-14	6.94127e-05
GO:0009167	Purine Ribonucleoside Monophosphate Metabolic Process	53	0.854839	2.14807	3.38086e-14	6.94127e-05
GO:0061919	Process Utilizing Autophagic Mechanism	53	0.514563	1.29301	0.00451154	0.131673
GO:0071310	Cellular Response To Organic Substance	53	0.348684	0.876188	0.101823	0.439282
GO:0080134	Regulation Of Response To Stress	53	0.445378	1.11916	0.0589929	0.49938
GO:0006839	Mitochondrial Transport	52	0.52	1.30668	0.00379855	0.126218
GO:0007088	Regulation Of Mitotic Nuclear Division	52	0.433333	1.0889	0.0801095	0.612436
GO:0044419	Interspecies Interaction Between Organisms	52	0.403101	1.01293	0.126258	0.93443
GO:0050657	Nucleic Acid Transport	52	0.525253	1.31988	0.00295921	0.105115
GO:0072522	Purine-Containing Compound Biosynthetic Process	52	0.742857	1.86668	1.50515e-09	0.000857244
GO:0007163	Establishment Or Maintenance Of Cell Polarity	51	0.455357	1.14424	0.047948	0.43485
GO:0035556	Intracellular Signal Transduction	51	0.293103	0.736522	0.00813869	0.054744
GO:0050658	RNA Transport	51	0.520408	1.3077	0.00406974	0.122999
GO:0051049	Regulation Of Transport	51	0.421488	1.05913	0.102398	0.735566
GO:0051236	Establishment Of RNA Localization	51	0.520408	1.3077	0.00406974	0.122999
GO:0071554	Cell Wall Organization Or Biogenesis	51	0.305389	0.767394	0.0194078	0.0990379
GO:0006914	Autophagy	50	0.510204	1.28206	0.00699124	0.171295
GO:0016054	Organic Acid Catabolic Process	50	0.609756	1.53222	3.63361e-05	0.0202625
GO:0017038	Protein Import	50	0.549451	1.38068	0.00110175	0.0756674
GO:0032505	Reproduction Of A Single-Celled Organism	50	0.367647	0.923838	0.132656	0.684732
GO:0046395	Carboxylic Acid Catabolic Process	50	0.609756	1.53222	3.63361e-05	0.0202625
GO:0006897	Endocytosis	49	0.480392	1.20715	0.0235806	0.279759
GO:0022411	Cellular Component Disassembly	49	0.521277	1.30988	0.00465551	0.137698
GO:0043254	Regulation Of Protein Complex Assembly	49	0.544444	1.3681	0.00158202	0.0900315
GO:0098657	Import Into Cell	49	0.368421	0.925783	0.134958	0.681846
GO:0006611	Protein Export From Nucleus	48	0.516129	1.29695	0.00636061	0.161
GO:0009966	Regulation Of Signal Transduction	48	0.377953	0.949735	0.141474	0.801969
GO:0023051	Regulation Of Signaling	48	0.369231	0.927818	0.136923	0.739666
GO:0045787	Positive Regulation Of Cell Cycle	48	0.350365	0.880411	0.112678	0.514389
GO:0048285	Organelle Fission	48	0.26087	0.655524	0.000392963	0.00862859
GO:0051168	Nuclear Export	48	0.516129	1.29695	0.00636061	0.161
GO:0051301	Cell Division	48	0.363636	0.91376	0.130731	0.621092
GO:0051983	Regulation Of Chromosome Segregation	48	0.428571	1.07693	0.0955753	0.661872
GO:0140053	Mitochondrial Gene Expression	48	0.461538	1.15977	0.0446405	0.418392
GO:0006164	Purine Nucleotide Biosynthetic Process	47	0.783333	1.96839	4.76599e-10	0.000792479
GO:0006338	Chromatin Remodeling	47	0.419643	1.0545	0.112625	0.792033
GO:0006405	RNA Export From Nucleus	47	0.51087	1.28373	0.00855707	0.159789
GO:0009108	Coenzyme Biosynthetic Process	47	0.427273	1.07367	0.0996733	0.659481
GO:0009141	Nucleoside Triphosphate Metabolic Process	47	0.770492	1.93612	1.29442e-09	0.000866875
GO:0009152	Purine Ribonucleotide Biosynthetic Process	47	0.783333	1.96839	4.76599e-10	0.000792479
GO:0009896	Positive Regulation Of Catabolic Process	47	0.534091	1.34209	0.0031703	0.105301
GO:0010608	Posttranscriptional Regulation Of Gene Expression	47	0.415929	1.04516	0.116494	0.793011
GO:0016999	Antibiotic Metabolic Process	47	0.691176	1.73682	3.96947e-07	0.00497917
GO:0031331	Positive Regulation Of Cellular Catabolic Process	47	0.54023	1.35751	0.00240102	0.103067
GO:0048468	Cell Development	47	0.419643	1.0545	0.112625	0.792033
GO:0071166	Ribonucleoprotein Complex Localization	47	0.51087	1.28373	0.00855707	0.159789
GO:0071214	Cellular Response To Abiotic Stimulus	47	0.431193	1.08352	0.0929268	0.657468
GO:0071426	Ribonucleoprotein Complex Export From Nucleus	47	0.51087	1.28373	0.00855707	0.159789
GO:0104004	Cellular Response To Environmental Stimulus	47	0.431193	1.08352	0.0929268	0.657468
GO:1901700	Response To Oxygen-Containing Compound	47	0.47	1.18103	0.0362001	0.360717
GO:0033045	Regulation Of Sister Chromatid Segregation	46	0.446602	1.12224	0.0692689	0.525331
GO:0033047	Regulation Of Mitotic Sister Chromatid Segregation	46	0.464646	1.16758	0.0441346	0.407385
GO:0044182	Filamentous Growth Of A Population Of Unicellular Organisms	46	0.353846	0.889159	0.120576	0.558662
GO:0048878	Chemical Homeostasis	46	0.283951	0.713522	0.00565273	0.0454216
GO:0071103	DNA Conformation Change	46	0.4	1.00514	0.13643	1
GO:0071852	Fungal-Type Cell Wall Organization Or Biogenesis	46	0.343284	0.862617	0.101291	0.409748
GO:0007059	Chromosome Segregation	45	0.316901	0.796323	0.0458437	0.195092
GO:0009144	Purine Nucleoside Triphosphate Metabolic Process	45	0.818182	2.05596	7.88824e-11	0.000510576
GO:0009199	Ribonucleoside Triphosphate Metabolic Process	45	0.833333	2.09403	2.30071e-11	0.000324583
GO:0034248	Regulation Of Cellular Amide Metabolic Process	45	0.409091	1.02798	0.12763	0.859065
GO:0042594	Response To Starvation	45	0.371901	0.934527	0.142323	0.731552
GO:0045292	MRNA Cis Splicing, Via Spliceosome	45	0.46875	1.17789	0.0408596	0.352356
GO:0090068	Positive Regulation Of Cell Cycle Process	45	0.365854	0.919332	0.137641	0.669612
GO:0090305	Nucleic Acid Phosphodiester Bond Hydrolysis	45	0.277778	0.698011	0.00359651	0.0310527
GO:0097435	Supramolecular Fiber Organization	45	0.576923	1.44972	0.000528701	0.0569373
GO:0032543	Mitochondrial Translation	44	0.483516	1.215	0.0276749	0.294477
GO:0045333	Cellular Respiration	44	0.6875	1.72758	1.24551e-06	0.00729477
GO:0050793	Regulation Of Developmental Process	44	0.435644	1.0947	0.0912104	0.645384
GO:0051129	Negative Regulation Of Cellular Component Organization	44	0.333333	0.837613	0.0825441	0.357919
GO:0000280	Nuclear Division	43	0.244318	0.613933	8.95815e-05	0.00338984
GO:0006401	RNA Catabolic Process	43	0.421569	1.05933	0.114801	0.782477
GO:0009205	Purine Ribonucleoside Triphosphate Metabolic Process	43	0.826923	2.07793	1.12779e-10	0.000560701
GO:0009267	Cellular Response To Starvation	43	0.380531	0.956213	0.148519	0.859347
GO:0043648	Dicarboxylic Acid Metabolic Process	43	0.796296	2.00097	1.14109e-09	0.000979838
GO:0051248	Negative Regulation Of Protein Metabolic Process	43	0.5	1.25642	0.0171357	0.241276
GO:0055082	Cellular Chemical Homeostasis	43	0.288591	0.725182	0.0103818	0.0656988
GO:0072657	Protein Localization To Membrane	43	0.457447	1.14949	0.0590732	0.449458
GO:0006417	Regulation Of Translation	42	0.4375	1.09937	0.0925086	0.637143
GO:0006733	Oxidoreduction Coenzyme Metabolic Process	42	0.575342	1.44574	0.000894294	0.0625236
GO:0016458	Gene Silencing	42	0.325581	0.818134	0.0693493	0.271624
GO:0034293	Sexual Sporulation	42	0.482759	1.2131	0.0315966	0.328918
GO:0040029	Regulation Of Gene Expression, Epigenetic	42	0.304348	0.764777	0.0291052	0.137102
GO:0043935	Sexual Sporulation Resulting In Formation Of A Cellular Spore	42	0.482759	1.2131	0.0315966	0.328918
GO:2000241	Regulation Of Reproductive Process	42	0.281879	0.708317	0.00681871	0.0538335
GO:0006399	TRNA Metabolic Process	41	0.253086	0.635966	0.000430175	0.00809717
GO:0009124	Nucleoside Monophosphate Biosynthetic Process	41	0.788462	1.98128	5.08751e-09	0.00171878
GO:0010965	Regulation Of Mitotic Sister Chromatid Separation	41	0.5125	1.28783	0.0128686	0.190823
GO:0019954	Asexual Reproduction	41	0.482353	1.21208	0.0335562	0.323627
GO:0030071	Regulation Of Mitotic Metaphase/Anaphase Transition	41	0.518987	1.30413	0.0102351	0.187905
GO:0032269	Negative Regulation Of Cellular Protein Metabolic Process	41	0.488095	1.22651	0.0284279	0.277074
GO:0034728	Nucleosome Organization	41	0.561644	1.41132	0.00188929	0.0782417
GO:0042274	Ribosomal Small Subunit Biogenesis	41	0.336066	0.844479	0.0951379	0.385637
GO:0043900	Regulation Of Multi-Organism Process	41	0.383178	0.962864	0.150872	0.927425
GO:0044272	Sulfur Compound Biosynthetic Process	41	0.554054	1.39225	0.00260184	0.0978216
GO:0045931	Positive Regulation Of Mitotic Cell Cycle	41	0.405941	1.02006	0.13804	0.925958
GO:1902099	Regulation Of Metaphase/Anaphase Transition Of Cell Cycle	41	0.506173	1.27193	0.015973	0.228205
GO:1905818	Regulation Of Chromosome Separation	41	0.5	1.25642	0.0196044	0.231485
GO:2001252	Positive Regulation Of Chromosome Organization	41	0.488095	1.22651	0.0284279	0.277074
GO:0006342	Chromatin Silencing	40	0.325203	0.817184	0.0724541	0.297663
GO:0009156	Ribonucleoside Monophosphate Biosynthetic Process	40	0.816327	2.0513	1.18553e-09	0.000924294
GO:0016051	Carbohydrate Biosynthetic Process	40	0.597015	1.5002	0.000448957	0.0530094
GO:0035690	Cellular Response To Drug	40	0.430108	1.08079	0.109259	0.7008
GO:0045814	Negative Regulation Of Gene Expression, Epigenetic	40	0.325203	0.817184	0.0724541	0.297663
GO:0046034	ATP Metabolic Process	40	0.816327	2.0513	1.18553e-09	0.000924294
GO:0048584	Positive Regulation Of Response To Stimulus	40	0.366972	0.922143	0.145826	0.716839
GO:0060341	Regulation Of Cellular Localization	40	0.465116	1.16876	0.0550543	0.429776
GO:0065002	Intracellular Protein Transmembrane Transport	40	0.666667	1.67523	1.311e-05	0.0142803
GO:0071806	Protein Transmembrane Transport	40	0.655738	1.64776	2.35496e-05	0.0152306
GO:0072524	Pyridine-Containing Compound Metabolic Process	40	0.625	1.57053	0.000115655	0.0292497
GO:1901701	Cellular Response To Oxygen-Containing Compound	40	0.506329	1.27232	0.0171357	0.222956
GO:1990542	Mitochondrial Transmembrane Transport	40	0.519481	1.30537	0.0109752	0.182707
GO:0006970	Response To Osmotic Stress	39	0.47561	1.19513	0.0446405	0.365066
GO:0009636	Response To Toxic Substance	39	0.4875	1.22501	0.0323817	0.30984
GO:0010639	Negative Regulation Of Organelle Organization	39	0.317073	0.796754	0.057398	0.224131
GO:0051345	Positive Regulation Of Hydrolase Activity	39	0.4875	1.22501	0.0323817	0.30984
GO:0051493	Regulation Of Cytoskeleton Organization	39	0.423913	1.06523	0.119312	0.771472
GO:0072665	Protein Localization To Vacuole	39	0.448276	1.12645	0.0816929	0.553755
GO:0090150	Establishment Of Protein Localization To Membrane	39	0.506494	1.27274	0.0183457	0.218045
GO:0006413	Translational Initiation	38	0.791667	1.98933	1.66214e-08	0.00180274
GO:0006812	Cation Transport	38	0.24359	0.612102	0.000217671	0.00528096
GO:0007034	Vacuolar Transport	38	0.333333	0.837613	0.0957499	0.369625
GO:0009894	Regulation Of Catabolic Process	38	0.422222	1.06098	0.123465	0.76908
GO:0032446	Protein Modification By Small Protein Conjugation	38	0.319328	0.80242	0.0648093	0.25119
GO:0034220	Ion Transmembrane Transport	38	0.186275	0.468078	1.09864e-09	4.324e-06
GO:0042325	Regulation Of Phosphorylation	38	0.351852	0.884147	0.129429	0.582147
GO:0044089	Positive Regulation Of Cellular Component Biogenesis	38	0.535211	1.3449	0.00759281	0.138493
GO:0044092	Negative Regulation Of Molecular Function	38	0.452381	1.13676	0.0776206	0.547091
GO:0045229	External Encapsulating Structure Organization	38	0.361905	0.909409	0.143666	0.64443
GO:0098813	Nuclear Chromosome Segregation	38	0.296875	0.745999	0.0246594	0.121482
GO:0000910	Cytokinesis	37	0.37	0.929751	0.152634	0.77654
GO:0007017	Microtubule-Based Process	37	0.411111	1.03306	0.139904	0.844654
GO:0009405	Pathogenesis	37	0.336364	0.845228	0.104871	0.411307
GO:0016569	Covalent Chromatin Modification	37	0.345794	0.868926	0.1216	0.518131
GO:0016570	Histone Modification	37	0.345794	0.868926	0.1216	0.518131
GO:0022413	Reproductive Process In Single-Celled Organism	37	0.349057	0.877123	0.127378	0.518042
GO:0050801	Ion Homeostasis	37	0.262411	0.659398	0.0021819	0.024573
GO:0071555	Cell Wall Organization	37	0.359223	0.902671	0.142206	0.640219
GO:0006066	Alcohol Metabolic Process	36	0.375	0.942315	0.157708	0.847077
GO:0006873	Cellular Ion Homeostasis	36	0.268657	0.675091	0.00433368	0.0337649
GO:0009060	Aerobic Respiration	36	0.765957	1.92473	1.94329e-07	0.0047419
GO:0010035	Response To Inorganic Substance	36	0.45	1.13078	0.0868977	0.537835
GO:0019362	Pyridine Nucleotide Metabolic Process	36	0.642857	1.6154	0.0001188	0.0277998
GO:0032880	Regulation Of Protein Localization	36	0.423529	1.06426	0.126578	0.76272
GO:0055080	Cation Homeostasis	36	0.276923	0.695863	0.00830373	0.0580641
GO:1901989	Positive Regulation Of Cell Cycle Phase Transition	36	0.461538	1.15977	0.0697507	0.468044
GO:1901992	Positive Regulation Of Mitotic Cell Cycle Phase Transition	36	0.473684	1.19029	0.0536231	0.402413
GO:0006323	DNA Packaging	35	0.507246	1.27463	0.0240767	0.234033
GO:0009127	Purine Nucleoside Monophosphate Biosynthetic Process	35	0.897436	2.25511	6.73284e-11	0.000680158
GO:0009168	Purine Ribonucleoside Monophosphate Biosynthetic Process	35	0.897436	2.25511	6.73284e-11	0.000680158
GO:0016050	Vesicle Organization	35	0.538462	1.35307	0.00924532	0.150498
GO:0016052	Carbohydrate Catabolic Process	35	0.336538	0.845667	0.110399	0.451979
GO:0022603	Regulation Of Anatomical Structure Morphogenesis	35	0.466667	1.17266	0.0656502	0.459516
GO:0030003	Cellular Cation Homeostasis	35	0.277778	0.698011	0.00973417	0.0661562
GO:0031329	Regulation Of Cellular Catabolic Process	35	0.416667	1.04702	0.137345	0.839083
GO:0032535	Regulation Of Cellular Component Size	35	0.57377	1.44179	0.00264376	0.0897122
GO:0032984	Protein-Containing Complex Disassembly	35	0.648148	1.62869	0.000118234	0.0257765
GO:0045732	Positive Regulation Of Protein Catabolic Process	35	0.59322	1.49067	0.00124892	0.0670826
GO:0045862	Positive Regulation Of Proteolysis	35	0.583333	1.46582	0.0018396	0.0871983
GO:0046496	Nicotinamide Nucleotide Metabolic Process	35	0.648148	1.62869	0.000118234	0.0257765
GO:0080135	Regulation Of Cellular Response To Stress	35	0.421687	1.05963	0.130242	0.760257
GO:0090066	Regulation Of Anatomical Structure Size	35	0.57377	1.44179	0.00264376	0.0897122
GO:0097237	Cellular Response To Toxic Substance	35	0.492958	1.23872	0.0355163	0.332302
GO:1902531	Regulation Of Intracellular Signal Transduction	35	0.37234	0.935632	0.158191	0.770735
GO:1903364	Positive Regulation Of Cellular Protein Catabolic Process	35	0.603448	1.51637	0.000825759	0.0650362
GO:0000122	Negative Regulation Of Transcription By RNA Polymerase II	34	0.309091	0.776696	0.0532309	0.229581
GO:0000819	Sister Chromatid Segregation	34	0.32381	0.813682	0.0842736	0.346997
GO:0002183	Cytoplasmic Translational Initiation	34	0.85	2.13591	3.22025e-09	0.00173548
GO:0005996	Monosaccharide Metabolic Process	34	0.641509	1.61201	0.000201163	0.0323143
GO:0006333	Chromatin Assembly Or Disassembly	34	0.492754	1.23821	0.0380135	0.325678
GO:0007015	Actin Filament Organization	34	0.62963	1.58216	0.000336219	0.0437782
GO:0031505	Fungal-Type Cell Wall Organization	34	0.34	0.854366	0.118226	0.502645
GO:0032436	Positive Regulation Of Proteasomal Ubiquitin-Dependent Protein Catabolic Process	34	0.596491	1.49889	0.00129806	0.0634907
GO:0032956	Regulation Of Actin Cytoskeleton Organization	34	0.492754	1.23821	0.0380135	0.325678
GO:0032970	Regulation Of Actin Filament-Based Process	34	0.492754	1.23821	0.0380135	0.325678
GO:0044764	Multi-Organism Cellular Process	34	0.419753	1.05477	0.135554	0.836264
GO:0051781	Positive Regulation Of Cell Division	34	0.5	1.25642	0.0317134	0.273914
GO:0090501	RNA Phosphodiester Bond Hydrolysis	34	0.300885	0.756076	0.0382712	0.170217
GO:0140014	Mitotic Nuclear Division	34	0.300885	0.756076	0.0382712	0.170217
GO:1901698	Response To Nitrogen Compound	34	0.386364	0.97087	0.163472	0.920458
GO:1901800	Positive Regulation Of Proteasomal Protein Catabolic Process	34	0.596491	1.49889	0.00129806	0.0634907
GO:1903052	Positive Regulation Of Proteolysis Involved In Cellular Protein Catabolic Process	34	0.596491	1.49889	0.00129806	0.0634907
GO:0006402	MRNA Catabolic Process	33	0.407407	1.02375	0.151552	0.917436
GO:0009064	Glutamine Family Amino Acid Metabolic Process	33	0.868421	2.1822	1.79662e-09	0.00139808
GO:0009607	Response To Biotic Stimulus	33	0.37931	0.953146	0.164829	0.919427
GO:0010256	Endomembrane System Organization	33	0.471429	1.18462	0.065077	0.444671
GO:0016197	Endosomal Transport	33	0.434211	1.0911	0.118837	0.671845
GO:0016236	Macroautophagy	33	0.485294	1.21947	0.048312	0.37747
GO:0016567	Protein Ubiquitination	33	0.340206	0.854884	0.121088	0.49638
GO:0030437	Ascospore Formation	33	0.445946	1.12059	0.102216	0.592706
GO:0034976	Response To Endoplasmic Reticulum Stress	33	0.434211	1.0911	0.118837	0.671845
GO:0045786	Negative Regulation Of Cell Cycle	33	0.218543	0.549164	1.78667e-05	0.0013577
GO:0051984	Positive Regulation Of Chromosome Segregation	33	0.492537	1.23767	0.0406296	0.319386
GO:0070585	Protein Localization To Mitochondrion	33	0.66	1.65847	0.000114937	0.0279989
GO:0072655	Establishment Of Protein Localization To Mitochondrion	33	0.66	1.65847	0.000114937	0.0279989
GO:0098754	Detoxification	33	0.532258	1.33748	0.0138111	0.174035
GO:0098771	Inorganic Ion Homeostasis	33	0.275	0.691031	0.00986197	0.0600119
GO:0000070	Mitotic Sister Chromatid Segregation	32	0.344086	0.864633	0.12945	0.55202
GO:0000956	Nuclear-Transcribed MRNA Catabolic Process	32	0.405063	1.01786	0.156794	0.916501
GO:0006626	Protein Targeting To Mitochondrion	32	0.666667	1.67523	0.000112125	0.0256544
GO:0008610	Lipid Biosynthetic Process	32	0.189349	0.475804	6.20417e-08	4.23163e-05
GO:0009066	Aspartate Family Amino Acid Metabolic Process	32	0.64	1.60822	0.000341606	0.0376382
GO:0010243	Response To Organonitrogen Compound	32	0.426667	1.07215	0.131042	0.748249
GO:0016311	Dephosphorylation	32	0.390244	0.980621	0.166261	1
GO:0031334	Positive Regulation Of Protein Complex Assembly	32	0.680851	1.71087	6.04033e-05	0.0240204
GO:0042255	Ribosome Assembly	32	0.52459	1.31821	0.0190196	0.207163
GO:0045840	Positive Regulation Of Mitotic Nuclear Division	32	0.52459	1.31821	0.0190196	0.207163
GO:0051785	Positive Regulation Of Nuclear Division	32	0.457143	1.14873	0.0880261	0.511411
GO:0062033	Positive Regulation Of Mitotic Sister Chromatid Segregation	32	0.542373	1.3629	0.0113084	0.163702
GO:0098655	Cation Transmembrane Transport	32	0.230216	0.578496	0.000138648	0.00388539
GO:1990748	Cellular Detoxification	32	0.542373	1.3629	0.0113084	0.163702
GO:0000281	Mitotic Cytokinesis	31	0.382716	0.961704	0.169667	0.916806
GO:0001932	Regulation Of Protein Phosphorylation	31	0.319588	0.803073	0.0836911	0.32739
GO:0006354	DNA-Templated Transcription, Elongation	31	0.596154	1.49804	0.00219956	0.0876659
GO:0007033	Vacuole Organization	31	0.430556	1.08192	0.128534	0.743296
GO:0042546	Cell Wall Biogenesis	31	0.402597	1.01166	0.161557	1
GO:0045842	Positive Regulation Of Mitotic Metaphase/Anaphase Transition	31	0.607843	1.52741	0.00145309	0.0664686
GO:0051604	Protein Maturation	31	0.382716	0.961704	0.169667	0.916806
GO:0061640	Cytoskeleton-Dependent Cytokinesis	31	0.373494	0.938531	0.167105	0.835792
GO:0065004	Protein-DNA Complex Assembly	31	0.373494	0.938531	0.167105	0.835792
GO:0071470	Cellular Response To Osmotic Stress	31	0.563636	1.41633	0.00657025	0.121384
GO:1901617	Organic Hydroxy Compound Biosynthetic Process	31	0.397436	0.998693	0.164866	1
GO:1901970	Positive Regulation Of Mitotic Sister Chromatid Separation	31	0.584906	1.46977	0.00323836	0.0909971
GO:1902101	Positive Regulation Of Metaphase/Anaphase Transition Of Cell Cycle	31	0.596154	1.49804	0.00219956	0.0876659
GO:1903827	Regulation Of Cellular Protein Localization	31	0.449275	1.12896	0.103648	0.580119
GO:1905820	Positive Regulation Of Chromosome Separation	31	0.574074	1.44256	0.00466414	0.117421
GO:0030490	Maturation Of SSU-RRNA	30	0.309278	0.777167	0.065077	0.239446
GO:0032989	Cellular Component Morphogenesis	30	0.5	1.25642	0.0415635	0.295657
GO:0034404	Nucleobase-Containing Small Molecule Biosynthetic Process	30	0.731707	1.83866	1.20386e-05	0.0123378
GO:0043086	Negative Regulation Of Catalytic Activity	30	0.526316	1.32255	0.0218539	0.23441
GO:0044403	Symbiont Process	30	0.517241	1.29974	0.0275905	0.239273
GO:0048585	Negative Regulation Of Response To Stimulus	30	0.365854	0.919332	0.164562	0.753958
GO:0051338	Regulation Of Transferase Activity	30	0.326087	0.819404	0.101592	0.368005
GO:0000226	Microtubule Cytoskeleton Organization	29	0.358025	0.899659	0.158369	0.673561
GO:0006310	DNA Recombination	29	0.228346	0.573798	0.000234625	0.00576537
GO:0006820	Anion Transport	29	0.188312	0.473197	2.24256e-07	7.72531e-05
GO:0006888	ER To Golgi Vesicle-Mediated Transport	29	0.358025	0.899659	0.158369	0.673561
GO:0010948	Negative Regulation Of Cell Cycle Process	29	0.230159	0.578352	0.000294527	0.00731059
GO:0022604	Regulation Of Cell Morphogenesis	29	0.537037	1.34949	0.0181593	0.223095
GO:0031137	Regulation Of Conjugation With Cellular Fusion	29	0.367089	0.922435	0.167695	0.750212
GO:0042273	Ribosomal Large Subunit Biogenesis	29	0.329545	0.828095	0.112678	0.413473
GO:0046999	Regulation Of Conjugation	29	0.367089	0.922435	0.167695	0.750212
GO:0061025	Membrane Fusion	29	0.460317	1.1567	0.0941062	0.563381
GO:0000096	Sulfur Amino Acid Metabolic Process	28	0.717949	1.80409	4.42237e-05	0.0206549
GO:0005976	Polysaccharide Metabolic Process	28	0.241379	0.606548	0.00128053	0.0160995
GO:0006081	Cellular Aldehyde Metabolic Process	28	0.736842	1.85157	2.01559e-05	0.0194168
GO:0006368	Transcription Elongation From RNA Polymerase II Promoter	28	0.608696	1.52955	0.00247369	0.0928503
GO:0006631	Fatty Acid Metabolic Process	28	0.5	1.25642	0.0479472	0.333901
GO:0009142	Nucleoside Triphosphate Biosynthetic Process	28	0.777778	1.95443	3.3833e-06	0.0118233
GO:0009201	Ribonucleoside Triphosphate Biosynthetic Process	28	0.875	2.19874	2.71478e-08	0.00371751
GO:0009266	Response To Temperature Stimulus	28	0.474576	1.19253	0.0770674	0.475824
GO:0009408	Response To Heat	28	0.491228	1.23438	0.0568668	0.399814
GO:0030865	Cortical Cytoskeleton Organization	28	0.595745	1.49701	0.00372943	0.0962771
GO:0030866	Cortical Actin Cytoskeleton Organization	28	0.595745	1.49701	0.00372943	0.0962771
GO:0031401	Positive Regulation Of Protein Modification Process	28	0.314607	0.790556	0.0826759	0.306324
GO:0034637	Cellular Carbohydrate Biosynthetic Process	28	0.518519	1.30295	0.0318451	0.270744
GO:0042737	Drug Catabolic Process	28	0.378378	0.950804	0.175883	0.912698
GO:0043902	Positive Regulation Of Multi-Organism Process	28	0.368421	0.925783	0.171425	0.827999
GO:0044743	Protein Transmembrane Import Into Intracellular Organelle	28	0.595745	1.49701	0.00372943	0.0962771
GO:0048284	Organelle Fusion	28	0.4375	1.09937	0.128402	0.646031
GO:0051052	Regulation Of DNA Metabolic Process	28	0.241379	0.606548	0.00128053	0.0160995
GO:0071428	RRNA-Containing Ribonucleoprotein Complex Export From Nucleus	28	0.583333	1.46582	0.00549165	0.126166
GO:0098660	Inorganic Ion Transmembrane Transport	28	0.233333	0.586329	0.000546464	0.0104322
GO:0006302	Double-Strand Break Repair	27	0.254717	0.640063	0.00491228	0.042986
GO:0006468	Protein Phosphorylation	27	0.210938	0.530052	3.84771e-05	0.00176388
GO:0006892	Post-Golgi Vesicle-Mediated Transport	27	0.375	0.942315	0.177554	0.911326
GO:0006997	Nucleus Organization	27	0.482143	1.21155	0.0714109	0.397151
GO:0008360	Regulation Of Cell Shape	27	0.529412	1.33033	0.0269402	0.258177
GO:0009067	Aspartate Family Amino Acid Biosynthetic Process	27	0.692308	1.73966	0.000167094	0.029013
GO:0010562	Positive Regulation Of Phosphorus Metabolic Process	27	0.306818	0.770985	0.0697256	0.256672
GO:0031123	RNA 3'-End Processing	27	0.397059	0.997745	0.175475	1
GO:0045937	Positive Regulation Of Phosphate Metabolic Process	27	0.306818	0.770985	0.0697256	0.256672
GO:0098662	Inorganic Cation Transmembrane Transport	27	0.252336	0.634081	0.00407664	0.0348149
GO:0009063	Cellular Amino Acid Catabolic Process	26	0.65	1.63335	0.000985962	0.0559202
GO:0009145	Purine Nucleoside Triphosphate Biosynthetic Process	26	0.83871	2.10754	5.5669e-07	0.00747823
GO:0009206	Purine Ribonucleoside Triphosphate Biosynthetic Process	26	0.866667	2.17779	1.45054e-07	0.00449472
GO:0019318	Hexose Metabolic Process	26	0.742857	1.86668	3.37971e-05	0.0220766
GO:0036503	ERAD Pathway	26	0.490566	1.23271	0.0656323	0.383986
GO:0045930	Negative Regulation Of Mitotic Cell Cycle	26	0.224138	0.563223	0.000315533	0.00678418
GO:0060627	Regulation Of Vesicle-Mediated Transport	26	0.440678	1.10735	0.131207	0.633031
GO:0072329	Monocarboxylic Acid Catabolic Process	26	0.604651	1.51939	0.004065	0.10832
GO:0072330	Monocarboxylic Acid Biosynthetic Process	26	0.419355	1.05377	0.158879	0.813816
GO:1902903	Regulation Of Supramolecular Fiber Organization	26	0.577778	1.45186	0.00877524	0.14718
GO:0000462	Maturation Of SSU-RRNA From Tricistronic RRNA Transcript (SSU-RRNA, 5.8S RRNA, LSU-RRNA)	25	0.290698	0.730477	0.0460611	0.173049
GO:0007568	Aging	25	0.431034	1.08312	0.148284	0.716579
GO:0015672	Monovalent Inorganic Cation Transport	25	0.362319	0.910449	0.174593	0.733013
GO:0015711	Organic Anion Transport	25	0.181159	0.455225	3.8803e-07	0.000117964
GO:0031497	Chromatin Assembly	25	0.471698	1.1853	0.0943318	0.530267
GO:0044264	Cellular Polysaccharide Metabolic Process	25	0.367647	0.923838	0.179093	0.818501
GO:0044396	Actin Cortical Patch Organization	25	0.925926	2.3267	1.27471e-08	0.0030587
GO:2000243	Positive Regulation Of Reproductive Process	25	0.301205	0.75688	0.0660194	0.24174
GO:0006090	Pyruvate Metabolic Process	24	0.75	1.88463	5.6423e-05	0.0251011
GO:0006119	Oxidative Phosphorylation	24	0.857143	2.15386	7.55291e-07	0.00813929
GO:0006260	DNA Replication	24	0.190476	0.478636	4.36589e-06	0.00053152
GO:0006754	ATP Biosynthetic Process	24	0.857143	2.15386	7.55291e-07	0.00813929
GO:0009272	Fungal-Type Cell Wall Biogenesis	24	0.413793	1.0398	0.172207	0.902656
GO:0022900	Electron Transport Chain	24	0.705882	1.77377	0.000266109	0.0403158
GO:0030433	Ubiquitin-Dependent ERAD Pathway	24	0.489796	1.23078	0.0746071	0.436321
GO:0030436	Asexual Sporulation	24	0.489796	1.23078	0.0746071	0.436321
GO:0032271	Regulation Of Protein Polymerization	24	0.631579	1.58706	0.00275914	0.0900937
GO:0032784	Regulation Of DNA-Templated Transcription, Elongation	24	0.533333	1.34018	0.033241	0.285158
GO:0032940	Secretion By Cell	24	0.461538	1.15977	0.112678	0.527552
GO:0034605	Cellular Response To Heat	24	0.533333	1.34018	0.033241	0.285158
GO:0046677	Response To Antibiotic	24	0.631579	1.58706	0.00275914	0.0900937
GO:0046903	Secretion	24	0.461538	1.15977	0.112678	0.527552
GO:0051170	Import Into Nucleus	24	0.585366	1.47093	0.00978417	0.132261
GO:0061982	Meiosis I Cell Cycle Process	24	0.226415	0.568945	0.00070804	0.0112018
GO:1902275	Regulation Of Chromatin Organization	24	0.328767	0.826139	0.127378	0.499499
GO:1902600	Proton Transmembrane Transport	24	0.413793	1.0398	0.172207	0.902656
GO:0000302	Response To Reactive Oxygen Species	23	0.575	1.44488	0.0147477	0.163573
GO:0006073	Cellular Glucan Metabolic Process	23	0.534884	1.34408	0.0356839	0.27484
GO:0006261	DNA-Dependent DNA Replication	23	0.190083	0.477647	6.66415e-06	0.000589292
GO:0006406	MRNA Export From Nucleus	23	0.46	1.15591	0.118837	0.603904
GO:0006575	Cellular Modified Amino Acid Metabolic Process	23	0.418182	1.05082	0.171562	0.803327
GO:0007006	Mitochondrial Membrane Organization	23	0.511111	1.28434	0.0559748	0.347051
GO:0007569	Cell Aging	23	0.433962	1.09048	0.152238	0.704596
GO:0009100	Glycoprotein Metabolic Process	23	0.302632	0.760465	0.076731	0.267188
GO:0009112	Nucleobase Metabolic Process	23	0.605263	1.52093	0.00697718	0.118773
GO:0009116	Nucleoside Metabolic Process	23	0.638889	1.60543	0.00279719	0.0830561
GO:0032506	Cytokinetic Process	23	0.348485	0.875687	0.164715	0.639632
GO:0034243	Regulation Of Transcription Elongation From RNA Polymerase II Promoter	23	0.560976	1.40964	0.0203868	0.211736
GO:0043549	Regulation Of Kinase Activity	23	0.302632	0.760465	0.076731	0.267188
GO:0043624	Cellular Protein Complex Disassembly	23	0.69697	1.75137	0.000492316	0.0526933
GO:0044042	Glucan Metabolic Process	23	0.5	1.25642	0.0678882	0.353931
GO:0048308	Organelle Inheritance	23	0.560976	1.40964	0.0203868	0.211736
GO:0051028	MRNA Transport	23	0.46	1.15591	0.118837	0.603904
GO:0071427	MRNA-Containing Ribonucleoprotein Complex Export From Nucleus	23	0.46	1.15591	0.118837	0.603904
GO:0072666	Establishment Of Protein Localization To Vacuole	23	0.433962	1.09048	0.152238	0.704596
GO:0110053	Regulation Of Actin Filament Organization	23	0.676471	1.69986	0.000934211	0.0556732
GO:1901657	Glycosyl Compound Metabolic Process	23	0.534884	1.34408	0.0356839	0.27484
GO:2001251	Negative Regulation Of Chromosome Organization	23	0.283951	0.713522	0.0416902	0.159163
GO:0000097	Sulfur Amino Acid Biosynthetic Process	22	0.6875	1.72758	0.000895652	0.0503725
GO:0000746	Conjugation	22	0.4	1.00514	0.189336	1
GO:0006458	'De Novo' Protein Folding	22	1	2.51284	1.74701e-09	0.0024573
GO:0006536	Glutamate Metabolic Process	22	0.846154	2.12625	3.83329e-06	0.0102034
GO:0007127	Meiosis I	22	0.226804	0.569922	0.00125811	0.0146311
GO:0007264	Small GTPase Mediated Signal Transduction	22	0.37931	0.953146	0.191859	0.901989
GO:0008064	Regulation Of Actin Polymerization Or Depolymerization	22	0.733333	1.84275	0.000215018	0.0314388
GO:0009069	Serine Family Amino Acid Metabolic Process	22	0.647059	1.62596	0.00281805	0.076659
GO:0016482	Cytosolic Transport	22	0.431373	1.08397	0.160763	0.795368
GO:0018205	Peptidyl-Lysine Modification	22	0.258824	0.650382	0.0139988	0.0856977
GO:0030832	Regulation Of Actin Filament Length	22	0.733333	1.84275	0.000215018	0.0314388
GO:0032386	Regulation Of Intracellular Transport	22	0.488889	1.2285	0.0861869	0.419011
GO:0034504	Protein Localization To Nucleus	22	0.478261	1.20179	0.100325	0.501884
GO:0040008	Regulation Of Growth	22	0.297297	0.747061	0.0706959	0.258539
GO:0043044	ATP-Dependent Chromatin Remodeling	22	0.536585	1.34835	0.038289	0.264941
GO:0061077	Chaperone-Mediated Protein Folding	22	0.916667	2.30344	1.85423e-07	0.00522044
GO:0062012	Regulation Of Small Molecule Metabolic Process	22	0.318841	0.801195	0.116223	0.416709
GO:0070972	Protein Localization To Endoplasmic Reticulum	22	0.594595	1.49412	0.0108805	0.148664
GO:0072525	Pyridine-Containing Compound Biosynthetic Process	22	0.55	1.38206	0.0294124	0.259359
GO:0072527	Pyrimidine-Containing Compound Metabolic Process	22	0.488889	1.2285	0.0861869	0.419011
GO:0140013	Meiotic Nuclear Division	22	0.209524	0.5265	0.000187099	0.00427408
GO:1901606	Alpha-Amino Acid Catabolic Process	22	0.666667	1.67523	0.00163662	0.0717517
GO:0000747	Conjugation With Cellular Fusion	21	0.396226	0.995654	0.19373	1
GO:0006644	Phospholipid Metabolic Process	21	0.176471	0.443442	1.55899e-06	0.000234962
GO:0009084	Glutamine Family Amino Acid Biosynthetic Process	21	0.875	2.19874	2.21296e-06	0.0120023
GO:0010647	Positive Regulation Of Cell Communication	21	0.368421	0.925783	0.190946	0.900159
GO:0010648	Negative Regulation Of Cell Communication	21	0.344262	0.865076	0.16666	0.625737
GO:0010927	Cellular Component Assembly Involved In Morphogenesis	21	0.488372	1.2272	0.0928769	0.488343
GO:0019674	NAD Metabolic Process	21	0.583333	1.46582	0.016594	0.185611
GO:0030010	Establishment Of Cell Polarity	21	0.355932	0.894401	0.182672	0.711691
GO:0030833	Regulation Of Actin Filament Polymerization	21	0.724138	1.81964	0.000413704	0.0410193
GO:0031400	Negative Regulation Of Protein Modification Process	21	0.4375	1.09937	0.157634	0.690956
GO:0045324	Late Endosome To Vacuole Transport	21	0.42	1.05539	0.178194	0.895382
GO:0046165	Alcohol Biosynthetic Process	21	0.344262	0.865076	0.16666	0.625737
GO:0051701	Interaction With Host	21	0.6	1.5077	0.0113824	0.13976
GO:0055065	Metal Ion Homeostasis	21	0.230769	0.579886	0.00232006	0.0212262
GO:0071236	Cellular Response To Antibiotic	21	0.636364	1.59908	0.00470157	0.0974693
GO:0072350	Tricarboxylic Acid Metabolic Process	21	0.913043	2.29433	4.47736e-07	0.00695708
GO:0090087	Regulation Of Peptide Transport	21	0.477273	1.19931	0.107608	0.493359
GO:0098869	Cellular Oxidant Detoxification	21	0.65625	1.64905	0.00281805	0.092494
GO:1901988	Negative Regulation Of Cell Cycle Phase Transition	21	0.247059	0.620819	0.0080015	0.052291
GO:1901991	Negative Regulation Of Mitotic Cell Cycle Phase Transition	21	0.25	0.62821	0.00963622	0.0651969
GO:1903311	Regulation Of MRNA Metabolic Process	21	0.552632	1.38867	0.0315866	0.24808
GO:0000288	Nuclear-Transcribed MRNA Catabolic Process, Deadenylation-Dependent Decay	20	0.487805	1.22578	0.0996733	0.478383
GO:0006101	Citrate Metabolic Process	20	0.909091	2.2844	1.07591e-06	0.00938625
GO:0006606	Protein Import Into Nucleus	20	0.555556	1.39602	0.0336596	0.23727
GO:0006875	Cellular Metal Ion Homeostasis	20	0.229885	0.577664	0.00276683	0.0243164
GO:0006887	Exocytosis	20	0.487805	1.22578	0.0996733	0.478383
GO:0009119	Ribonucleoside Metabolic Process	20	0.645161	1.62119	0.00476417	0.1191
GO:0010876	Lipid Localization	20	0.363636	0.91376	0.19158	0.798863
GO:0017001	Antibiotic Catabolic Process	20	0.833333	2.09403	1.8811e-05	0.0181814
GO:0022904	Respiratory Electron Transport Chain	20	0.769231	1.93295	0.00015382	0.0323937
GO:0030162	Regulation Of Proteolysis	20	0.526316	1.32255	0.0561666	0.310434
GO:0032259	Methylation	20	0.19802	0.497592	9.21973e-05	0.00327415
GO:0032786	Positive Regulation Of DNA-Templated Transcription, Elongation	20	0.5	1.25642	0.0841028	0.393546
GO:0035966	Response To Topologically Incorrect Protein	20	0.408163	1.02565	0.190896	0.894561
GO:0042327	Positive Regulation Of Phosphorylation	20	0.3125	0.785263	0.112784	0.397888
GO:0043087	Regulation Of GTPase Activity	20	0.434783	1.09254	0.166365	0.785057
GO:0043248	Proteasome Assembly	20	0.833333	2.09403	1.8811e-05	0.0181814
GO:0045859	Regulation Of Protein Kinase Activity	20	0.28169	0.707842	0.0503104	0.201019
GO:0046365	Monosaccharide Catabolic Process	20	0.740741	1.86136	0.000364236	0.0362279
GO:0046434	Organophosphate Catabolic Process	20	0.625	1.57053	0.00777988	0.123934
GO:0051495	Positive Regulation Of Cytoskeleton Organization	20	0.47619	1.19659	0.11342	0.485145
GO:0072528	Pyrimidine-Containing Compound Biosynthetic Process	20	0.5	1.25642	0.0841028	0.393546
GO:0000725	Recombinational Repair	19	0.260274	0.654027	0.0234442	0.105913
GO:0001934	Positive Regulation Of Protein Phosphorylation	19	0.311475	0.782688	0.116498	0.38762
GO:0006486	Protein Glycosylation	19	0.306452	0.770064	0.107058	0.388533
GO:0006555	Methionine Metabolic Process	19	0.655172	1.64634	0.00478525	0.108251
GO:0006612	Protein Targeting To Membrane	19	0.5	1.25642	0.0907844	0.462739
GO:0006869	Lipid Transport	19	0.387755	0.974367	0.204152	1
GO:0009101	Glycoprotein Biosynthetic Process	19	0.292308	0.734522	0.0756485	0.276581
GO:0009968	Negative Regulation Of Signal Transduction	19	0.327586	0.823172	0.147728	0.528551
GO:0010563	Negative Regulation Of Phosphorus Metabolic Process	19	0.38	0.954879	0.203988	1
GO:0023057	Negative Regulation Of Signaling	19	0.327586	0.823172	0.147728	0.528551
GO:0031136	Positive Regulation Of Conjugation	19	0.327586	0.823172	0.147728	0.528551
GO:0031139	Positive Regulation Of Conjugation With Cellular Fusion	19	0.327586	0.823172	0.147728	0.528551
GO:0032968	Positive Regulation Of Transcription Elongation From RNA Polymerase II Promoter	19	0.527778	1.32622	0.0606974	0.369389
GO:0034614	Cellular Response To Reactive Oxygen Species	19	0.558824	1.40423	0.0360717	0.227039
GO:0043094	Cellular Metabolic Compound Salvage	19	0.575758	1.44679	0.0263792	0.218541
GO:0043413	Macromolecule Glycosylation	19	0.306452	0.770064	0.107058	0.388533
GO:0043547	Positive Regulation Of GTPase Activity	19	0.44186	1.11032	0.163533	0.675237
GO:0045047	Protein Targeting To ER	19	0.678571	1.70514	0.00273089	0.0758897
GO:0045936	Negative Regulation Of Phosphate Metabolic Process	19	0.38	0.954879	0.203988	1
GO:0070085	Glycosylation	19	0.271429	0.682057	0.0382192	0.158451
GO:0070201	Regulation Of Establishment Of Protein Localization	19	0.463415	1.16449	0.135549	0.56937
GO:0072593	Reactive Oxygen Species Metabolic Process	19	0.791667	1.98933	0.000121066	0.0276109
GO:0072599	Establishment Of Protein Localization To Endoplasmic Reticulum	19	0.678571	1.70514	0.00273089	0.0758897
GO:0097064	NcRNA Export From Nucleus	19	0.703704	1.76829	0.00144618	0.0705737
GO:1990778	Protein Localization To Cell Periphery	19	0.395833	0.994666	0.202452	1
GO:0000054	Ribosomal Subunit Export From Nucleus	18	0.486486	1.22246	0.113314	0.459239
GO:0000075	Cell Cycle Checkpoint	18	0.197802	0.497045	0.00021341	0.00547326
GO:0000469	Cleavage Involved In RRNA Processing	18	0.253521	0.637058	0.0196109	0.0994211
GO:0000723	Telomere Maintenance	18	0.321429	0.807699	0.141094	0.519544
GO:0000724	Double-Strand Break Repair Via Homologous Recombination	18	0.26087	0.655524	0.0278619	0.12233
GO:0006099	Tricarboxylic Acid Cycle	18	0.9	2.26156	6.12493e-06	0.0177235
GO:0006414	Translational Elongation	18	0.72	1.80924	0.001332	0.0621604
GO:0006623	Protein Targeting To Vacuole	18	0.409091	1.02798	0.200057	0.888914
GO:0006637	Acyl-CoA Metabolic Process	18	0.6	1.5077	0.0195072	0.199394
GO:0006766	Vitamin Metabolic Process	18	0.367347	0.923084	0.203392	0.892404
GO:0006767	Water-Soluble Vitamin Metabolic Process	18	0.375	0.942315	0.207569	0.89224
GO:0010389	Regulation Of G2/M Transition Of Mitotic Cell Cycle	18	0.268657	0.675091	0.0385342	0.149893
GO:0032200	Telomere Organization	18	0.321429	0.807699	0.141094	0.519544
GO:0033750	Ribosome Localization	18	0.486486	1.22246	0.113314	0.459239
GO:0033865	Nucleoside Bisphosphate Metabolic Process	18	0.5	1.25642	0.0978811	0.451264
GO:0033875	Ribonucleoside Bisphosphate Metabolic Process	18	0.5	1.25642	0.0978811	0.451264
GO:0034032	Purine Nucleoside Bisphosphate Metabolic Process	18	0.5	1.25642	0.0978811	0.451264
GO:0035383	Thioester Metabolic Process	18	0.6	1.5077	0.0195072	0.199394
GO:0044036	Cell Wall Macromolecule Metabolic Process	18	0.26087	0.655524	0.0278619	0.12233
GO:0050000	Chromosome Localization	18	0.346154	0.869829	0.184544	0.691884
GO:0051223	Regulation Of Protein Transport	18	0.461538	1.15977	0.144073	0.659663
GO:0055076	Transition Metal Ion Homeostasis	18	0.295082	0.741494	0.0880654	0.318396
GO:0060249	Anatomical Structure Homeostasis	18	0.321429	0.807699	0.141094	0.519544
GO:0071963	Establishment Or Maintenance Of Cell Polarity Regulating Cell Shape	18	0.642857	1.6154	0.00813669	0.139714
GO:1902749	Regulation Of Cell Cycle G2/M Phase Transition	18	0.268657	0.675091	0.0385342	0.149893
GO:1902905	Positive Regulation Of Supramolecular Fiber Organization	18	0.62069	1.55969	0.0129008	0.146147
GO:1903008	Organelle Disassembly	18	0.473684	1.19029	0.128334	0.554539
GO:0000147	Actin Cortical Patch Assembly	17	0.894737	2.24833	1.44899e-05	0.0162144
GO:0000271	Polysaccharide Biosynthetic Process	17	0.414634	1.04191	0.201405	0.884747
GO:0000460	Maturation Of 5.8S RRNA	17	0.21519	0.540738	0.00188336	0.0175733
GO:0006006	Glucose Metabolic Process	17	0.809524	2.0342	0.000189846	0.0311342
GO:0007114	Cell Budding	17	0.459459	1.15455	0.153306	0.651352
GO:0008033	TRNA Processing	17	0.166667	0.418807	3.34159e-06	0.000342465
GO:0009072	Aromatic Amino Acid Family Metabolic Process	17	0.586207	1.47304	0.0298821	0.195618
GO:0009086	Methionine Biosynthetic Process	17	0.68	1.70873	0.00466883	0.088984
GO:0009451	RNA Modification	17	0.17	0.427183	6.12493e-06	0.000640336
GO:0010570	Regulation Of Filamentous Growth	17	0.293103	0.736522	0.0907201	0.306746
GO:0016237	Lysosomal Microautophagy	17	0.515152	1.29449	0.0872492	0.43293
GO:0016485	Protein Processing	17	0.395349	0.993448	0.210365	1
GO:0019216	Regulation Of Lipid Metabolic Process	17	0.369565	0.928658	0.209196	0.88932
GO:0019236	Response To Pheromone	17	0.377778	0.949295	0.210877	1
GO:0019363	Pyridine Nucleotide Biosynthetic Process	17	0.53125	1.33495	0.0704215	0.343552
GO:0030150	Protein Import Into Mitochondrial Matrix	17	0.772727	1.94174	0.000511696	0.0491511
GO:0031124	MRNA 3'-End Processing	17	0.472222	1.18662	0.137833	0.545343
GO:0032101	Regulation Of Response To External Stimulus	17	0.361702	0.9089	0.204152	0.783716
GO:0032501	Multicellular Organismal Process	17	0.395349	0.993448	0.210365	1
GO:0033108	Mitochondrial Respiratory Chain Complex Assembly	17	0.586207	1.47304	0.0298821	0.195618
GO:0033157	Regulation Of Intracellular Protein Transport	17	0.53125	1.33495	0.0704215	0.343552
GO:0033260	Nuclear DNA Replication	17	0.22973	0.577274	0.00582716	0.036923
GO:0043038	Amino Acid Activation	17	0.515152	1.29449	0.0872492	0.43293
GO:0043039	TRNA Aminoacylation	17	0.515152	1.29449	0.0872492	0.43293
GO:0043207	Response To External Biotic Stimulus	17	0.548387	1.37801	0.0549069	0.336439
GO:0043650	Dicarboxylic Acid Biosynthetic Process	17	0.772727	1.94174	0.000511696	0.0491511
GO:0044786	Cell Cycle DNA Replication	17	0.226667	0.569577	0.00467045	0.036933
GO:0046916	Cellular Transition Metal Ion Homeostasis	17	0.288136	0.724039	0.0797886	0.255536
GO:0051050	Positive Regulation Of Transport	17	0.361702	0.9089	0.204152	0.783716
GO:0051707	Response To Other Organism	17	0.548387	1.37801	0.0549069	0.336439
GO:0070783	Growth Of Unicellular Organism As A Thread Of Attached Cells	17	0.333333	0.837613	0.169667	0.592334
GO:1903829	Positive Regulation Of Cellular Protein Localization	17	0.5	1.25642	0.105597	0.44
GO:0000245	Spliceosomal Complex Assembly	16	0.484848	1.21835	0.129218	0.527743
GO:0000466	Maturation Of 5.8S RRNA From Tricistronic RRNA Transcript (SSU-RRNA, 5.8S RRNA, LSU-RRNA)	16	0.205128	0.515454	0.00107349	0.0119229
GO:0000749	Response To Pheromone Triggering Conjugation With Cellular Fusion	16	0.432432	1.08663	0.190896	0.762316
GO:0001302	Replicative Cell Aging	16	0.470588	1.18251	0.147546	0.638206
GO:0006352	DNA-Templated Transcription, Initiation	16	0.307692	0.773182	0.127378	0.421353
GO:0006418	TRNA Aminoacylation For Protein Translation	16	0.516129	1.29695	0.0945742	0.419515
GO:0006473	Protein Acetylation	16	0.333333	0.837613	0.175883	0.582682
GO:0006928	Movement Of Cell Or Subcellular Component	16	0.551724	1.38639	0.0590732	0.321405
GO:0008202	Steroid Metabolic Process	16	0.333333	0.837613	0.175883	0.582682
GO:0009110	Vitamin Biosynthetic Process	16	0.4	1.00514	0.214028	1
GO:0009132	Nucleoside Diphosphate Metabolic Process	16	0.695652	1.74806	0.00450163	0.108172
GO:0010038	Response To Metal Ion	16	0.4	1.00514	0.214028	1
GO:0015748	Organophosphate Ester Transport	16	0.258065	0.648475	0.0331721	0.132597
GO:0016042	Lipid Catabolic Process	16	0.372093	0.93501	0.214028	0.886132
GO:0016125	Sterol Metabolic Process	16	0.355556	0.893454	0.204152	0.777642
GO:0019359	Nicotinamide Nucleotide Biosynthetic Process	16	0.533333	1.34018	0.0755485	0.331182
GO:0019748	Secondary Metabolic Process	16	0.280702	0.705359	0.0715412	0.24412
GO:0030448	Hyphal Growth	16	0.551724	1.38639	0.0590732	0.321405
GO:0032509	Endosome Transport Via Multivesicular Body Sorting Pathway	16	0.484848	1.21835	0.129218	0.527743
GO:0032511	Late Endosome To Vacuole Transport Via Multivesicular Body Sorting Pathway	16	0.5	1.25642	0.112678	0.429082
GO:0033692	Cellular Polysaccharide Biosynthetic Process	16	0.4	1.00514	0.214028	1
GO:0035303	Regulation Of Dephosphorylation	16	0.432432	1.08663	0.190896	0.762316
GO:0035967	Cellular Response To Topologically Incorrect Protein	16	0.372093	0.93501	0.214028	0.886132
GO:0036170	Filamentous Growth Of A Population Of Unicellular Organisms In Response To Starvation	16	0.333333	0.837613	0.175883	0.582682
GO:0042147	Retrograde Transport, Endosome To Golgi	16	0.470588	1.18251	0.147546	0.638206
GO:0042364	Water-Soluble Vitamin Biosynthetic Process	16	0.4	1.00514	0.214028	1
GO:0042440	Pigment Metabolic Process	16	0.516129	1.29695	0.0945742	0.419515
GO:0042773	ATP Synthesis Coupled Electron Transport	16	0.842105	2.11608	0.000131349	0.0370697
GO:0042775	Mitochondrial ATP Synthesis Coupled Electron Transport	16	0.842105	2.11608	0.000131349	0.0370697
GO:0043244	Regulation Of Protein Complex Disassembly	16	0.64	1.60822	0.0137082	0.164591
GO:0043543	Protein Acylation	16	0.296296	0.744545	0.105181	0.354231
GO:0044242	Cellular Lipid Catabolic Process	16	0.390244	0.980621	0.21696	1
GO:0044770	Cell Cycle Phase Transition	16	0.266667	0.670091	0.0462341	0.163699
GO:0044772	Mitotic Cell Cycle Phase Transition	16	0.271186	0.681448	0.0536613	0.200711
GO:0045132	Meiotic Chromosome Segregation	16	0.246154	0.618545	0.0193003	0.0855484
GO:0045143	Homologous Chromosome Segregation	16	0.326531	0.820519	0.164326	0.582877
GO:0046148	Pigment Biosynthetic Process	16	0.533333	1.34018	0.0755485	0.331182
GO:0046486	Glycerolipid Metabolic Process	16	0.15534	0.390344	7.62504e-07	0.000146359
GO:0051258	Protein Polymerization	16	0.533333	1.34018	0.0755485	0.331182
GO:0051646	Mitochondrion Localization	16	0.666667	1.67523	0.00819395	0.115427
GO:0071444	Cellular Response To Pheromone	16	0.372093	0.93501	0.214028	0.886132
GO:0071985	Multivesicular Body Sorting Pathway	16	0.484848	1.21835	0.129218	0.527743
GO:0090502	RNA Phosphodiester Bond Hydrolysis, Endonucleolytic	16	0.219178	0.550759	0.00354449	0.0336276
GO:1902532	Negative Regulation Of Intracellular Signal Transduction	16	0.340426	0.855435	0.18743	0.676171
GO:1902969	Mitotic DNA Replication	16	0.25	0.62821	0.0232564	0.106899
GO:0006367	Transcription Initiation From RNA Polymerase II Promoter	15	0.384615	0.966477	0.222088	1
GO:0006475	Internal Protein Amino Acid Acetylation	15	0.357143	0.897443	0.209929	0.771348
GO:0006650	Glycerophospholipid Metabolic Process	15	0.164835	0.414204	1.03201e-05	0.000756547
GO:0006734	NADH Metabolic Process	15	0.75	1.88463	0.00201701	0.0631795
GO:0007093	Mitotic Cell Cycle Checkpoint	15	0.1875	0.471158	0.000256474	0.00598212
GO:0007275	Multicellular Organism Development	15	0.375	0.942315	0.220535	1
GO:0008608	Attachment Of Spindle Microtubules To Kinetochore	15	0.375	0.942315	0.220535	1
GO:0009163	Nucleoside Biosynthetic Process	15	0.714286	1.79489	0.00424341	0.0952585
GO:0009185	Ribonucleoside Diphosphate Metabolic Process	15	0.714286	1.79489	0.00424341	0.0952585
GO:0009311	Oligosaccharide Metabolic Process	15	0.625	1.57053	0.022347	0.212563
GO:0009435	NAD Biosynthetic Process	15	0.576923	1.44972	0.0475552	0.298029
GO:0010499	Proteasomal Ubiquitin-Independent Protein Catabolic Process	15	0.9375	2.35579	1.52048e-05	0.0261578
GO:0015893	Drug Transport	15	0.2	0.502568	0.000980213	0.0136076
GO:0016573	Histone Acetylation	15	0.357143	0.897443	0.209929	0.771348
GO:0018393	Internal Peptidyl-Lysine Acetylation	15	0.357143	0.897443	0.209929	0.771348
GO:0018394	Peptidyl-Lysine Acetylation	15	0.357143	0.897443	0.209929	0.771348
GO:0019320	Hexose Catabolic Process	15	0.833333	2.09403	0.000288915	0.0511463
GO:0019751	Polyol Metabolic Process	15	0.428571	1.07693	0.202217	0.875496
GO:0032258	Protein Localization By The Cvt Pathway	15	0.441176	1.10861	0.189336	0.752223
GO:0032273	Positive Regulation Of Protein Polymerization	15	0.6	1.5077	0.0334762	0.220625
GO:0034249	Negative Regulation Of Cellular Amide Metabolic Process	15	0.576923	1.44972	0.0475552	0.298029
GO:0036180	Filamentous Growth Of A Population Of Unicellular Organisms In Response To Biotic Stimulus	15	0.3	0.753852	0.119373	0.40963
GO:0042176	Regulation Of Protein Catabolic Process	15	0.535714	1.34616	0.0819829	0.397659
GO:0045595	Regulation Of Cell Differentiation	15	0.357143	0.897443	0.209929	0.771348
GO:0046112	Nucleobase Biosynthetic Process	15	0.75	1.88463	0.00201701	0.0631795
GO:0048311	Mitochondrion Distribution	15	0.714286	1.79489	0.00424341	0.0952585
GO:0051187	Cofactor Catabolic Process	15	0.789474	1.98382	0.000836751	0.0557318
GO:0051235	Maintenance Of Location	15	0.288462	0.724858	0.0959322	0.342856
GO:0051494	Negative Regulation Of Cytoskeleton Organization	15	0.625	1.57053	0.022347	0.212563
GO:0051784	Negative Regulation Of Nuclear Division	15	0.258621	0.649872	0.0393617	0.153774
GO:0052173	Response To Defenses Of Other Organism Involved In Symbiotic Interaction	15	0.75	1.88463	0.00201701	0.0631795
GO:0071241	Cellular Response To Inorganic Substance	15	0.384615	0.966477	0.222088	1
GO:0075136	Response To Host	15	0.789474	1.98382	0.000836751	0.0557318
GO:0090174	Organelle Membrane Fusion	15	0.454545	1.1422	0.175475	0.634963
GO:1900428	Regulation Of Filamentous Growth Of A Population Of Unicellular Organisms	15	0.277778	0.698011	0.0729337	0.232706
GO:1901292	Nucleoside Phosphate Catabolic Process	15	0.75	1.88463	0.00201701	0.0631795
GO:1901659	Glycosyl Compound Biosynthetic Process	15	0.6	1.5077	0.0334762	0.220625
GO:2000242	Negative Regulation Of Reproductive Process	15	0.294118	0.739071	0.108381	0.34147
GO:0000028	Ribosomal Small Subunit Assembly	14	0.636364	1.59908	0.0231568	0.194864
GO:0005984	Disaccharide Metabolic Process	14	0.7	1.75899	0.00782566	0.126431
GO:0006084	Acetyl-CoA Metabolic Process	14	0.608696	1.52955	0.0353444	0.206014
GO:0006109	Regulation Of Carbohydrate Metabolic Process	14	0.318182	0.79954	0.163753	0.560956
GO:0006289	Nucleotide-Excision Repair	14	0.27451	0.689799	0.0743793	0.271014
GO:0006446	Regulation Of Translational Initiation	14	0.666667	1.67523	0.0140094	0.136242
GO:0006470	Protein Dephosphorylation	14	0.368421	0.925783	0.223873	0.878853
GO:0006906	Vesicle Fusion	14	0.5	1.25642	0.129107	0.495502
GO:0007007	Inner Mitochondrial Membrane Organization	14	0.636364	1.59908	0.0231568	0.194864
GO:0007029	Endoplasmic Reticulum Organization	14	0.518519	1.30295	0.111056	0.488432
GO:0007584	Response To Nutrient	14	0.241379	0.606548	0.02274	0.115927
GO:0008654	Phospholipid Biosynthetic Process	14	0.164706	0.41388	2.10507e-05	0.00112066
GO:0009135	Purine Nucleoside Diphosphate Metabolic Process	14	0.777778	1.95443	0.00170136	0.0754288
GO:0009179	Purine Ribonucleoside Diphosphate Metabolic Process	14	0.777778	1.95443	0.00170136	0.0754288
GO:0009967	Positive Regulation Of Signal Transduction	14	0.318182	0.79954	0.163753	0.560956
GO:0010383	Cell Wall Polysaccharide Metabolic Process	14	0.28	0.703595	0.0860403	0.270082
GO:0015985	Energy Coupled Proton Transport, Down Electrochemical Gradient	14	0.875	2.19874	0.000181514	0.040521
GO:0015986	ATP Synthesis Coupled Proton Transport	14	0.875	2.19874	0.000181514	0.040521
GO:0016049	Cell Growth	14	0.368421	0.925783	0.223873	0.878853
GO:0017004	Cytochrome Complex Assembly	14	0.538462	1.35307	0.0888962	0.381704
GO:0017148	Negative Regulation Of Translation	14	0.608696	1.52955	0.0353444	0.206014
GO:0018208	Peptidyl-Proline Modification	14	0.666667	1.67523	0.0140094	0.136242
GO:0022406	Membrane Docking	14	0.35	0.879494	0.209467	0.764159
GO:0023056	Positive Regulation Of Signaling	14	0.318182	0.79954	0.163753	0.560956
GO:0030705	Cytoskeleton-Dependent Intracellular Transport	14	0.583333	1.46582	0.0505502	0.280521
GO:0032104	Regulation Of Response To Extracellular Stimulus	14	0.341463	0.858043	0.200346	0.765103
GO:0032107	Regulation Of Response To Nutrient Levels	14	0.341463	0.858043	0.200346	0.765103
GO:0032392	DNA Geometric Change	14	0.297872	0.748506	0.122739	0.395861
GO:0042180	Cellular Ketone Metabolic Process	14	0.358974	0.902045	0.218181	0.879131
GO:0042455	Ribonucleoside Biosynthetic Process	14	0.7	1.75899	0.00782566	0.126431
GO:0043462	Regulation Of ATPase Activity	14	0.608696	1.52955	0.0353444	0.206014
GO:0044038	Cell Wall Macromolecule Biosynthetic Process	14	0.358974	0.902045	0.218181	0.879131
GO:0044275	Cellular Carbohydrate Catabolic Process	14	0.466667	1.17266	0.169667	0.618209
GO:0044550	Secondary Metabolite Biosynthetic Process	14	0.291667	0.732912	0.112101	0.328648
GO:0045185	Maintenance Of Protein Location	14	0.341463	0.858043	0.200346	0.765103
GO:0046822	Regulation Of Nucleocytoplasmic Transport	14	0.466667	1.17266	0.169667	0.618209
GO:0048731	System Development	14	0.4	1.00514	0.22573	1
GO:0051098	Regulation Of Binding	14	0.358974	0.902045	0.218181	0.879131
GO:0051273	Beta-Glucan Metabolic Process	14	0.666667	1.67523	0.0140094	0.136242
GO:0051303	Establishment Of Chromosome Localization	14	0.341463	0.858043	0.200346	0.765103
GO:0051346	Negative Regulation Of Hydrolase Activity	14	0.608696	1.52955	0.0353444	0.206014
GO:0052200	Response To Host Defenses	14	0.777778	1.95443	0.00170136	0.0754288
GO:0060260	Regulation Of Transcription Initiation From RNA Polymerase II Promoter	14	0.608696	1.52955	0.0353444	0.206014
GO:0070589	Cellular Component Macromolecule Biosynthetic Process	14	0.358974	0.902045	0.218181	0.879131
GO:0070646	Protein Modification By Small Protein Removal	14	0.466667	1.17266	0.169667	0.618209
GO:0071248	Cellular Response To Metal Ion	14	0.466667	1.17266	0.169667	0.618209
GO:0098876	Vesicle-Mediated Transport To The Plasma Membrane	14	0.424242	1.06605	0.211729	0.871791
GO:0140056	Organelle Localization By Membrane Tethering	14	0.35	0.879494	0.209467	0.764159
GO:1902410	Mitotic Cytokinetic Process	14	0.333333	0.837613	0.189336	0.657782
GO:1902904	Negative Regulation Of Supramolecular Fiber Organization	14	0.666667	1.67523	0.0140094	0.136242
GO:2000142	Regulation Of DNA-Templated Transcription, Initiation	14	0.608696	1.52955	0.0353444	0.206014
GO:0000001	Mitochondrion Inheritance	13	0.684211	1.71931	0.0139088	0.168002
GO:0000027	Ribosomal Large Subunit Assembly	13	0.393939	0.989907	0.227514	1
GO:0000387	Spliceosomal SnRNP Assembly	13	0.764706	1.92158	0.00337766	0.102648
GO:0001505	Regulation Of Neurotransmitter Levels	13	0.764706	1.92158	0.00337766	0.102648
GO:0006334	Nucleosome Assembly	13	0.65	1.63335	0.023714	0.177764
GO:0006407	RRNA Export From Nucleus	13	0.764706	1.92158	0.00337766	0.102648
GO:0006515	Protein Quality Control For Misfolded Or Incompletely Synthesized Proteins	13	0.481481	1.20989	0.161924	0.599795
GO:0006739	NADP Metabolic Process	13	0.722222	1.81483	0.00735905	0.110971
GO:0006885	Regulation Of PH	13	0.40625	1.02084	0.227426	1
GO:0006893	Golgi To Plasma Membrane Transport	13	0.40625	1.02084	0.227426	1
GO:0006900	Vesicle Budding From Membrane	13	0.65	1.63335	0.023714	0.177764
GO:0007018	Microtubule-Based Movement	13	0.5	1.25642	0.140075	0.482265
GO:0008219	Cell Death	13	0.52	1.30668	0.118226	0.472193
GO:0008298	Intracellular MRNA Localization	13	0.590909	1.48486	0.0539074	0.263318
GO:0009062	Fatty Acid Catabolic Process	13	0.619048	1.55557	0.0372151	0.252669
GO:0009166	Nucleotide Catabolic Process	13	0.722222	1.81483	0.00735905	0.110971
GO:0009250	Glucan Biosynthetic Process	13	0.590909	1.48486	0.0539074	0.263318
GO:0009308	Amine Metabolic Process	13	0.419355	1.05377	0.222815	0.868044
GO:0009719	Response To Endogenous Stimulus	13	0.309524	0.777784	0.155066	0.549905
GO:0012501	Programmed Cell Death	13	0.52	1.30668	0.118226	0.472193
GO:0016973	Poly(A)+ MRNA Export From Nucleus	13	0.433333	1.0889	0.21196	0.865841
GO:0030004	Cellular Monovalent Inorganic Cation Homeostasis	13	0.361111	0.907414	0.225861	0.874683
GO:0030641	Regulation Of Cellular PH	13	0.40625	1.02084	0.227426	1
GO:0030838	Positive Regulation Of Actin Filament Polymerization	13	0.722222	1.81483	0.00735905	0.110971
GO:0031670	Cellular Response To Nutrient	13	0.240741	0.604943	0.0272343	0.105621
GO:0034250	Positive Regulation Of Cellular Amide Metabolic Process	13	0.371429	0.933341	0.227514	1
GO:0034315	Regulation Of Arp2/3 Complex-Mediated Actin Nucleation	13	1	2.51284	1.06925e-05	0.0268096
GO:0042542	Response To Hydrogen Peroxide	13	0.65	1.63335	0.023714	0.177764
GO:0042710	Biofilm Formation	13	0.5	1.25642	0.140075	0.482265
GO:0043162	Ubiquitin-Dependent Protein Catabolic Process Via The Multivesicular Body Sorting Pathway	13	0.52	1.30668	0.118226	0.472193
GO:0044010	Single-Species Biofilm Formation	13	0.52	1.30668	0.118226	0.472193
GO:0044107	Cellular Alcohol Metabolic Process	13	0.325	0.816673	0.185468	0.648078
GO:0046031	ADP Metabolic Process	13	0.764706	1.92158	0.00337766	0.102648
GO:0051029	RRNA Transport	13	0.764706	1.92158	0.00337766	0.102648
GO:0051125	Regulation Of Actin Nucleation	13	0.928571	2.33335	9.09153e-05	0.0315446
GO:0051347	Positive Regulation Of Transferase Activity	13	0.240741	0.604943	0.0272343	0.105621
GO:0051348	Negative Regulation Of Transferase Activity	13	0.464286	1.16668	0.182812	0.608286
GO:0051445	Regulation Of Meiotic Cell Cycle	13	0.175676	0.441445	0.000191282	0.00413821
GO:0051453	Regulation Of Intracellular PH	13	0.40625	1.02084	0.227426	1
GO:0055067	Monovalent Inorganic Cation Homeostasis	13	0.351351	0.88289	0.218277	0.756583
GO:0055072	Iron Ion Homeostasis	13	0.325	0.816673	0.185468	0.648078
GO:0060261	Positive Regulation Of Transcription Initiation From RNA Polymerase II Promoter	13	0.764706	1.92158	0.00337766	0.102648
GO:0060303	Regulation Of Nucleosome Density	13	0.590909	1.48486	0.0539074	0.263318
GO:0071495	Cellular Response To Endogenous Stimulus	13	0.325	0.816673	0.185468	0.648078
GO:0071941	Nitrogen Cycle Metabolic Process	13	0.722222	1.81483	0.00735905	0.110971
GO:0098781	NcRNA Transcription	13	0.317073	0.796754	0.170258	0.548054
GO:1901616	Organic Hydroxy Compound Catabolic Process	13	0.565217	1.4203	0.0735593	0.3551
GO:1902533	Positive Regulation Of Intracellular Signal Transduction	13	0.317073	0.796754	0.170258	0.548054
GO:1902652	Secondary Alcohol Metabolic Process	13	0.309524	0.777784	0.155066	0.549905
GO:2000144	Positive Regulation Of DNA-Templated Transcription, Initiation	13	0.764706	1.92158	0.00337766	0.102648
GO:0000002	Mitochondrial Genome Maintenance	12	0.342857	0.861545	0.216957	0.747882
GO:0000209	Protein Polyubiquitination	12	0.342857	0.861545	0.216957	0.747882
GO:0000413	Protein Peptidyl-Prolyl Isomerization	12	0.666667	1.67523	0.0240589	0.161557
GO:0000478	Endonucleolytic Cleavage Involved In RRNA Processing	12	0.226415	0.568945	0.0176546	0.0752092
GO:0006206	Pyrimidine Nucleobase Metabolic Process	12	0.666667	1.67523	0.0240589	0.161557
GO:0006270	DNA Replication Initiation	12	0.285714	0.717954	0.117096	0.366766
GO:0006348	Chromatin Silencing At Telomere	12	0.244898	0.615389	0.0393476	0.155409
GO:0006400	TRNA Modification	12	0.16	0.402054	4.77131e-05	0.00182287
GO:0006450	Regulation Of Translational Fidelity	12	0.631579	1.58706	0.0388239	0.232093
GO:0006487	Protein N-Linked Glycosylation	12	0.292683	0.735465	0.130569	0.446399
GO:0006525	Arginine Metabolic Process	12	0.8	2.01027	0.00277695	0.0856282
GO:0006879	Cellular Iron Ion Homeostasis	12	0.315789	0.793528	0.177572	0.53469
GO:0006915	Apoptotic Process	12	0.631579	1.58706	0.0388239	0.232093
GO:0007031	Peroxisome Organization	12	0.413793	1.0398	0.227514	0.864296
GO:0007035	Vacuolar Acidification	12	0.461538	1.15977	0.194026	0.719405
GO:0007097	Nuclear Migration	12	0.5	1.25642	0.150856	0.579428
GO:0007117	Budding Cell Bud Growth	12	0.6	1.5077	0.0575005	0.246695
GO:0008204	Ergosterol Metabolic Process	12	0.307692	0.773182	0.161911	0.535189
GO:0008361	Regulation Of Cell Size	12	0.413793	1.0398	0.227514	0.864296
GO:0010921	Regulation Of Phosphatase Activity	12	0.413793	1.0398	0.227514	0.864296
GO:0010970	Transport Along Microtubule	12	0.545455	1.37064	0.104768	0.446583
GO:0016128	Phytosteroid Metabolic Process	12	0.307692	0.773182	0.161911	0.535189
GO:0018209	Peptidyl-Serine Modification	12	0.255319	0.641576	0.0561666	0.194677
GO:0022610	Biological Adhesion	12	0.5	1.25642	0.150856	0.579428
GO:0030952	Establishment Or Maintenance Of Cytoskeleton Polarity	12	0.631579	1.58706	0.0388239	0.232093
GO:0031056	Regulation Of Histone Modification	12	0.342857	0.861545	0.216957	0.747882
GO:0032103	Positive Regulation Of Response To External Stimulus	12	0.387097	0.972712	0.228614	1
GO:0034661	NcRNA Catabolic Process	12	0.461538	1.15977	0.194026	0.719405
GO:0034727	Piecemeal Microautophagy Of The Nucleus	12	0.461538	1.15977	0.194026	0.719405
GO:0035821	Modification Of Morphology Or Physiology Of Other Organism	12	0.75	1.88463	0.00665489	0.0967926
GO:0042133	Neurotransmitter Metabolic Process	12	0.8	2.01027	0.00277695	0.0856282
GO:0042144	Vacuole Fusion, Non-Autophagic	12	0.461538	1.15977	0.194026	0.719405
GO:0042326	Negative Regulation Of Phosphorylation	12	0.428571	1.07693	0.224319	0.861189
GO:0043414	Macromolecule Methylation	12	0.157895	0.396764	3.49041e-05	0.00132448
GO:0043618	Regulation Of Transcription From RNA Polymerase II Promoter In Response To Stress	12	0.375	0.942315	0.227514	1
GO:0043620	Regulation Of DNA-Templated Transcription In Response To Stress	12	0.375	0.942315	0.227514	1
GO:0043628	NcRNA 3'-End Processing	12	0.315789	0.793528	0.177572	0.53469
GO:0043937	Regulation Of Sporulation	12	0.413793	1.0398	0.227514	0.864296
GO:0044106	Cellular Amine Metabolic Process	12	0.4	1.00514	0.227514	1
GO:0044804	Autophagy Of Nucleus	12	0.444444	1.11682	0.210799	0.725218
GO:0045727	Positive Regulation Of Translation	12	0.48	1.20616	0.174944	0.587305
GO:0045839	Negative Regulation Of Mitotic Nuclear Division	12	0.307692	0.773182	0.161911	0.535189
GO:0045851	PH Reduction	12	0.444444	1.11682	0.210799	0.725218
GO:0046364	Monosaccharide Biosynthetic Process	12	1	2.51284	2.78938e-05	0.0243037
GO:0048315	Conidium Formation	12	0.461538	1.15977	0.194026	0.719405
GO:0051452	Intracellular PH Reduction	12	0.444444	1.11682	0.210799	0.725218
GO:0051647	Nucleus Localization	12	0.5	1.25642	0.150856	0.579428
GO:0060968	Regulation Of Gene Silencing	12	0.3	0.753852	0.146049	0.444854
GO:0061013	Regulation Of MRNA Catabolic Process	12	0.521739	1.31105	0.127378	0.455718
GO:0061794	Conidium Development	12	0.461538	1.15977	0.194026	0.719405
GO:0090605	Submerged Biofilm Formation	12	0.521739	1.31105	0.127378	0.455718
GO:0090609	Single-Species Submerged Biofilm Formation	12	0.545455	1.37064	0.104768	0.446583
GO:0097576	Vacuole Fusion	12	0.461538	1.15977	0.194026	0.719405
GO:0099111	Microtubule-Based Transport	12	0.521739	1.31105	0.127378	0.455718
GO:1901136	Carbohydrate Derivative Catabolic Process	12	0.375	0.942315	0.227514	1
GO:1903362	Regulation Of Cellular Protein Catabolic Process	12	0.545455	1.37064	0.104768	0.446583
GO:0000479	Endonucleolytic Cleavage Of Tricistronic RRNA Transcript (SSU-RRNA, 5.8S RRNA, LSU-RRNA)	11	0.215686	0.541985	0.0135595	0.067078
GO:0000912	Assembly Of Actomyosin Apparatus Involved In Cytokinesis	11	0.55	1.38206	0.112678	0.426071
GO:0000915	Actomyosin Contractile Ring Assembly	11	0.55	1.38206	0.112678	0.426071
GO:0001300	Chronological Cell Aging	11	0.52381	1.31625	0.13804	0.439205
GO:0001732	Formation Of Cytoplasmic Translation Initiation Complex	11	0.916667	2.30344	0.000526426	0.0607934
GO:0001933	Negative Regulation Of Protein Phosphorylation	11	0.423077	1.06312	0.227514	0.856416
GO:0002182	Cytoplasmic Translational Elongation	11	1	2.51284	7.29739e-05	0.0327703
GO:0005991	Trehalose Metabolic Process	11	0.785714	1.97437	0.00567738	0.117589
GO:0006112	Energy Reserve Metabolic Process	11	0.52381	1.31625	0.13804	0.439205
GO:0006144	Purine Nucleobase Metabolic Process	11	0.55	1.38206	0.112678	0.426071
GO:0006165	Nucleoside Diphosphate Phosphorylation	11	0.733333	1.84275	0.0126712	0.129444
GO:0006213	Pyrimidine Nucleoside Metabolic Process	11	0.578947	1.4548	0.0860403	0.316454
GO:0006353	DNA-Templated Transcription, Termination	11	0.314286	0.78975	0.185656	0.624152
GO:0006376	MRNA Splice Site Selection	11	0.55	1.38206	0.112678	0.426071
GO:0006415	Translational Termination	11	0.647059	1.62596	0.0403664	0.211939
GO:0006534	Cysteine Metabolic Process	11	0.733333	1.84275	0.0126712	0.129444
GO:0006576	Cellular Biogenic Amine Metabolic Process	11	0.52381	1.31625	0.13804	0.439205
GO:0006694	Steroid Biosynthetic Process	11	0.289474	0.727401	0.135549	0.429341
GO:0006891	Intra-Golgi Vesicle-Mediated Transport	11	0.478261	1.20179	0.189336	0.574799
GO:0006896	Golgi To Vacuole Transport	11	0.44	1.10565	0.224865	0.853525
GO:0007096	Regulation Of Exit From Mitosis	11	0.282051	0.70875	0.120925	0.350544
GO:0007124	Pseudohyphal Growth	11	0.354839	0.891653	0.227514	0.864791
GO:0007265	Ras Protein Signal Transduction	11	0.354839	0.891653	0.227514	0.864791
GO:0009070	Serine Family Amino Acid Biosynthetic Process	11	0.611111	1.53562	0.0613872	0.302536
GO:0009081	Branched-Chain Amino Acid Metabolic Process	11	0.578947	1.4548	0.0860403	0.316454
GO:0009268	Response To PH	11	0.289474	0.727401	0.135549	0.429341
GO:0010565	Regulation Of Cellular Ketone Metabolic Process	11	0.37931	0.953146	0.233475	1
GO:0010675	Regulation Of Cellular Carbohydrate Metabolic Process	11	0.297297	0.747061	0.151038	0.522089
GO:0015849	Organic Acid Transport	11	0.146667	0.36855	1.44184e-05	0.000741826
GO:0016126	Sterol Biosynthetic Process	11	0.297297	0.747061	0.151038	0.522089
GO:0016226	Iron-Sulfur Cluster Assembly	11	0.423077	1.06312	0.227514	0.856416
GO:0018105	Peptidyl-Serine Phosphorylation	11	0.23913	0.600897	0.0390315	0.142732
GO:0019627	Urea Metabolic Process	11	0.6875	1.72758	0.0240435	0.1985
GO:0030582	Reproductive Fruiting Body Development	11	0.578947	1.4548	0.0860403	0.316454
GO:0030584	Sporocarp Development	11	0.578947	1.4548	0.0860403	0.316454
GO:0031032	Actomyosin Structure Organization	11	0.407407	1.02375	0.230522	1
GO:0031163	Metallo-Sulfur Cluster Assembly	11	0.423077	1.06312	0.227514	0.856416
GO:0031321	Ascospore-Type Prospore Assembly	11	0.52381	1.31625	0.13804	0.439205
GO:0031347	Regulation Of Defense Response	11	0.611111	1.53562	0.0613872	0.302536
GO:0031570	DNA Integrity Checkpoint	11	0.189655	0.476573	0.00237279	0.0225383
GO:0031935	Regulation Of Chromatin Silencing	11	0.314286	0.78975	0.185656	0.624152
GO:0032106	Positive Regulation Of Response To Extracellular Stimulus	11	0.37931	0.953146	0.233475	1
GO:0032109	Positive Regulation Of Response To Nutrient Levels	11	0.37931	0.953146	0.233475	1
GO:0032508	DNA Duplex Unwinding	11	0.289474	0.727401	0.135549	0.429341
GO:0033046	Negative Regulation Of Sister Chromatid Segregation	11	0.282051	0.70875	0.120925	0.350544
GO:0033048	Negative Regulation Of Mitotic Sister Chromatid Segregation	11	0.305556	0.767812	0.168867	0.51974
GO:0033674	Positive Regulation Of Kinase Activity	11	0.234043	0.588112	0.0321083	0.144336
GO:0033993	Response To Lipid	11	0.423077	1.06312	0.227514	0.856416
GO:0034502	Protein Localization To Chromosome	11	0.314286	0.78975	0.185656	0.624152
GO:0034975	Protein Folding In Endoplasmic Reticulum	11	0.55	1.38206	0.112678	0.426071
GO:0035304	Regulation Of Protein Dephosphorylation	11	0.37931	0.953146	0.233475	1
GO:0042026	Protein Refolding	11	0.846154	2.12625	0.002044	0.0702696
GO:0042278	Purine Nucleoside Metabolic Process	11	0.6875	1.72758	0.0240435	0.1985
GO:0042743	Hydrogen Peroxide Metabolic Process	11	0.785714	1.97437	0.00567738	0.117589
GO:0044003	Modification By Symbiont Of Host Morphology Or Physiology	11	0.846154	2.12625	0.002044	0.0702696
GO:0044837	Actomyosin Contractile Ring Organization	11	0.407407	1.02375	0.230522	1
GO:0045454	Cell Redox Homeostasis	11	0.846154	2.12625	0.002044	0.0702696
GO:0045860	Positive Regulation Of Protein Kinase Activity	11	0.244444	0.61425	0.0474273	0.181774
GO:0045927	Positive Regulation Of Growth	11	0.314286	0.78975	0.185656	0.624152
GO:0045990	Carbon Catabolite Regulation Of Transcription	11	0.289474	0.727401	0.135549	0.429341
GO:0046128	Purine Ribonucleoside Metabolic Process	11	0.846154	2.12625	0.002044	0.0702696
GO:0046825	Regulation Of Protein Export From Nucleus	11	0.55	1.38206	0.112678	0.426071
GO:0046939	Nucleotide Phosphorylation	11	0.733333	1.84275	0.0126712	0.129444
GO:0048608	Reproductive Structure Development	11	0.5	1.25642	0.16459	0.563694
GO:0051051	Negative Regulation Of Transport	11	0.52381	1.31625	0.13804	0.439205
GO:0051053	Negative Regulation Of DNA Metabolic Process	11	0.207547	0.521533	0.00848159	0.05161
GO:0051056	Regulation Of Small GTPase Mediated Signal Transduction	11	0.354839	0.891653	0.227514	0.864791
GO:0051651	Maintenance Of Location In Cell	11	0.305556	0.767812	0.168867	0.51974
GO:0051666	Actin Cortical Patch Localization	11	0.5	1.25642	0.16459	0.563694
GO:0051788	Response To Misfolded Protein	11	0.52381	1.31625	0.13804	0.439205
GO:0051817	Modification Of Morphology Or Physiology Of Other Organism Involved In Symbiotic Interaction	11	0.733333	1.84275	0.0126712	0.129444
GO:0051985	Negative Regulation Of Chromosome Segregation	11	0.275	0.691031	0.10722	0.351599
GO:0052031	Modulation By Symbiont Of Host Defense Response	11	0.916667	2.30344	0.000526426	0.0607934
GO:0052255	Modulation By Organism Of Defense Response Of Other Organism Involved In Symbiotic Interaction	11	0.916667	2.30344	0.000526426	0.0607934
GO:0061458	Reproductive System Development	11	0.5	1.25642	0.16459	0.563694
GO:0070301	Cellular Response To Hydrogen Peroxide	11	0.611111	1.53562	0.0613872	0.302536
GO:0070590	Spore Wall Biogenesis	11	0.458333	1.15172	0.209196	0.709187
GO:0070726	Cell Wall Assembly	11	0.458333	1.15172	0.209196	0.709187
GO:0071218	Cellular Response To Misfolded Protein	11	0.52381	1.31625	0.13804	0.439205
GO:0071265	L-Methionine Biosynthetic Process	11	0.733333	1.84275	0.0126712	0.129444
GO:0071396	Cellular Response To Lipid	11	0.478261	1.20179	0.189336	0.574799
GO:0071966	Fungal-Type Cell Wall Polysaccharide Metabolic Process	11	0.478261	1.20179	0.189336	0.574799
GO:0075259	Spore-Bearing Structure Development	11	0.5	1.25642	0.16459	0.563694
GO:0090662	ATP Hydrolysis Coupled Transmembrane Transport	11	0.392857	0.987187	0.23386	1
GO:0097164	Ammonium Ion Metabolic Process	11	0.354839	0.891653	0.227514	0.864791
GO:0099131	ATP Hydrolysis Coupled Ion Transmembrane Transport	11	0.392857	0.987187	0.23386	1
GO:0099132	ATP Hydrolysis Coupled Cation Transmembrane Transport	11	0.44	1.10565	0.224865	0.853525
GO:1900180	Regulation Of Protein Localization To Nucleus	11	0.578947	1.4548	0.0860403	0.316454
GO:1902850	Microtubule Cytoskeleton Organization Involved In Mitosis	11	0.244444	0.61425	0.0474273	0.181774
GO:1903050	Regulation Of Proteolysis Involved In Cellular Protein Catabolic Process	11	0.52381	1.31625	0.13804	0.439205
GO:2000278	Regulation Of DNA Biosynthetic Process	11	0.578947	1.4548	0.0860403	0.316454
GO:0000045	Autophagosome Assembly	10	0.384615	0.966477	0.242965	1
GO:0001731	Formation Of Translation Preinitiation Complex	10	1	2.51284	0.000189396	0.0450492
GO:0005977	Glycogen Metabolic Process	10	0.588235	1.47814	0.0930893	0.392658
GO:0006085	Acetyl-CoA Biosynthetic Process	10	0.769231	1.93295	0.0113429	0.162404
GO:0006096	Glycolytic Process	10	0.833333	2.09403	0.00440874	0.0963674
GO:0006337	Nucleosome Disassembly	10	0.769231	1.93295	0.0113429	0.162404
GO:0006356	Regulation Of Transcription By RNA Polymerase I	10	0.416667	1.04702	0.235913	0.851572
GO:0006379	MRNA Cleavage	10	0.526316	1.32255	0.149821	0.536835
GO:0006613	Cotranslational Protein Targeting To Membrane	10	0.769231	1.93295	0.0113429	0.162404
GO:0006620	Posttranslational Protein Targeting To Endoplasmic Reticulum Membrane	10	0.714286	1.79489	0.0234442	0.174323
GO:0006757	ATP Generation From ADP	10	0.833333	2.09403	0.00440874	0.0963674
GO:0006890	Retrograde Vesicle-Mediated Transport, Golgi To ER	10	0.416667	1.04702	0.235913	0.851572
GO:0006986	Response To Unfolded Protein	10	0.333333	0.837613	0.223953	0.72769
GO:0007051	Spindle Organization	10	0.243902	0.612888	0.0564861	0.213397
GO:0007080	Mitotic Metaphase Plate Congression	10	0.3125	0.785263	0.192444	0.609103
GO:0009225	Nucleotide-Sugar Metabolic Process	10	0.769231	1.93295	0.0113429	0.162404
GO:0016075	RRNA Catabolic Process	10	0.454545	1.1422	0.223953	0.698715
GO:0016579	Protein Deubiquitination	10	0.526316	1.32255	0.149821	0.536835
GO:0019682	Glyceraldehyde-3-Phosphate Metabolic Process	10	0.769231	1.93295	0.0113429	0.162404
GO:0030261	Chromosome Condensation	10	0.625	1.57053	0.0651709	0.278511
GO:0030950	Establishment Or Maintenance Of Actin Cytoskeleton Polarity	10	0.625	1.57053	0.0651709	0.278511
GO:0031349	Positive Regulation Of Defense Response	10	0.769231	1.93295	0.0113429	0.162404
GO:0031498	Chromatin Disassembly	10	0.769231	1.93295	0.0113429	0.162404
GO:0032185	Septin Cytoskeleton Organization	10	0.526316	1.32255	0.149821	0.536835
GO:0032465	Regulation Of Cytokinesis	10	0.25641	0.644318	0.0801167	0.267539
GO:0032507	Maintenance Of Protein Location In Cell	10	0.322581	0.810594	0.209196	0.729285
GO:0032781	Positive Regulation Of ATPase Activity	10	0.555556	1.39602	0.121489	0.404997
GO:0032986	Protein-DNA Complex Disassembly	10	0.714286	1.79489	0.0234442	0.174323
GO:0033866	Nucleoside Bisphosphate Biosynthetic Process	10	0.526316	1.32255	0.149821	0.536835
GO:0034030	Ribonucleoside Bisphosphate Biosynthetic Process	10	0.526316	1.32255	0.149821	0.536835
GO:0034033	Purine Nucleoside Bisphosphate Biosynthetic Process	10	0.526316	1.32255	0.149821	0.536835
GO:0034629	Cellular Protein-Containing Complex Localization	10	0.285714	0.717954	0.140677	0.411554
GO:0035384	Thioester Biosynthetic Process	10	0.714286	1.79489	0.0234442	0.174323
GO:0036267	Invasive Filamentous Growth	10	0.333333	0.837613	0.223953	0.72769
GO:0042744	Hydrogen Peroxide Catabolic Process	10	0.769231	1.93295	0.0113429	0.162404
GO:0042776	Mitochondrial ATP Synthesis Coupled Proton Transport	10	0.909091	2.2844	0.00124892	0.0862633
GO:0042866	Pyruvate Biosynthetic Process	10	0.833333	2.09403	0.00440874	0.0963674
GO:0043255	Regulation Of Carbohydrate Biosynthetic Process	10	0.285714	0.717954	0.140677	0.411554
GO:0043328	Protein Transport To Vacuole Involved In Ubiquitin-Dependent Protein Catabolic Process Via The Multivesicular Body Sorting Pathway	10	0.555556	1.39602	0.121489	0.404997
GO:0043408	Regulation Of MAPK Cascade	10	0.344828	0.866497	0.227514	0.859312
GO:0043666	Regulation Of Phosphoprotein Phosphatase Activity	10	0.384615	0.966477	0.242965	1
GO:0043901	Negative Regulation Of Multi-Organism Process	10	0.384615	0.966477	0.242965	1
GO:0044011	Single-Species Biofilm Formation On Inanimate Substrate	10	0.555556	1.39602	0.121489	0.404997
GO:0044416	Induction By Symbiont Of Host Defense Response	10	0.909091	2.2844	0.00124892	0.0862633
GO:0045898	Regulation Of RNA Polymerase II Transcriptional Preinitiation Complex Assembly	10	0.714286	1.79489	0.0234442	0.174323
GO:0046578	Regulation Of Ras Protein Signal Transduction	10	0.344828	0.866497	0.227514	0.859312
GO:0046890	Regulation Of Lipid Biosynthetic Process	10	0.30303	0.761467	0.176293	0.503545
GO:0048278	Vesicle Docking	10	0.416667	1.04702	0.235913	0.851572
GO:0051031	TRNA Transport	10	0.588235	1.47814	0.0930893	0.392658
GO:0051123	RNA Polymerase II Preinitiation Complex Assembly	10	0.434783	1.09254	0.227514	0.84743
GO:0051156	Glucose 6-Phosphate Metabolic Process	10	0.769231	1.93295	0.0113429	0.162404
GO:0051274	Beta-Glucan Biosynthetic Process	10	0.666667	1.67523	0.0414607	0.265771
GO:0051302	Regulation Of Cell Division	10	0.232558	0.584381	0.0385342	0.130264
GO:0051310	Metaphase Plate Congression	10	0.30303	0.761467	0.176293	0.503545
GO:0051315	Attachment Of Mitotic Spindle Microtubules To Kinetochore	10	0.384615	0.966477	0.242965	1
GO:0051703	Intraspecies Interaction Between Organisms	10	0.555556	1.39602	0.121489	0.404997
GO:0052251	Induction By Organism Of Defense Response Of Other Organism Involved In Symbiotic Interaction	10	0.909091	2.2844	0.00124892	0.0862633
GO:0052509	Positive Regulation By Symbiont Of Host Defense Response	10	0.909091	2.2844	0.00124892	0.0862633
GO:0052510	Positive Regulation By Organism Of Defense Response Of Other Organism Involved In Symbiotic Interaction	10	0.909091	2.2844	0.00124892	0.0862633
GO:0061136	Regulation Of Proteasomal Protein Catabolic Process	10	0.5	1.25642	0.179562	0.547493
GO:0061912	Selective Autophagy	10	0.714286	1.79489	0.0234442	0.174323
GO:0070192	Chromosome Organization Involved In Meiotic Cell Cycle	10	0.294118	0.739071	0.157913	0.504306
GO:0070592	Cell Wall Polysaccharide Biosynthetic Process	10	0.37037	0.930682	0.240443	1
GO:0070828	Heterochromatin Organization	10	0.384615	0.966477	0.242965	1
GO:0070897	Transcription Preinitiation Complex Assembly	10	0.4	1.00514	0.242536	1
GO:0071616	Acyl-CoA Biosynthetic Process	10	0.714286	1.79489	0.0234442	0.174323
GO:0072659	Protein Localization To Plasma Membrane	10	0.3125	0.785263	0.192444	0.609103
GO:0090033	Positive Regulation Of Filamentous Growth	10	0.333333	0.837613	0.223953	0.72769
GO:0090151	Establishment Of Protein Localization To Mitochondrial Membrane	10	0.555556	1.39602	0.121489	0.404997
GO:0098656	Anion Transmembrane Transport	10	0.104167	0.261754	1.85727e-09	2.49788e-06
GO:1900182	Positive Regulation Of Protein Localization To Nucleus	10	0.714286	1.79489	0.0234442	0.174323
GO:1900430	Positive Regulation Of Filamentous Growth Of A Population Of Unicellular Organisms	10	0.333333	0.837613	0.223953	0.72769
GO:1902407	Assembly Of Actomyosin Apparatus Involved In Mitotic Cytokinesis	10	0.625	1.57053	0.0651709	0.278511
GO:1902653	Secondary Alcohol Biosynthetic Process	10	0.263158	0.661274	0.0946141	0.267044
GO:1903475	Mitotic Actomyosin Contractile Ring Assembly	10	0.625	1.57053	0.0651709	0.278511
GO:1903664	Regulation Of Asexual Reproduction	10	0.588235	1.47814	0.0930893	0.392658
GO:1905037	Autophagosome Organization	10	0.384615	0.966477	0.242965	1
GO:1905268	Negative Regulation Of Chromatin Organization	10	0.277778	0.698011	0.124326	0.41358
GO:2000765	Regulation Of Cytoplasmic Translation	10	0.27027	0.679146	0.110399	0.333176
GO:0000082	G1/S Transition Of Mitotic Cell Cycle	9	0.225	0.565389	0.0378239	0.152966
GO:0000086	G2/M Transition Of Mitotic Cell Cycle	9	0.409091	1.02798	0.249206	1
GO:0000184	Nuclear-Transcribed MRNA Catabolic Process, Nonsense-Mediated Decay	9	0.36	0.904622	0.244431	1
GO:0000282	Cellular Bud Site Selection	9	0.321429	0.807699	0.219551	0.716161
GO:0000429	Carbon Catabolite Regulation Of Transcription From RNA Polymerase II Promoter	9	0.3	0.753852	0.185469	0.594581
GO:0000470	Maturation Of LSU-RRNA	9	0.214286	0.538466	0.0243142	0.0898606
GO:0000902	Cell Morphogenesis	9	0.529412	1.33033	0.16459	0.515731
GO:0000909	Sporocarp Development Involved In Sexual Reproduction	9	0.6	1.5077	0.100325	0.365662
GO:0006007	Glucose Catabolic Process	9	0.9	2.26156	0.00288339	0.0772092
GO:0006094	Gluconeogenesis	9	1	2.51284	0.000492316	0.0632691
GO:0006098	Pentose-Phosphate Shunt	9	0.818182	2.05596	0.00935973	0.133816
GO:0006122	Mitochondrial Electron Transport, Ubiquinol To Cytochrome C	9	1	2.51284	0.000492316	0.0632691
GO:0006271	DNA Strand Elongation Involved In DNA Replication	9	0.257143	0.646159	0.0965366	0.315632
GO:0006275	Regulation Of DNA Replication	9	0.15	0.376926	0.00015939	0.00317063
GO:0006378	MRNA Polyadenylation	9	0.428571	1.07693	0.241253	0.841047
GO:0006469	Negative Regulation Of Protein Kinase Activity	9	0.45	1.13078	0.227916	0.837046
GO:0006479	Protein Methylation	9	0.214286	0.538466	0.0243142	0.0898606
GO:0006526	Arginine Biosynthetic Process	9	0.75	1.88463	0.0220042	0.151035
GO:0006537	Glutamate Biosynthetic Process	9	1	2.51284	0.000492316	0.0632691
GO:0006614	SRP-Dependent Cotranslational Protein Targeting To Membrane	9	0.75	1.88463	0.0220042	0.151035
GO:0006633	Fatty Acid Biosynthetic Process	9	0.391304	0.983285	0.253325	1
GO:0006696	Ergosterol Biosynthetic Process	9	0.257143	0.646159	0.0965366	0.315632
GO:0006735	NADH Regeneration	9	0.9	2.26156	0.00288339	0.0772092
GO:0006862	Nucleotide Transport	9	0.346154	0.869829	0.233892	0.852114
GO:0007076	Mitotic Chromosome Condensation	9	0.642857	1.6154	0.0683459	0.254552
GO:0007186	G Protein-Coupled Receptor Signaling Pathway	9	0.375	0.942315	0.250922	1
GO:0008213	Protein Alkylation	9	0.214286	0.538466	0.0243142	0.0898606
GO:0009073	Aromatic Amino Acid Family Biosynthetic Process	9	0.9	2.26156	0.00288339	0.0772092
GO:0009082	Branched-Chain Amino Acid Biosynthetic Process	9	0.692308	1.73966	0.0418276	0.235892
GO:0009092	Homoserine Metabolic Process	9	0.75	1.88463	0.0220042	0.151035
GO:0009312	Oligosaccharide Biosynthetic Process	9	0.75	1.88463	0.0220042	0.151035
GO:0010972	Negative Regulation Of G2/M Transition Of Mitotic Cell Cycle	9	0.204545	0.51399	0.0152128	0.0680759
GO:0015850	Organic Hydroxy Compound Transport	9	0.310345	0.779847	0.202787	0.592973
GO:0015865	Purine Nucleotide Transport	9	0.409091	1.02798	0.249206	1
GO:0015988	Energy Coupled Proton Transmembrane Transport, Against Electrochemical Gradient	9	0.6	1.5077	0.100325	0.365662
GO:0015991	ATP Hydrolysis Coupled Proton Transport	9	0.6	1.5077	0.100325	0.365662
GO:0016129	Phytosteroid Biosynthetic Process	9	0.257143	0.646159	0.0965366	0.315632
GO:0018958	Phenol-Containing Compound Metabolic Process	9	0.6	1.5077	0.100325	0.365662
GO:0019319	Hexose Biosynthetic Process	9	1	2.51284	0.000492316	0.0632691
GO:0019321	Pentose Metabolic Process	9	0.473684	1.19029	0.22003	0.67713
GO:0019400	Alditol Metabolic Process	9	0.642857	1.6154	0.0683459	0.254552
GO:0022616	DNA Strand Elongation	9	0.230769	0.579886	0.0465741	0.151836
GO:0030001	Metal Ion Transport	9	0.132353	0.332582	1.11615e-05	0.000579288
GO:0030011	Maintenance Of Cell Polarity	9	0.818182	2.05596	0.00935973	0.133816
GO:0030258	Lipid Modification	9	0.310345	0.779847	0.202787	0.592973
GO:0030466	Chromatin Silencing At Silent Mating-Type Cassette	9	0.225	0.565389	0.0378239	0.152966
GO:0031023	Microtubule Organizing Center Organization	9	0.5	1.25642	0.194026	0.531042
GO:0031106	Septin Ring Organization	9	0.529412	1.33033	0.16459	0.515731
GO:0031135	Negative Regulation Of Conjugation	9	0.473684	1.19029	0.22003	0.67713
GO:0031138	Negative Regulation Of Conjugation With Cellular Fusion	9	0.473684	1.19029	0.22003	0.67713
GO:0031333	Negative Regulation Of Protein Complex Assembly	9	0.5625	1.41347	0.131042	0.383654
GO:0031338	Regulation Of Vesicle Fusion	9	0.45	1.13078	0.227916	0.837046
GO:0032147	Activation Of Protein Kinase Activity	9	0.243243	0.611231	0.0681834	0.251574
GO:0032954	Regulation Of Cytokinetic Process	9	0.272727	0.68532	0.12763	0.393147
GO:0032955	Regulation Of Division Septum Assembly	9	0.346154	0.869829	0.233892	0.852114
GO:0033673	Negative Regulation Of Kinase Activity	9	0.45	1.13078	0.227916	0.837046
GO:0034305	Regulation Of Asexual Sporulation	9	0.5625	1.41347	0.131042	0.383654
GO:0034406	Cell Wall Beta-Glucan Metabolic Process	9	0.642857	1.6154	0.0683459	0.254552
GO:0042244	Spore Wall Assembly	9	0.409091	1.02798	0.249206	1
GO:0043487	Regulation Of RNA Stability	9	0.529412	1.33033	0.16459	0.515731
GO:0043488	Regulation Of MRNA Stability	9	0.529412	1.33033	0.16459	0.515731
GO:0043631	RNA Polyadenylation	9	0.409091	1.02798	0.249206	1
GO:0043936	Asexual Sporulation Resulting In Formation Of A Cellular Spore	9	0.428571	1.07693	0.241253	0.841047
GO:0044108	Cellular Alcohol Biosynthetic Process	9	0.257143	0.646159	0.0965366	0.315632
GO:0044380	Protein Localization To Cytoskeleton	9	0.45	1.13078	0.227916	0.837046
GO:0044774	Mitotic DNA Integrity Checkpoint	9	0.176471	0.443442	0.0024203	0.0213122
GO:0044839	Cell Cycle G2/M Phase Transition	9	0.409091	1.02798	0.249206	1
GO:0044843	Cell Cycle G1/S Phase Transition	9	0.225	0.565389	0.0378239	0.152966
GO:0045899	Positive Regulation Of RNA Polymerase II Transcriptional Preinitiation Complex Assembly	9	0.75	1.88463	0.0220042	0.151035
GO:0045991	Carbon Catabolite Activation Of Transcription	9	0.36	0.904622	0.244431	1
GO:0046131	Pyrimidine Ribonucleoside Metabolic Process	9	0.5625	1.41347	0.131042	0.383654
GO:0046351	Disaccharide Biosynthetic Process	9	0.818182	2.05596	0.00935973	0.133816
GO:0046488	Phosphatidylinositol Metabolic Process	9	0.142857	0.358977	6.01925e-05	0.00163123
GO:0046942	Carboxylic Acid Transport	9	0.126761	0.318529	3.93304e-06	0.000287922
GO:0050684	Regulation Of MRNA Processing	9	0.5625	1.41347	0.131042	0.383654
GO:0051054	Positive Regulation Of DNA Metabolic Process	9	0.290323	0.729534	0.164866	0.485371
GO:0051094	Positive Regulation Of Developmental Process	9	0.3	0.753852	0.185469	0.594581
GO:0051101	Regulation Of DNA Binding	9	0.310345	0.779847	0.202787	0.592973
GO:0051278	Fungal-Type Cell Wall Polysaccharide Biosynthetic Process	9	0.473684	1.19029	0.22003	0.67713
GO:0051648	Vesicle Localization	9	0.409091	1.02798	0.249206	1
GO:0051650	Establishment Of Vesicle Localization	9	0.409091	1.02798	0.249206	1
GO:0051668	Localization Within Membrane	9	0.5625	1.41347	0.131042	0.383654
GO:0060284	Regulation Of Cell Development	9	0.36	0.904622	0.244431	1
GO:0061615	Glycolytic Process Through Fructose-6-Phosphate	9	0.9	2.26156	0.00288339	0.0772092
GO:0061620	Glycolytic Process Through Glucose-6-Phosphate	9	0.9	2.26156	0.00288339	0.0772092
GO:0061621	Canonical Glycolysis	9	0.9	2.26156	0.00288339	0.0772092
GO:0061718	Glucose Catabolic Process To Pyruvate	9	0.9	2.26156	0.00288339	0.0772092
GO:0070651	Nonfunctional RRNA Decay	9	0.5	1.25642	0.194026	0.531042
GO:0070879	Fungal-Type Cell Wall Beta-Glucan Metabolic Process	9	0.642857	1.6154	0.0683459	0.254552
GO:0071467	Cellular Response To PH	9	0.3	0.753852	0.185469	0.594581
GO:0071897	DNA Biosynthetic Process	9	0.25	0.62821	0.0811771	0.248827
GO:0071900	Regulation Of Protein Serine/Threonine Kinase Activity	9	0.209302	0.525943	0.0193946	0.0899453
GO:0072384	Organelle Transport Along Microtubule	9	0.473684	1.19029	0.22003	0.67713
GO:0072697	Protein Localization To Cell Cortex	9	0.5625	1.41347	0.131042	0.383654
GO:0090329	Regulation Of DNA-Dependent DNA Replication	9	0.155172	0.389923	0.000300481	0.0062112
GO:0097305	Response To Alcohol	9	0.5	1.25642	0.194026	0.531042
GO:0097306	Cellular Response To Alcohol	9	0.642857	1.6154	0.0683459	0.254552
GO:0097307	Response To Farnesol	9	0.818182	2.05596	0.00935973	0.133816
GO:0097308	Cellular Response To Farnesol	9	0.818182	2.05596	0.00935973	0.133816
GO:0097384	Cellular Lipid Biosynthetic Process	9	0.257143	0.646159	0.0965366	0.315632
GO:0098787	MRNA Cleavage Involved In MRNA Processing	9	0.642857	1.6154	0.0683459	0.254552
GO:0098789	Pre-MRNA Cleavage Required For Polyadenylation	9	0.642857	1.6154	0.0683459	0.254552
GO:1901891	Regulation Of Cell Septum Assembly	9	0.3	0.753852	0.185469	0.594581
GO:1902412	Regulation Of Mitotic Cytokinesis	9	0.25	0.62821	0.0811771	0.248827
GO:1902750	Negative Regulation Of Cell Cycle G2/M Phase Transition	9	0.204545	0.51399	0.0152128	0.0680759
GO:1903320	Regulation Of Protein Modification By Small Protein Conjugation Or Removal	9	0.45	1.13078	0.227916	0.837046
GO:1903338	Regulation Of Cell Wall Organization Or Biogenesis	9	0.346154	0.869829	0.233892	0.852114
GO:1903436	Regulation Of Mitotic Cytokinetic Process	9	0.272727	0.68532	0.12763	0.393147
GO:2001020	Regulation Of Response To DNA Damage Stimulus	9	0.321429	0.807699	0.219551	0.716161
GO:0000011	Vacuole Inheritance	8	0.533333	1.34018	0.181369	0.493527
GO:0000050	Urea Cycle	8	1	2.51284	0.00126678	0.0908455
GO:0000056	Ribosomal Small Subunit Export From Nucleus	8	0.666667	1.67523	0.0711489	0.319747
GO:0000077	DNA Damage Checkpoint	8	0.2	0.502568	0.0182101	0.0783702
GO:0000103	Sulfate Assimilation	8	0.8	2.01027	0.0193003	0.187738
GO:0000395	MRNA 5'-Splice Site Recognition	8	0.571429	1.43591	0.143207	0.47809
GO:0000422	Autophagy Of Mitochondrion	8	0.444444	1.11682	0.244352	0.828554
GO:0000447	Endonucleolytic Cleavage In ITS1 To Separate SSU-RRNA From 5.8S RRNA And LSU-RRNA From Tricistronic RRNA Transcript (SSU-RRNA, 5.8S RRNA, LSU-RRNA)	8	0.190476	0.478636	0.0109888	0.0589571
GO:0000750	Pheromone-Dependent Signal Transduction Involved In Conjugation With Cellular Fusion	8	0.5	1.25642	0.212005	0.65144
GO:0001558	Regulation Of Cell Growth	8	0.347826	0.874031	0.247586	0.844141
GO:0005992	Trehalose Biosynthetic Process	8	0.8	2.01027	0.0193003	0.187738
GO:0006207	'De Novo' Pyrimidine Nucleobase Biosynthetic Process	8	1	2.51284	0.00126678	0.0908455
GO:0006220	Pyrimidine Nucleotide Metabolic Process	8	0.380952	0.957272	0.263443	1
GO:0006221	Pyrimidine Nucleotide Biosynthetic Process	8	0.380952	0.957272	0.263443	1
GO:0006312	Mitotic Recombination	8	0.235294	0.591256	0.0681834	0.230615
GO:0006360	Transcription By RNA Polymerase I	8	0.275862	0.693197	0.150856	0.466374
GO:0006383	Transcription By RNA Polymerase III	8	0.275862	0.693197	0.150856	0.466374
GO:0006549	Isoleucine Metabolic Process	8	0.8	2.01027	0.0193003	0.187738
GO:0006551	Leucine Metabolic Process	8	0.666667	1.67523	0.0711489	0.319747
GO:0006563	L-Serine Metabolic Process	8	0.571429	1.43591	0.143207	0.47809
GO:0006635	Fatty Acid Beta-Oxidation	8	0.666667	1.67523	0.0711489	0.319747
GO:0006749	Glutathione Metabolic Process	8	0.444444	1.11682	0.244352	0.828554
GO:0006855	Drug Transmembrane Transport	8	0.142857	0.358977	0.000170563	0.00337256
GO:0007021	Tubulin Complex Assembly	8	0.666667	1.67523	0.0711489	0.319747
GO:0007032	Endosome Organization	8	0.615385	1.54636	0.108342	0.337505
GO:0007052	Mitotic Spindle Organization	8	0.228571	0.574363	0.0559005	0.177714
GO:0007062	Sister Chromatid Cohesion	8	0.222222	0.558409	0.0456663	0.179877
GO:0007118	Budding Cell Apical Bud Growth	8	0.615385	1.54636	0.108342	0.337505
GO:0007155	Cell Adhesion	8	0.5	1.25642	0.212005	0.65144
GO:0007231	Osmosensory Signaling Pathway	8	0.444444	1.11682	0.244352	0.828554
GO:0008535	Respiratory Chain Complex IV Assembly	8	0.470588	1.18251	0.227514	0.662709
GO:0009404	Toxin Metabolic Process	8	0.470588	1.18251	0.227514	0.662709
GO:0009651	Response To Salt Stress	8	0.4	1.00514	0.263443	1
GO:0009895	Negative Regulation Of Catabolic Process	8	0.285714	0.717954	0.172755	0.465202
GO:0010941	Regulation Of Cell Death	8	0.333333	0.837613	0.233543	0.844882
GO:0014070	Response To Organic Cyclic Compound	8	0.296296	0.744545	0.192272	0.575432
GO:0015867	ATP Transport	8	0.444444	1.11682	0.244352	0.828554
GO:0015868	Purine Ribonucleotide Transport	8	0.380952	0.957272	0.263443	1
GO:0015918	Sterol Transport	8	0.666667	1.67523	0.0711489	0.319747
GO:0016074	SnoRNA Metabolic Process	8	0.216216	0.543317	0.0367008	0.136637
GO:0016571	Histone Methylation	8	0.380952	0.957272	0.263443	1
GO:0016584	Nucleosome Positioning	8	0.421053	1.05804	0.258814	0.834436
GO:0019395	Fatty Acid Oxidation	8	0.571429	1.43591	0.143207	0.47809
GO:0019856	Pyrimidine Nucleobase Biosynthetic Process	8	1	2.51284	0.00126678	0.0908455
GO:0019932	Second-Messenger-Mediated Signaling	8	0.470588	1.18251	0.227514	0.662709
GO:0030100	Regulation Of Endocytosis	8	0.4	1.00514	0.263443	1
GO:0030473	Nuclear Migration Along Microtubule	8	0.444444	1.11682	0.244352	0.828554
GO:0031109	Microtubule Polymerization Or Depolymerization	8	0.421053	1.05804	0.258814	0.834436
GO:0031577	Spindle Checkpoint	8	0.285714	0.717954	0.172755	0.465202
GO:0031938	Regulation Of Chromatin Silencing At Telomere	8	0.363636	0.91376	0.259552	1
GO:0032005	Signal Transduction Involved In Positive Regulation Of Conjugation With Cellular Fusion	8	0.470588	1.18251	0.227514	0.662709
GO:0032006	Regulation Of TOR Signaling	8	0.4	1.00514	0.263443	1
GO:0032388	Positive Regulation Of Intracellular Transport	8	0.421053	1.05804	0.258814	0.834436
GO:0032878	Regulation Of Establishment Or Maintenance Of Cell Polarity	8	0.347826	0.874031	0.247586	0.844141
GO:0033617	Mitochondrial Respiratory Chain Complex IV Assembly	8	0.470588	1.18251	0.227514	0.662709
GO:0034067	Protein Localization To Golgi Apparatus	8	0.5	1.25642	0.212005	0.65144
GO:0034401	Chromatin Organization Involved In Regulation Of Transcription	8	0.347826	0.874031	0.247586	0.844141
GO:0034440	Lipid Oxidation	8	0.571429	1.43591	0.143207	0.47809
GO:0036003	Positive Regulation Of Transcription From RNA Polymerase II Promoter In Response To Stress	8	0.470588	1.18251	0.227514	0.662709
GO:0036176	Response To Neutral PH	8	0.421053	1.05804	0.258814	0.834436
GO:0036177	Filamentous Growth Of A Population Of Unicellular Organisms In Response To PH	8	0.333333	0.837613	0.233543	0.844882
GO:0036178	Filamentous Growth Of A Population Of Unicellular Organisms In Response To Neutral PH	8	0.444444	1.11682	0.244352	0.828554
GO:0042149	Cellular Response To Glucose Starvation	8	0.444444	1.11682	0.244352	0.828554
GO:0042157	Lipoprotein Metabolic Process	8	0.166667	0.418807	0.00207147	0.0173883
GO:0042726	Flavin-Containing Compound Metabolic Process	8	0.571429	1.43591	0.143207	0.47809
GO:0043067	Regulation Of Programmed Cell Death	8	0.333333	0.837613	0.233543	0.844882
GO:0043269	Regulation Of Ion Transport	8	0.380952	0.957272	0.263443	1
GO:0043486	Histone Exchange	8	0.421053	1.05804	0.258814	0.834436
GO:0044088	Regulation Of Vacuole Organization	8	0.380952	0.957272	0.263443	1
GO:0045010	Actin Nucleation	8	0.727273	1.82752	0.0410265	0.205588
GO:0045017	Glycerolipid Biosynthetic Process	8	0.121212	0.304587	5.51377e-06	0.000415422
GO:0045841	Negative Regulation Of Mitotic Metaphase/Anaphase Transition	8	0.275862	0.693197	0.150856	0.466374
GO:0046134	Pyrimidine Nucleoside Biosynthetic Process	8	0.666667	1.67523	0.0711489	0.319747
GO:0046173	Polyol Biosynthetic Process	8	0.421053	1.05804	0.258814	0.834436
GO:0046474	Glycerophospholipid Biosynthetic Process	8	0.129032	0.324237	2.24661e-05	0.000847357
GO:0046618	Drug Export	8	0.347826	0.874031	0.247586	0.844141
GO:0048194	Golgi Vesicle Budding	8	0.615385	1.54636	0.108342	0.337505
GO:0050667	Homocysteine Metabolic Process	8	0.727273	1.82752	0.0410265	0.205588
GO:0051222	Positive Regulation Of Protein Transport	8	0.380952	0.957272	0.263443	1
GO:0051261	Protein Depolymerization	8	0.666667	1.67523	0.0711489	0.319747
GO:0051300	Spindle Pole Body Organization	8	0.666667	1.67523	0.0711489	0.319747
GO:0051503	Adenine Nucleotide Transport	8	0.380952	0.957272	0.263443	1
GO:0061572	Actin Filament Bundle Organization	8	0.444444	1.11682	0.244352	0.828554
GO:0061726	Mitochondrion Disassembly	8	0.444444	1.11682	0.244352	0.828554
GO:0061951	Establishment Of Protein Localization To Plasma Membrane	8	0.4	1.00514	0.263443	1
GO:0062013	Positive Regulation Of Small Molecule Metabolic Process	8	0.275862	0.693197	0.150856	0.466374
GO:0070482	Response To Oxygen Levels	8	0.571429	1.43591	0.143207	0.47809
GO:0070868	Heterochromatin Organization Involved In Chromatin Silencing	8	0.347826	0.874031	0.247586	0.844141
GO:0071174	Mitotic Spindle Checkpoint	8	0.285714	0.717954	0.172755	0.465202
GO:0071940	Fungal-Type Cell Wall Assembly	8	0.380952	0.957272	0.263443	1
GO:0072523	Purine-Containing Compound Catabolic Process	8	0.470588	1.18251	0.227514	0.662709
GO:0090316	Positive Regulation Of Intracellular Protein Transport	8	0.470588	1.18251	0.227514	0.662709
GO:0090503	RNA Phosphodiester Bond Hydrolysis, Exonucleolytic	8	0.32	0.804109	0.227514	0.70171
GO:0097549	Chromatin Organization Involved In Negative Regulation Of Transcription	8	0.347826	0.874031	0.247586	0.844141
GO:0098732	Macromolecule Deacylation	8	0.363636	0.91376	0.259552	1
GO:1901264	Carbohydrate Derivative Transport	8	0.25	0.62821	0.0983629	0.293887
GO:1901879	Regulation Of Protein Depolymerization	8	0.666667	1.67523	0.0711489	0.319747
GO:1902100	Negative Regulation Of Metaphase/Anaphase Transition Of Cell Cycle	8	0.266667	0.670091	0.131372	0.371567
GO:1902115	Regulation Of Organelle Assembly	8	0.4	1.00514	0.263443	1
GO:1903825	Organic Acid Transmembrane Transport	8	0.121212	0.304587	5.51377e-06	0.000415422
GO:1904951	Positive Regulation Of Establishment Of Protein Localization	8	0.380952	0.957272	0.263443	1
GO:1905819	Negative Regulation Of Chromosome Separation	8	0.266667	0.670091	0.131372	0.371567
GO:2000816	Negative Regulation Of Mitotic Sister Chromatid Separation	8	0.275862	0.693197	0.150856	0.466374
GO:0000272	Polysaccharide Catabolic Process	7	0.116667	0.293165	1.09302e-05	0.00059416
GO:0000289	Nuclear-Transcribed MRNA Poly(A) Tail Shortening	7	0.538462	1.35307	0.198593	0.620089
GO:0000291	Nuclear-Transcribed MRNA Catabolic Process, Exonucleolytic	7	0.304348	0.764777	0.224319	0.68642
GO:0000303	Response To Superoxide	7	0.875	2.19874	0.0147477	0.149817
GO:0000305	Response To Oxygen Radical	7	0.875	2.19874	0.0147477	0.149817
GO:0000393	Spliceosomal Conformational Changes To Generate Catalytic Conformation	7	0.388889	0.977216	0.278227	1
GO:0000436	Carbon Catabolite Activation Of Transcription From RNA Polymerase II Promoter	7	0.333333	0.837613	0.248409	0.83504
GO:0000920	Septum Digestion After Cytokinesis	7	0.333333	0.837613	0.248409	0.83504
GO:0000959	Mitochondrial RNA Metabolic Process	7	0.269231	0.676534	0.157607	0.442445
GO:0001403	Invasive Growth In Response To Glucose Limitation	7	0.291667	0.732912	0.203303	0.554434
GO:0006040	Amino Sugar Metabolic Process	7	0.241379	0.606548	0.0996733	0.271183
GO:0006086	Acetyl-CoA Biosynthetic Process From Pyruvate	7	0.875	2.19874	0.0147477	0.149817
GO:0006282	Regulation Of DNA Repair	7	0.28	0.703595	0.181356	0.556736
GO:0006301	Postreplication Repair	7	0.241379	0.606548	0.0996733	0.271183
GO:0006553	Lysine Metabolic Process	7	0.636364	1.59908	0.114593	0.30872
GO:0006568	Tryptophan Metabolic Process	7	0.5	1.25642	0.227514	0.631454
GO:0006586	Indolalkylamine Metabolic Process	7	0.5	1.25642	0.227514	0.631454
GO:0006591	Ornithine Metabolic Process	7	0.7	1.75899	0.0727863	0.282285
GO:0006616	SRP-Dependent Cotranslational Protein Targeting To Membrane, Translocation	7	0.777778	1.95443	0.0382712	0.175836
GO:0006643	Membrane Lipid Metabolic Process	7	0.0958904	0.240957	8.31377e-08	2.95724e-05
GO:0006801	Superoxide Metabolic Process	7	0.875	2.19874	0.0147477	0.149817
GO:0006895	Golgi To Endosome Transport	7	0.368421	0.925783	0.273062	1
GO:0006898	Receptor-Mediated Endocytosis	7	0.538462	1.35307	0.198593	0.620089
GO:0006999	Nuclear Pore Organization	7	0.538462	1.35307	0.198593	0.620089
GO:0007064	Mitotic Sister Chromatid Cohesion	7	0.28	0.703595	0.181356	0.556736
GO:0008154	Actin Polymerization Or Depolymerization	7	0.875	2.19874	0.0147477	0.149817
GO:0009065	Glutamine Family Amino Acid Catabolic Process	7	0.875	2.19874	0.0147477	0.149817
GO:0009113	Purine Nucleobase Biosynthetic Process	7	0.583333	1.46582	0.157063	0.447675
GO:0009314	Response To Radiation	7	0.184211	0.462892	0.0129008	0.0676839
GO:0009403	Toxin Biosynthetic Process	7	0.5	1.25642	0.227514	0.631454
GO:0009416	Response To Light Stimulus	7	0.241379	0.606548	0.0996733	0.271183
GO:0010501	RNA Secondary Structure Unwinding	7	0.241379	0.606548	0.0996733	0.271183
GO:0010506	Regulation Of Autophagy	7	0.205882	0.517349	0.0352944	0.120408
GO:0010508	Positive Regulation Of Autophagy	7	0.35	0.879494	0.263443	1
GO:0015914	Phospholipid Transport	7	0.241379	0.606548	0.0996733	0.271183
GO:0016073	SnRNA Metabolic Process	7	0.25	0.62821	0.117071	0.349264
GO:0019430	Removal Of Superoxide Radicals	7	0.875	2.19874	0.0147477	0.149817
GO:0030702	Chromatin Silencing At Centromere	7	0.2	0.502568	0.027762	0.122026
GO:0030834	Regulation Of Actin Filament Depolymerization	7	0.777778	1.95443	0.0382712	0.175836
GO:0031060	Regulation Of Histone Methylation	7	0.333333	0.837613	0.248409	0.83504
GO:0031122	Cytoplasmic Microtubule Organization	7	0.4375	1.09937	0.264494	0.819379
GO:0031125	RRNA 3'-End Processing	7	0.368421	0.925783	0.273062	1
GO:0031991	Regulation Of Actomyosin Contractile Ring Contraction	7	0.28	0.703595	0.181356	0.556736
GO:0032272	Negative Regulation Of Protein Polymerization	7	0.7	1.75899	0.0727863	0.282285
GO:0032886	Regulation Of Microtubule-Based Process	7	0.25	0.62821	0.117071	0.349264
GO:0034316	Negative Regulation Of Arp2/3 Complex-Mediated Actin Nucleation	7	1	2.51284	0.00320473	0.0820255
GO:0034397	Telomere Localization	7	0.466667	1.17266	0.245721	0.813369
GO:0034724	DNA Replication-Independent Nucleosome Organization	7	0.5	1.25642	0.227514	0.631454
GO:0035601	Protein Deacylation	7	0.35	0.879494	0.263443	1
GO:0036293	Response To Decreased Oxygen Levels	7	0.7	1.75899	0.0727863	0.282285
GO:0042173	Regulation Of Sporulation Resulting In Formation Of A Cellular Spore	7	0.388889	0.977216	0.278227	1
GO:0042181	Ketone Biosynthetic Process	7	0.318182	0.79954	0.230522	0.685734
GO:0042398	Cellular Modified Amino Acid Biosynthetic Process	7	0.304348	0.764777	0.224319	0.68642
GO:0042430	Indole-Containing Compound Metabolic Process	7	0.5	1.25642	0.227514	0.631454
GO:0042451	Purine Nucleoside Biosynthetic Process	7	1	2.51284	0.00320473	0.0820255
GO:0042981	Regulation Of Apoptotic Process	7	0.333333	0.837613	0.248409	0.83504
GO:0043001	Golgi To Plasma Membrane Protein Transport	7	0.5	1.25642	0.227514	0.631454
GO:0043144	SnoRNA Processing	7	0.212121	0.533027	0.0443145	0.160053
GO:0043467	Regulation Of Generation Of Precursor Metabolites And Energy	7	0.388889	0.977216	0.278227	1
GO:0044273	Sulfur Compound Catabolic Process	7	0.636364	1.59908	0.114593	0.30872
GO:0044406	Adhesion Of Symbiont To Host	7	0.583333	1.46582	0.157063	0.447675
GO:0045039	Protein Import Into Mitochondrial Inner Membrane	7	0.7	1.75899	0.0727863	0.282285
GO:0045597	Positive Regulation Of Cell Differentiation	7	0.304348	0.764777	0.224319	0.68642
GO:0045861	Negative Regulation Of Proteolysis	7	0.5	1.25642	0.227514	0.631454
GO:0046040	IMP Metabolic Process	7	1	2.51284	0.00320473	0.0820255
GO:0046129	Purine Ribonucleoside Biosynthetic Process	7	1	2.51284	0.00320473	0.0820255
GO:0046132	Pyrimidine Ribonucleoside Biosynthetic Process	7	0.636364	1.59908	0.114593	0.30872
GO:0046164	Alcohol Catabolic Process	7	0.583333	1.46582	0.157063	0.447675
GO:0046185	Aldehyde Catabolic Process	7	0.777778	1.95443	0.0382712	0.175836
GO:0046580	Negative Regulation Of Ras Protein Signal Transduction	7	0.388889	0.977216	0.278227	1
GO:0046785	Microtubule Polymerization	7	0.411765	1.0347	0.274917	1
GO:0046824	Positive Regulation Of Nucleocytoplasmic Transport	7	0.411765	1.0347	0.274917	1
GO:0046835	Carbohydrate Phosphorylation	7	0.583333	1.46582	0.157063	0.447675
GO:0051058	Negative Regulation Of Small GTPase Mediated Signal Transduction	7	0.368421	0.925783	0.273062	1
GO:0051099	Positive Regulation Of Binding	7	0.333333	0.837613	0.248409	0.83504
GO:0051100	Negative Regulation Of Binding	7	0.411765	1.0347	0.274917	1
GO:0051126	Negative Regulation Of Actin Nucleation	7	1	2.51284	0.00320473	0.0820255
GO:0051127	Positive Regulation Of Actin Nucleation	7	0.875	2.19874	0.0147477	0.149817
GO:0061587	Transfer RNA Gene-Mediated Silencing	7	0.538462	1.35307	0.198593	0.620089
GO:0070591	Ascospore Wall Biogenesis	7	0.35	0.879494	0.263443	1
GO:0070682	Proteasome Regulatory Particle Assembly	7	1	2.51284	0.00320473	0.0820255
GO:0070880	Fungal-Type Cell Wall Beta-Glucan Biosynthetic Process	7	0.636364	1.59908	0.114593	0.30872
GO:0071025	RNA Surveillance	7	0.304348	0.764777	0.224319	0.68642
GO:0071027	Nuclear RNA Surveillance	7	0.304348	0.764777	0.224319	0.68642
GO:0071028	Nuclear MRNA Surveillance	7	0.35	0.879494	0.263443	1
GO:0071450	Cellular Response To Oxygen Radical	7	0.875	2.19874	0.0147477	0.149817
GO:0071451	Cellular Response To Superoxide	7	0.875	2.19874	0.0147477	0.149817
GO:0071453	Cellular Response To Oxygen Levels	7	0.583333	1.46582	0.157063	0.447675
GO:0071629	Cytoplasm Protein Quality Control By The Ubiquitin-Proteasome System	7	0.636364	1.59908	0.114593	0.30872
GO:0075306	Regulation Of Conidium Formation	7	0.583333	1.46582	0.157063	0.447675
GO:0110020	Regulation Of Actomyosin Structure Organization	7	0.259259	0.651477	0.136138	0.348789
GO:0120009	Intermembrane Lipid Transfer	7	0.875	2.19874	0.0147477	0.149817
GO:1901661	Quinone Metabolic Process	7	0.333333	0.837613	0.248409	0.83504
GO:1901663	Quinone Biosynthetic Process	7	0.333333	0.837613	0.248409	0.83504
GO:1903725	Regulation Of Phospholipid Metabolic Process	7	0.259259	0.651477	0.136138	0.348789
GO:1904669	ATP Export	7	0.5	1.25642	0.227514	0.631454
GO:2000601	Positive Regulation Of Arp2/3 Complex-Mediated Actin Nucleation	7	1	2.51284	0.00320473	0.0820255
GO:2000769	Regulation Of Establishment Or Maintenance Of Cell Polarity Regulating Cell Shape	7	0.4375	1.09937	0.264494	0.819379
GO:0000018	Regulation Of DNA Recombination	6	0.15	0.376926	0.00259271	0.0211036
GO:0000055	Ribosomal Large Subunit Export From Nucleus	6	0.352941	0.886885	0.283425	1
GO:0000244	Spliceosomal Tri-SnRNP Complex Assembly	6	0.75	1.88463	0.0721835	0.242758
GO:0000266	Mitochondrial Fission	6	0.75	1.88463	0.0721835	0.242758
GO:0000290	Deadenylation-Dependent Decapping Of Nuclear-Transcribed MRNA	6	0.857143	2.15386	0.0321083	0.214713
GO:0000463	Maturation Of LSU-RRNA From Tricistronic RRNA Transcript (SSU-RRNA, 5.8S RRNA, LSU-RRNA)	6	0.166667	0.418807	0.00862423	0.0407383
GO:0000722	Telomere Maintenance Via Recombination	6	0.315789	0.793528	0.246309	0.824854
GO:0000727	Double-Strand Break Repair Via Break-Induced Replication	6	0.26087	0.655524	0.16459	0.416406
GO:0000741	Karyogamy	6	0.545455	1.37064	0.219081	0.591647
GO:0000742	Karyogamy Involved In Conjugation With Cellular Fusion	6	0.545455	1.37064	0.219081	0.591647
GO:0000754	Adaptation Of Signaling Pathway By Response To Pheromone Involved In Conjugation With Cellular Fusion	6	0.545455	1.37064	0.219081	0.591647
GO:0000916	Actomyosin Contractile Ring Contraction	6	0.857143	2.15386	0.0321083	0.214713
GO:0001410	Chlamydospore Formation	6	0.428571	1.07693	0.28897	0.809559
GO:0002097	TRNA Wobble Base Modification	6	0.2	0.502568	0.042312	0.140003
GO:0006022	Aminoglycan Metabolic Process	6	0.272727	0.68532	0.189336	0.531249
GO:0006030	Chitin Metabolic Process	6	0.272727	0.68532	0.189336	0.531249
GO:0006071	Glycerol Metabolic Process	6	0.666667	1.67523	0.121489	0.389695
GO:0006074	(1->3)-Beta-D-Glucan Metabolic Process	6	0.6	1.5077	0.172955	0.414655
GO:0006083	Acetate Metabolic Process	6	0.857143	2.15386	0.0321083	0.214713
GO:0006188	IMP Biosynthetic Process	6	1	2.51284	0.00813869	0.113003
GO:0006189	'De Novo' IMP Biosynthetic Process	6	1	2.51284	0.00813869	0.113003
GO:0006369	Termination Of RNA Polymerase II Transcription	6	0.26087	0.655524	0.16459	0.416406
GO:0006409	TRNA Export From Nucleus	6	0.545455	1.37064	0.219081	0.591647
GO:0006497	Protein Lipidation	6	0.133333	0.335045	0.000511976	0.00758197
GO:0006513	Protein Monoubiquitination	6	0.5	1.25642	0.242688	0.609743
GO:0006547	Histidine Metabolic Process	6	0.666667	1.67523	0.121489	0.389695
GO:0006560	Proline Metabolic Process	6	1	2.51284	0.00813869	0.113003
GO:0006566	Threonine Metabolic Process	6	0.75	1.88463	0.0721835	0.242758
GO:0006573	Valine Metabolic Process	6	0.545455	1.37064	0.219081	0.591647
GO:0006607	NLS-Bearing Protein Import Into Nucleus	6	0.666667	1.67523	0.121489	0.389695
GO:0006665	Sphingolipid Metabolic Process	6	0.146341	0.367733	0.00189581	0.0149763
GO:0006743	Ubiquinone Metabolic Process	6	0.352941	0.886885	0.283425	1
GO:0006744	Ubiquinone Biosynthetic Process	6	0.352941	0.886885	0.283425	1
GO:0006878	Cellular Copper Ion Homeostasis	6	0.352941	0.886885	0.283425	1
GO:0006903	Vesicle Targeting	6	0.352941	0.886885	0.283425	1
GO:0006972	Hyperosmotic Response	6	0.4	1.00514	0.295899	1
GO:0006998	Nuclear Envelope Organization	6	0.461538	1.15977	0.269325	0.800328
GO:0007020	Microtubule Nucleation	6	0.4	1.00514	0.295899	1
GO:0007266	Rho Protein Signal Transduction	6	0.461538	1.15977	0.269325	0.800328
GO:0008655	Pyrimidine-Containing Compound Salvage	6	0.461538	1.15977	0.269325	0.800328
GO:0009085	Lysine Biosynthetic Process	6	0.666667	1.67523	0.121489	0.389695
GO:0009097	Isoleucine Biosynthetic Process	6	0.75	1.88463	0.0721835	0.242758
GO:0009218	Pyrimidine Ribonucleotide Metabolic Process	6	0.5	1.25642	0.242688	0.609743
GO:0009220	Pyrimidine Ribonucleotide Biosynthetic Process	6	0.6	1.5077	0.172955	0.414655
GO:0009226	Nucleotide-Sugar Biosynthetic Process	6	0.857143	2.15386	0.0321083	0.214713
GO:0009251	Glucan Catabolic Process	6	0.428571	1.07693	0.28897	0.809559
GO:0009309	Amine Biosynthetic Process	6	0.666667	1.67523	0.121489	0.389695
GO:0009411	Response To UV	6	0.230769	0.579886	0.100497	0.326205
GO:0010106	Cellular Response To Iron Ion Starvation	6	0.4	1.00514	0.295899	1
GO:0010906	Regulation Of Glucose Metabolic Process	6	0.24	0.603082	0.119373	0.322405
GO:0010992	Ubiquitin Recycling	6	0.545455	1.37064	0.219081	0.591647
GO:0015976	Carbon Utilization	6	0.461538	1.15977	0.269325	0.800328
GO:0016239	Positive Regulation Of Macroautophagy	6	0.375	0.942315	0.293411	1
GO:0016241	Regulation Of Macroautophagy	6	0.24	0.603082	0.119373	0.322405
GO:0016574	Histone Ubiquitination	6	0.545455	1.37064	0.219081	0.591647
GO:0019217	Regulation Of Fatty Acid Metabolic Process	6	0.666667	1.67523	0.121489	0.389695
GO:0023014	Signal Transduction By Protein Phosphorylation	6	0.206897	0.519898	0.0532563	0.188369
GO:0023058	Adaptation Of Signaling Pathway	6	0.545455	1.37064	0.219081	0.591647
GO:0030476	Ascospore Wall Assembly	6	0.315789	0.793528	0.246309	0.824854
GO:0030837	Negative Regulation Of Actin Filament Polymerization	6	0.75	1.88463	0.0721835	0.242758
GO:0030968	Endoplasmic Reticulum Unfolded Protein Response	6	0.285714	0.717954	0.213776	0.669717
GO:0031029	Regulation Of Septation Initiation Signaling	6	0.4	1.00514	0.295899	1
GO:0031081	Nuclear Pore Distribution	6	0.5	1.25642	0.242688	0.609743
GO:0031204	Posttranslational Protein Targeting To Membrane, Translocation	6	0.75	1.88463	0.0721835	0.242758
GO:0031330	Negative Regulation Of Cellular Catabolic Process	6	0.230769	0.579886	0.100497	0.326205
GO:0031396	Regulation Of Protein Ubiquitination	6	0.428571	1.07693	0.28897	0.809559
GO:0032889	Regulation Of Vacuole Fusion, Non-Autophagic	6	0.461538	1.15977	0.269325	0.800328
GO:0032995	Regulation Of Fungal-Type Cell Wall Biogenesis	6	0.5	1.25642	0.242688	0.609743
GO:0033500	Carbohydrate Homeostasis	6	0.6	1.5077	0.172955	0.414655
GO:0034085	Establishment Of Sister Chromatid Cohesion	6	0.461538	1.15977	0.269325	0.800328
GO:0034087	Establishment Of Mitotic Sister Chromatid Cohesion	6	0.545455	1.37064	0.219081	0.591647
GO:0034314	Arp2/3 Complex-Mediated Actin Nucleation	6	0.857143	2.15386	0.0321083	0.214713
GO:0034398	Telomere Tethering At Nuclear Periphery	6	0.75	1.88463	0.0721835	0.242758
GO:0034501	Protein Localization To Kinetochore	6	0.3	0.753852	0.227514	0.666513
GO:0034517	Ribophagy	6	1	2.51284	0.00813869	0.113003
GO:0034620	Cellular Response To Unfolded Protein	6	0.25	0.62821	0.140565	0.418272
GO:0035973	Aggrephagy	6	1	2.51284	0.00813869	0.113003
GO:0036213	Contractile Ring Contraction	6	0.857143	2.15386	0.0321083	0.214713
GO:0036244	Cellular Response To Neutral PH	6	0.375	0.942315	0.293411	1
GO:0036294	Cellular Response To Decreased Oxygen Levels	6	0.666667	1.67523	0.121489	0.389695
GO:0042158	Lipoprotein Biosynthetic Process	6	0.133333	0.335045	0.000511976	0.00758197
GO:0042219	Cellular Modified Amino Acid Catabolic Process	6	0.6	1.5077	0.172955	0.414655
GO:0042401	Cellular Biogenic Amine Biosynthetic Process	6	0.666667	1.67523	0.121489	0.389695
GO:0042407	Cristae Formation	6	0.857143	2.15386	0.0321083	0.214713
GO:0042558	Pteridine-Containing Compound Metabolic Process	6	0.6	1.5077	0.172955	0.414655
GO:0042559	Pteridine-Containing Compound Biosynthetic Process	6	0.6	1.5077	0.172955	0.414655
GO:0042593	Glucose Homeostasis	6	0.6	1.5077	0.172955	0.414655
GO:0042723	Thiamine-Containing Compound Metabolic Process	6	0.545455	1.37064	0.219081	0.591647
GO:0042727	Flavin-Containing Compound Biosynthetic Process	6	0.5	1.25642	0.242688	0.609743
GO:0042766	Nucleosome Mobilization	6	0.666667	1.67523	0.121489	0.389695
GO:0043102	Amino Acid Salvage	6	0.857143	2.15386	0.0321083	0.214713
GO:0043171	Peptide Catabolic Process	6	0.857143	2.15386	0.0321083	0.214713
GO:0043174	Nucleoside Salvage	6	0.6	1.5077	0.172955	0.414655
GO:0043242	Negative Regulation Of Protein Complex Disassembly	6	0.6	1.5077	0.172955	0.414655
GO:0043243	Positive Regulation Of Protein Complex Disassembly	6	0.666667	1.67523	0.121489	0.389695
GO:0043385	Mycotoxin Metabolic Process	6	0.428571	1.07693	0.28897	0.809559
GO:0043393	Regulation Of Protein Binding	6	0.545455	1.37064	0.219081	0.591647
GO:0043687	Post-Translational Protein Modification	6	0.5	1.25642	0.242688	0.609743
GO:0043938	Positive Regulation Of Sporulation	6	0.375	0.942315	0.293411	1
GO:0044571	[2Fe-2S] Cluster Assembly	6	0.545455	1.37064	0.219081	0.591647
GO:0044773	Mitotic DNA Damage Checkpoint	6	0.166667	0.418807	0.00862423	0.0407383
GO:0045833	Negative Regulation Of Lipid Metabolic Process	6	0.375	0.942315	0.293411	1
GO:0045834	Positive Regulation Of Lipid Metabolic Process	6	0.3	0.753852	0.227514	0.666513
GO:0045926	Negative Regulation Of Growth	6	0.285714	0.717954	0.213776	0.669717
GO:0045943	Positive Regulation Of Transcription By RNA Polymerase I	6	0.375	0.942315	0.293411	1
GO:0048280	Vesicle Fusion With Golgi Apparatus	6	0.666667	1.67523	0.121489	0.389695
GO:0051017	Actin Filament Bundle Assembly	6	0.4	1.00514	0.295899	1
GO:0051181	Cofactor Transport	6	0.25	0.62821	0.140565	0.418272
GO:0051239	Regulation Of Multicellular Organismal Process	6	0.333333	0.837613	0.266119	0.823711
GO:0051447	Negative Regulation Of Meiotic Cell Cycle	6	0.181818	0.45688	0.0198415	0.076583
GO:0051664	Nuclear Pore Localization	6	0.5	1.25642	0.242688	0.609743
GO:0052803	Imidazole-Containing Compound Metabolic Process	6	0.666667	1.67523	0.121489	0.389695
GO:0055070	Copper Ion Homeostasis	6	0.352941	0.886885	0.283425	1
GO:0055088	Lipid Homeostasis	6	0.315789	0.793528	0.246309	0.824854
GO:0061687	Detoxification Of Inorganic Compound	6	0.545455	1.37064	0.219081	0.591647
GO:0062014	Negative Regulation Of Small Molecule Metabolic Process	6	0.3	0.753852	0.227514	0.666513
GO:0070071	Proton-Transporting Two-Sector ATPase Complex Assembly	6	0.5	1.25642	0.242688	0.609743
GO:0070507	Regulation Of Microtubule Cytoskeleton Organization	6	0.222222	0.558409	0.0820437	0.247277
GO:0070784	Regulation Of Growth Of Unicellular Organism As A Thread Of Attached Cells	6	0.4	1.00514	0.295899	1
GO:0071216	Cellular Response To Biotic Stimulus	6	0.333333	0.837613	0.266119	0.823711
GO:0071267	L-Methionine Salvage	6	0.857143	2.15386	0.0321083	0.214713
GO:0071431	TRNA-Containing Ribonucleoprotein Complex Export From Nucleus	6	0.545455	1.37064	0.219081	0.591647
GO:0071459	Protein Localization To Chromosome, Centromeric Region	6	0.272727	0.68532	0.189336	0.531249
GO:0071478	Cellular Response To Radiation	6	0.206897	0.519898	0.0532563	0.188369
GO:0071482	Cellular Response To Light Stimulus	6	0.25	0.62821	0.140565	0.418272
GO:0071901	Negative Regulation Of Protein Serine/Threonine Kinase Activity	6	0.428571	1.07693	0.28897	0.809559
GO:0071988	Protein Localization To Spindle Pole Body	6	0.5	1.25642	0.242688	0.609743
GO:0072396	Response To Cell Cycle Checkpoint Signaling	6	0.428571	1.07693	0.28897	0.809559
GO:0072671	Mitochondria-Associated Ubiquitin-Dependent Protein Catabolic Process	6	0.857143	2.15386	0.0321083	0.214713
GO:0072698	Protein Localization To Microtubule Cytoskeleton	6	0.5	1.25642	0.242688	0.609743
GO:0090114	COPII-Coated Vesicle Budding	6	1	2.51284	0.00813869	0.113003
GO:0090158	Endoplasmic Reticulum Membrane Organization	6	0.6	1.5077	0.172955	0.414655
GO:0120113	Protein Localization By The NVT Pathway	6	0.857143	2.15386	0.0321083	0.214713
GO:1900034	Regulation Of Cellular Response To Heat	6	0.857143	2.15386	0.0321083	0.214713
GO:1901068	Guanosine-Containing Compound Metabolic Process	6	1	2.51284	0.00813869	0.113003
GO:1901071	Glucosamine-Containing Compound Metabolic Process	6	0.222222	0.558409	0.0820437	0.247277
GO:1901699	Cellular Response To Nitrogen Compound	6	0.193548	0.486356	0.0331955	0.104361
GO:1902292	Cell Cycle DNA Replication Initiation	6	0.272727	0.68532	0.189336	0.531249
GO:1902315	Nuclear Cell Cycle DNA Replication Initiation	6	0.272727	0.68532	0.189336	0.531249
GO:1902806	Regulation Of Cell Cycle G1/S Phase Transition	6	0.26087	0.655524	0.16459	0.416406
GO:1902975	Mitotic DNA Replication Initiation	6	0.272727	0.68532	0.189336	0.531249
GO:1903832	Regulation Of Cellular Response To Amino Acid Starvation	6	0.6	1.5077	0.172955	0.414655
GO:1905039	Carboxylic Acid Transmembrane Transport	6	0.0967742	0.243178	1.05911e-06	0.000125657
GO:1905269	Positive Regulation Of Chromatin Organization	6	0.285714	0.717954	0.213776	0.669717
GO:1905508	Protein Localization To Microtubule Organizing Center	6	0.5	1.25642	0.242688	0.609743
GO:2000045	Regulation Of G1/S Transition Of Mitotic Cell Cycle	6	0.272727	0.68532	0.189336	0.531249
GO:2000279	Negative Regulation Of DNA Biosynthetic Process	6	0.5	1.25642	0.242688	0.609743
GO:0000105	Histidine Biosynthetic Process	5	0.625	1.57053	0.189336	0.538276
GO:0000459	Exonucleolytic Trimming Involved In RRNA Processing	5	0.3125	0.785263	0.265437	0.810253
GO:0000467	Exonucleolytic Trimming To Generate Mature 3'-End Of 5.8S RRNA From Tricistronic RRNA Transcript (SSU-RRNA, 5.8S RRNA, LSU-RRNA)	5	0.3125	0.785263	0.265437	0.810253
GO:0000726	Non-Recombinational Repair	5	0.238095	0.598295	0.144115	0.386762
GO:0000972	Transcription-Dependent Tethering Of RNA Polymerase II Gene DNA At Nuclear Periphery	5	0.384615	0.966477	0.311382	1
GO:0001100	Negative Regulation Of Exit From Mitosis	5	0.357143	0.897443	0.302725	1
GO:0001173	DNA-Templated Transcriptional Start Site Selection	5	0.714286	1.79489	0.127378	0.340621
GO:0001174	Transcriptional Start Site Selection At RNA Polymerase II Promoter	5	0.714286	1.79489	0.127378	0.340621
GO:0001306	Age-Dependent Response To Oxidative Stress	5	0.555556	1.39602	0.230522	0.558673
GO:0001672	Regulation Of Chromatin Assembly Or Disassembly	5	0.3125	0.785263	0.265437	0.810253
GO:0001678	Cellular Glucose Homeostasis	5	0.555556	1.39602	0.230522	0.558673
GO:0002098	TRNA Wobble Uridine Modification	5	0.192308	0.483238	0.0508192	0.163338
GO:0002188	Translation Reinitiation	5	1	2.51284	0.0201955	0.160309
GO:0002790	Peptide Secretion	5	0.384615	0.966477	0.311382	1
GO:0006013	Mannose Metabolic Process	5	0.833333	2.09403	0.0665471	0.312768
GO:0006089	Lactate Metabolic Process	5	0.714286	1.79489	0.127378	0.340621
GO:0006103	2-Oxoglutarate Metabolic Process	5	0.833333	2.09403	0.0665471	0.312768
GO:0006106	Fumarate Metabolic Process	5	0.833333	2.09403	0.0665471	0.312768
GO:0006116	NADH Oxidation	5	0.625	1.57053	0.189336	0.538276
GO:0006267	Pre-Replicative Complex Assembly Involved In Nuclear Cell Cycle DNA Replication	5	0.294118	0.739071	0.240443	0.643607
GO:0006276	Plasmid Maintenance	5	0.555556	1.39602	0.230522	0.558673
GO:0006278	RNA-Dependent DNA Biosynthetic Process	5	0.416667	1.04702	0.310151	1
GO:0006283	Transcription-Coupled Nucleotide-Excision Repair	5	0.333333	0.837613	0.289983	1
GO:0006303	Double-Strand Break Repair Via Nonhomologous End Joining	5	0.277778	0.698011	0.227098	0.644814
GO:0006336	DNA Replication-Independent Nucleosome Assembly	5	0.5	1.25642	0.270087	0.775053
GO:0006448	Regulation Of Translational Elongation	5	0.294118	0.739071	0.240443	0.643607
GO:0006476	Protein Deacetylation	5	0.294118	0.739071	0.240443	0.643607
GO:0006544	Glycine Metabolic Process	5	0.714286	1.79489	0.127378	0.340621
GO:0006558	L-Phenylalanine Metabolic Process	5	0.833333	2.09403	0.0665471	0.312768
GO:0006570	Tyrosine Metabolic Process	5	0.833333	2.09403	0.0665471	0.312768
GO:0006625	Protein Targeting To Peroxisome	5	0.3125	0.785263	0.265437	0.810253
GO:0006730	One-Carbon Metabolic Process	5	0.555556	1.39602	0.230522	0.558673
GO:0006740	NADPH Regeneration	5	1	2.51284	0.0201955	0.160309
GO:0006771	Riboflavin Metabolic Process	5	0.555556	1.39602	0.230522	0.558673
GO:0006772	Thiamine Metabolic Process	5	0.555556	1.39602	0.230522	0.558673
GO:0006984	ER-Nucleus Signaling Pathway	5	0.454545	1.1422	0.298388	0.785452
GO:0006991	Response To Sterol Depletion	5	0.5	1.25642	0.270087	0.775053
GO:0006995	Cellular Response To Nitrogen Starvation	5	0.263158	0.661274	0.198822	0.502361
GO:0007004	Telomere Maintenance Via Telomerase	5	0.555556	1.39602	0.230522	0.558673
GO:0007009	Plasma Membrane Organization	5	0.384615	0.966477	0.311382	1
GO:0007094	Mitotic Spindle Assembly Checkpoint	5	0.263158	0.661274	0.198822	0.502361
GO:0007121	Bipolar Cellular Bud Site Selection	5	0.416667	1.04702	0.310151	1
GO:0007131	Reciprocal Meiotic Recombination	5	0.111111	0.279204	0.000125732	0.00255685
GO:0007571	Age-Dependent General Metabolic Decline	5	0.555556	1.39602	0.230522	0.558673
GO:0009074	Aromatic Amino Acid Family Catabolic Process	5	0.384615	0.966477	0.311382	1
GO:0009098	Leucine Biosynthetic Process	5	0.714286	1.79489	0.127378	0.340621
GO:0009099	Valine Biosynthetic Process	5	0.714286	1.79489	0.127378	0.340621
GO:0009129	Pyrimidine Nucleoside Monophosphate Metabolic Process	5	0.454545	1.1422	0.298388	0.785452
GO:0009130	Pyrimidine Nucleoside Monophosphate Biosynthetic Process	5	0.454545	1.1422	0.298388	0.785452
GO:0009228	Thiamine Biosynthetic Process	5	0.555556	1.39602	0.230522	0.558673
GO:0009231	Riboflavin Biosynthetic Process	5	0.555556	1.39602	0.230522	0.558673
GO:0009303	RRNA Transcription	5	0.25	0.62821	0.171562	0.505884
GO:0009304	TRNA Transcription	5	0.3125	0.785263	0.265437	0.810253
GO:0009306	Protein Secretion	5	0.384615	0.966477	0.311382	1
GO:0009313	Oligosaccharide Catabolic Process	5	0.625	1.57053	0.189336	0.538276
GO:0009423	Chorismate Biosynthetic Process	5	0.833333	2.09403	0.0665471	0.312768
GO:0009438	Methylglyoxal Metabolic Process	5	0.714286	1.79489	0.127378	0.340621
GO:0009743	Response To Carbohydrate	5	0.5	1.25642	0.270087	0.775053
GO:0010515	Negative Regulation Of Induction Of Conjugation With Cellular Fusion	5	0.454545	1.1422	0.298388	0.785452
GO:0010603	Regulation Of Cytoplasmic MRNA Processing Body Assembly	5	0.714286	1.79489	0.127378	0.340621
GO:0010676	Positive Regulation Of Cellular Carbohydrate Metabolic Process	5	0.454545	1.1422	0.298388	0.785452
GO:0010833	Telomere Maintenance Via Telomere Lengthening	5	0.5	1.25642	0.270087	0.775053
GO:0010847	Regulation Of Chromatin Assembly	5	0.3125	0.785263	0.265437	0.810253
GO:0010923	Negative Regulation Of Phosphatase Activity	5	0.625	1.57053	0.189336	0.538276
GO:0015919	Peroxisomal Membrane Transport	5	0.333333	0.837613	0.289983	1
GO:0016180	SnRNA Processing	5	0.263158	0.661274	0.198822	0.502361
GO:0016558	Protein Import Into Peroxisome Matrix	5	0.384615	0.966477	0.311382	1
GO:0016559	Peroxisome Fission	5	0.714286	1.79489	0.127378	0.340621
GO:0016575	Histone Deacetylation	5	0.294118	0.739071	0.240443	0.643607
GO:0017157	Regulation Of Exocytosis	5	0.555556	1.39602	0.230522	0.558673
GO:0018022	Peptidyl-Lysine Methylation	5	0.192308	0.483238	0.0508192	0.163338
GO:0019323	Pentose Catabolic Process	5	0.555556	1.39602	0.230522	0.558673
GO:0019344	Cysteine Biosynthetic Process	5	0.555556	1.39602	0.230522	0.558673
GO:0019346	Transsulfuration	5	0.714286	1.79489	0.127378	0.340621
GO:0019740	Nitrogen Utilization	5	0.714286	1.79489	0.127378	0.340621
GO:0019878	Lysine Biosynthetic Process Via Aminoadipic Acid	5	0.625	1.57053	0.189336	0.538276
GO:0019933	CAMP-Mediated Signaling	5	0.625	1.57053	0.189336	0.538276
GO:0019935	Cyclic-Nucleotide-Mediated Signaling	5	0.625	1.57053	0.189336	0.538276
GO:0030174	Regulation Of DNA-Dependent DNA Replication Initiation	5	0.2	0.502568	0.0649366	0.222958
GO:0030242	Autophagy Of Peroxisome	5	0.263158	0.661274	0.198822	0.502361
GO:0030474	Spindle Pole Body Duplication	5	0.833333	2.09403	0.0665471	0.312768
GO:0031047	Gene Silencing By RNA	5	0.277778	0.698011	0.227098	0.644814
GO:0031086	Nuclear-Transcribed MRNA Catabolic Process, Deadenylation-Independent Decay	5	0.714286	1.79489	0.127378	0.340621
GO:0031087	Deadenylation-Independent Decapping Of Nuclear-Transcribed MRNA	5	0.833333	2.09403	0.0665471	0.312768
GO:0031126	SnoRNA 3'-End Processing	5	0.238095	0.598295	0.144115	0.386762
GO:0031134	Sister Chromatid Biorientation	5	0.263158	0.661274	0.198822	0.502361
GO:0031344	Regulation Of Cell Projection Organization	5	0.714286	1.79489	0.127378	0.340621
GO:0031507	Heterochromatin Assembly	5	0.3125	0.785263	0.265437	0.810253
GO:0031532	Actin Cytoskeleton Reorganization	5	0.714286	1.79489	0.127378	0.340621
GO:0031929	TOR Signaling	5	0.294118	0.739071	0.240443	0.643607
GO:0032102	Negative Regulation Of Response To External Stimulus	5	0.5	1.25642	0.270087	0.775053
GO:0032365	Intracellular Lipid Transport	5	0.714286	1.79489	0.127378	0.340621
GO:0032466	Negative Regulation Of Cytokinesis	5	0.416667	1.04702	0.310151	1
GO:0032515	Negative Regulation Of Phosphoprotein Phosphatase Activity	5	0.625	1.57053	0.189336	0.538276
GO:0032780	Negative Regulation Of ATPase Activity	5	0.833333	2.09403	0.0665471	0.312768
GO:0032872	Regulation Of Stress-Activated MAPK Cascade	5	0.625	1.57053	0.189336	0.538276
GO:0032881	Regulation Of Polysaccharide Metabolic Process	5	0.333333	0.837613	0.289983	1
GO:0032933	SREBP Signaling Pathway	5	0.5	1.25642	0.270087	0.775053
GO:0032988	Ribonucleoprotein Complex Disassembly	5	0.454545	1.1422	0.298388	0.785452
GO:0034063	Stress Granule Assembly	5	0.833333	2.09403	0.0665471	0.312768
GO:0034198	Cellular Response To Amino Acid Starvation	5	0.555556	1.39602	0.230522	0.558673
GO:0034427	Nuclear-Transcribed MRNA Catabolic Process, Exonucleolytic, 3'-5'	5	0.294118	0.739071	0.240443	0.643607
GO:0034472	SnRNA 3'-End Processing	5	0.294118	0.739071	0.240443	0.643607
GO:0034498	Early Endosome To Golgi Transport	5	0.625	1.57053	0.189336	0.538276
GO:0034644	Cellular Response To UV	5	0.217391	0.54627	0.100615	0.294696
GO:0034762	Regulation Of Transmembrane Transport	5	0.333333	0.837613	0.289983	1
GO:0034765	Regulation Of Ion Transmembrane Transport	5	0.384615	0.966477	0.311382	1
GO:0034968	Histone Lysine Methylation	5	0.294118	0.739071	0.240443	0.643607
GO:0035103	Sterol Regulatory Element Binding Protein Cleavage	5	0.555556	1.39602	0.230522	0.558673
GO:0035305	Negative Regulation Of Dephosphorylation	5	0.555556	1.39602	0.230522	0.558673
GO:0035306	Positive Regulation Of Dephosphorylation	5	0.5	1.25642	0.270087	0.775053
GO:0035308	Negative Regulation Of Protein Dephosphorylation	5	0.555556	1.39602	0.230522	0.558673
GO:0035825	Homologous Recombination	5	0.111111	0.279204	0.000125732	0.00255685
GO:0036171	Filamentous Growth Of A Population Of Unicellular Organisms In Response To Chemical Stimulus	5	0.357143	0.897443	0.302725	1
GO:0036388	Pre-Replicative Complex Assembly	5	0.294118	0.739071	0.240443	0.643607
GO:0040020	Regulation Of Meiotic Nuclear Division	5	0.125	0.314105	0.000743128	0.00777666
GO:0042135	Neurotransmitter Catabolic Process	5	0.833333	2.09403	0.0665471	0.312768
GO:0042177	Negative Regulation Of Protein Catabolic Process	5	0.555556	1.39602	0.230522	0.558673
GO:0042724	Thiamine-Containing Compound Biosynthetic Process	5	0.555556	1.39602	0.230522	0.558673
GO:0042797	TRNA Transcription By RNA Polymerase III	5	0.333333	0.837613	0.289983	1
GO:0043271	Negative Regulation Of Ion Transport	5	0.555556	1.39602	0.230522	0.558673
GO:0043386	Mycotoxin Biosynthetic Process	5	0.416667	1.04702	0.310151	1
GO:0043484	Regulation Of RNA Splicing	5	0.5	1.25642	0.270087	0.775053
GO:0043562	Cellular Response To Nitrogen Levels	5	0.263158	0.661274	0.198822	0.502361
GO:0043570	Maintenance Of DNA Repeat Elements	5	0.185185	0.465341	0.0396337	0.119825
GO:0043574	Peroxisomal Transport	5	0.3125	0.785263	0.265437	0.810253
GO:0043928	Exonucleolytic Nuclear-Transcribed MRNA Catabolic Process Involved In Deadenylation-Dependent Decay	5	0.277778	0.698011	0.227098	0.644814
GO:0044091	Membrane Biogenesis	5	0.384615	0.966477	0.311382	1
GO:0044247	Cellular Polysaccharide Catabolic Process	5	0.357143	0.897443	0.302725	1
GO:0045041	Protein Import Into Mitochondrial Intermembrane Space	5	0.625	1.57053	0.189336	0.538276
GO:0045053	Protein Retention In Golgi Apparatus	5	0.454545	1.1422	0.298388	0.785452
GO:0045460	Sterigmatocystin Metabolic Process	5	0.5	1.25642	0.270087	0.775053
GO:0045461	Sterigmatocystin Biosynthetic Process	5	0.555556	1.39602	0.230522	0.558673
GO:0045807	Positive Regulation Of Endocytosis	5	0.357143	0.897443	0.302725	1
GO:0045815	Positive Regulation Of Gene Expression, Epigenetic	5	0.238095	0.598295	0.144115	0.386762
GO:0045913	Positive Regulation Of Carbohydrate Metabolic Process	5	0.454545	1.1422	0.298388	0.785452
GO:0046015	Regulation Of Transcription By Glucose	5	0.3125	0.785263	0.265437	0.810253
GO:0046189	Phenol-Containing Compound Biosynthetic Process	5	0.555556	1.39602	0.230522	0.558673
GO:0046417	Chorismate Metabolic Process	5	0.833333	2.09403	0.0665471	0.312768
GO:0046470	Phosphatidylcholine Metabolic Process	5	0.333333	0.837613	0.289983	1
GO:0046487	Glyoxylate Metabolic Process	5	0.833333	2.09403	0.0665471	0.312768
GO:0046686	Response To Cadmium Ion	5	0.416667	1.04702	0.310151	1
GO:0048309	Endoplasmic Reticulum Inheritance	5	0.625	1.57053	0.189336	0.538276
GO:0051046	Regulation Of Secretion	5	0.416667	1.04702	0.310151	1
GO:0051083	'De Novo' Cotranslational Protein Folding	5	1	2.51284	0.0201955	0.160309
GO:0051093	Negative Regulation Of Developmental Process	5	0.416667	1.04702	0.310151	1
GO:0051259	Protein Complex Oligomerization	5	0.416667	1.04702	0.310151	1
GO:0051316	Attachment Of Spindle Microtubules To Kinetochore Involved In Meiotic Chromosome Segregation	5	0.208333	0.523508	0.0809123	0.219758
GO:0051455	Attachment Of Spindle Microtubules To Kinetochore Involved In Homologous Chromosome Segregation	5	0.227273	0.5711	0.121259	0.293533
GO:0051782	Negative Regulation Of Cell Division	5	0.416667	1.04702	0.310151	1
GO:0051832	Avoidance Of Defenses Of Other Organism Involved In Symbiotic Interaction	5	0.555556	1.39602	0.230522	0.558673
GO:0051972	Regulation Of Telomerase Activity	5	0.625	1.57053	0.189336	0.538276
GO:0052547	Regulation Of Peptidase Activity	5	0.555556	1.39602	0.230522	0.558673
GO:0060237	Regulation Of Fungal-Type Cell Wall Organization	5	0.294118	0.739071	0.240443	0.643607
GO:0060258	Negative Regulation Of Filamentous Growth	5	0.25	0.62821	0.171562	0.505884
GO:0061691	Detoxification Of Hydrogen Peroxide	5	0.714286	1.79489	0.127378	0.340621
GO:0061692	Cellular Detoxification Of Hydrogen Peroxide	5	0.714286	1.79489	0.127378	0.340621
GO:0070302	Regulation Of Stress-Activated Protein Kinase Signaling Cascade	5	0.625	1.57053	0.189336	0.538276
GO:0070413	Trehalose Metabolism In Response To Stress	5	0.833333	2.09403	0.0665471	0.312768
GO:0070478	Nuclear-Transcribed MRNA Catabolic Process, 3'-5' Exonucleolytic Nonsense-Mediated Decay	5	0.294118	0.739071	0.240443	0.643607
GO:0070676	Intralumenal Vesicle Formation	5	0.714286	1.79489	0.127378	0.340621
GO:0071173	Spindle Assembly Checkpoint	5	0.263158	0.661274	0.198822	0.502361
GO:0071266	'De Novo' L-Methionine Biosynthetic Process	5	0.625	1.57053	0.189336	0.538276
GO:0071417	Cellular Response To Organonitrogen Compound	5	0.263158	0.661274	0.198822	0.502361
GO:0071472	Cellular Response To Salt Stress	5	0.625	1.57053	0.189336	0.538276
GO:0071501	Cellular Response To Sterol Depletion	5	0.5	1.25642	0.270087	0.775053
GO:0071712	ER-Associated Misfolded Protein Catabolic Process	5	0.714286	1.79489	0.127378	0.340621
GO:0072662	Protein Localization To Peroxisome	5	0.3125	0.785263	0.265437	0.810253
GO:0072663	Establishment Of Protein Localization To Peroxisome	5	0.3125	0.785263	0.265437	0.810253
GO:0090054	Regulation Of Chromatin Silencing At Silent Mating-Type Cassette	5	0.384615	0.966477	0.311382	1
GO:0097035	Regulation Of Membrane Lipid Distribution	5	0.192308	0.483238	0.0508192	0.163338
GO:0120035	Regulation Of Plasma Membrane Bounded Cell Projection Organization	5	0.714286	1.79489	0.127378	0.340621
GO:1900190	Regulation Of Single-Species Biofilm Formation	5	0.555556	1.39602	0.230522	0.558673
GO:1900429	Negative Regulation Of Filamentous Growth Of A Population Of Unicellular Organisms	5	0.263158	0.661274	0.198822	0.502361
GO:1900434	Regulation Of Filamentous Growth Of A Population Of Unicellular Organisms In Response To Starvation	5	0.25	0.62821	0.171562	0.505884
GO:1901376	Organic Heteropentacyclic Compound Metabolic Process	5	0.5	1.25642	0.270087	0.775053
GO:1901378	Organic Heteropentacyclic Compound Biosynthetic Process	5	0.555556	1.39602	0.230522	0.558673
GO:1901880	Negative Regulation Of Protein Depolymerization	5	0.555556	1.39602	0.230522	0.558673
GO:1901983	Regulation Of Protein Acetylation	5	0.454545	1.1422	0.298388	0.785452
GO:1902221	Erythrose 4-Phosphate/Phosphoenolpyruvate Family Amino Acid Metabolic Process	5	0.833333	2.09403	0.0665471	0.312768
GO:1902299	Pre-Replicative Complex Assembly Involved In Cell Cycle DNA Replication	5	0.294118	0.739071	0.240443	0.643607
GO:1902404	Mitotic Actomyosin Contractile Ring Contraction	5	1	2.51284	0.0201955	0.160309
GO:1902413	Negative Regulation Of Mitotic Cytokinesis	5	0.416667	1.04702	0.310151	1
GO:1902930	Regulation Of Alcohol Biosynthetic Process	5	0.416667	1.04702	0.310151	1
GO:1903437	Negative Regulation Of Mitotic Cytokinetic Process	5	0.416667	1.04702	0.310151	1
GO:1903530	Regulation Of Secretion By Cell	5	0.416667	1.04702	0.310151	1
GO:1903828	Negative Regulation Of Cellular Protein Localization	5	0.3125	0.785263	0.265437	0.810253
GO:1990414	Replication-Born Double-Strand Break Repair Via Sister Chromatid Exchange	5	0.5	1.25642	0.270087	0.775053
GO:1990928	Response To Amino Acid Starvation	5	0.555556	1.39602	0.230522	0.558673
GO:2000058	Regulation Of Ubiquitin-Dependent Protein Catabolic Process	5	0.357143	0.897443	0.302725	1
GO:2001207	Regulation Of Transcription Elongation From RNA Polymerase I Promoter	5	0.833333	2.09403	0.0665471	0.312768
GO:2001209	Positive Regulation Of Transcription Elongation From RNA Polymerase I Promoter	5	0.833333	2.09403	0.0665471	0.312768
GO:0000032	Cell Wall Mannoprotein Biosynthetic Process	4	0.333333	0.837613	0.313452	1
GO:0000041	Transition Metal Ion Transport	4	0.125	0.314105	0.00297641	0.0247572
GO:0000083	Regulation Of Transcription Involved In G1/S Transition Of Mitotic Cell Cycle	4	0.222222	0.558409	0.147764	0.351421
GO:0000162	Tryptophan Biosynthetic Process	4	0.8	2.01027	0.12763	0.285131
GO:0000165	MAPK Cascade	4	0.173913	0.437016	0.0475552	0.137539
GO:0000183	Chromatin Silencing At RDNA	4	0.2	0.502568	0.0996733	0.260195
GO:0000338	Protein Deneddylation	4	0.4	1.00514	0.339397	1
GO:0000350	Generation Of Catalytic Spliceosome For Second Transesterification Step	4	0.444444	1.11682	0.331655	0.768547
GO:0000731	DNA Synthesis Involved In DNA Repair	4	0.2	0.502568	0.0996733	0.260195
GO:0000921	Septin Ring Assembly	4	0.5	1.25642	0.304	0.751107
GO:0000966	RNA 5'-End Processing	4	0.117647	0.295628	0.00150108	0.0114978
GO:0000973	Posttranscriptional Tethering Of RNA Polymerase II Gene DNA At Nuclear Periphery	4	0.444444	1.11682	0.331655	0.768547
GO:0001101	Response To Acid Chemical	4	0.266667	0.670091	0.229561	0.61492
GO:0001315	Age-Dependent Response To Reactive Oxygen Species	4	0.571429	1.43591	0.260932	0.520466
GO:0001510	RNA Methylation	4	0.111111	0.279204	0.00074083	0.00786549
GO:0001522	Pseudouridine Synthesis	4	0.363636	0.91376	0.331774	1
GO:0001676	Long-Chain Fatty Acid Metabolic Process	4	0.571429	1.43591	0.260932	0.520466
GO:0002184	Cytoplasmic Translational Termination	4	0.666667	1.67523	0.209196	0.48468
GO:0002831	Regulation Of Response To Biotic Stimulus	4	0.235294	0.591256	0.178735	0.469646
GO:0005978	Glycogen Biosynthetic Process	4	0.666667	1.67523	0.209196	0.48468
GO:0006002	Fructose 6-Phosphate Metabolic Process	4	0.8	2.01027	0.12763	0.285131
[truncated: 4,858 more rows]
