# Supplementary material for: Application and Mechanism of Action of Carvacrol Against Aspergillus niger Causing Postharvest Rot of Garlic Scapes (Allium sativum L.)
Source: J Fungi (Basel). 2025 Sep 30;11(10):709. doi: 10.3390/jof11100709 (PMC12565558; doi:10.3390/jof11100709)
Supplement: Supplementary file 1 [file jof-11-00709-s001.zip › Table S6.xlsx]

## Sheet: Count
PathID	Name	Genome	Sample	SS(T-CK)
map01200	Carbon metabolism	131	85	25
map03010	Ribosome	99	81	23
map01230	Biosynthesis of amino acids	129	92	20
map04146	Peroxisome	61	30	17
map00630	Glyoxylate and dicarboxylate metabolism	48	33	16
map03013	RNA transport	91	51	15
map00380	Tryptophan metabolism	42	20	13
map05016	Huntington's disease	71	51	12
map03040	Spliceosome	85	48	12
map00620	Pyruvate metabolism	46	27	12
map03018	RNA degradation	50	21	12
map03015	mRNA surveillance pathway	50	25	12
map00190	Oxidative phosphorylation	78	57	11
map05012	Parkinson's disease	55	42	11
map04011	MAPK signaling pathway - yeast	66	30	11
map00230	Purine metabolism	90	51	10
map05010	Alzheimer's disease	53	41	9
map04141	Protein processing in endoplasmic reticulum	76	41	9
map00500	Starch and sucrose metabolism	66	17	8
map04151	PI3K-Akt signaling pathway	22	15	8
map00270	Cysteine and methionine metabolism	47	28	8
map04144	Endocytosis	67	37	8
map00330	Arginine and proline metabolism	38	20	8
map04150	mTOR signaling pathway	34	18	8
map00360	Phenylalanine metabolism	38	17	8
map04068	FoxO signaling pathway	26	14	8
map04211	Longevity regulating pathway - mammal	23	10	8
map04932	Non-alcoholic fatty liver disease (NAFLD)	44	32	7
map00010	Glycolysis / Gluconeogenesis	50	31	7
map00260	Glycine, serine and threonine metabolism	52	29	7
map00627	Aminobenzoate degradation	31	12	7
map04111	Cell cycle - yeast	70	19	6
map05169	Epstein-Barr virus infection	51	32	6
map00920	Sulfur metabolism	18	13	6
map04212	L	9	7	6
map00240	Pyrimidine metabolism	69	33	6
map03050	Proteasome	35	31	5
map03008	Ribosome biogenesis in eukaryotes	67	17	5
map00250	Alanine, aspartate and glutamate metabolism	33	24	5
map00710	Carbon fixation in photosynthetic organisms	24	18	5
map00561	Glycerolipid metabolism	31	8	5
map00450	Selenocompound metabolism	9	8	5
map00030	Pentose phosphate pathway	30	18	5
map00520	Amino sugar and nucleotide sugar metabolism	62	26	5
map04071	Sphingolipid signaling pathway	25	9	5
map01212	Fatty acid metabolism	35	14	5
map00643	Styrene degradation	17	9	5
map04013	MAPK signaling pathway - fly	18	9	5
map04113	Meiosis - yeast	53	10	4
map00564	Glycerophospholipid metabolism	46	10	4
map01220	Degradation of aromatic compounds	33	7	4
map00040	Pentose and glucuronate interconversions	39	12	4
map00350	Tyrosine metabolism	48	17	4
map03022	Basal transcription factors	28	9	4
map00280	Valine, leucine and isoleucine degradation	29	18	4
map00640	Propanoate metabolism	27	16	4
map00970	Aminoacyl-tRNA biosynthesis	39	21	4
map05164	Influenza A	14	9	4
map04213	Longevity regulating pathway - multiple species	16	6	4
map04014	Ras signaling pathway	23	10	4
map02020	Two-component system	21	9	4
map04110	Cell cycle	48	13	3
map00626	Naphthalene degradation	23	4	3
map00020	Citrate cycle (TCA cycle)	34	23	3
map00400	Phenylalanine, tyrosine and tryptophan biosynthesis	17	12	3
map00220	Arginine biosynthesis	19	13	3
map00650	Butanoate metabolism	20	13	3
map00290	Valine, leucine and isoleucine biosynthesis	21	13	3
map00680	Methane metabolism	26	15	3
map03320	PPAR signaling pathway	10	7	3
map04152	AMPK signaling pathway	23	9	3
map00051	Fructose and mannose metabolism	38	19	3
map04015	Rap1 signaling pathway	13	8	3
map00071	Fatty acid degradation	22	12	3
map00760	Nicotinate and nicotinamide metabolism	20	8	3
map00130	Ubiquinone and other terpenoid-quinone biosynthesis	12	4	3
map03020	RNA polymerase	28	13	3
map03060	Protein export	18	10	3
map00052	Galactose metabolism	26	12	3
map00670	One carbon pool by folate	12	7	3
map02024	Quorum sensing	18	8	3
map04212	Longevity regulating pathway - worm	15	8	3
map04390	Hippo signaling pathway	15	7	3
map04120	Ubiquitin mediated proteolysis	56	9	2
map00624	Polycyclic aromatic hydrocarbon degradation	18	2	2
map00621	Dioxin degradation	18	2	2
map00940	Phenylpropanoid biosynthesis	17	2	2
map01210	2-Oxocarboxylic acid metabolism	45	30	2
map00562	Inositol phosphate metabolism	24	5	2
map04070	Phosphatidylinositol signaling system	18	3	2
map05166	HTLV-I infection	33	9	2
map01524	Platinum drug resistance	24	6	2
map04024	cAMP signaling pathway	15	3	2
map03030	DNA replication	32	10	2
map04727	GABAergic synapse	9	7	2
map05203	Viral carcinogenesis	22	7	2
map04142	Lysosome	35	13	2
map04310	Wnt signaling pathway	17	6	2
map04145	Phagosome	35	18	2
map04810	Regulation of actin cytoskeleton	17	10	2
map04721	Synaptic vesicle cycle	24	13	2
map05205	Proteoglycans in cancer	5	4	2
map00480	Glutathione metabolism	31	15	2
map00910	Nitrogen metabolism	18	7	2
map00740	Riboflavin metabolism	16	6	2
map04139	Regulation of mitophagy - yeast	27	12	2
map05110	Vibrio cholerae infection	19	10	2
map00950	Isoquinoline alkaloid biosynthesis	17	7	2
map00340	Histidine metabolism	20	10	2
map04214	Apoptosis - fly	13	5	2
map05200	Pathways in cancer	13	5	2
map00720	Carbon fixation pathways in prokaryotes	18	9	2
map00980	Metabolism of xenobiotics by cytochrome P450	18	9	2
map04391	Hippo signaling pathway -fly	10	6	2
map05168	Herpes simplex infection	14	6	2
map04022	cGMP - PKG signaling pathway	14	7	2
map00982	Drug metabolism - cytochrome P450	12	5	2
map04962	Vasopressin-regulated water reabsorption	12	5	2
map00730	Thiamine metabolism	6	4	2
map04922	Glucagon signaling pathway	11	6	2
map05204	Chemical carcinogenesis	13	6	2
map04910	Insulin signaling pathway	12	6	2
map04066	HIF-1 signaling pathway	12	6	2
map00232	Caffeine metabolism	4	3	2
map04626	Plant-pathogen interaction	2	2	2
map00071	F	2	2	2
map04530	Tight junction	11	5	2
map00603	Glycosphingolipid biosynthesis - globo series	8	3	2
map04350	TGF-beta signaling pathway	8	3	2
map04622	RIG-I-like receptor signaling pathway	7	3	2
map00521	Streptomycin biosynthesis	6	3	2
map00100	Steroid biosynthesis	27	2	1
map03420	Nucleotide excision repair	38	6	1
map00600	Sphingolipid metabolism	23	2	1
map00565	Ether lipid metabolism	14	1	1
map03440	Homologous recombination	19	3	1
map00513	Various types of N-glycan biosynthesis	30	7	1
map05120	Epithelial cell signalin	7	7	1
map04260	Cardiac muscle contraction	15	12	1
map00770	Pantothenate and CoA biosynthesis	23	6	1
map04072	Phospholipase D signaling pathway	12	2	1
map04341	Hedgehog signaling pathway - Fly	9	1	1
map00965	Betalain biosynthesis	9	1	1
map01040	Biosynthesis of unsaturated fatty acids	14	3	1
map04919	Thyroid hormone signaling pathway	13	3	1
map00460	Cyanoamino acid metabolism	20	6	1
map05131	Shigellosis	9	7	1
map00625	Chloroalkane and chloroalkene degradation	10	2	1
map04340	Hedgehog signaling pathway	7	1	1
map04916	Melanogenesis	7	1	1
map04010	MAPK signaling pathway	20	7	1
map00750	Vitamin B6 metabolism	10	7	1
map00310	Lysine degradation	22	8	1
map00300	Lysine biosynthesis	14	9	1
map04931	Insulin resistance	3	3	1
map00410	beta-Alanine metabolism	25	14	1
map04623	Cytosolic DNA-sensing pathway	15	5	1
map04140	Regulation of autophagy	15	5	1
map04012	ErbB signaling pathway	8	2	1
map05323	Rheumatoid arthritis	15	9	1
map04966	Collecting duct acid secretion	13	8	1
map04666	Fc gamma R-mediated phagocytosis	13	8	1
map05230	Central carbon metabolism in cancer	5	4	1
map00062	Fatty acid elongation	10	3	1
map00860	Porphyrin and chlorophyll metabolism	18	7	1
map00061	Fatty acid biosynthesis	16	6	1
map04961	Endocrine and other factor-regulated calcium reabsorption	5	1	1
map00960	Tropane, piperidine and pyridine alkaloid biosynthesis	10	6	1
map03450	Non-homologous end-joining	9	3	1
map00780	Biotin metabolism	9	3	1
map00531	Glycosaminoglycan degradation	7	2	1
map04920	Adipocytokine signaling pathway	7	2	1
map00790	Folate biosynthesis	14	6	1
map00983	Drug metabolism - other enzymes	14	6	1
map04130	SNARE interactions in vesicular transport	15	7	1
map04540	Gap junction	6	4	1
map04122	Sulfur relay system	12	6	1
map04722	Neurotrophin signaling pathway	4	3	1
map05020	Prion diseases	2	2	1
map04723	Retrograde endocannabinoid signaling	2	2	1
map00332	Carbapenem biosynthesis	2	2	1
map04062	Chemokine signaling pathway	2	2	1
map04020	Calcium signaling pathway	10	5	1
map05132	Salmonella infection	10	5	1
map04370	VEGF signaling pathway	9	4	1
map05134	Legionellosis	7	4	1
map04668	TNF signaling pathway	4	1	1
map00591	Linoleic acid metabolism	4	1	1
map00930	Caprolactam degradation	4	1	1
map00514	Other types of O-glycan biosynthesis	4	1	1
map00830	Retinol metabolism	7	3	1
map00660	C5-Branched dibasic acid metabolism	5	3	1
map05202	Transcriptional misregulation in cancers	5	3	1
map00791	Atrazine degradation	5	3	1
map05160	Hepatitis C	5	2	1
map00770	Pantothenate and C	5	2	1
map04621	NOD-like receptor signaling pathway	3	2	1
map00604	Glycosphingolipid biosynthesis - ganglio series	3	2	1
map05016	Hunting	3	2	1
map04972	Pancreatic secretion	3	2	1
map04330	Notch signaling pathway	4	2	1
map04724	Glutamatergic syn	3	1	1
map04666	Fc gamma	3	1	1
map05033	Nicotine addiction	1	1	1
map05032	Morphine addiction	1	1	1
map00404	Staurosporine biosynthesis	1	1	1
map05216	Thyroid cancer	1	1	1
map05014	Amyotrophic lateral sclerosis (ALS)	1	1	1
map00472	D-Arginine and D-ornithine metabolism	1	1	1
map04360	Axon guidance	1	1	1
map04024	cAMP signal	1	1	1
map04728	Dopaminergic syn	1	1	1
map04725	Cholinergic synapse	1	1	1
map04724	Glutamatergic synapse	1	1	1
map05203	Viral carcinoge	1	1	1
map05203	Viral ca	1	1	1
map04110	Cell	1	1	1
map04611	Platelet activation	2	1	1
map04670	Leukocyte transendothelial mig	2	1	1
map00311	Penicillin and cephalosporin biosynthesis	2	1	1
map01521	EGFR tyrosine kinase inhibitor resistanc	2	1	1
map05133	Pertussis	2	1	1
map03460	Fanconi anemia pathway	23	3	0
map03410	Base excision repair	19	2	0
map03430	Mismatch repair	22	3	0
map00510	N-Glycan biosynthesis	30	6	0
map04914	Progesterone-mediated oocyte maturation	13	1	0
map00900	Terpenoid backbone biosynthesis	19	3	0
map00361	Chlorocyclohexane and chlorobenzene degradation	15	2	0
map05130	Pathogenic Escherichia coli infection	9	8	0
map04114	Oocyte meiosis	28	8	0
map04612	Antigen processing and presentation	5	5	0
map02010	ABC transporters	8	1	0
map05206	MicroRNAs in cancer	8	1	0
map00053	Ascorbate and aldarate metabolism	8	1	0
map00430	Taurine and hypotaurine metabolism	10	2	0
map04978	Mineral absorption	7	1	0
map04115	p53 signaling pathway	7	1	0
map00906	Carotenoid biosynthesis	9	2	0
map00623	Toluene degradation	9	2	0
map04915	Estrogen signaling pathway	3	3	0
map05322	Systemic lupus erythematosus	3	3	0
map05210	Colorectal cancer	6	1	0
map05100	Bacterial invasion of epithelial cells	7	5	0
map05152	Tuberculosis	16	6	0
map00592	alpha-Linolenic acid metabolism	5	1	0
map04630	Jak-STAT signaling pathway	5	1	0
map04064	NF-kappa B signaling pathway	5	1	0
map04392	Hippo signaling pathway - multiple species	5	1	0
map04918	Thyroid hormone synthesis	6	4	0
map04210	Apoptosis	12	6	0
map05231	Choline metabolism in cancer	2	2	0
map00521	Streptomycin biosynthesi	2	2	0
map00982	Drug metabolism - cytochrome	2	2	0
map04213	Longevity regulating pathway - multipl	2	2	0
map00670	One carbon pool by	2	2	0
map05203	Viral carcinogen	2	2	0
map00362	Benzoate degradation	8	3	0
map04976	Bile secretion	6	2	0
map04510	Focal adhesion	6	2	0
map04921	Oxytocin signaling pathway	6	2	0
map00364	Fluorobenzoate degradation	6	2	0
map00511	Other glycan degradation	4	1	0
map05120	Epithelial cell signaling in Helicobac	4	1	0
map04112	Cell cycle - Caulobacter	4	1	0
map00680	Methane metabol	4	1	0
map05162	Measles	7	3	0
map04624	Toll and Imd signaling pathway	5	3	0
map04520	Adherens junction	5	3	0
map05146	Amoebiasis	5	3	0
map00072	Synthesis and degradation of ketone bodies	6	3	0
map04925	Aldosterone synthesis and secretion	3	2	0
map00261	Monobactam biosynthesis	4	2	0
map05222	Small cell lung cancer	4	2	0
map05161	Hepatitis B	4	2	0
map00440	Phosphonate and phosphinate metabolism	4	2	0
map00590	Arachidonic acid metabolism	4	2	0
map04940	Type I diabetes mellitus	4	2	0
map00521	Streptomycin biosy	4	2	0
map04215	Apoptosis - multiple species	3	1	0
map04712	Circadian rhythm - plant	3	1	0
map00280	Valine, leucine and i	3	1	0
map05416	Viral myocarditis	1	1	0
map01051	Biosynthesis of ansamycins	1	1	0
map04923	Regulation of lipolysis in adipocyte	1	1	0
map04917	Prolactin signaling pathway	1	1	0
map00281	Geraniol degradation	1	1	0
map01521	EGFR tyrosine kinase inhibitor resistance	1	1	0
map04914	Progesterone-mediated oocyte m	1	1	0
map04910	Insulin	1	1	0
map00625	Chloroalkane and chlor	1	1	0
map00260	Glycine, serine and threonine metabol	1	1	0
map04750	Inflammatory	1	1	0
map04270	Vascular smooth muscle contraction	1	1	0
map04530	Tight	1	1	0
map05120	Epithelial cell signaling in Helicobacter pylo	1	1	0
map04922	Glucagon signaling pathw	1	1	0
map00310	Lysine degrad	1	1	0
map03018	RNA degrada	1	1	0
map03070	Bacterial secretion system	2	1	0
map04614	Renin-angiotensin system	2	1	0
map00120	Primary bile acid biosynthesis	2	1	0
map04660	T ce	2	1	0
map04650	Natural killer cell mediated cytotoxicity	2	1	0
map00254	Aflatoxin biosynthesis	2	1	0
map05211	Renal cell carcinoma	2	1	0
map03320	PPAR signaling pathwa	2	1	0
map04728	Dopaminergic synapse	2	1	0
map04072	Phospholipase D si	2	1	0

## Sheet: Ratio
PathID	Name	Sample	SS(T-CK)
map03010	Ribosome	0.818182	0.283951
map01230	Biosynthesis of amino acids	0.713178	0.217391
map03050	Proteasome	0.885714	0.16129
map04120	Ubiquitin mediated proteolysis	0.160714	0.222222
map00190	Oxidative phosphorylation	0.730769	0.192982
map05010	Alzheimer's disease	0.773585	0.219512
map00100	Steroid biosynthesis	0.0740741	0.5
map04113	Meiosis - yeast	0.188679	0.4
map05012	Parkinson's disease	0.763636	0.261905
map05016	Huntington's disease	0.71831	0.235294
map01200	Carbon metabolism	0.648855	0.294118
map03420	Nucleotide excision repair	0.157895	0.166667
map00600	Sphingolipid metabolism	0.0869565	0.5
map03008	Ribosome biogenesis in eukaryotes	0.253731	0.294118
map00500	Starch and sucrose metabolism	0.257576	0.470588
map00564	Glycerophospholipid metabolism	0.217391	0.4
map04111	Cell cycle - yeast	0.271429	0.315789
map04932	Non-alcoholic fatty liver disease (NAFLD)	0.727273	0.21875
map03460	Fanconi anemia pathway	0.130435	0
map03410	Base excision repair	0.105263	0
map03430	Mismatch repair	0.136364	0
map00624	Polycyclic aromatic hydrocarbon degradation	0.111111	1
map00621	Dioxin degradation	0.111111	1
map01220	Degradation of aromatic compounds	0.212121	0.571429
map00510	N-Glycan biosynthesis	0.2	0
map00565	Ether lipid metabolism	0.0714286	1
map00630	Glyoxylate and dicarboxylate metabolism	0.6875	0.484848
map04110	Cell cycle	0.270833	0.230769
map00940	Phenylpropanoid biosynthesis	0.117647	1
map00626	Naphthalene degradation	0.173913	0.75
map00250	Alanine, aspartate and glutamate metabolism	0.727273	0.208333
map04914	Progesterone-mediated oocyte maturation	0.0769231	0
map03440	Homologous recombination	0.157895	0.333333
map00900	Terpenoid backbone biosynthesis	0.157895	0
map00513	Various types of N-glycan biosynthesis	0.233333	0.142857
map00710	Carbon fixation in photosynthetic organisms	0.75	0.277778
map01210	2-Oxocarboxylic acid metabolism	0.666667	0.0666667
map00562	Inositol phosphate metabolism	0.208333	0.4
map00361	Chlorocyclohexane and chlorobenzene degradation	0.133333	0
map04070	Phosphatidylinositol signaling system	0.166667	0.666667
map05120	Epithelial cell signalin	1	0.142857
map00561	Glycerolipid metabolism	0.258065	0.625
map05166	HTLV-I infection	0.272727	0.222222
map04260	Cardiac muscle contraction	0.8	0.0833333
map00020	Citrate cycle (TCA cycle)	0.676471	0.130435
map05169	Epstein-Barr virus infection	0.627451	0.1875
map00450	Selenocompound metabolism	0.888889	0.625
map05130	Pathogenic Escherichia coli infection	0.888889	0
map00040	Pentose and glucuronate interconversions	0.307692	0.333333
map01524	Platinum drug resistance	0.25	0.333333
map00010	Glycolysis / Gluconeogenesis	0.62	0.225806
map00770	Pantothenate and CoA biosynthesis	0.26087	0.166667
map04114	Oocyte meiosis	0.285714	0
map00230	Purine metabolism	0.566667	0.196078
map04024	cAMP signaling pathway	0.2	0.666667
map00920	Sulfur metabolism	0.722222	0.461538
map04072	Phospholipase D signaling pathway	0.166667	0.5
map03040	Spliceosome	0.564706	0.25
map03013	RNA transport	0.56044	0.294118
map04341	Hedgehog signaling pathway - Fly	0.111111	1
map00965	Betalain biosynthesis	0.111111	1
map04612	Antigen processing and presentation	1	0
map03030	DNA replication	0.3125	0.2
map00350	Tyrosine metabolism	0.354167	0.235294
map04151	PI3K-Akt signaling pathway	0.681818	0.533333
map00270	Cysteine and methionine metabolism	0.595745	0.285714
map01040	Biosynthesis of unsaturated fatty acids	0.214286	0.333333
map00400	Phenylalanine, tyrosine and tryptophan biosynthesis	0.705882	0.25
map00220	Arginine biosynthesis	0.684211	0.230769
map00620	Pyruvate metabolism	0.586957	0.444444
map03022	Basal transcription factors	0.321429	0.444444
map02010	ABC transporters	0.125	0
map05206	MicroRNAs in cancer	0.125	0
map00053	Ascorbate and aldarate metabolism	0.125	0
map00280	Valine, leucine and isoleucine degradation	0.62069	0.222222
map04144	Endocytosis	0.552239	0.216216
map04919	Thyroid hormone signaling pathway	0.230769	0.333333
map04141	Protein processing in endoplasmic reticulum	0.539474	0.219512
map00460	Cyanoamino acid metabolism	0.3	0.166667
map00650	Butanoate metabolism	0.65	0.230769
map04212	L	0.777778	0.857143
map04727	GABAergic synapse	0.777778	0.285714
map05131	Shigellosis	0.777778	0.142857
map00260	Glycine, serine and threonine metabolism	0.557692	0.241379
map00625	Chloroalkane and chloroalkene degradation	0.2	0.5
map00430	Taurine and hypotaurine metabolism	0.2	0
map05203	Viral carcinogenesis	0.318182	0.285714
map00030	Pentose phosphate pathway	0.6	0.277778
map04142	Lysosome	0.371429	0.153846
map00520	Amino sugar and nucleotide sugar metabolism	0.419355	0.192308
map04340	Hedgehog signaling pathway	0.142857	1
map04916	Melanogenesis	0.142857	1
map04978	Mineral absorption	0.142857	0
map04115	p53 signaling pathway	0.142857	0
map00640	Propanoate metabolism	0.592593	0.25
map00290	Valine, leucine and isoleucine biosynthesis	0.619048	0.230769
map04071	Sphingolipid signaling pathway	0.36	0.555556
map03018	RNA degradation	0.42	0.571429
map00906	Carotenoid biosynthesis	0.222222	0
map00623	Toluene degradation	0.222222	0
map00627	Aminobenzoate degradation	0.387097	0.583333
map01212	Fatty acid metabolism	0.4	0.357143
map04011	MAPK signaling pathway - yeast	0.454545	0.366667
map00680	Methane metabolism	0.576923	0.2
map00970	Aminoacyl-tRNA biosynthesis	0.538462	0.190476
map04010	MAPK signaling pathway	0.35	0.142857
map00750	Vitamin B6 metabolism	0.7	0.142857
map03320	PPAR signaling pathway	0.7	0.428571
map00240	Pyrimidine metabolism	0.478261	0.181818
map00310	Lysine degradation	0.363636	0.125
map04146	Peroxisome	0.491803	0.566667
map00300	Lysine biosynthesis	0.642857	0.111111
map05164	Influenza A	0.642857	0.444444
map03015	mRNA surveillance pathway	0.5	0.48
map00330	Arginine and proline metabolism	0.526316	0.4
map04915	Estrogen signaling pathway	1	0
map05322	Systemic lupus erythematosus	1	0
map04931	Insulin resistance	1	0.333333
map05210	Colorectal cancer	0.166667	0
map00410	beta-Alanine metabolism	0.56	0.0714286
map04150	mTOR signaling pathway	0.529412	0.444444
map04623	Cytosolic DNA-sensing pathway	0.333333	0.2
map04140	Regulation of autophagy	0.333333	0.2
map04310	Wnt signaling pathway	0.352941	0.333333
map04152	AMPK signaling pathway	0.391304	0.333333
map00360	Phenylalanine metabolism	0.447368	0.470588
map04145	Phagosome	0.514286	0.111111
map00380	Tryptophan metabolism	0.47619	0.65
map00051	Fructose and mannose metabolism	0.5	0.157895
map04810	Regulation of actin cytoskeleton	0.588235	0.2
map04068	FoxO signaling pathway	0.538462	0.571429
map04012	ErbB signaling pathway	0.25	0.5
map05323	Rheumatoid arthritis	0.6	0.111111
map04721	Synaptic vesicle cycle	0.541667	0.153846
map04966	Collecting duct acid secretion	0.615385	0.125
map04015	Rap1 signaling pathway	0.615385	0.375
map04666	Fc gamma R-mediated phagocytosis	0.615385	0.125
map05230	Central carbon metabolism in cancer	0.8	0.25
map05205	Proteoglycans in cancer	0.8	0.5
map00071	Fatty acid degradation	0.545455	0.25
map00062	Fatty acid elongation	0.3	0.333333
map00760	Nicotinate and nicotinamide metabolism	0.4	0.375
map05100	Bacterial invasion of epithelial cells	0.714286	0
map00480	Glutathione metabolism	0.483871	0.133333
map00910	Nitrogen metabolism	0.388889	0.285714
map00860	Porphyrin and chlorophyll metabolism	0.388889	0.142857
map00130	Ubiquinone and other terpenoid-quinone biosynthesis	0.333333	0.75
map00061	Fatty acid biosynthesis	0.375	0.166667
map05152	Tuberculosis	0.375	0
map04213	Longevity regulating pathway - multiple species	0.375	0.666667
map00740	Riboflavin metabolism	0.375	0.333333
map04139	Regulation of mitophagy - yeast	0.444444	0.166667
map03020	RNA polymerase	0.464286	0.230769
map03060	Protein export	0.555556	0.3
map04211	Longevity regulating pathway - mammal	0.434783	0.8
map04014	Ras signaling pathway	0.434783	0.4
map00052	Galactose metabolism	0.461538	0.25
map02020	Two-component system	0.428571	0.444444
map05110	Vibrio cholerae infection	0.526316	0.2
map00950	Isoquinoline alkaloid biosynthesis	0.411765	0.285714
map00340	Histidine metabolism	0.5	0.2
map00643	Styrene degradation	0.529412	0.555556
map00670	One carbon pool by folate	0.583333	0.428571
map04214	Apoptosis - fly	0.384615	0.4
map05200	Pathways in cancer	0.384615	0.4
map00592	alpha-Linolenic acid metabolism	0.2	0
map04630	Jak-STAT signaling pathway	0.2	0
map04064	NF-kappa B signaling pathway	0.2	0
map04961	Endocrine and other factor-regulated calcium reabsorption	0.2	1
map04392	Hippo signaling pathway - multiple species	0.2	0
map02024	Quorum sensing	0.444444	0.375
map00720	Carbon fixation pathways in prokaryotes	0.5	0.222222
map00980	Metabolism of xenobiotics by cytochrome P450	0.5	0.222222
map04013	MAPK signaling pathway - fly	0.5	0.555556
map04212	Longevity regulating pathway - worm	0.533333	0.375
map00960	Tropane, piperidine and pyridine alkaloid biosynthesis	0.6	0.166667
map04391	Hippo signaling pathway -fly	0.6	0.333333
map03450	Non-homologous end-joining	0.333333	0.333333
map00780	Biotin metabolism	0.333333	0.333333
map00531	Glycosaminoglycan degradation	0.285714	0.5
map04920	Adipocytokine signaling pathway	0.285714	0.5
map00790	Folate biosynthesis	0.428571	0.166667
map00983	Drug metabolism - other enzymes	0.428571	0.166667
map05168	Herpes simplex infection	0.428571	0.333333
map04130	SNARE interactions in vesicular transport	0.466667	0.142857
map04390	Hippo signaling pathway	0.466667	0.428571
map04022	cGMP - PKG signaling pathway	0.5	0.285714
map00982	Drug metabolism - cytochrome P450	0.416667	0.4
map04962	Vasopressin-regulated water reabsorption	0.416667	0.4
map04540	Gap junction	0.666667	0.25
map00730	Thiamine metabolism	0.666667	0.5
map04918	Thyroid hormone synthesis	0.666667	0
map04922	Glucagon signaling pathway	0.545455	0.333333
map05204	Chemical carcinogenesis	0.461538	0.333333
map04910	Insulin signaling pathway	0.5	0.333333
map04122	Sulfur relay system	0.5	0.166667
map04210	Apoptosis	0.5	0
map04066	HIF-1 signaling pathway	0.5	0.333333
map00232	Caffeine metabolism	0.75	0.666667
map04722	Neurotrophin signaling pathway	0.75	0.333333
map05020	Prion diseases	1	0.5
map04723	Retrograde endocannabinoid signaling	1	0.5
map04626	Plant-pathogen interaction	1	1
map00332	Carbapenem biosynthesis	1	0.5
map05231	Choline metabolism in cancer	1	0
map00521	Streptomycin biosynthesi	1	0
map00982	Drug metabolism - cytochrome	1	0
map04062	Chemokine signaling pathway	1	0.5
map00071	F	1	1
map04213	Longevity regulating pathway - multipl	1	0
map00670	One carbon pool by	1	0
map05203	Viral carcinogen	1	0
map04530	Tight junction	0.454545	0.4
map00603	Glycosphingolipid biosynthesis - globo series	0.375	0.666667
map00362	Benzoate degradation	0.375	0
map04350	TGF-beta signaling pathway	0.375	0.666667
map04020	Calcium signaling pathway	0.5	0.2
map05132	Salmonella infection	0.5	0.2
map04976	Bile secretion	0.333333	0
map04510	Focal adhesion	0.333333	0
map04921	Oxytocin signaling pathway	0.333333	0
map00364	Fluorobenzoate degradation	0.333333	0
map04370	VEGF signaling pathway	0.444444	0.25
map05134	Legionellosis	0.571429	0.25
map04668	TNF signaling pathway	0.25	1
map00511	Other glycan degradation	0.25	0
map00591	Linoleic acid metabolism	0.25	1
map00930	Caprolactam degradation	0.25	1
map00514	Other types of O-glycan biosynthesis	0.25	1
map05120	Epithelial cell signaling in Helicobac	0.25	0
map04112	Cell cycle - Caulobacter	0.25	0
map00680	Methane metabol	0.25	0
map05162	Measles	0.428571	0
map04622	RIG-I-like receptor signaling pathway	0.428571	0.666667
map00830	Retinol metabolism	0.428571	0.333333
map00660	C5-Branched dibasic acid metabolism	0.6	0.333333
map04624	Toll and Imd signaling pathway	0.6	0
map04520	Adherens junction	0.6	0
map05202	Transcriptional misregulation in cancers	0.6	0.333333
map00791	Atrazine degradation	0.6	0.333333
map05146	Amoebiasis	0.6	0
map00072	Synthesis and degradation of ketone bodies	0.5	0
map00521	Streptomycin biosynthesis	0.5	0.666667
map05160	Hepatitis C	0.4	0.5
map00770	Pantothenate and C	0.4	0.5
map04621	NOD-like receptor signaling pathway	0.666667	0.5
map00604	Glycosphingolipid biosynthesis - ganglio series	0.666667	0.5
map04925	Aldosterone synthesis and secretion	0.666667	0
map05016	Hunting	0.666667	0.5
map04972	Pancreatic secretion	0.666667	0.5
map00261	Monobactam biosynthesis	0.5	0
map04330	Notch signaling pathway	0.5	0.5
map05222	Small cell lung cancer	0.5	0
map05161	Hepatitis B	0.5	0
map00440	Phosphonate and phosphinate metabolism	0.5	0
map00590	Arachidonic acid metabolism	0.5	0
map04940	Type I diabetes mellitus	0.5	0
map00521	Streptomycin biosy	0.5	0
map04215	Apoptosis - multiple species	0.333333	0
map04712	Circadian rhythm - plant	0.333333	0
map04724	Glutamatergic syn	0.333333	1
map00280	Valine, leucine and i	0.333333	0
map04666	Fc gamma	0.333333	1
map05033	Nicotine addiction	1	1
map05032	Morphine addiction	1	1
map05416	Viral myocarditis	1	0
map00404	Staurosporine biosynthesis	1	1
map01051	Biosynthesis of ansamycins	1	0
map05216	Thyroid cancer	1	1
map05014	Amyotrophic lateral sclerosis (ALS)	1	1
map04923	Regulation of lipolysis in adipocyte	1	0
map04917	Prolactin signaling pathway	1	0
map00281	Geraniol degradation	1	0
map00472	D-Arginine and D-ornithine metabolism	1	1
map01521	EGFR tyrosine kinase inhibitor resistance	1	0
map04914	Progesterone-mediated oocyte m	1	0
map04910	Insulin	1	0
map04360	Axon guidance	1	1
map04024	cAMP signal	1	1
map00625	Chloroalkane and chlor	1	0
map00260	Glycine, serine and threonine metabol	1	0
map04728	Dopaminergic syn	1	1
map04725	Cholinergic synapse	1	1
map04724	Glutamatergic synapse	1	1
map04750	Inflammatory	1	0
map04270	Vascular smooth muscle contraction	1	0
map04530	Tight	1	0
map05120	Epithelial cell signaling in Helicobacter pylo	1	0
map04922	Glucagon signaling pathw	1	0
map05203	Viral carcinoge	1	1
map05203	Viral ca	1	1
map04110	Cell	1	1
map00310	Lysine degrad	1	0
map03018	RNA degrada	1	0
map03070	Bacterial secretion system	0.5	0
map04611	Platelet activation	0.5	1
map04670	Leukocyte transendothelial mig	0.5	1
map00311	Penicillin and cephalosporin biosynthesis	0.5	1
map04614	Renin-angiotensin system	0.5	0
map01521	EGFR tyrosine kinase inhibitor resistanc	0.5	1
map00120	Primary bile acid biosynthesis	0.5	0
map04660	T ce	0.5	0
map04650	Natural killer cell mediated cytotoxicity	0.5	0
map00254	Aflatoxin biosynthesis	0.5	0
map05211	Renal cell carcinoma	0.5	0
map05133	Pertussis	0.5	1
map03320	PPAR signaling pathwa	0.5	0
map04728	Dopaminergic synapse	0.5	0
map04072	Phospholipase D si	0.5	0

## Sheet: Enrichment
PathID	Name	Sample	SS(T-CK)
map03010	Ribosome	11.887	1.00276
map01230	Biosynthesis of amino acids	7.67413	1.49629
map03050	Proteasome	6.404	1.29686
map04120	Ubiquitin mediated proteolysis	6.29306	0.554682
map00190	Oxidative phosphorylation	5.55774	1.45282
map05010	Alzheimer's disease	5.16983	1.03057
map00100	Steroid biosynthesis	5.15328	0.388649
map04113	Meiosis - yeast	5.06509	0.729386
map05012	Parkinson's disease	5.03741	0.881119
map05016	Huntington's disease	4.71677	1.02816
map01200	Carbon metabolism	4.61421	1.0227
map03420	Nucleotide excision repair	4.51822	0.496976
map00600	Sphingolipid metabolism	4.1635	0.388649
map03008	Ribosome biogenesis in eukaryotes	4.04611	0.680774
map00500	Starch and sucrose metabolism	3.88948	1.28142
map00564	Glycerophospholipid metabolism	3.75988	0.729386
map04111	Cell cycle - yeast	3.6929	0.728569
map04932	Non-alcoholic fatty liver disease (NAFLD)	3.35875	0.935952
map03460	Fanconi anemia pathway	3.35565	0
map03410	Base excision repair	3.20284	0
map03430	Mismatch repair	3.1337	0
map00624	Polycyclic aromatic hydrocarbon degradation	2.96863	1.08739
map00621	Dioxin degradation	2.96863	1.08739
map01220	Degradation of aromatic compounds	2.94985	1.06965
map00510	N-Glycan biosynthesis	2.92131	0
map00565	Ether lipid metabolism	2.83957	0.543485
map00630	Glyoxylate and dicarboxylate metabolism	2.80689	2.13079
map04110	Cell cycle	2.76039	0.636956
map00940	Phenylpropanoid biosynthesis	2.73735	1.08739
map00626	Naphthalene degradation	2.69425	1.17551
map00250	Alanine, aspartate and glutamate metabolism	2.67224	0.869617
map04914	Progesterone-mediated oocyte maturation	2.58946	0
map03440	Homologous recombination	2.48737	0.35882
map00900	Terpenoid backbone biosynthesis	2.48737	0
map00513	Various types of N-glycan biosynthesis	2.42365	0.576559
map00710	Carbon fixation in photosynthetic organisms	2.35238	0.685774
map01210	2-Oxocarboxylic acid metabolism	2.33897	2.56311
map00562	Inositol phosphate metabolism	2.33331	0.52567
map00361	Chlorocyclohexane and chlorobenzene degradation	2.28503	0
map04070	Phosphatidylinositol signaling system	2.27965	0.756293
map05120	Epithelial cell signalin	2.25214	0.576559
map00561	Glycerolipid metabolism	2.15563	1.41019
map05166	HTLV-I infection	2.06922	0.554682
map04260	Cardiac muscle contraction	2.04729	1.07613
map00020	Citrate cycle (TCA cycle)	2.03989	1.31344
map05169	Epstein-Barr virus infection	1.95774	1.11107
map00450	Selenocompound metabolism	1.90085	1.41019
map05130	Pathogenic Escherichia coli infection	1.90085	0
map00040	Pentose and glucuronate interconversions	1.87158	0.649256
map01524	Platinum drug resistance	1.87076	0.495807
map00010	Glycolysis / Gluconeogenesis	1.83748	0.896358
map00770	Pantothenate and CoA biosynthesis	1.71343	0.496976
map04114	Oocyte meiosis	1.71294	0
map00230	Purine metabolism	1.70903	1.3345
map04024	cAMP signaling pathway	1.68668	0.756293
map00920	Sulfur metabolism	1.65616	1.05157
map04072	Phospholipase D signaling pathway	1.64024	0.388649
map03040	Spliceosome	1.6348	0.945314
map03013	RNA transport	1.63231	0.91338
map04341	Hedgehog signaling pathway - Fly	1.62068	0.543485
map00965	Betalain biosynthesis	1.62068	0.543485
map04612	Antigen processing and presentation	1.60823	0
map03030	DNA replication	1.60144	0.604269
map00350	Tyrosine metabolism	1.56764	0.699099
map04151	PI3K-Akt signaling pathway	1.56313	1.5676
map00270	Cysteine and methionine metabolism	1.50951	0.780269
map01040	Biosynthesis of unsaturated fatty acids	1.50152	0.35882
map00400	Phenylalanine, tyrosine and tryptophan biosynthesis	1.47537	0.604436
map00220	Arginine biosynthesis	1.43639	0.636956
map00620	Pyruvate metabolism	1.41213	1.48162
map03022	Basal transcription factors	1.40455	0.805207
map02010	ABC transporters	1.3899	0
map05206	MicroRNAs in cancer	1.3899	0
map00053	Ascorbate and aldarate metabolism	1.3899	0
map00280	Valine, leucine and isoleucine degradation	1.34563	0.736519
map04144	Endocytosis	1.34151	1.0058
map04919	Thyroid hormone signaling pathway	1.32426	0.35882
map04141	Protein processing in endoplasmic reticulum	1.2969	1.03057
map00460	Cyanoamino acid metabolism	1.28278	0.496976
map00650	Butanoate metabolism	1.26137	0.636956
map04212	L	1.25781	2.56743
map04727	GABAergic synapse	1.25781	0.495974
map05131	Shigellosis	1.25781	0.576559
map00260	Glycine, serine and threonine metabolism	1.25046	0.829498
map00625	Chloroalkane and chloroalkene degradation	1.24264	0.388649
map00430	Taurine and hypotaurine metabolism	1.24264	0
map05203	Viral carcinogenesis	1.24218	0.495974
map00030	Pentose phosphate pathway	1.22856	0.685774
map04142	Lysosome	1.20393	0.805279
map00520	Amino sugar and nucleotide sugar metabolism	1.17039	0.973624
map04340	Hedgehog signaling pathway	1.16603	0.543485
map04916	Melanogenesis	1.16603	0.543485
map04978	Mineral absorption	1.16603	0
map04115	p53 signaling pathway	1.16603	0
map00640	Propanoate metabolism	1.12538	0.669107
map00290	Valine, leucine and isoleucine biosynthesis	1.12322	0.636956
map04071	Sphingolipid signaling pathway	1.08749	1.20373
map03018	RNA degradation	1.08576	2.38281
map00906	Carotenoid biosynthesis	1.05769	0
map00623	Toluene degradation	1.05769	0
map00627	Aminobenzoate degradation	1.05674	1.64107
map01212	Fatty acid metabolism	1.04656	0.732275
map04011	MAPK signaling pathway - yeast	1.03446	1.02126
map00680	Methane metabolism	1.03072	0.728439
map00970	Aminoacyl-tRNA biosynthesis	1.02249	0.885275
map04010	MAPK signaling pathway	1.02074	0.576559
map00750	Vitamin B6 metabolism	1.01602	0.576559
map03320	PPAR signaling pathway	1.01602	0.671481
map00240	Pyrimidine metabolism	1.01598	1.17103
map00310	Lysine degradation	1.00817	0.665163
map04146	Peroxisome	1.00174	3.08894
map00300	Lysine biosynthesis	0.999607	0.760674
map05164	Influenza A	0.999607	0.805207
map03015	mRNA surveillance pathway	0.9709	1.71523
map00330	Arginine and proline metabolism	0.969546	1.00401
map04915	Estrogen signaling pathway	0.964678	0
map05322	Systemic lupus erythematosus	0.964678	0
map04931	Insulin resistance	0.964678	0.35882
map05210	Colorectal cancer	0.951184	0
map00410	beta-Alanine metabolism	0.947782	1.30312
map04150	mTOR signaling pathway	0.946545	1.17177
map04623	Cytosolic DNA-sensing pathway	0.945036	0.429695
map04140	Regulation of autophagy	0.945036	0.429695
map04310	Wnt signaling pathway	0.932879	0.495807
map04152	AMPK signaling pathway	0.921744	0.583592
map00360	Phenylalanine metabolism	0.91626	1.28142
map04145	Phagosome	0.914161	1.24718
map00380	Tryptophan metabolism	0.910132	3.21929
map00051	Fructose and mannose metabolism	0.906871	0.987192
map04810	Regulation of actin cytoskeleton	0.896276	0.604269
map04068	FoxO signaling pathway	0.89318	1.75317
map04012	ErbB signaling pathway	0.88505	0.388649
map05323	Rheumatoid arthritis	0.88282	0.760674
map04721	Synaptic vesicle cycle	0.877862	0.805279
map04966	Collecting duct acid secretion	0.869719	0.665163
map04015	Rap1 signaling pathway	0.869719	0.613489
map04666	Fc gamma R-mediated phagocytosis	0.869719	0.665163
map05230	Central carbon metabolism in cancer	0.868631	0.38021
map05205	Proteoglycans in cancer	0.868631	0.601357
map00071	Fatty acid degradation	0.861544	0.604436
map00062	Fatty acid elongation	0.855899	0.35882
map00760	Nicotinate and nicotinamide metabolism	0.849188	0.613489
map05100	Bacterial invasion of epithelial cells	0.848305	0
map00480	Glutathione metabolism	0.84706	0.969783
map00910	Nitrogen metabolism	0.843824	0.495974
map00860	Porphyrin and chlorophyll metabolism	0.843824	0.576559
map00130	Ubiquinone and other terpenoid-quinone biosynthesis	0.843349	1.17551
map00061	Fatty acid biosynthesis	0.840179	0.496976
map05152	Tuberculosis	0.840179	0
map04213	Longevity regulating pathway - multiple species	0.840179	1.2918
map00740	Riboflavin metabolism	0.840179	0.495807
map04139	Regulation of mitophagy - yeast	0.839178	0.731132
map03020	RNA polymerase	0.827288	0.636956
map03060	Protein export	0.825312	0.574952
map04211	Longevity regulating pathway - mammal	0.815102	2.99649
map04014	Ras signaling pathway	0.815102	0.729386
map00052	Galactose metabolism	0.812882	0.604436
map02020	Two-component system	0.802425	0.805207
map05110	Vibrio cholerae infection	0.782092	0.604269
map00950	Isoquinoline alkaloid biosynthesis	0.776027	0.495974
map00340	Histidine metabolism	0.762426	0.604269
map00643	Styrene degradation	0.758963	1.20373
map00670	One carbon pool by folate	0.758887	0.671481
map04214	Apoptosis - fly	0.74956	0.52567
map05200	Pathways in cancer	0.74956	0.52567
map00592	alpha-Linolenic acid metabolism	0.748647	0
map04630	Jak-STAT signaling pathway	0.748647	0
map04064	NF-kappa B signaling pathway	0.748647	0
map04961	Endocrine and other factor-regulated calcium reabsorption	0.748647	0.543485
map04392	Hippo signaling pathway - multiple species	0.748647	0
map02024	Quorum sensing	0.745131	0.613489
map00720	Carbon fixation pathways in prokaryotes	0.739304	0.554682
map00980	Metabolism of xenobiotics by cytochrome P450	0.739304	0.554682
map04013	MAPK signaling pathway - fly	0.739304	1.20373
map04212	Longevity regulating pathway - worm	0.733288	0.613489
map00960	Tropane, piperidine and pyridine alkaloid biosynthesis	0.732476	0.496976
map04391	Hippo signaling pathway -fly	0.732476	0.495807
map03450	Non-homologous end-joining	0.729097	0.35882
map00780	Biotin metabolism	0.729097	0.35882
map00531	Glycosaminoglycan degradation	0.728277	0.388649
map04920	Adipocytokine signaling pathway	0.728277	0.388649
map00790	Folate biosynthesis	0.702854	0.496976
map00983	Drug metabolism - other enzymes	0.702854	0.496976
map05168	Herpes simplex infection	0.702854	0.495807
map04130	SNARE interactions in vesicular transport	0.69322	0.576559
map04390	Hippo signaling pathway	0.69322	0.671481
map04022	cGMP - PKG signaling pathway	0.684763	0.495974
map00982	Drug metabolism - cytochrome P450	0.678796	0.52567
map04962	Vasopressin-regulated water reabsorption	0.678796	0.52567
map04540	Gap junction	0.672771	0.38021
map00730	Thiamine metabolism	0.672771	0.601357
map04918	Thyroid hormone synthesis	0.672771	0
map04922	Glucagon signaling pathway	0.671373	0.495807
map05204	Chemical carcinogenesis	0.664355	0.495807
map04910	Insulin signaling pathway	0.651735	0.495807
map04122	Sulfur relay system	0.651735	0.496976
map04210	Apoptosis	0.651735	0
map04066	HIF-1 signaling pathway	0.651735	0.495807
map00232	Caffeine metabolism	0.643886	0.756293
map04722	Neurotrophin signaling pathway	0.643886	0.35882
map05020	Prion diseases	0.643031	0.388649
map04723	Retrograde endocannabinoid signaling	0.643031	0.388649
map04626	Plant-pathogen interaction	0.643031	1.08739
map00332	Carbapenem biosynthesis	0.643031	0.388649
map05231	Choline metabolism in cancer	0.643031	0
map00521	Streptomycin biosynthesi	0.643031	0
map00982	Drug metabolism - cytochrome	0.643031	0
map04062	Chemokine signaling pathway	0.643031	0.388649
map00071	F	0.643031	1.08739
map04213	Longevity regulating pathway - multipl	0.643031	0
map00670	One carbon pool by	0.643031	0
map05203	Viral carcinogen	0.643031	0
map04530	Tight junction	0.631334	0.52567
map00603	Glycosphingolipid biosynthesis - globo series	0.623557	0.756293
map00362	Benzoate degradation	0.623557	0
map04350	TGF-beta signaling pathway	0.623557	0.756293
map04020	Calcium signaling pathway	0.613104	0.429695
map05132	Salmonella infection	0.613104	0.429695
map04976	Bile secretion	0.592767	0
map04510	Focal adhesion	0.592767	0
map04921	Oxytocin signaling pathway	0.592767	0
map00364	Fluorobenzoate degradation	0.592767	0
map04370	VEGF signaling pathway	0.59271	0.38021
map05134	Legionellosis	0.586128	0.38021
map04668	TNF signaling pathway	0.563912	0.543485
map00511	Other glycan degradation	0.563912	0
map00591	Linoleic acid metabolism	0.563912	0.543485
map00930	Caprolactam degradation	0.563912	0.543485
map00514	Other types of O-glycan biosynthesis	0.563912	0.543485
map05120	Epithelial cell signaling in Helicobac	0.563912	0
map04112	Cell cycle - Caulobacter	0.563912	0
map00680	Methane metabol	0.563912	0
map05162	Measles	0.546118	0
map04622	RIG-I-like receptor signaling pathway	0.546118	0.756293
map00830	Retinol metabolism	0.546118	0.35882
map00660	C5-Branched dibasic acid metabolism	0.527287	0.35882
map04624	Toll and Imd signaling pathway	0.527287	0
map04520	Adherens junction	0.527287	0
map05202	Transcriptional misregulation in cancers	0.527287	0.35882
map00791	Atrazine degradation	0.527287	0.35882
map05146	Amoebiasis	0.527287	0
map00072	Synthesis and degradation of ketone bodies	0.507671	0
map00521	Streptomycin biosynthesis	0.507671	0.756293
map05160	Hepatitis C	0.487293	0.388649
map00770	Pantothenate and C	0.487293	0.388649
map04621	NOD-like receptor signaling pathway	0.447258	0.388649
map00604	Glycosphingolipid biosynthesis - ganglio series	0.447258	0.388649
map04925	Aldosterone synthesis and secretion	0.447258	0
map05016	Hunting	0.447258	0.388649
map04972	Pancreatic secretion	0.447258	0.388649
map00261	Monobactam biosynthesis	0.427648	0
map04330	Notch signaling pathway	0.427648	0.388649
map05222	Small cell lung cancer	0.427648	0
map05161	Hepatitis B	0.427648	0
map00440	Phosphonate and phosphinate metabolism	0.427648	0
map00590	Arachidonic acid metabolism	0.427648	0
map04940	Type I diabetes mellitus	0.427648	0
map00521	Streptomycin biosy	0.427648	0
map04215	Apoptosis - multiple species	0.407278	0
map04712	Circadian rhythm - plant	0.407278	0
map04724	Glutamatergic syn	0.407278	0.543485
map00280	Valine, leucine and i	0.407278	0
map04666	Fc gamma	0.407278	0.543485
map05033	Nicotine addiction	0.321472	0.543485
map05032	Morphine addiction	0.321472	0.543485
map05416	Viral myocarditis	0.321472	0
map00404	Staurosporine biosynthesis	0.321472	0.543485
map01051	Biosynthesis of ansamycins	0.321472	0
map05216	Thyroid cancer	0.321472	0.543485
map05014	Amyotrophic lateral sclerosis (ALS)	0.321472	0.543485
map04923	Regulation of lipolysis in adipocyte	0.321472	0
map04917	Prolactin signaling pathway	0.321472	0
map00281	Geraniol degradation	0.321472	0
map00472	D-Arginine and D-ornithine metabolism	0.321472	0.543485
map01521	EGFR tyrosine kinase inhibitor resistance	0.321472	0
map04914	Progesterone-mediated oocyte m	0.321472	0
map04910	Insulin	0.321472	0
map04360	Axon guidance	0.321472	0.543485
map04024	cAMP signal	0.321472	0.543485
map00625	Chloroalkane and chlor	0.321472	0
map00260	Glycine, serine and threonine metabol	0.321472	0
map04728	Dopaminergic syn	0.321472	0.543485
map04725	Cholinergic synapse	0.321472	0.543485
map04724	Glutamatergic synapse	0.321472	0.543485
map04750	Inflammatory	0.321472	0
map04270	Vascular smooth muscle contraction	0.321472	0
map04530	Tight	0.321472	0
map05120	Epithelial cell signaling in Helicobacter pylo	0.321472	0
map04922	Glucagon signaling pathw	0.321472	0
map05203	Viral carcinoge	0.321472	0.543485
map05203	Viral ca	0.321472	0.543485
map04110	Cell	0.321472	0.543485
map00310	Lysine degrad	0.321472	0
map03018	RNA degrada	0.321472	0
map03070	Bacterial secretion system	0.30187	0
map04611	Platelet activation	0.30187	0.543485
map04670	Leukocyte transendothelial mig	0.30187	0.543485
map00311	Penicillin and cephalosporin biosynthesis	0.30187	0.543485
map04614	Renin-angiotensin system	0.30187	0
map01521	EGFR tyrosine kinase inhibitor resistanc	0.30187	0.543485
map00120	Primary bile acid biosynthesis	0.30187	0
map04660	T ce	0.30187	0
map04650	Natural killer cell mediated cytotoxicity	0.30187	0
map00254	Aflatoxin biosynthesis	0.30187	0
map05211	Renal cell carcinoma	0.30187	0
map05133	Pertussis	0.30187	0.543485
map03320	PPAR signaling pathwa	0.30187	0
map04728	Dopaminergic synapse	0.30187	0
map04072	Phospholipase D si	0.30187	0

## Sheet: Matrix
ID	Sample	iBAQ	CK_1	CK_2	CK_3	T_1	T_2	T_3	Sig(T-CK)	SS(T-CK)	KO	map03010	map01230	map03050	map04120	map00190	map05010	map00100	map04113	map05012	map05016	map01200	map03420	map00600	map03008	map00500	map00564	map04111	map04932	map03460	map03410	map03430	map00624	map00621	map01220	map00510	map00565	map00630	map04110	map00940	map00626	map00250	map04914	map03440	map00900	map00513	map00710	map01210	map00562
XP_035351011.1	1	7081.1	171.22	477.61	312.44	2413.1	2039.4	1667.3	1	1	K08963	0	0	0	0	0	0	0	0	0	0	0	0	0	0	0	0	0	0	0	0	0	0	0	0	0	0	0	0	0	0	0	0	0	0	0	0	0	0
XP_035351012.1	1	56359	22146	9992.1	9071.9	4403.7	5139.3	5605.1	0	0	K12625	0	0	0	0	0	0	0	0	0	0	0	0	0	0	0	0	0	0	0	0	0	0	0	0	0	0	0	0	0	0	0	0	0	0	0	0	0	0
XP_035351016.1	1	8803.2	1340.3	2023.3	1460.2	1654.9	1505.6	818.74	0	0	K00820	0	0	0	0	0	0	0	0	0	0	0	0	0	0	0	0	0	0	0	0	0	0	0	0	0	0	0	0	0	0	1	0	0	0	0	0	0	0
XP_035351017.1	1	153060	29313	15985	28361	29050	26162	24192	0	0	K00794	0	0	0	0	0	0	0	0	0	0	0	0	0	0	0	0	0	0	0	0	0	0	0	0	0	0	0	0	0	0	0	0	0	0	0	0	0	0
XP_035351018.1	1	434510	128250	90110	46596	67247	40511	61796	0	0	K02727	0	0	1	0	0	0	0	0	0	0	0	0	0	0	0	0	0	0	0	0	0	0	0	0	0	0	0	0	0	0	0	0	0	0	0	0	0	0
XP_035351019.1	1	929.92	642.31			287.61			0	0		0	0	0	0	0	0	0	0	0	0	0	0	0	0	0	0	0	0	0	0	0	0	0	0	0	0	0	0	0	0	0	0	0	0	0	0	0	0
XP_035351021.1	1	224440	54186	50454	42498	30568	21865	24870	0	0	K00030	0	1	0	0	0	0	0	0	0	0	1	0	0	0	0	0	0	0	0	0	0	0	0	0	0	0	0	0	0	0	0	0	0	0	0	0	1	0
XP_035351027.1	1	113780	22097	18870	8842.3	20926	20823	22221	0	0	K02732	0	0	1	0	0	0	0	0	0	0	0	0	0	0	0	0	0	0	0	0	0	0	0	0	0	0	0	0	0	0	0	0	0	0	0	0	0	0
XP_035351029.1	1	32202		9117.2	11312	4975.8	4097.6	2699.7	-1	-1	K02736	0	0	1	0	0	0	0	0	0	0	0	0	0	0	0	0	0	0	0	0	0	0	0	0	0	0	0	0	0	0	0	0	0	0	0	0	0	0
XP_035351030.1	1	143880	28984	36070	20796	21901	18894	17237	0	0		0	0	0	0	0	0	0	0	0	0	0	0	0	0	0	0	0	0	0	0	0	0	0	0	0	0	0	0	0	0	0	0	0	0	0	0	0	0
XP_035351031.1	1	8006.9	8006.9						0	-1		0	0	0	0	0	0	0	0	0	0	0	0	0	0	0	0	0	0	0	0	0	0	0	0	0	0	0	0	0	0	0	0	0	0	0	0	0	0
XP_035351036.1	1	24982	9210.6	3249.5	4867.1	3000.4	1758.6	2895.7	0	0	K05757	0	0	0	0	0	0	0	0	0	0	0	0	0	0	0	0	0	0	0	0	0	0	0	0	0	0	0	0	0	0	0	0	0	0	0	0	0	0
XP_035351040.1	1	56.02				29.943		26.077	0	1		0	0	0	0	0	0	0	0	0	0	0	0	0	0	0	0	0	0	0	0	0	0	0	0	0	0	0	0	0	0	0	0	0	0	0	0	0	0
XP_035351042.1	1	7352.1	3156	1379.9	634.45	1301.8	712.72	167.23	0	0	K17497	0	0	0	0	0	0	0	0	0	0	0	0	0	0	0	0	0	0	0	0	0	0	0	0	0	0	0	0	0	0	0	0	0	0	0	0	0	0
XP_035351043.1	1	4428.7	870.5	1728.1	1606.4	223.64			0	0		0	0	0	0	0	0	0	0	0	0	0	0	0	0	0	0	0	0	0	0	0	0	0	0	0	0	0	0	0	0	0	0	0	0	0	0	0	0
XP_035351046.1	1	28383	8050.8	5185.1	4816.6	4078.9	2839.4	3412.3	0	0		0	0	0	0	0	0	0	0	0	0	0	0	0	0	0	0	0	0	0	0	0	0	0	0	0	0	0	0	0	0	0	0	0	0	0	0	0	0
XP_035351050.1	1	210240	74098	54650	40869	19132	9533.6	11954	-1	-1		0	0	0	0	0	0	0	0	0	0	0	0	0	0	0	0	0	0	0	0	0	0	0	0	0	0	0	0	0	0	0	0	0	0	0	0	0	0
XP_035351053.1	1	254230	105510	71276	68424	3817.2	2633.4	2566.4	-1	-1		0	0	0	0	0	0	0	0	0	0	0	0	0	0	0	0	0	0	0	0	0	0	0	0	0	0	0	0	0	0	0	0	0	0	0	0	0	0
XP_035351058.1	1	29881	7392.3	6335.6	5888.9	5685.1	2542.5	2036.6	0	0	K05853	0	0	0	0	0	1	0	0	0	0	0	0	0	0	0	0	0	0	0	0	0	0	0	0	0	0	0	0	0	0	0	0	0	0	0	0	0	0
XP_035351059.1	1	262640	39825	50532	38377	57972	37331	38599	0	0	K06630	0	0	0	0	0	0	0	0	0	0	0	0	0	0	0	0	0	0	0	0	0	0	0	0	0	0	0	1	0	0	0	0	0	0	0	0	0	0
XP_035351060.1	1	184650	60636	45343	32123	23171	10115	13260	-1	-1	K03245	0	0	0	0	0	0	0	0	0	0	0	0	0	0	0	0	0	0	0	0	0	0	0	0	0	0	0	0	0	0	0	0	0	0	0	0	0	0
XP_035351061.1	1	693790	186580	165410	123130	92345	60182	66139	-1	-1	K01689	0	1	0	0	0	0	0	0	0	0	1	0	0	0	0	0	0	0	0	0	0	0	0	0	0	0	0	0	0	0	0	0	0	0	0	0	0	0
XP_035351062.1	1	40777	3509.3	4677.8	5216.8	9699.4	8739.5	8934.2	1	1	K03064	0	0	1	0	0	0	0	0	0	0	0	0	0	0	0	0	0	0	0	0	0	0	0	0	0	0	0	0	0	0	0	0	0	0	0	0	0	0
XP_035351064.1	1	29234		9889.5	5511.3	4471.6	1839.4	7521.8	0	0	K01438	0	1	0	0	0	0	0	0	0	0	0	0	0	0	0	0	0	0	0	0	0	0	0	0	0	0	0	0	0	0	0	0	0	0	0	0	1	0
XP_035351068.1	1	266870	122340	51441	40808	19146	14495	18647	0	0		0	0	0	0	0	0	0	0	0	0	0	0	0	0	0	0	0	0	0	0	0	0	0	0	0	0	0	0	0	0	0	0	0	0	0	0	0	0
XP_035351071.1	1	4413.8	2541		1505			367.79	0	0	K02218	0	0	0	0	0	0	0	0	0	0	0	0	0	0	0	0	0	0	0	0	0	0	0	0	0	0	0	0	0	0	0	0	0	0	0	0	0	0
XP_035351073.1	1	9122.1	2097.4	684.67	2115.9	1239.7	1211.1	1773.4	0	0	K02895	1	0	0	0	0	0	0	0	0	0	0	0	0	0	0	0	0	0	0	0	0	0	0	0	0	0	0	0	0	0	0	0	0	0	0	0	0	0
XP_035351074.1	1	76781	31957	18859	5636.5	8678	5068.9	6581.5	0	0	K04513	0	0	0	0	0	0	0	0	0	0	0	0	0	0	0	0	0	0	0	0	0	0	0	0	0	0	0	0	0	0	0	0	0	0	0	0	0	0
XP_035351077.1	1	608.9					608.9		0	1		0	0	0	0	0	0	0	0	0	0	0	0	0	0	0	0	0	0	0	0	0	0	0	0	0	0	0	0	0	0	0	0	0	0	0	0	0	0
XP_035351081.1	1	134740	46520	20108	25701	19533	15045	7830.3	0	0	K01736	0	1	0	0	0	0	0	0	0	0	0	0	0	0	0	0	0	0	0	0	0	0	0	0	0	0	0	0	0	0	0	0	0	0	0	0	0	0
XP_035351088.1	1	8788.5	1818.7	1799.5	1129	990.43	732.99	2317.9	0	0		0	0	0	0	0	0	0	0	0	0	0	0	0	0	0	0	0	0	0	0	0	0	0	0	0	0	0	0	0	0	0	0	0	0	0	0	0	0
XP_035351091.1	1	98493	32593	37917	10107	6046.1	7104.2	4725.5	0	0	K02942	1	0	0	0	0	0	0	0	0	0	0	0	0	0	0	0	0	0	0	0	0	0	0	0	0	0	0	0	0	0	0	0	0	0	0	0	0	0
XP_035351094.1	1	2689.5				954.6	750.54	984.36	0	1		0	0	0	0	0	0	0	0	0	0	0	0	0	0	0	0	0	0	0	0	0	0	0	0	0	0	0	0	0	0	0	0	0	0	0	0	0	0
XP_035351095.1	1	17530	5901.9	3118.4	1947	2586.6	1741.2	2235.4	0	0		0	0	0	0	0	0	0	0	0	0	0	0	0	0	0	0	0	0	0	0	0	0	0	0	0	0	0	0	0	0	0	0	0	0	0	0	0	0
XP_035351096.1	1	102320	13224	34789	6933.2	24609	15399	7368.6	0	0	K02976	1	0	0	0	0	0	0	0	0	0	0	0	0	0	0	0	0	0	0	0	0	0	0	0	0	0	0	0	0	0	0	0	0	0	0	0	0	0
XP_035351100.1	1	11329	3727.1	2077.7	1934.5	1356.3	834.69	1399.1	0	0		0	0	0	0	0	0	0	0	0	0	0	0	0	0	0	0	0	0	0	0	0	0	0	0	0	0	0	0	0	0	0	0	0	0	0	0	0	0
XP_035351101.1	1	11085			783.6	5262.4	2389.5	2649.3	0	0		0	0	0	0	0	0	0	0	0	0	0	0	0	0	0	0	0	0	0	0	0	0	0	0	0	0	0	0	0	0	0	0	0	0	0	0	0	0
XP_035351103.1	1	1761.1		438.02	380.93	569.82	280.48	91.834	0	0	K12404	0	0	0	0	0	0	0	0	0	0	0	0	0	0	0	0	0	0	0	0	0	0	0	0	0	0	0	0	0	0	0	0	0	0	0	0	0	0
XP_035351105.1	1	6967	1724.8	1001.9	865.39	740.74	1207.8	1426.4	0	0		0	0	0	0	0	0	0	0	0	0	0	0	0	0	0	0	0	0	0	0	0	0	0	0	0	0	0	0	0	0	0	0	0	0	0	0	0	0
XP_035351111.1	1	12754	2654.9		1111	4124.8	3086.3	1777.1	0	0	K03941	0	0	0	0	1	1	0	0	1	1	0	0	0	0	0	0	0	1	0	0	0	0	0	0	0	0	0	0	0	0	0	0	0	0	0	0	0	0
XP_035351114.1	1	567930	212990	140530	93302	57955	29374	33778	-1	-1		0	0	0	0	0	0	0	0	0	0	0	0	0	0	0	0	0	0	0	0	0	0	0	0	0	0	0	0	0	0	0	0	0	0	0	0	0	0
XP_035351126.1	1	3294.1	744.43	1062.3	1204.6			282.76	0	0	K12349	0	0	0	0	0	0	0	0	0	0	0	0	1	0	0	0	0	0	0	0	0	0	0	0	0	0	0	0	0	0	0	0	0	0	0	0	0	0
XP_035351132.1	1	16160	6621.8	5280.7	2773.4	253.58	172.16	1058	-1	-1	K12194	0	0	0	0	0	0	0	0	0	0	0	0	0	0	0	0	0	0	0	0	0	0	0	0	0	0	0	0	0	0	0	0	0	0	0	0	0	0
XP_035351133.1	1	9847	1284.5	1376.9	714.72	2235.1	403.51	3832.3	0	0		0	0	0	0	0	0	0	0	0	0	0	0	0	0	0	0	0	0	0	0	0	0	0	0	0	0	0	0	0	0	0	0	0	0	0	0	0	0
XP_035351134.1	1	1631.4		599.16	649.53	268.88	113.84		-1	-1	K19800	0	0	0	0	0	0	0	0	0	0	0	0	0	0	0	0	0	0	0	0	0	0	0	0	0	0	0	0	0	0	0	0	0	0	0	0	0	0
XP_035351140.1	1	203350	54730	32514	37106	34175	22452	22378	0	0	K03065	0	0	1	0	0	0	0	0	0	0	0	0	0	0	0	0	0	0	0	0	0	0	0	0	0	0	0	0	0	0	0	0	0	0	0	0	0	0
XP_035351142.1	1	83506	20053	16945	14711	11741	6248.4	13807	0	0		0	0	0	0	0	0	0	0	0	0	0	0	0	0	0	0	0	0	0	0	0	0	0	0	0	0	0	0	0	0	0	0	0	0	0	0	0	0
XP_035351143.1	1	8558.1	3542.5	1901.4	1353.2	764.51	445.2	551.27	0	0	K11434	0	0	0	0	0	0	0	0	0	0	0	0	0	0	0	0	0	0	0	0	0	0	0	0	0	0	0	0	0	0	0	0	0	0	0	0	0	0
XP_035351145.1	1	14583	1297.1	4794.2	1186.2	3087.2	2235.9	1983	0	0	K01836	0	0	0	0	0	0	0	0	0	0	0	0	0	0	0	0	0	0	0	0	0	0	0	0	0	0	0	0	0	0	0	0	0	0	0	0	0	0
XP_035351148.1	1	9637.9	4789.3		2528.4	452.97	1142.2	725.16	-1	-1	K00793	0	0	0	0	0	0	0	0	0	0	0	0	0	0	0	0	0	0	0	0	0	0	0	0	0	0	0	0	0	0	0	0	0	0	0	0	0	0
XP_035351149.1	1	775.87					775.87		0	1		0	0	0	0	0	0	0	0	0	0	0	0	0	0	0	0	0	0	0	0	0	0	0	0	0	0	0	0	0	0	0	0	0	0	0	0	0	0
XP_035351154.1	1	2147.4		1295.3		422.9	429.18		-1	-1	K03036	0	0	1	0	0	0	0	0	0	0	0	0	0	0	0	0	0	0	0	0	0	0	0	0	0	0	0	0	0	0	0	0	0	0	0	0	0	0
XP_035351155.1	1	7644.1	2217.3	1378.6	312.54	1050.1	1567.2	1118.2	0	0		0	0	0	0	0	0	0	0	0	0	0	0	0	0	0	0	0	0	0	0	0	0	0	0	0	0	0	0	0	0	0	0	0	0	0	0	0	0
XP_035351156.1	1	1335.2		871.69	463.5				0	-1		0	0	0	0	0	0	0	0	0	0	0	0	0	0	0	0	0	0	0	0	0	0	0	0	0	0	0	0	0	0	0	0	0	0	0	0	0	0
XP_035351158.1	1	130010	35654	29481	16123	23337	4335.4	21080	0	0	K02901	1	0	0	0	0	0	0	0	0	0	0	0	0	0	0	0	0	0	0	0	0	0	0	0	0	0	0	0	0	0	0	0	0	0	0	0	0	0
XP_035351159.1	1	1549300	524730	380370	357970	145160	71369	69729	-1	-1		0	0	0	0	0	0	0	0	0	0	0	0	0	0	0	0	0	0	0	0	0	0	0	0	0	0	0	0	0	0	0	0	0	0	0	0	0	0
XP_035351166.1	1	872.05	872.05						0	-1		0	0	0	0	0	0	0	0	0	0	0	0	0	0	0	0	0	0	0	0	0	0	0	0	0	0	0	0	0	0	0	0	0	0	0	0	0	0
XP_035351168.1	1	3743900	1165500	929700	595590	450990	284150	317990	-1	-1	K03231	0	0	0	0	0	0	0	0	0	0	0	0	0	0	0	0	0	0	0	0	0	0	0	0	0	0	0	0	0	0	0	0	0	0	0	0	0	0
XP_035351171.1	1	9126.2	1764.4	2349	1972.7	791.7	1550.4	697.9	-1	-1		0	0	0	0	0	0	0	0	0	0	0	0	0	0	0	0	0	0	0	0	0	0	0	0	0	0	0	0	0	0	0	0	0	0	0	0	0	0
XP_035351172.1	1	1432200	477970	251540	180020	179340	129010	214310	0	0		0	0	0	0	0	0	0	0	0	0	0	0	0	0	0	0	0	0	0	0	0	0	0	0	0	0	0	0	0	0	0	0	0	0	0	0	0	0
XP_035351177.1	1	803.29		555.48	144.16		103.65		0	0		0	0	0	0	0	0	0	0	0	0	0	0	0	0	0	0	0	0	0	0	0	0	0	0	0	0	0	0	0	0	0	0	0	0	0	0	0	0
XP_035351180.1	1	9105.9	1152.2	1443		3153.4	2030	1327.3	0	0	K03239	0	0	0	0	0	0	0	0	0	0	0	0	0	0	0	0	0	0	0	0	0	0	0	0	0	0	0	0	0	0	0	0	0	0	0	0	0	0
XP_035351185.1	1	1396.5						1396.5	0	1	K12462	0	0	0	0	0	0	0	0	0	0	0	0	0	0	0	0	0	0	0	0	0	0	0	0	0	0	0	0	0	0	0	0	0	0	0	0	0	0
XP_035351186.1	1	79559	23366	13753	13305	13445	7768.2	7923.7	0	0		0	0	0	0	0	0	0	0	0	0	0	0	0	0	0	0	0	0	0	0	0	0	0	0	0	0	0	0	0	0	0	0	0	0	0	0	0	0
XP_035351190.1	1	42564	14203	5351.7	7121.8	6890.6	2570.2	6426.5	0	0		0	0	0	0	0	0	0	0	0	0	0	0	0	0	0	0	0	0	0	0	0	0	0	0	0	0	0	0	0	0	0	0	0	0	0	0	0	0
XP_035351194.1	1	17686	4671.7	3052.3	3601.8	2600.7	1247.3	2512.1	0	0	K03134	0	0	0	0	0	0	0	0	0	0	0	0	0	0	0	0	0	0	0	0	0	0	0	0	0	0	0	0	0	0	0	0	0	0	0	0	0	0
XP_035351202.1	1	1072.5		586.47	486.07				0	-1		0	0	0	0	0	0	0	0	0	0	0	0	0	0	0	0	0	0	0	0	0	0	0	0	0	0	0	0	0	0	0	0	0	0	0	0	0	0
XP_035351208.1	1	2922000	580750	560230	375070	517500	444640	443830	0	0	K02951	1	0	0	0	0	0	0	0	0	0	0	0	0	0	0	0	0	0	0	0	0	0	0	0	0	0	0	0	0	0	0	0	0	0	0	0	0	0
XP_035351209.1	1	451.28	173.19			86.264	191.82		0	0		0	0	0	0	0	0	0	0	0	0	0	0	0	0	0	0	0	0	0	0	0	0	0	0	0	0	0	0	0	0	0	0	0	0	0	0	0	0
XP_035351213.1	1	41125	8633.6	7519.1	4392.1	1955.6	5649.6	12975	0	0		0	0	0	0	0	0	0	0	0	0	0	0	0	0	0	0	0	0	0	0	0	0	0	0	0	0	0	0	0	0	0	0	0	0	0	0	0	0
XP_035351217.1	1	274.94			274.94				0	-1		0	0	0	0	0	0	0	0	0	0	0	0	0	0	0	0	0	0	0	0	0	0	0	0	0	0	0	0	0	0	0	0	0	0	0	0	0	0
XP_035351218.1	1	591440	164650	121850	83589	93564	59852	67939	0	0	K05863	0	0	0	0	0	0	0	0	1	1	0	0	0	0	0	0	0	0	0	0	0	0	0	0	0	0	0	0	0	0	0	0	0	0	0	0	0	0
XP_035351223.1	1	1939900	456210	370900	400340	286280	164960	261230	0	0	K02966	1	0	0	0	0	0	0	0	0	0	0	0	0	0	0	0	0	0	0	0	0	0	0	0	0	0	0	0	0	0	0	0	0	0	0	0	0	0
XP_035351226.1	1	7937.3	3105.8	1908.8	639.8	1018.8	688.93	575.16	0	0	K01687	0	1	0	0	0	0	0	0	0	0	0	0	0	0	0	0	0	0	0	0	0	0	0	0	0	0	0	0	0	0	0	0	0	0	0	0	1	0
XP_035351230.1	1	341760	89843	91075	79304	34605	25855	21081	-1	-1		0	0	0	0	0	0	0	0	0	0	0	0	0	0	0	0	0	0	0	0	0	0	0	0	0	0	0	0	0	0	0	0	0	0	0	0	0	0
XP_035351232.1	1	50335	11523	21906	10278	2960.5	2599.3	1067.9	-1	-1	K01210	0	0	0	0	0	0	0	0	0	0	0	0	0	0	1	0	0	0	0	0	0	0	0	0	0	0	0	0	0	0	0	0	0	0	0	0	0	0
XP_035351239.1	1	2336.6		172.97		767.88	581.15	814.65	0	0		0	0	0	0	0	0	0	0	0	0	0	0	0	0	0	0	0	0	0	0	0	0	0	0	0	0	0	0	0	0	0	0	0	0	0	0	0	0
XP_035351241.1	1	6686.7	2308.7	2534.3	1843.7				0	-1		0	0	0	0	0	0	0	0	0	0	0	0	0	0	0	0	0	0	0	0	0	0	0	0	0	0	0	0	0	0	0	0	0	0	0	0	0	0
XP_035351244.1	1	5423.2	2915.5	1574.1	845.94		87.629		0	0		0	0	0	0	0	0	0	0	0	0	0	0	0	0	0	0	0	0	0	0	0	0	0	0	0	0	0	0	0	0	0	0	0	0	0	0	0	0
XP_035351252.1	1	78945	27306	21783	19641	3646.1	3608	2960.6	-1	-1		0	0	0	0	0	0	0	0	0	0	0	0	0	0	0	0	0	0	0	0	0	0	0	0	0	0	0	0	0	0	0	0	0	0	0	0	0	0
XP_035351258.1	1	66504	18487	10604	9660.5	11385	6723.6	9644.1	0	0	K02872	1	0	0	0	0	0	0	0	0	0	0	0	0	0	0	0	0	0	0	0	0	0	0	0	0	0	0	0	0	0	0	0	0	0	0	0	0	0
XP_035351261.1	1	5111.3	3609.6	990.8			510.93		0	0		0	0	0	0	0	0	0	0	0	0	0	0	0	0	0	0	0	0	0	0	0	0	0	0	0	0	0	0	0	0	0	0	0	0	0	0	0	0
XP_035351263.1	1	299830	111750	67320	51856	28636	19374	20891	-1	-1	K03938	0	0	0	0	1	1	0	0	1	1	0	0	0	0	0	0	0	1	0	0	0	0	0	0	0	0	0	0	0	0	0	0	0	0	0	0	0	0
XP_035351269.1	1	9279.3	328.02	369.27		3406.7	2993.4	2181.9	1	1		0	0	0	0	0	0	0	0	0	0	0	0	0	0	0	0	0	0	0	0	0	0	0	0	0	0	0	0	0	0	0	0	0	0	0	0	0	0
XP_035351272.1	1	564.04	391.08	172.96					0	-1		0	0	0	0	0	0	0	0	0	0	0	0	0	0	0	0	0	0	0	0	0	0	0	0	0	0	0	0	0	0	0	0	0	0	0	0	0	0
XP_035351280.1	1	282270	88407	73373	54621	22707	20601	22558	-1	-1	K05349	0	0	0	0	0	0	0	0	0	0	0	0	0	0	1	0	0	0	0	0	0	0	0	0	0	0	0	0	1	0	0	0	0	0	0	0	0	0
XP_035351299.1	1	667190	207910	135490	125010	89968	48087	60732	-1	-1	K02985	1	0	0	0	0	0	0	0	0	0	0	0	0	0	0	0	0	0	0	0	0	0	0	0	0	0	0	0	0	0	0	0	0	0	0	0	0	0
XP_035351300.1	1	5003.4	948.48	1301	390.85	480.33	767.92	1114.8	0	0	K01890	0	0	0	0	0	0	0	0	0	0	0	0	0	0	0	0	0	0	0	0	0	0	0	0	0	0	0	0	0	0	0	0	0	0	0	0	0	0
XP_035351301.1	1	1872.2		621.81	1250.4				0	-1	K03456	0	0	0	0	0	0	0	0	0	0	0	0	0	0	0	0	0	0	0	0	0	0	0	0	0	0	0	0	0	0	0	0	0	0	0	0	0	0
XP_035351306.1	1	9898.8	4400	1317.6	1599	744.86	1469.3	368.13	0	0	K02988	1	0	0	0	0	0	0	0	0	0	0	0	0	0	0	0	0	0	0	0	0	0	0	0	0	0	0	0	0	0	0	0	0	0	0	0	0	0
XP_035351309.1	1	34686	17107	3148.4	7264	3548.5	1520.4	2097.7	0	0		0	0	0	0	0	0	0	0	0	0	0	0	0	0	0	0	0	0	0	0	0	0	0	0	0	0	0	0	0	0	0	0	0	0	0	0	0	0
XP_035351314.1	1	3112	865.36	700.17	596.41	573.91	376.16		0	0	K02516	0	0	0	0	0	0	0	0	0	0	0	0	0	0	0	0	1	0	0	0	0	0	0	0	0	0	0	0	0	0	0	0	0	0	0	0	0	0
XP_035351315.1	1	16980	4814.3	3386.9	2726.8	2580.6	1547.1	1924.1	0	0	K12820	0	0	0	0	0	0	0	0	0	0	0	0	0	0	0	0	0	0	0	0	0	0	0	0	0	0	0	0	0	0	0	0	0	0	0	0	0	0
XP_035351320.1	1	3958.5		1539.9	562.18	1412.7	262.32	181.39	0	0		0	0	0	0	0	0	0	0	0	0	0	0	0	0	0	0	0	0	0	0	0	0	0	0	0	0	0	0	0	0	0	0	0	0	0	0	0	0
XP_035351325.1	1	1188.3	227.86		383.92	335.35	241.21		0	0	K03028	0	0	1	0	0	0	0	0	0	0	0	0	0	0	0	0	0	0	0	0	0	0	0	0	0	0	0	0	0	0	0	0	0	0	0	0	0	0
XP_035351327.1	1	4180.1		1278.7		918.16	643.35	1339.9	0	0	K02892	1	0	0	0	0	0	0	0	0	0	0	0	0	0	0	0	0	0	0	0	0	0	0	0	0	0	0	0	0	0	0	0	0	0	0	0	0	0
XP_035351329.1	1	4991.8	1302.5		439.95	1169.1	678.02	1402.2	0	0	K01749	0	0	0	0	0	0	0	0	0	0	0	0	0	0	0	0	0	0	0	0	0	0	0	0	0	0	0	0	0	0	0	0	0	0	0	0	0	0
XP_035351335.1	1	35045	8992.3	6416.8	6726	6038.1		6871.9	0	0		0	0	0	0	0	0	0	0	0	0	0	0	0	0	0	0	0	0	0	0	0	0	0	0	0	0	0	0	0	0	0	0	0	0	0	0	0	0
XP_035351367.1	1	3966.8	961.1		1311.9		700.87	992.95	0	0	K02149	0	0	0	0	1	0	0	0	0	0	0	0	0	0	0	0	0	0	0	0	0	0	0	0	0	0	0	0	0	0	0	0	0	0	0	0	0	0
XP_035351368.1	1	10480	2790.9	2008.6	1602.3	2027.6	1053.7	997.31	0	0		0	0	0	0	0	0	0	0	0	0	0	0	0	0	0	0	0	0	0	0	0	0	0	0	0	0	0	0	0	0	0	0	0	0	0	0	0	0
XP_035351370.1	1	3933.4	1610.1	516.12	884.18	391.34	457.44	74.21	0	0	K18050	0	0	0	0	0	0	0	0	0	0	0	0	0	0	0	0	0	0	0	0	0	0	0	0	0	0	0	0	0	0	0	0	0	0	0	0	0	0
XP_035351387.1	1	1246.8	679.25		567.53				0	-1		0	0	0	0	0	0	0	0	0	0	0	0	0	0	0	0	0	0	0	0	0	0	0	0	0	0	0	0	0	0	0	0	0	0	0	0	0	0
XP_035351393.1	1	455530	133360	96981	90424	57522	35892	41357	-1	-1		0	0	0	0	0	0	0	0	0	0	0	0	0	0	0	0	0	0	0	0	0	0	0	0	0	0	0	0	0	0	0	0	0	0	0	0	0	0
XP_035351395.1	1	15884	3629.8	3793.1	3647	1700.6	1931.9	1182	-1	-1	K04536	0	0	0	0	0	0	0	0	0	0	0	0	0	0	0	0	0	0	0	0	0	0	0	0	0	0	0	0	0	0	0	0	0	0	0	0	0	0
XP_035351397.1	1	13279	3247.2	2172.8	2198.5	1494.5	754.19	3411.5	0	0		0	0	0	0	0	0	0	0	0	0	0	0	0	0	0	0	0	0	0	0	0	0	0	0	0	0	0	0	0	0	0	0	0	0	0	0	0	0
XP_035351399.1	1	628910	205280	133230	122770	68069	51396	48173	-1	-1	K09584	0	0	0	0	0	0	0	0	0	0	0	0	0	0	0	0	0	0	0	0	0	0	0	0	0	0	0	0	0	0	0	0	0	0	0	0	0	0
XP_035351400.1	1	6.1162						6.1162	0	1		0	0	0	0	0	0	0	0	0	0	0	0	0	0	0	0	0	0	0	0	0	0	0	0	0	0	0	0	0	0	0	0	0	0	0	0	0	0
XP_035351419.1	1	3163.1	1819.2			1343.9			0	0		0	0	0	0	0	0	0	0	0	0	0	0	0	0	0	0	0	0	0	0	0	0	0	0	0	0	0	0	0	0	0	0	0	0	0	0	0	0
XP_035351423.1	1	296.06				296.06			0	1		0	0	0	0	0	0	0	0	0	0	0	0	0	0	0	0	0	0	0	0	0	0	0	0	0	0	0	0	0	0	0	0	0	0	0	0	0	0
XP_035351427.1	1	9249.8	2859.7	621.06	773.76	2177.5	1190.9	1626.8	0	0	K18550	0	0	0	0	0	0	0	0	0	0	0	0	0	0	0	0	0	0	0	0	0	0	0	0	0	0	0	0	0	0	0	0	0	0	0	0	0	0
XP_035351428.1	1	352.99				352.99			0	1		0	0	0	0	0	0	0	0	0	0	0	0	0	0	0	0	0	0	0	0	0	0	0	0	0	0	0	0	0	0	0	0	0	0	0	0	0	0
XP_035351429.1	1	43250	6952.4	10165	8554.8	6434.6	4933.8	6209.5	0	0	K00850	0	1	0	0	0	0	0	0	0	0	1	0	0	0	0	0	0	0	0	0	0	0	0	0	0	0	0	0	0	0	0	0	0	0	0	0	0	0
XP_035351433.1	1	1242				695.13	546.85		0	1		0	0	0	0	0	0	0	0	0	0	0	0	0	0	0	0	0	0	0	0	0	0	0	0	0	0	0	0	0	0	0	0	0	0	0	0	0	0
XP_035351462.1	1	6036.9		3261.3	2092.8		682.86		0	0		0	0	0	0	0	0	0	0	0	0	0	0	0	0	0	0	0	0	0	0	0	0	0	0	0	0	0	0	0	0	0	0	0	0	0	0	0	0
XP_035351463.1	1	13937	4269	2660.3	391.56	1371.6	3159.2	2085.7	0	0		0	0	0	0	0	0	0	0	0	0	0	0	0	0	0	0	0	0	0	0	0	0	0	0	0	0	0	0	0	0	0	0	0	0	0	0	0	0
XP_035351467.1	1	197.1					197.1		0	1		0	0	0	0	0	0	0	0	0	0	0	0	0	0	0	0	0	0	0	0	0	0	0	0	0	0	0	0	0	0	0	0	0	0	0	0	0	0
XP_035351472.1	1	1233.6	1056.4					177.23	0	0		0	0	0	0	0	0	0	0	0	0	0	0	0	0	0	0	0	0	0	0	0	0	0	0	0	0	0	0	0	0	0	0	0	0	0	0	0	0
XP_035351477.1	1	7793	3261		3538.1			993.97	0	0		0	0	0	0	0	0	0	0	0	0	0	0	0	0	0	0	0	0	0	0	0	0	0	0	0	0	0	0	0	0	0	0	0	0	0	0	0	0
XP_035351480.1	1	2181.4				573.02	351.87	1256.5	0	1		0	0	0	0	0	0	0	0	0	0	0	0	0	0	0	0	0	0	0	0	0	0	0	0	0	0	0	0	0	0	0	0	0	0	0	0	0	0
XP_035351482.1	1	2634	710.64		549.14	671.88	340.66	361.66	0	0		0	0	0	0	0	0	0	0	0	0	0	0	0	0	0	0	0	0	0	0	0	0	0	0	0	0	0	0	0	0	0	0	0	0	0	0	0	0
XP_035351492.1	1	4063.6	944.38	326.75	521.64	1236.5		1034.3	0	0		0	0	0	0	0	0	0	0	0	0	0	0	0	0	0	0	0	0	0	0	0	0	0	0	0	0	0	0	0	0	0	0	0	0	0	0	0	0
XP_035351509.1	1	312.28				174.17	81.022	57.092	0	1		0	0	0	0	0	0	0	0	0	0	0	0	0	0	0	0	0	0	0	0	0	0	0	0	0	0	0	0	0	0	0	0	0	0	0	0	0	0
XP_035351510.1	1	3815.5				1688.7	875.58	1251.2	0	1		0	0	0	0	0	0	0	0	0	0	0	0	0	0	0	0	0	0	0	0	0	0	0	0	0	0	0	0	0	0	0	0	0	0	0	0	0	0
XP_035351511.1	1	13057	1441.5			5035.4	2950.3	3629.6	0	0		0	0	0	0	0	0	0	0	0	0	0	0	0	0	0	0	0	0	0	0	0	0	0	0	0	0	0	0	0	0	0	0	0	0	0	0	0	0
XP_035351557.1	1	2627.6				453.36	89.539	2084.7	0	1	K00467	0	0	0	0	0	0	0	0	0	0	0	0	0	0	0	0	0	0	0	0	0	0	0	0	0	0	0	0	0	0	0	0	0	0	0	0	0	0
XP_035351558.1	1	731.69	441.78		289.91				0	-1		0	0	0	0	0	0	0	0	0	0	0	0	0	0	0	0	0	0	0	0	0	0	0	0	0	0	0	0	0	0	0	0	0	0	0	0	0	0
XP_035351559.1	1	2051.6	637.6			921.8	262.04	230.19	0	0		0	0	0	0	0	0	0	0	0	0	0	0	0	0	0	0	0	0	0	0	0	0	0	0	0	0	0	0	0	0	0	0	0	0	0	0	0	0
XP_035351560.1	1	1440.4				687.69	529.03	223.65	0	1		0	0	0	0	0	0	0	0	0	0	0	0	0	0	0	0	0	0	0	0	0	0	0	0	0	0	0	0	0	0	0	0	0	0	0	0	0	0
XP_035351561.1	1	1669.2	269.09		165.46		172.43	1062.2	0	0		0	0	0	0	0	0	0	0	0	0	0	0	0	0	0	0	0	0	0	0	0	0	0	0	0	0	0	0	0	0	0	0	0	0	0	0	0	0
XP_035351562.1	1	104900	14716	8447.1	7608.1	32076	17588	24460	1	1		0	0	0	0	0	0	0	0	0	0	0	0	0	0	0	0	0	0	0	0	0	0	0	0	0	0	0	0	0	0	0	0	0	0	0	0	0	0
XP_035351563.1	1	9624.3				4059.6	1247.6	4317	0	1		0	0	0	0	0	0	0	0	0	0	0	0	0	0	0	0	0	0	0	0	0	0	0	0	0	0	0	0	0	0	0	0	0	0	0	0	0	0
XP_035351564.1	1	10172	2081.2	689.4		2467.4	1834	3100.5	0	0		0	0	0	0	0	0	0	0	0	0	0	0	0	0	0	0	0	0	0	0	0	0	0	0	0	0	0	0	0	0	0	0	0	0	0	0	0	0
XP_035351567.1	1	394650	69983	68320	49213	60101	40080	106950	0	0		0	0	0	0	0	0	0	0	0	0	0	0	0	0	0	0	0	0	0	0	0	0	0	0	0	0	0	0	0	0	0	0	0	0	0	0	0	0
XP_035351568.1	1	1274				560.2		713.84	0	1		0	0	0	0	0	0	0	0	0	0	0	0	0	0	0	0	0	0	0	0	0	0	0	0	0	0	0	0	0	0	0	0	0	0	0	0	0	0
XP_035351569.1	1	3022.9				1669.8	624.21	728.86	0	1		0	0	0	0	0	0	0	0	0	0	0	0	0	0	0	0	0	0	0	0	0	0	0	0	0	0	0	0	0	0	0	0	0	0	0	0	0	0
XP_035351580.1	1	261860	48048	40239	42330	69259	25608	36378	0	0		0	0	0	0	0	0	0	0	0	0	0	0	0	0	0	0	0	0	0	0	0	0	0	0	0	0	0	0	0	0	0	0	0	0	0	0	0	0
XP_035351584.1	1	1744.7	1257.4	436.87			50.445		0	0	K14309	0	0	0	0	0	0	0	0	0	0	0	0	0	0	0	0	0	0	0	0	0	0	0	0	0	0	0	0	0	0	0	0	0	0	0	0	0	0
XP_035351588.1	1	15171	3051.2	1974.9	1995.2	1673.9	3392.3	3083.8	0	0		0	0	0	0	0	0	0	0	0	0	0	0	0	0	0	0	0	0	0	0	0	0	0	0	0	0	0	0	0	0	0	0	0	0	0	0	0	0
XP_035351589.1	1	4636.4	1262.8	1061.4	635.19	1263	413.95		0	0		0	0	0	0	0	0	0	0	0	0	0	0	0	0	0	0	0	0	0	0	0	0	0	0	0	0	0	0	0	0	0	0	0	0	0	0	0	0
XP_035351591.1	1	56355	8996.9	10083	7791.8	11832	7524.9	10127	0	0	K03066	0	0	1	0	0	0	0	0	0	0	0	0	0	0	0	0	0	0	0	0	0	0	0	0	0	0	0	0	0	0	0	0	0	0	0	0	0	0
XP_035351596.1	1	56646	9292.9	6800.1	11150	11773	7987.3	9642.1	0	0		0	0	0	0	0	0	0	0	0	0	0	0	0	0	0	0	0	0	0	0	0	0	0	0	0	0	0	0	0	0	0	0	0	0	0	0	0	0
XP_035351598.1	1	2549.1	485.58	318.05		530.85		1214.6	0	0	K01764	0	0	0	0	0	0	0	0	0	0	0	0	0	0	0	0	0	0	0	0	0	0	0	0	0	0	0	0	0	0	0	0	0	0	0	0	0	0
XP_035351600.1	1	279.9				94.736	86.771	98.392	0	1		0	0	0	0	0	0	0	0	0	0	0	0	0	0	0	0	0	0	0	0	0	0	0	0	0	0	0	0	0	0	0	0	0	0	0	0	0	0
XP_035351605.1	1	52387	8857.7	11006	8421.5	12790	5822.2	5488.9	0	0	K01900	0	0	0	0	0	0	0	0	0	0	1	0	0	0	0	0	0	0	0	0	0	0	0	0	0	0	0	0	0	0	0	0	0	0	0	0	0	0
XP_035351607.1	1	2338.8	705.74	321.48	429.01	402.13	127.26	353.18	0	0		0	0	0	0	0	0	0	0	0	0	0	0	0	0	0	0	0	0	0	0	0	0	0	0	0	0	0	0	0	0	0	0	0	0	0	0	0	0
XP_035351611.1	1	709380	243240	163550	139120	72223	47129	44117	-1	-1	K02873	1	0	0	0	0	0	0	0	0	0	0	0	0	0	0	0	0	0	0	0	0	0	0	0	0	0	0	0	0	0	0	0	0	0	0	0	0	0
XP_035351617.1	1	10227		2431.5	712.94	2337.5	2166.4	2578.2	0	0	K00074	0	0	0	0	0	0	0	0	0	0	0	0	0	0	0	0	0	0	0	0	0	0	0	0	0	0	0	0	0	0	0	0	0	0	0	0	0	0
XP_035351628.1	1	54872	13354	9446.6	5344.9	11486	6960.7	8279.9	0	0		0	0	0	0	0	0	0	0	0	0	0	0	0	0	0	0	0	0	0	0	0	0	0	0	0	0	0	0	0	0	0	0	0	0	0	0	0	0
XP_035351630.1	1	50145	13640	11199	9646.9	7791.9	4692.5	3173.8	-1	-1		0	0	0	0	0	0	0	0	0	0	0	0	0	0	0	0	0	0	0	0	0	0	0	0	0	0	0	0	0	0	0	0	0	0	0	0	0	0
XP_035351637.1	1	37809	11875	12284	8544.4		2179.8	2926.4	-1	-1		0	0	0	0	0	0	0	0	0	0	0	0	0	0	0	0	0	0	0	0	0	0	0	0	0	0	0	0	0	0	0	0	0	0	0	0	0	0
XP_035351638.1	1	548.26	548.26						0	-1		0	0	0	0	0	0	0	0	0	0	0	0	0	0	0	0	0	0	0	0	0	0	0	0	0	0	0	0	0	0	0	0	0	0	0	0	0	0
XP_035351640.1	1	9271.6	2674.2	1742.1	1528.4	1345.9	799.77	1181.2	0	0		0	0	0	0	0	0	0	0	0	0	0	0	0	0	0	0	0	0	0	0	0	0	0	0	0	0	0	0	0	0	0	0	0	0	0	0	0	0
XP_035351641.1	1	676.95				676.95			0	1	K01082	0	0	0	0	0	0	0	0	0	0	0	0	0	0	0	0	0	0	0	0	0	0	0	0	0	0	0	0	0	0	0	0	0	0	0	0	0	0
XP_035351644.1	1	134.89						134.89	0	1	K01426	0	0	0	0	0	0	0	0	0	0	0	0	0	0	0	0	0	0	0	0	0	0	0	0	0	0	0	0	0	0	0	0	0	0	0	0	0	0
XP_035351646.1	1	20536	6407.1	5428.8	4459.3	1498.2	1937.8	804.63	-1	-1	K03781	0	0	0	0	0	0	0	0	0	0	1	0	0	0	0	0	0	0	0	0	0	0	0	0	0	0	1	0	0	0	0	0	0	0	0	0	0	0
XP_035351653.1	1	207170	37067	28735	20292	48371	32124	40586	0	0		0	0	0	0	0	0	0	0	0	0	0	0	0	0	0	0	0	0	0	0	0	0	0	0	0	0	0	0	0	0	0	0	0	0	0	0	0	0
XP_035351654.1	1	4920.3	1986.8	960.53		1144.5	828.57		0	0		0	0	0	0	0	0	0	0	0	0	0	0	0	0	0	0	0	0	0	0	0	0	0	0	0	0	0	0	0	0	0	0	0	0	0	0	0	0
XP_035351655.1	1	2161.1		762.85	768.81	629.46			0	0		0	0	0	0	0	0	0	0	0	0	0	0	0	0	0	0	0	0	0	0	0	0	0	0	0	0	0	0	0	0	0	0	0	0	0	0	0	0
XP_035351656.1	1	972450	310200	240890	127120	134140	75380	84716	0	0	K02143	0	0	0	0	1	0	0	0	0	0	0	0	0	0	0	0	0	0	0	0	0	0	0	0	0	0	0	0	0	0	0	0	0	0	0	0	0	0
XP_035351658.1	1	2649.5	1282.6	679.55		687.41			0	0	K04486	0	1	0	0	0	0	0	0	0	0	0	0	0	0	0	0	0	0	0	0	0	0	0	0	0	0	0	0	0	0	0	0	0	0	0	0	0	0
XP_035351659.1	1	802820	229050	161100	146250	113760	70794	81866	-1	-1		0	0	0	0	0	0	0	0	0	0	0	0	0	0	0	0	0	0	0	0	0	0	0	0	0	0	0	0	0	0	0	0	0	0	0	0	0	0
XP_035351663.1	1	1994.3	529.35	662.26		565.16		237.54	0	0		0	0	0	0	0	0	0	0	0	0	0	0	0	0	0	0	0	0	0	0	0	0	0	0	0	0	0	0	0	0	0	0	0	0	0	0	0	0
XP_035351666.1	1	4746.1				2514.8	1132.4	1098.9	0	1	K01760	0	1	0	0	0	0	0	0	0	0	0	0	0	0	0	0	0	0	0	0	0	0	0	0	0	0	0	0	0	0	0	0	0	0	0	0	0	0
XP_035351668.1	1	327.74	327.74						0	-1		0	0	0	0	0	0	0	0	0	0	0	0	0	0	0	0	0	0	0	0	0	0	0	0	0	0	0	0	0	0	0	0	0	0	0	0	0	0
XP_035351673.1	1	33059	4554.8	4469.7	2212.4	8140.9	5918	7763	0	0		0	0	0	0	0	0	0	0	0	0	0	0	0	0	0	0	0	0	0	0	0	0	0	0	0	0	0	0	0	0	0	0	0	0	0	0	0	0
XP_035351674.1	1	1120.9	760.14	360.8					0	-1	K15918	0	0	0	0	0	0	0	0	0	0	1	0	0	0	0	0	0	0	0	0	0	0	0	0	0	0	1	0	0	0	0	0	0	0	0	0	0	0
XP_035351675.1	1	127820	41278	26544	23694	14059	7826.7	14414	-1	-1	K02937	1	0	0	0	0	0	0	0	0	0	0	0	0	0	0	0	0	0	0	0	0	0	0	0	0	0	0	0	0	0	0	0	0	0	0	0	0	0
XP_035351677.1	1	9637	2321.2	1977.5	1574.4	2076.2	745.06	942.71	0	0	K03252	0	0	0	0	0	0	0	0	0	0	0	0	0	0	0	0	0	0	0	0	0	0	0	0	0	0	0	0	0	0	0	0	0	0	0	0	0	0
XP_035351678.1	1	1549.6	818.44	530.84	117.4	82.964			0	0		0	0	0	0	0	0	0	0	0	0	0	0	0	0	0	0	0	0	0	0	0	0	0	0	0	0	0	0	0	0	0	0	0	0	0	0	0	0
XP_035351683.1	1	1198.7	503.56			365.24		329.87	0	0		0	0	0	0	0	0	0	0	0	0	0	0	0	0	0	0	0	0	0	0	0	0	0	0	0	0	0	0	0	0	0	0	0	0	0	0	0	0
XP_035351687.1	1	3014.4		1872.5	456.15	402.75	283.07		0	0	K01487	0	0	0	0	0	0	0	0	0	0	0	0	0	0	0	0	0	0	0	0	0	0	0	0	0	0	0	0	0	0	0	0	0	0	0	0	0	0
XP_035351688.1	1	11000	2114.4	1314.7	1844.2	2833.6	1795.2	1097.5	0	0	K00281	0	0	0	0	0	0	0	0	0	0	1	0	0	0	0	0	0	0	0	0	0	0	0	0	0	0	1	0	0	0	0	0	0	0	0	0	0	0
XP_035351729.1	1	7996.9	2953.2	2520.5	427.29	2095.9			0	0		0	0	0	0	0	0	0	0	0	0	0	0	0	0	0	0	0	0	0	0	0	0	0	0	0	0	0	0	0	0	0	0	0	0	0	0	0	0
XP_035351739.1	1	18635	5061.1	2928.1	1950.4	3587.8	2286	2821.1	0	0		0	0	0	0	0	0	0	0	0	0	0	0	0	0	0	0	0	0	0	0	0	0	0	0	0	0	0	0	0	0	0	0	0	0	0	0	0	0
XP_035351741.1	1	13242	4942.4	2734.5	4034.5	593.11	733.55	204.12	-1	-1	K12872	0	0	0	0	0	0	0	0	0	0	0	0	0	0	0	0	0	0	0	0	0	0	0	0	0	0	0	0	0	0	0	0	0	0	0	0	0	0
XP_035351742.1	1	3784.1	889.53		811.54	1438.2		644.85	0	0	K00559	0	0	0	0	0	0	1	0	0	0	0	0	0	0	0	0	0	0	0	0	0	0	0	0	0	0	0	0	0	0	0	0	0	0	0	0	0	0
XP_035351755.1	1	155.96				56.671	99.284		0	1		0	0	0	0	0	0	0	0	0	0	0	0	0	0	0	0	0	0	0	0	0	0	0	0	0	0	0	0	0	0	0	0	0	0	0	0	0	0
XP_035351760.1	1	702300	252970	186670	63525	79622	57474	62036	0	0		0	0	0	0	0	0	0	0	0	0	0	0	0	0	0	0	0	0	0	0	0	0	0	0	0	0	0	0	0	0	0	0	0	0	0	0	0	0
XP_035351773.1	1	604.45	304.56					299.89	0	0		0	0	0	0	0	0	0	0	0	0	0	0	0	0	0	0	0	0	0	0	0	0	0	0	0	0	0	0	0	0	0	0	0	0	0	0	0	0
XP_035351774.1	1	467460	111250	104710	90839	53437	41322	65905	0	0		0	0	0	0	0	0	0	0	0	0	0	0	0	0	0	0	0	0	0	0	0	0	0	0	0	0	0	0	0	0	0	0	0	0	0	0	0	0
XP_035351782.1	1	118930	25855	18279	15883	27708	10326	20876	0	0		0	0	0	0	0	0	0	0	0	0	0	0	0	0	0	0	0	0	0	0	0	0	0	0	0	0	0	0	0	0	0	0	0	0	0	0	0	0
XP_035351784.1	1	2189800	790430	598880	437880	146390	105240	110980	-1	-1		0	0	0	0	0	0	0	0	0	0	0	0	0	0	0	0	0	0	0	0	0	0	0	0	0	0	0	0	0	0	0	0	0	0	0	0	0	0
XP_035351785.1	1	9235.1	1073.3	1613.6	2684.8	492.65	2256.9	1113.8	0	0		0	0	0	0	0	0	0	0	0	0	0	0	0	0	0	0	0	0	0	0	0	0	0	0	0	0	0	0	0	0	0	0	0	0	0	0	0	0
XP_035351791.1	1	571.71				467.12	104.58		0	1		0	0	0	0	0	0	0	0	0	0	0	0	0	0	0	0	0	0	0	0	0	0	0	0	0	0	0	0	0	0	0	0	0	0	0	0	0	0
XP_035351795.1	1	13640	1080.6	1208.4	2364.3	3246.3	2607.8	3132.3	0	0	K00101	0	0	0	0	0	0	0	0	0	0	0	0	0	0	0	0	0	0	0	0	0	0	0	0	0	0	0	0	0	0	0	0	0	0	0	0	0	0
XP_035351802.1	1	29010	2421.4	6267.3	3154.4	7986.3	3591.1	5589.5	0	0		0	0	0	0	0	0	0	0	0	0	0	0	0	0	0	0	0	0	0	0	0	0	0	0	0	0	0	0	0	0	0	0	0	0	0	0	0	0
XP_035351803.1	1	2142				922.54		1219.5	0	1	K11092	0	0	0	0	0	0	0	0	0	0	0	0	0	0	0	0	0	0	0	0	0	0	0	0	0	0	0	0	0	0	0	0	0	0	0	0	0	0
XP_035351811.1	1	43890	6512.2	10805	7302.7	9912	4078.6	5279.7	0	0		0	0	0	0	0	0	0	0	0	0	0	0	0	0	0	0	0	0	0	0	0	0	0	0	0	0	0	0	0	0	0	0	0	0	0	0	0	0
XP_035351812.1	1	16527	7959	4281.2	2324.2	105.68	1015.2	841.36	0	0	K01279	0	0	0	0	0	0	0	0	0	0	0	0	0	0	0	0	0	0	0	0	0	0	0	0	0	0	0	0	0	0	0	0	0	0	0	0	0	0
XP_035351840.1	1	2483.4	1242.1					1241.3	0	0		0	0	0	0	0	0	0	0	0	0	0	0	0	0	0	0	0	0	0	0	0	0	0	0	0	0	0	0	0	0	0	0	0	0	0	0	0	0
XP_035351847.1	1	285.79	99.651	83.082		51.701		51.356	0	0		0	0	0	0	0	0	0	0	0	0	0	0	0	0	0	0	0	0	0	0	0	0	0	0	0	0	0	0	0	0	0	0	0	0	0	0	0	0
XP_035351848.1	1	23930	11592	5828.4	4723.6	1108.5		676.74	0	0		0	0	0	0	0	0	0	0	0	0	0	0	0	0	0	0	0	0	0	0	0	0	0	0	0	0	0	0	0	0	0	0	0	0	0	0	0	0
XP_035351850.1	1	1933.8		435.43	1498.3				0	-1		0	0	0	0	0	0	0	0	0	0	0	0	0	0	0	0	0	0	0	0	0	0	0	0	0	0	0	0	0	0	0	0	0	0	0	0	0	0
XP_035351851.1	1	19972	7897.8	5520.2	4894.7	630.93	405.35	623.17	-1	-1		0	0	0	0	0	0	0	0	0	0	0	0	0	0	0	0	0	0	0	0	0	0	0	0	0	0	0	0	0	0	0	0	0	0	0	0	0	0
XP_035351852.1	1	1161.5		1161.5					0	-1		0	0	0	0	0	0	0	0	0	0	0	0	0	0	0	0	0	0	0	0	0	0	0	0	0	0	0	0	0	0	0	0	0	0	0	0	0	0
XP_035351861.1	1	143750	42966	39952	39844	16225		4757.7	-1	-1		0	0	0	0	0	0	0	0	0	0	0	0	0	0	0	0	0	0	0	0	0	0	0	0	0	0	0	0	0	0	0	0	0	0	0	0	0	0
XP_035351864.1	1	68712	21388	11695	15691	10872	4987.3	4080.1	0	0		0	0	0	0	0	0	0	0	0	0	0	0	0	0	0	0	0	0	0	0	0	0	0	0	0	0	0	0	0	0	0	0	0	0	0	0	0	0
XP_035351865.1	1	752.51	397.08		143.77		211.66		0	0		0	0	0	0	0	0	0	0	0	0	0	0	0	0	0	0	0	0	0	0	0	0	0	0	0	0	0	0	0	0	0	0	0	0	0	0	0	0
XP_035351867.1	1	7690.1	3284.1	1547.4	1733.8	406.49	363.57	354.8	-1	-1		0	0	0	0	0	0	0	0	0	0	0	0	0	0	0	0	0	0	0	0	0	0	0	0	0	0	0	0	0	0	0	0	0	0	0	0	0	0
XP_035351871.1	1	2924.1	1774		1150.1				0	-1		0	0	0	0	0	0	0	0	0	0	0	0	0	0	0	0	0	0	0	0	0	0	0	0	0	0	0	0	0	0	0	0	0	0	0	0	0	0
XP_035351878.1	1	2037.8	1205.6	248.31	266.37	317.53			0	0		0	0	0	0	0	0	0	0	0	0	0	0	0	0	0	0	0	0	0	0	0	0	0	0	0	0	0	0	0	0	0	0	0	0	0	0	0	0
XP_035351880.1	1	12923	8971.3	1054.9	2595.5	301.01			0	0		0	0	0	0	0	0	0	0	0	0	0	0	0	0	0	0	0	0	0	0	0	0	0	0	0	0	0	0	0	0	0	0	0	0	0	0	0	0
XP_035351882.1	1	885420	156890	217590	226330	123200	76445	84961	-1	-1	K05759	0	0	0	0	0	0	0	0	0	0	0	0	0	0	0	0	0	0	0	0	0	0	0	0	0	0	0	0	0	0	0	0	0	0	0	0	0	0
XP_035351893.1	1	8403.2	1266.1	1350.9	1314.5	2391.3	961.77	1118.6	0	0	K01687	0	1	0	0	0	0	0	0	0	0	0	0	0	0	0	0	0	0	0	0	0	0	0	0	0	0	0	0	0	0	0	0	0	0	0	0	1	0
XP_035351902.1	1	9776.5	2279.3			4074.5	2331.5	1091.2	0	0	K00611	0	1	0	0	0	0	0	0	0	0	0	0	0	0	0	0	0	0	0	0	0	0	0	0	0	0	0	0	0	0	0	0	0	0	0	0	0	0
XP_035351903.1	1	4067.2	1410.8	843.04	796.68		571.19	445.48	0	0		0	0	0	0	0	0	0	0	0	0	0	0	0	0	0	0	0	0	0	0	0	0	0	0	0	0	0	0	0	0	0	0	0	0	0	0	0	0
XP_035351924.1	1	2481.5		571.87	1008.2	232.02		669.49	0	0		0	0	0	0	0	0	0	0	0	0	0	0	0	0	0	0	0	0	0	0	0	0	0	0	0	0	0	0	0	0	0	0	0	0	0	0	0	0
XP_035351927.1	1	384.7		384.7					0	-1		0	0	0	0	0	0	0	0	0	0	0	0	0	0	0	0	0	0	0	0	0	0	0	0	0	0	0	0	0	0	0	0	0	0	0	0	0	0
XP_035351932.1	1	3228.8	1850.5		942.44	328.47		107.43	0	0		0	0	0	0	0	0	0	0	0	0	0	0	0	0	0	0	0	0	0	0	0	0	0	0	0	0	0	0	0	0	0	0	0	0	0	0	0	0
XP_035351940.1	1	173890	54372	35248	35820	22725	12548	13181	-1	-1	K01784	0	0	0	0	0	0	0	0	0	0	0	0	0	0	0	0	0	0	0	0	0	0	0	0	0	0	0	0	0	0	0	0	0	0	0	0	0	0
XP_035351943.1	1	1657.1	776.35	756.15	124.6				0	-1	K12617	0	0	0	0	0	0	0	0	0	0	0	0	0	0	0	0	0	0	0	0	0	0	0	0	0	0	0	0	0	0	0	0	0	0	0	0	0	0
XP_035351946.1	1	2618.6		1957.7	660.83				0	-1	K11599	0	0	1	0	0	0	0	0	0	0	0	0	0	0	0	0	0	0	0	0	0	0	0	0	0	0	0	0	0	0	0	0	0	0	0	0	0	0
XP_035351957.1	1	6796.8	3766.8	801.24	981.36	222.2	794.8	230.37	0	0	K00275	0	0	0	0	0	0	0	0	0	0	0	0	0	0	0	0	0	0	0	0	0	0	0	0	0	0	0	0	0	0	0	0	0	0	0	0	0	0
XP_035351960.1	1	14593	9471.1		1528.1	1796.8	540.44	1256.2	0	0	K03004	0	0	0	0	0	0	0	0	0	0	0	0	0	0	0	0	0	0	0	0	0	0	0	0	0	0	0	0	0	0	0	0	0	0	0	0	0	0
XP_035351961.1	1	100410	20437	14712	19743	17380	14011	14125	0	0	K00411	0	0	0	0	1	1	0	0	1	1	0	0	0	0	0	0	0	1	0	0	0	0	0	0	0	0	0	0	0	0	0	0	0	0	0	0	0	0
XP_035351965.1	1	214290	12334	19536	14969	72333	44304	50809	1	1	K05765	0	0	0	0	0	0	0	0	0	0	0	0	0	0	0	0	0	0	0	0	0	0	0	0	0	0	0	0	0	0	0	0	0	0	0	0	0	0
XP_035351966.1	1	17705	449.22	3481.5	4192.6	2940.2	2981.4	3660.3	0	0	K02263	0	0	0	0	1	1	0	0	1	1	0	0	0	0	0	0	0	1	0	0	0	0	0	0	0	0	0	0	0	0	0	0	0	0	0	0	0	0
XP_035351967.1	1	1223800	286160	224190	171480	223890	135140	183000	0	0	K02133	0	0	0	0	1	1	0	0	1	1	0	0	0	0	0	0	0	0	0	0	0	0	0	0	0	0	0	0	0	0	0	0	0	0	0	0	0	0
XP_035351980.1	1	1139600	280690	235740	175490	193060	136950	117640	0	0	K00235	0	0	0	0	1	1	0	0	1	1	1	0	0	0	0	0	0	1	0	0	0	0	0	0	0	0	0	0	0	0	0	0	0	0	0	0	0	0
XP_035351982.1	1	963.96						963.96	0	1	K00020	0	0	0	0	0	0	0	0	0	0	0	0	0	0	0	0	0	0	0	0	0	0	0	0	0	0	0	0	0	0	0	0	0	0	0	0	0	0
XP_035351989.1	1	6991.2	3639.5	2842.6	398.35		43.732	67.12	0	0		0	0	0	0	0	0	0	0	0	0	0	0	0	0	0	0	0	0	0	0	0	0	0	0	0	0	0	0	0	0	0	0	0	0	0	0	0	0
XP_035351991.1	1	89.819		89.819					0	-1	K07756	0	0	0	0	0	0	0	0	0	0	0	0	0	0	0	0	0	0	0	0	0	0	0	0	0	0	0	0	0	0	0	0	0	0	0	0	0	0
XP_035352000.1	1	23799	5291.9	2593.8	3656	3482.2	4449.1	4325.6	0	0		0	0	0	0	0	0	0	0	0	0	0	0	0	0	0	0	0	0	0	0	0	0	0	0	0	0	0	0	0	0	0	0	0	0	0	0	0	0
XP_035352003.1	1	3937.1	2730.5	1206.6					0	-1		0	0	0	0	0	0	0	0	0	0	0	0	0	0	0	0	0	0	0	0	0	0	0	0	0	0	0	0	0	0	0	0	0	0	0	0	0	0
XP_035352006.1	1	1125.6	196.18		203.85		165.13	560.45	0	0	K19704	0	0	0	0	0	0	0	0	0	0	0	0	0	0	0	0	0	0	0	0	0	0	0	0	0	0	0	0	0	0	0	0	0	0	0	0	0	0
XP_035352007.1	1	757.66			185.34	451.29		121.02	0	0	K10598	0	0	0	1	0	0	0	0	0	0	0	0	0	0	0	0	0	0	0	0	0	0	0	0	0	0	0	0	0	0	0	0	0	0	0	0	0	0
XP_035352014.1	1	3673.1	1159	745.1	652.6	473.23	250.21	392.91	-1	-1	K12191	0	0	0	0	0	0	0	0	0	0	0	0	0	0	0	0	0	0	0	0	0	0	0	0	0	0	0	0	0	0	0	0	0	0	0	0	0	0
XP_035352017.1	1	1262300	264520	207570	189590	235370	172220	192980	0	0	K01803	0	1	0	0	0	0	0	0	0	0	1	0	0	0	0	0	0	0	0	0	0	0	0	0	0	0	0	0	0	0	0	0	0	0	0	1	0	1
XP_035352020.1	1	1252.5	414.65	300.31				537.5	0	0	K11093	0	0	0	0	0	0	0	0	0	0	0	0	0	0	0	0	0	0	0	0	0	0	0	0	0	0	0	0	0	0	0	0	0	0	0	0	0	0
XP_035352023.1	1	14619	2093.9		1823.4	3285.9	4402.7	3013.5	0	0	K10599	0	0	0	1	0	0	0	0	0	0	0	0	0	0	0	0	0	0	0	0	0	0	0	0	0	0	0	0	0	0	0	0	0	0	0	0	0	0
XP_035352024.1	1	83.978		83.978					0	-1		0	0	0	0	0	0	0	0	0	0	0	0	0	0	0	0	0	0	0	0	0	0	0	0	0	0	0	0	0	0	0	0	0	0	0	0	0	0
XP_035352025.1	1	449.87	193.76				126	130.1	0	0	K14536	0	0	0	0	0	0	0	0	0	0	0	0	0	1	0	0	0	0	0	0	0	0	0	0	0	0	0	0	0	0	0	0	0	0	0	0	0	0
XP_035352029.1	1	254910	113570	76252	43905	7856.1	6075	7251.2	-1	-1		0	0	0	0	0	0	0	0	0	0	0	0	0	0	0	0	0	0	0	0	0	0	0	0	0	0	0	0	0	0	0	0	0	0	0	0	0	0
XP_035352040.1	1	252.85		252.85					0	-1		0	0	0	0	0	0	0	0	0	0	0	0	0	0	0	0	0	0	0	0	0	0	0	0	0	0	0	0	0	0	0	0	0	0	0	0	0	0
XP_035352041.1	1	573.96			104.73		249.22	220.01	0	0	K01883	0	0	0	0	0	0	0	0	0	0	0	0	0	0	0	0	0	0	0	0	0	0	0	0	0	0	0	0	0	0	0	0	0	0	0	0	0	0
XP_035352045.1	1	265050	78250	84921	54310	20449	13318	13800	-1	-1	K12881	0	0	0	0	0	0	0	0	0	0	0	0	0	0	0	0	0	0	0	0	0	0	0	0	0	0	0	0	0	0	0	0	0	0	0	0	0	0
XP_035352046.1	1	1353.8			927.97			425.79	0	0	K12193	0	0	0	0	0	0	0	0	0	0	0	0	0	0	0	0	0	0	0	0	0	0	0	0	0	0	0	0	0	0	0	0	0	0	0	0	0	0
XP_035352047.1	1	397230	77160	61616	60012	72622	50197	75626	0	0		0	0	0	0	0	0	0	0	0	0	0	0	0	0	0	0	0	0	0	0	0	0	0	0	0	0	0	0	0	0	0	0	0	0	0	0	0	0
XP_035352050.1	1	217800	46965	34701	29891	52450	19389	34402	0	0		0	0	0	0	0	0	0	0	0	0	0	0	0	0	0	0	0	0	0	0	0	0	0	0	0	0	0	0	0	0	0	0	0	0	0	0	0	0
XP_035352051.1	1	15009	3857.3		3660.4	3112.1	2067.9	2310.9	0	0		0	0	0	0	0	0	0	0	0	0	0	0	0	0	0	0	0	0	0	0	0	0	0	0	0	0	0	0	0	0	0	0	0	0	0	0	0	0
XP_035352055.1	1	779.09			779.09				0	-1		0	0	0	0	0	0	0	0	0	0	0	0	0	0	0	0	0	0	0	0	0	0	0	0	0	0	0	0	0	0	0	0	0	0	0	0	0	0
XP_035352056.1	1	25916	9055.5	6130.2	5383.9	634.59	3969	742.88	-1	-1		0	0	0	0	0	0	0	0	0	0	0	0	0	0	0	0	0	0	0	0	0	0	0	0	0	0	0	0	0	0	0	0	0	0	0	0	0	0
XP_035352092.1	1	2441	1850.2	41.83	201.38	117.83	170.68	59.097	0	0		0	0	0	0	0	0	0	0	0	0	0	0	0	0	0	0	0	0	0	0	0	0	0	0	0	0	0	0	0	0	0	0	0	0	0	0	0	0
XP_035352094.1	1	414390	227110	71384	64558	24031	13545	13758	0	0	K01480	0	0	0	0	0	0	0	0	0	0	0	0	0	0	0	0	0	0	0	0	0	0	0	0	0	0	0	0	0	0	0	0	0	0	0	0	0	0
XP_035352098.1	1	1149.5		375.64		454.78		319.06	0	0		0	0	0	0	0	0	0	0	0	0	0	0	0	0	0	0	0	0	0	0	0	0	0	0	0	0	0	0	0	0	0	0	0	0	0	0	0	0
XP_035352099.1	1	2115.3	759.82		463.16			892.29	0	0	K01850	0	1	0	0	0	0	0	0	0	0	0	0	0	0	0	0	0	0	0	0	0	0	0	0	0	0	0	0	0	0	0	0	0	0	0	0	0	0
XP_035352100.1	1	792.5		792.5					0	-1		0	0	0	0	0	0	0	0	0	0	0	0	0	0	0	0	0	0	0	0	0	0	0	0	0	0	0	0	0	0	0	0	0	0	0	0	0	0
XP_035352102.1	1	147400	31607	45103	39870	13592	7356.6	9870.4	-1	-1		0	0	0	0	0	0	0	0	0	0	0	0	0	0	0	0	0	0	0	0	0	0	0	0	0	0	0	0	0	0	0	0	0	0	0	0	0	0
XP_035352111.1	1	2096.5		1075.6	1020.9				0	-1		0	0	0	0	0	0	0	0	0	0	0	0	0	0	0	0	0	0	0	0	0	0	0	0	0	0	0	0	0	0	0	0	0	0	0	0	0	0
XP_035352115.1	1	1093	509.02			19.808	390.9	173.31	0	0	K02321	0	0	0	0	0	0	0	0	0	0	0	0	0	0	0	0	0	0	0	0	0	0	0	0	0	0	0	0	0	0	0	0	0	0	0	0	0	0
XP_035352116.1	1	3442	371.68	1091.9	648.91	1329.5			0	0		0	0	0	0	0	0	0	0	0	0	0	0	0	0	0	0	0	0	0	0	0	0	0	0	0	0	0	0	0	0	0	0	0	0	0	0	0	0
XP_035352123.1	1	11317	3661.4	1952	2101.8	1334.4	732.17	1535.3	0	0	K05605	0	0	0	0	0	0	0	0	0	0	1	0	0	0	0	0	0	0	0	0	0	0	0	0	0	0	0	0	0	0	0	0	0	0	0	0	0	0
XP_035352125.1	1	3807.2	759.88	466.37	1056	899.22	214.37	411.33	0	0		0	0	0	0	0	0	0	0	0	0	0	0	0	0	0	0	0	0	0	0	0	0	0	0	0	0	0	0	0	0	0	0	0	0	0	0	0	0
XP_035352127.1	1	9623.1	2720.8	3990.6	1889.2		1022.4		0	0		0	0	0	0	0	0	0	0	0	0	0	0	0	0	0	0	0	0	0	0	0	0	0	0	0	0	0	0	0	0	0	0	0	0	0	0	0	0
XP_035352128.1	1	11764	8902.3	2461.5	400.38				0	-1	K01069	0	0	0	0	0	0	0	0	0	0	0	0	0	0	0	0	0	0	0	0	0	0	0	0	0	0	0	0	0	0	0	0	0	0	0	0	0	0
XP_035352134.1	1	69883	33877	12535	8259.3	5566.9	5975	3669.3	0	0		0	0	0	0	0	0	0	0	0	0	0	0	0	0	0	0	0	0	0	0	0	0	0	0	0	0	0	0	0	0	0	0	0	0	0	0	0	0
XP_035352136.1	1	22674	10318			2034.1	4500	5822.1	0	0	K11096	0	0	0	0	0	0	0	0	0	0	0	0	0	0	0	0	0	0	0	0	0	0	0	0	0	0	0	0	0	0	0	0	0	0	0	0	0	0
XP_035352137.1	1	81.322					81.322		0	1	K00863	0	0	0	0	0	0	0	0	0	0	1	0	0	0	0	0	0	0	0	0	0	0	0	0	0	0	0	0	0	0	0	0	0	0	0	0	0	0
XP_035352146.1	1	41989	15133	11459	10567	2719.6	1181.4	928.31	-1	-1		0	0	0	0	0	0	0	0	0	0	0	0	0	0	0	0	0	0	0	0	0	0	0	0	0	0	0	0	0	0	0	0	0	0	0	0	0	0
XP_035352154.1	1	260.71		260.71					0	-1		0	0	0	0	0	0	0	0	0	0	0	0	0	0	0	0	0	0	0	0	0	0	0	0	0	0	0	0	0	0	0	0	0	0	0	0	0	0
XP_035352158.1	1	2137.3		465.45	1025.7	399.85	246.3		0	0		0	0	0	0	0	0	0	0	0	0	0	0	0	0	0	0	0	0	0	0	0	0	0	0	0	0	0	0	0	0	0	0	0	0	0	0	0	0
XP_035352162.1	1	1539.4	259.71		1279.7				0	-1	K12613	0	0	0	0	0	0	0	0	0	0	0	0	0	0	0	0	0	0	0	0	0	0	0	0	0	0	0	0	0	0	0	0	0	0	0	0	0	0
XP_035352170.1	1	205810	52306	38764	36913	33690	21213	22923	0	0		0	0	0	0	0	0	0	0	0	0	0	0	0	0	0	0	0	0	0	0	0	0	0	0	0	0	0	0	0	0	0	0	0	0	0	0	0	0
XP_035352174.1	1	3273.2				892.44	801.21	1579.6	0	1	K00799	0	0	0	0	0	0	0	0	0	0	0	0	0	0	0	0	0	0	0	0	0	0	0	0	0	0	0	0	0	0	0	0	0	0	0	0	0	0
XP_035352189.1	1	2857.7				896.22		1961.5	0	1		0	0	0	0	0	0	0	0	0	0	0	0	0	0	0	0	0	0	0	0	0	0	0	0	0	0	0	0	0	0	0	0	0	0	0	0	0	0
XP_035352230.1	1	28122	13092	4475.2	3482.6	3593.4	1206.2	2272.7	0	0	K03781	0	0	0	0	0	0	0	0	0	0	1	0	0	0	0	0	0	0	0	0	0	0	0	0	0	0	1	0	0	0	0	0	0	0	0	0	0	0
XP_035352231.1	1	20016	4494.6	8312.6	6833.5		375.55		0	0		0	0	0	0	0	0	0	0	0	0	0	0	0	0	0	0	0	0	0	0	0	0	0	0	0	0	0	0	0	0	0	0	0	0	0	0	0	0
XP_035352237.1	1	3924.1		912.13	742.61	1105.3		1164.1	0	0		0	0	0	0	0	0	0	0	0	0	0	0	0	0	0	0	0	0	0	0	0	0	0	0	0	0	0	0	0	0	0	0	0	0	0	0	0	0
XP_035352277.1	1	491440	153990	140920	114860	40835	19940	20894	-1	-1		0	0	0	0	0	0	0	0	0	0	0	0	0	0	0	0	0	0	0	0	0	0	0	0	0	0	0	0	0	0	0	0	0	0	0	0	0	0
XP_035352295.1	1	796.23	796.23						0	-1		0	0	0	0	0	0	0	0	0	0	0	0	0	0	0	0	0	0	0	0	0	0	0	0	0	0	0	0	0	0	0	0	0	0	0	0	0	0
XP_035352304.1	1	176110	45406	39032	22580	29177	20149	19768	0	0		0	0	0	0	0	0	0	0	0	0	0	0	0	0	0	0	0	0	0	0	0	0	0	0	0	0	0	0	0	0	0	0	0	0	0	0	0	0
XP_035352335.1	1	24989	4770.7	5034	5037	4178.1	2174.1	3794.9	0	0		0	0	0	0	0	0	0	0	0	0	0	0	0	0	0	0	0	0	0	0	0	0	0	0	0	0	0	0	0	0	0	0	0	0	0	0	0	0
XP_035352345.1	1	3585.5				2021.9	604.72	958.93	0	1		0	0	0	0	0	0	0	0	0	0	0	0	0	0	0	0	0	0	0	0	0	0	0	0	0	0	0	0	0	0	0	0	0	0	0	0	0	0
XP_035352351.1	1	572.48	341.06		231.42				0	-1		0	0	0	0	0	0	0	0	0	0	0	0	0	0	0	0	0	0	0	0	0	0	0	0	0	0	0	0	0	0	0	0	0	0	0	0	0	0
XP_035352360.1	1	54125	13431	13707	7638.2	8841.1	6248.3	4258.7	0	0		0	0	0	0	0	0	0	0	0	0	0	0	0	0	0	0	0	0	0	0	0	0	0	0	0	0	0	0	0	0	0	0	0	0	0	0	0	0
XP_035352361.1	1	289.18					289.18		0	1		0	0	0	0	0	0	0	0	0	0	0	0	0	0	0	0	0	0	0	0	0	0	0	0	0	0	0	0	0	0	0	0	0	0	0	0	0	0
XP_035352366.1	1	2405.9	1371.5	1034.4					0	-1		0	0	0	0	0	0	0	0	0	0	0	0	0	0	0	0	0	0	0	0	0	0	0	0	0	0	0	0	0	0	0	0	0	0	0	0	0	0
XP_035352379.1	1	67070	18564	15783	14056	8624.2	4315	5727.7	-1	-1		0	0	0	0	0	0	0	0	0	0	0	0	0	0	0	0	0	0	0	0	0	0	0	0	0	0	0	0	0	0	0	0	0	0	0	0	0	0
XP_035352384.1	1	710.71	593.49	13.4		43.945	26.274	33.608	0	0		0	0	0	0	0	0	0	0	0	0	0	0	0	0	0	0	0	0	0	0	0	0	0	0	0	0	0	0	0	0	0	0	0	0	0	0	0	0
XP_035352397.1	1	830180	183560	176350	164020	130140	87036	89079	0	0	K02150	0	0	0	0	1	0	0	0	0	0	0	0	0	0	0	0	0	0	0	0	0	0	0	0	0	0	0	0	0	0	0	0	0	0	0	0	0	0
XP_035352399.1	1	21451		567.75	1300	11071	1495.7	7015.9	0	0	K12412	0	0	0	0	0	0	0	0	0	0	0	0	0	0	0	0	1	0	0	0	0	0	0	0	0	0	0	0	0	0	0	0	0	0	0	0	0	0
XP_035352403.1	1	7673		5312.7	1784.3		576		0	0	K12733	0	0	0	0	0	0	0	0	0	0	0	0	0	0	0	0	0	0	0	0	0	0	0	0	0	0	0	0	0	0	0	0	0	0	0	0	0	0
XP_035352404.1	1	4996.8		1989.5	1370.8	841.56		794.99	0	0	K12586	0	0	0	0	0	0	0	0	0	0	0	0	0	0	0	0	0	0	0	0	0	0	0	0	0	0	0	0	0	0	0	0	0	0	0	0	0	0
XP_035352410.1	1	95758	21360	14315	11391	21385	13509	13798	0	0	K00844	0	0	0	0	0	0	0	0	0	0	1	0	0	0	1	0	0	0	0	0	0	0	0	0	0	0	0	0	0	0	0	0	0	0	0	0	0	0
XP_035352411.1	1	474490	126180	100430	96290	68311	38848	44421	-1	-1		0	0	0	0	0	0	0	0	0	0	0	0	0	0	0	0	0	0	0	0	0	0	0	0	0	0	0	0	0	0	0	0	0	0	0	0	0	0
XP_035352413.1	1	4468300	1140600	741740	638820	818410	566860	561910	0	0	K14171	0	0	0	0	0	0	0	0	0	0	0	0	0	0	0	0	0	0	0	0	0	0	0	0	0	0	0	0	0	0	0	0	0	0	0	0	0	0
XP_035352414.1	1	2419.6	1111.5	182.14	1096.6			29.386	0	0		0	0	0	0	0	0	0	0	0	0	0	0	0	0	0	0	0	0	0	0	0	0	0	0	0	0	0	0	0	0	0	0	0	0	0	0	0	0
XP_035352417.1	1	15439	4339.3	5962	3545.2	1297.9		294.45	-1	-1		0	0	0	0	0	0	0	0	0	0	0	0	0	0	0	0	0	0	0	0	0	0	0	0	0	0	0	0	0	0	0	0	0	0	0	0	0	0
XP_035352423.1	1	15989	4268.9	1546	1330.7	4310.4	1356.8	3175.7	0	0		0	0	0	0	0	0	0	0	0	0	0	0	0	0	0	0	0	0	0	0	0	0	0	0	0	0	0	0	0	0	0	0	0	0	0	0	0	0
XP_035352426.1	1	4181.8	1999.5	719.67	524.28	223.71	395.75	318.97	0	0		0	0	0	0	0	0	0	0	0	0	0	0	0	0	0	0	0	0	0	0	0	0	0	0	0	0	0	0	0	0	0	0	0	0	0	0	0	0
XP_035352437.1	1	109.75			45.558		64.197		0	0		0	0	0	0	0	0	0	0	0	0	0	0	0	0	0	0	0	0	0	0	0	0	0	0	0	0	0	0	0	0	0	0	0	0	0	0	0	0
XP_035352440.1	1	112230	14415	13912	11864	33174	12783	26085	0	0	K12812	0	0	0	0	0	0	0	0	0	0	0	0	0	0	0	0	0	0	0	0	0	0	0	0	0	0	0	0	0	0	0	0	0	0	0	0	0	0
XP_035352441.1	1	3536.7	1648.3	789.24			98.816	1000.4	0	0		0	0	0	0	0	0	0	0	0	0	0	0	0	0	0	0	0	0	0	0	0	0	0	0	0	0	0	0	0	0	0	0	0	0	0	0	0	0
XP_035352442.1	1	1390.3	545.76				844.59		0	0		0	0	0	0	0	0	0	0	0	0	0	0	0	0	0	0	0	0	0	0	0	0	0	0	0	0	0	0	0	0	0	0	0	0	0	0	0	0
XP_035352446.1	1	1577.8		336.1		756.8	187.86	297.08	0	0	K05747	0	0	0	0	0	0	0	0	0	0	0	0	0	0	0	0	0	0	0	0	0	0	0	0	0	0	0	0	0	0	0	0	0	0	0	0	0	0
XP_035352449.1	1	136300	28507	31527	9359.9	31728	20412	14767	0	0	K03236	0	0	0	0	0	0	0	0	0	0	0	0	0	0	0	0	0	0	0	0	0	0	0	0	0	0	0	0	0	0	0	0	0	0	0	0	0	0
XP_035352451.1	1	541.77				271.27	270.5		0	1		0	0	0	0	0	0	0	0	0	0	0	0	0	0	0	0	0	0	0	0	0	0	0	0	0	0	0	0	0	0	0	0	0	0	0	0	0	0
XP_035352452.1	1	4599.1	704.14		398.7	1639.9	817.42	1039	0	0	K14454	0	1	0	0	0	0	0	0	0	0	1	0	0	0	0	0	0	0	0	0	0	0	0	0	0	0	0	0	0	0	1	0	0	0	0	1	1	0
XP_035352453.1	1	7467.7	2643.7	2488.2	1974.7		361.14		-1	-1		0	0	0	0	0	0	0	0	0	0	0	0	0	0	0	0	0	0	0	0	0	0	0	0	0	0	0	0	0	0	0	0	0	0	0	0	0	0
XP_035352454.1	1	182440	45837	34738	22396	36132	17719	25622	0	0	K01679	0	0	0	0	0	0	0	0	0	0	1	0	0	0	0	0	0	0	0	0	0	0	0	0	0	0	0	0	0	0	0	0	0	0	0	0	0	0
XP_035352456.1	1	19286	8958.7	4653.4	2756.5	1293.1	684.51	939.81	0	0	K02896	1	0	0	0	0	0	0	0	0	0	0	0	0	0	0	0	0	0	0	0	0	0	0	0	0	0	0	0	0	0	0	0	0	0	0	0	0	0
XP_035352457.1	1	27548	14848	1030.2	4811	3145.8	3712.2		0	0	K10580	0	0	0	1	0	0	0	0	0	0	0	0	0	0	0	0	0	0	0	0	0	0	0	0	0	0	0	0	0	0	0	0	0	0	0	0	0	0
XP_035352459.1	1	1395800	393090	283240	248050	186970	126790	157680	0	0	K01527	0	0	0	0	0	0	0	0	0	0	0	0	0	0	0	0	0	0	0	0	0	0	0	0	0	0	0	0	0	0	0	0	0	0	0	0	0	0
XP_035352461.1	1	1001.2				690.35	310.81		0	1		0	0	0	0	0	0	0	0	0	0	0	0	0	0	0	0	0	0	0	0	0	0	0	0	0	0	0	0	0	0	0	0	0	0	0	0	0	0
XP_035352462.1	1	1833.3				1533.9	299.43		0	1		0	0	0	0	0	0	0	0	0	0	0	0	0	0	0	0	0	0	0	0	0	0	0	0	0	0	0	0	0	0	0	0	0	0	0	0	0	0
XP_035352466.1	1	1984		315.57	197.54	514.14	323.37	633.33	0	0		0	0	0	0	0	0	0	0	0	0	0	0	0	0	0	0	0	0	0	0	0	0	0	0	0	0	0	0	0	0	0	0	0	0	0	0	0	0
XP_035352467.1	1	247840	46361	43843	57006	45723	35941	18969	0	0		0	0	0	0	0	0	0	0	0	0	0	0	0	0	0	0	0	0	0	0	0	0	0	0	0	0	0	0	0	0	0	0	0	0	0	0	0	0
XP_035352471.1	1	31812	9569.9	2212.5	7685.3	4840	3239.2	4264.7	0	0		0	0	0	0	0	0	0	0	0	0	0	0	0	0	0	0	0	0	0	0	0	0	0	0	0	0	0	0	0	0	0	0	0	0	0	0	0	0
XP_035352474.1	1	3124.6	2193.6	303.92		460.71	166.32		0	0	K01637	0	0	0	0	0	0	0	0	0	0	1	0	0	0	0	0	0	0	0	0	0	0	0	0	0	0	1	0	0	0	0	0	0	0	0	0	0	0
XP_035352476.1	1	26133	7350.8	8223.5	3632.1	3957.1	2087.7	882.09	0	0		0	0	0	0	0	0	0	0	0	0	0	0	0	0	0	0	0	0	0	0	0	0	0	0	0	0	0	0	0	0	0	0	0	0	0	0	0	0
XP_035352478.1	1	63813	22749	10504	7470.5	8946.4	6857.1	7286	0	0	K12659	0	1	0	0	0	0	0	0	0	0	0	0	0	0	0	0	0	0	0	0	0	0	0	0	0	0	0	0	0	0	0	0	0	0	0	0	1	0
XP_035352480.1	1	6019	3796.4	2222.6					0	-1		0	0	0	0	0	0	0	0	0	0	0	0	0	0	0	0	0	0	0	0	0	0	0	0	0	0	0	0	0	0	0	0	0	0	0	0	0	0
XP_035352482.1	1	99.399						99.399	0	1		0	0	0	0	0	0	0	0	0	0	0	0	0	0	0	0	0	0	0	0	0	0	0	0	0	0	0	0	0	0	0	0	0	0	0	0	0	0
XP_035352483.1	1	287700	40233	79528	73412	32358	23013	39155	0	0	K03946	0	0	0	0	1	1	0	0	1	1	0	0	0	0	0	0	0	1	0	0	0	0	0	0	0	0	0	0	0	0	0	0	0	0	0	0	0	0
XP_035352487.1	1	1365800	169930	328410	235740	270290	156510	204940	0	0		0	0	0	0	0	0	0	0	0	0	0	0	0	0	0	0	0	0	0	0	0	0	0	0	0	0	0	0	0	0	0	0	0	0	0	0	0	0
XP_035352507.1	1	25150	14769			1906.5	3051.4	5423.4	-1	-1		0	0	0	0	0	0	0	0	0	0	0	0	0	0	0	0	0	0	0	0	0	0	0	0	0	0	0	0	0	0	0	0	0	0	0	0	0	0
XP_035352511.1	1	5992.1	2344.8	1010.7	1711.9	408.02	132.64	384.09	-1	-1		0	0	0	0	0	0	0	0	0	0	0	0	0	0	0	0	0	0	0	0	0	0	0	0	0	0	0	0	0	0	0	0	0	0	0	0	0	0
XP_035352526.1	1	22433	11393	4358.1	5542.1		231.85	907.88	0	0		0	0	0	0	0	0	0	0	0	0	0	0	0	0	0	0	0	0	0	0	0	0	0	0	0	0	0	0	0	0	0	0	0	0	0	0	0	0
XP_035352559.1	1	10356	5613.8	724.96	2956.3			1060.7	0	0		0	0	0	0	0	0	0	0	0	0	0	0	0	0	0	0	0	0	0	0	0	0	0	0	0	0	0	0	0	0	0	0	0	0	0	0	0	0
XP_035352600.1	1	21763	10131	7712.3	1840.6	1078.4	666.71	334.47	0	0		0	0	0	0	0	0	0	0	0	0	0	0	0	0	0	0	0	0	0	0	0	0	0	0	0	0	0	0	0	0	0	0	0	0	0	0	0	0
XP_035352605.1	1	39778	8317.1	12707	4224.5	5612	2190	6726.9	0	0		0	0	0	0	0	0	0	0	0	0	0	0	0	0	0	0	0	0	0	0	0	0	0	0	0	0	0	0	0	0	0	0	0	0	0	0	0	0
XP_035352621.1	1	255020	29948	159320			65749		0	0		0	0	0	0	0	0	0	0	0	0	0	0	0	0	0	0	0	0	0	0	0	0	0	0	0	0	0	0	0	0	0	0	0	0	0	0	0	0
XP_035352640.1	1	142610	50185	49130	28804	7640.8	3637.1	3216.2	-1	-1		0	0	0	0	0	0	0	0	0	0	0	0	0	0	0	0	0	0	0	0	0	0	0	0	0	0	0	0	0	0	0	0	0	0	0	0	0	0
XP_035352656.1	1	2224		1458.4				765.57	0	0	K18369	0	0	0	0	0	0	0	0	0	0	0	0	0	0	0	0	0	0	0	0	0	0	0	0	0	0	0	0	0	0	0	0	0	0	0	0	0	0
XP_035352670.1	1	245.45					162	83.447	0	1		0	0	0	0	0	0	0	0	0	0	0	0	0	0	0	0	0	0	0	0	0	0	0	0	0	0	0	0	0	0	0	0	0	0	0	0	0	0
XP_035352703.1	1	3940.5	836.9		3103.6				0	-1		0	0	0	0	0	0	0	0	0	0	0	0	0	0	0	0	0	0	0	0	0	0	0	0	0	0	0	0	0	0	0	0	0	0	0	0	0	0
XP_035352706.1	1	1675100	607500	330470	113790	236250	183790	203290	0	0	K02135	0	0	0	0	1	1	0	0	1	1	0	0	0	0	0	0	0	0	0	0	0	0	0	0	0	0	0	0	0	0	0	0	0	0	0	0	0	0
XP_035352707.1	1	608630	110800	90309	76452	140930	81370	108770	0	0	K04077	0	0	0	0	0	0	0	0	0	0	0	0	0	0	0	0	0	0	0	0	0	0	0	0	0	0	0	0	0	0	0	0	0	0	0	0	0	0
XP_035352714.1	1	141710	30284	30355	36673	11696	17601	15101	-1	-1	K02866	1	0	0	0	0	0	0	0	0	0	0	0	0	0	0	0	0	0	0	0	0	0	0	0	0	0	0	0	0	0	0	0	0	0	0	0	0	0
XP_035352715.1	1	511330	91184	54330	59467	139860	73224	93265	0	0	K02908	1	0	0	0	0	0	0	0	0	0	0	0	0	0	0	0	0	0	0	0	0	0	0	0	0	0	0	0	0	0	0	0	0	0	0	0	0	0
XP_035352716.1	1	9930.6	3938.5	871.67	1189.6	1285.8	1430.1	1214.9	0	0		0	0	0	0	0	0	0	0	0	0	0	0	0	0	0	0	0	0	0	0	0	0	0	0	0	0	0	0	0	0	0	0	0	0	0	0	0	0
XP_035352719.1	1	7765.6	1626.4	1198.1	662.03	2226.3	1100.2	952.52	0	0		0	0	0	0	0	0	0	0	0	0	0	0	0	0	0	0	0	0	0	0	0	0	0	0	0	0	0	0	0	0	0	0	0	0	0	0	0	0
XP_035352723.1	1	6052.7	2554.8	808.42	730.09		1959.3		0	0		0	0	0	0	0	0	0	0	0	0	0	0	0	0	0	0	0	0	0	0	0	0	0	0	0	0	0	0	0	0	0	0	0	0	0	0	0	0
XP_035352724.1	1	2784.6		630.93	1744.6		59.238	349.77	0	0	K03943	0	0	0	0	1	1	0	0	1	1	0	0	0	0	0	0	0	1	0	0	0	0	0	0	0	0	0	0	0	0	0	0	0	0	0	0	0	0
XP_035352726.1	1	1886.3		1886.3					0	-1	K14407	0	0	0	0	0	0	0	0	0	0	0	0	0	0	0	0	0	0	0	0	0	0	0	0	0	0	0	0	0	0	0	0	0	0	0	0	0	0
XP_035352727.1	1	47011	7223.2	5701.6	9753.9	10725	8963.4	4644	0	0		0	0	0	0	0	0	0	0	0	0	0	0	0	0	0	0	0	0	0	0	0	0	0	0	0	0	0	0	0	0	0	0	0	0	0	0	0	0
XP_035352730.1	1	2242.6	550.78	265.45	161.7	598.58	305.74	360.39	0	0	K02212	0	0	0	0	0	0	0	1	0	0	0	0	0	0	0	0	1	0	0	0	0	0	0	0	0	0	0	1	0	0	0	0	0	0	0	0	0	0
XP_035352731.1	1	149.14				149.14			0	1		0	0	0	0	0	0	0	0	0	0	0	0	0	0	0	0	0	0	0	0	0	0	0	0	0	0	0	0	0	0	0	0	0	0	0	0	0	0
XP_035352732.1	1	7937.1	2985	2898.9	1665.6			387.52	0	0		0	0	0	0	0	0	0	0	0	0	0	0	0	0	0	0	0	0	0	0	0	0	0	0	0	0	0	0	0	0	0	0	0	0	0	0	0	0
XP_035352734.1	1	13116	5396.8	4101.6	3618				0	-1	K20403	0	0	0	0	0	0	0	0	0	0	0	0	0	0	0	0	0	0	0	0	0	0	0	0	0	0	0	0	0	0	0	0	0	0	0	0	0	0
XP_035352735.1	1	4057.2				685.49	899.73	2472	0	1	K03262	0	0	0	0	0	0	0	0	0	0	0	0	0	0	0	0	0	0	0	0	0	0	0	0	0	0	0	0	0	0	0	0	0	0	0	0	0	0
XP_035352736.1	1	158.36						158.36	0	1	K14154	0	0	0	0	0	0	0	0	0	0	0	0	0	0	0	0	0	0	0	0	0	0	0	0	0	0	0	0	0	0	0	0	0	0	0	0	0	0
XP_035352737.1	1	9810.9	1500.6			3131.3	4093.9	1085.1	0	0		0	0	0	0	0	0	0	0	0	0	0	0	0	0	0	0	0	0	0	0	0	0	0	0	0	0	0	0	0	0	0	0	0	0	0	0	0	0
XP_035352744.1	1	2333.2		740.11	955.88		637.22		0	0	K00287	0	0	0	0	0	0	0	0	0	0	0	0	0	0	0	0	0	0	0	0	0	0	0	0	0	0	0	0	0	0	0	0	0	0	0	0	0	0
XP_035352746.1	1	2527.7		992.41	1535.3				0	-1	K12863	0	0	0	0	0	0	0	0	0	0	0	0	0	0	0	0	0	0	0	0	0	0	0	0	0	0	0	0	0	0	0	0	0	0	0	0	0	0
XP_035352759.1	1	73.707						73.707	0	1		0	0	0	0	0	0	0	0	0	0	0	0	0	0	0	0	0	0	0	0	0	0	0	0	0	0	0	0	0	0	0	0	0	0	0	0	0	0
XP_035352771.1	1	907.42	907.42						0	-1		0	0	0	0	0	0	0	0	0	0	0	0	0	0	0	0	0	0	0	0	0	0	0	0	0	0	0	0	0	0	0	0	0	0	0	0	0	0
XP_035352772.1	1	87124	22062	15001	20809	14315	8058.4	6878.6	0	0	K01173	0	0	0	0	0	0	0	0	0	0	0	0	0	0	0	0	0	0	0	0	0	0	0	0	0	0	0	0	0	0	0	0	0	0	0	0	0	0
XP_035352780.1	1	91.229				54.442	36.787		0	1		0	0	0	0	0	0	0	0	0	0	0	0	0	0	0	0	0	0	0	0	0	0	0	0	0	0	0	0	0	0	0	0	0	0	0	0	0	0
XP_035352781.1	1	39536	9879.4	5674.6	6023	6615.2	4788.1	6555.5	0	0	K11262	0	0	0	0	0	0	0	0	0	0	0	0	0	0	0	0	0	0	0	0	0	0	0	0	0	0	0	0	0	0	0	0	0	0	0	0	0	0
XP_035352784.1	1	1270.6		133.59		275.01	538.16	323.81	0	0		0	0	0	0	0	0	0	0	0	0	0	0	0	0	0	0	0	0	0	0	0	0	0	0	0	0	0	0	0	0	0	0	0	0	0	0	0	0
XP_035352789.1	1	3426.3		685.3		482.26	1484	774.68	0	0	K08681	0	0	0	0	0	0	0	0	0	0	0	0	0	0	0	0	0	0	0	0	0	0	0	0	0	0	0	0	0	0	0	0	0	0	0	0	0	0
XP_035352790.1	1	77945	18304	16127	20147	10036	7391	5939.7	-1	-1	K12883	0	0	0	0	0	0	0	0	0	0	0	0	0	0	0	0	0	0	0	0	0	0	0	0	0	0	0	0	0	0	0	0	0	0	0	0	0	0
XP_035352791.1	1	5665.6	1050.7	1809.8	323.27	808.02	1147.8	525.97	0	0		0	0	0	0	0	0	0	0	0	0	0	0	0	0	0	0	0	0	0	0	0	0	0	0	0	0	0	0	0	0	0	0	0	0	0	0	0	0
XP_035352794.1	1	268160	93289	64581	52469	22487	20625	14711	-1	-1	K09578	0	0	0	0	0	0	0	0	0	0	0	0	0	0	0	0	0	0	0	0	0	0	0	0	0	0	0	0	0	0	0	0	0	0	0	0	0	0
XP_035352795.1	1	12241	8262.4					3978.4	0	0	K03017	0	0	0	0	0	0	0	0	0	1	0	0	0	0	0	0	0	0	0	0	0	0	0	0	0	0	0	0	0	0	0	0	0	0	0	0	0	0
XP_035352796.1	1	24339	3355	6077	6767.1	3134.3	1771.7	3233.5	0	0		0	0	0	0	0	0	0	0	0	0	0	0	0	0	0	0	0	0	0	0	0	0	0	0	0	0	0	0	0	0	0	0	0	0	0	0	0	0
XP_035352812.1	1	133.08	133.08						0	-1	K15542	0	0	0	0	0	0	0	0	0	0	0	0	0	0	0	0	0	0	0	0	0	0	0	0	0	0	0	0	0	0	0	0	0	0	0	0	0	0
XP_035352815.1	1	3550.5	1770.7		1779.8				0	-1	K01591	0	0	0	0	0	0	0	0	0	0	0	0	0	0	0	0	0	0	0	0	0	0	0	0	0	0	0	0	0	0	0	0	0	0	0	0	0	0
XP_035352825.1	1	23537	3197.8	1837.7	2526.8	6953.5	4109	4912.6	1	1	K00029	0	0	0	0	0	0	0	0	0	0	1	0	0	0	0	0	0	0	0	0	0	0	0	0	0	0	0	0	0	0	0	0	0	0	0	1	0	0
XP_035352827.1	1	11580	3167	2635.8	678.37	914.12	1567.9	2616.8	0	0		0	0	0	0	0	0	0	0	0	0	0	0	0	0	0	0	0	0	0	0	0	0	0	0	0	0	0	0	0	0	0	0	0	0	0	0	0	0
XP_035352832.1	1	11791	5234.3	2174.9	873.35	880.52	782.59	1844.9	0	0		0	0	0	0	0	0	0	0	0	0	0	0	0	0	0	0	0	0	0	0	0	0	0	0	0	0	0	0	0	0	0	0	0	0	0	0	0	0
XP_035352833.1	1	12333	3780.8	2238.8	2036.9	4276.3			0	0		0	0	0	0	0	0	0	0	0	0	0	0	0	0	0	0	0	0	0	0	0	0	0	0	0	0	0	0	0	0	0	0	0	0	0	0	0	0
XP_035352836.1	1	114830	42160	28277	15677	7959.9	14682	6071.6	0	0		0	0	0	0	0	0	0	0	0	0	0	0	0	0	0	0	0	0	0	0	0	0	0	0	0	0	0	0	0	0	0	0	0	0	0	0	0	0
XP_035352841.1	1	1011.3			940.54	70.8			0	0		0	0	0	0	0	0	0	0	0	0	0	0	0	0	0	0	0	0	0	0	0	0	0	0	0	0	0	0	0	0	0	0	0	0	0	0	0	0
XP_035352844.1	1	111.7	80.853		30.844				0	-1		0	0	0	0	0	0	0	0	0	0	0	0	0	0	0	0	0	0	0	0	0	0	0	0	0	0	0	0	0	0	0	0	0	0	0	0	0	0
XP_035352845.1	1	1701.1	188.33	375.66	546.91		590.18		0	0		0	0	0	0	0	0	0	0	0	0	0	0	0	0	0	0	0	0	0	0	0	0	0	0	0	0	0	0	0	0	0	0	0	0	0	0	0	0
XP_035352848.1	1	968.55	338.71	263.7	70.125	272.84		23.168	0	0		0	0	0	0	0	0	0	0	0	0	0	0	0	0	0	0	0	0	0	0	0	0	0	0	0	0	0	0	0	0	0	0	0	0	0	0	0	0
XP_035352854.1	1	12349	3571.6	2571.6	3023.6	1323.4	1014.6	844.16	-1	-1	K12763	0	0	0	0	0	0	0	1	0	0	0	0	0	0	0	0	0	0	0	0	0	0	0	0	0	0	0	0	0	0	0	0	0	0	0	0	0	0
XP_035352858.1	1	17196		2211.2	2004.5	6206.7	3022.2	3751	0	0		0	0	0	0	0	0	0	0	0	0	0	0	0	0	0	0	0	0	0	0	0	0	0	0	0	0	0	0	0	0	0	0	0	0	0	0	0	0
XP_035352859.1	1	1206.3		682.97	523.36				0	-1		0	0	0	0	0	0	0	0	0	0	0	0	0	0	0	0	0	0	0	0	0	0	0	0	0	0	0	0	0	0	0	0	0	0	0	0	0	0
XP_035352860.1	1	111080	19684	18667	16085	23575	15258	17815	0	0	K00600	0	1	0	0	0	0	0	0	0	0	1	0	0	0	0	0	0	0	0	0	0	0	0	0	0	0	1	0	0	0	0	0	0	0	0	0	0	0
XP_035352862.1	1	761.84					334.1	427.74	0	1	K01908	0	0	0	0	0	0	0	0	0	0	0	0	0	0	0	0	0	0	0	0	0	0	0	0	0	0	0	0	0	0	0	0	0	0	0	0	0	0
XP_035352876.1	1	7174.3	1667.3	1396.1	763.43	2301	589.97	456.55	0	0	K01697	0	1	0	0	0	0	0	0	0	0	0	0	0	0	0	0	0	0	0	0	0	0	0	0	0	0	0	0	0	0	0	0	0	0	0	0	0	0
XP_035352878.1	1	463.45				463.45			0	1	K12272	0	0	0	0	0	0	0	0	0	0	0	0	0	0	0	0	0	0	0	0	0	0	0	0	0	0	0	0	0	0	0	0	0	0	0	0	0	0
XP_035352880.1	1	804.87					104.07	700.8	0	1	K00931	0	1	0	0	0	0	0	0	0	0	0	0	0	0	0	0	0	0	0	0	0	0	0	0	0	0	0	0	0	0	0	0	0	0	0	0	0	0
XP_035352881.1	1	7313.3	991.38	578.6	1087.5	1317.7	1346.2	1991.9	0	0		0	0	0	0	0	0	0	0	0	0	0	0	0	0	0	0	0	0	0	0	0	0	0	0	0	0	0	0	0	0	0	0	0	0	0	0	0	0
XP_035352885.1	1	14390	5317.6	2467.7	1357.9	1779.4	1586.6	1881.1	0	0	K01254	0	0	0	0	0	0	0	0	0	0	0	0	0	0	0	0	0	0	0	0	0	0	0	0	0	0	0	0	0	0	0	0	0	0	0	0	0	0
XP_035352887.1	1	12075	1425.8	1615.2	1451.1	2905.6	2687.7	1989.2	0	0		0	0	0	0	0	0	0	0	0	0	0	0	0	0	0	0	0	0	0	0	0	0	0	0	0	0	0	0	0	0	0	0	0	0	0	0	0	0
XP_035352889.1	1	249.01			249.01				0	-1		0	0	0	0	0	0	0	0	0	0	0	0	0	0	0	0	0	0	0	0	0	0	0	0	0	0	0	0	0	0	0	0	0	0	0	0	0	0
XP_035352892.1	1	1785.8	1785.8						0	-1		0	0	0	0	0	0	0	0	0	0	0	0	0	0	0	0	0	0	0	0	0	0	0	0	0	0	0	0	0	0	0	0	0	0	0	0	0	0
XP_035352894.1	1	534730	127160	45176	83079	131670	74690	72961	0	0		0	0	0	0	0	0	0	0	0	0	0	0	0	0	0	0	0	0	0	0	0	0	0	0	0	0	0	0	0	0	0	0	0	0	0	0	0	0
XP_035352895.1	1	45890	12866	8445.1	10153	4693.9	4548.4	5183.6	-1	-1		0	0	0	0	0	0	0	0	0	0	0	0	0	0	0	0	0	0	0	0	0	0	0	0	0	0	0	0	0	0	0	0	0	0	0	0	0	0
XP_035352898.1	1	1788.3	317.94	332.29	249.97	417.42	128.06	342.63	0	0	K00147	0	1	0	0	0	0	0	0	0	0	0	0	0	0	0	0	0	0	0	0	0	0	0	0	0	0	0	0	0	0	0	0	0	0	0	0	0	0
XP_035352899.1	1	11031	3323.7	3156.1	3812.5	738.21			-1	-1	K02883	1	0	0	0	0	0	0	0	0	0	0	0	0	0	0	0	0	0	0	0	0	0	0	0	0	0	0	0	0	0	0	0	0	0	0	0	0	0
XP_035352905.1	1	13866	4707.3	1355.8	2860	1126.8	1692.2	2123.7	0	0	K03783	0	0	0	0	0	0	0	0	0	0	0	0	0	0	0	0	0	0	0	0	0	0	0	0	0	0	0	0	0	0	0	0	0	0	0	0	0	0
XP_035352907.1	1	48480	11898	8059.3	6604.8	10370	6044.2	5504.1	0	0		0	0	0	0	0	0	0	0	0	0	0	0	0	0	0	0	0	0	0	0	0	0	0	0	0	0	0	0	0	0	0	0	0	0	0	0	0	0
XP_035352914.1	1	878340	231460	155500	146770	157420	89080	98111	0	0	K00026	0	0	0	0	0	0	0	0	0	0	1	0	0	0	0	0	0	0	0	0	0	0	0	0	0	0	1	0	0	0	0	0	0	0	0	1	0	0
XP_035352915.1	1	247740	72857	46780	34208	16481	31030	46378	0	0	K02903	1	0	0	0	0	0	0	0	0	0	0	0	0	0	0	0	0	0	0	0	0	0	0	0	0	0	0	0	0	0	0	0	0	0	0	0	0	0
XP_035352920.1	1	41555	16244	4708.1	4472.1	9194.2	2981.8	3954.9	0	0	K06666	0	0	0	0	0	0	0	0	0	0	0	0	0	0	0	0	1	0	0	0	0	0	0	0	0	0	0	0	0	0	0	0	0	0	0	0	0	0
XP_035352923.1	1	48534	13928	9538.7	12586	5747.4	3008.8	3725.3	-1	-1	K03083	0	0	0	0	0	0	0	0	0	0	0	0	0	0	0	0	0	0	0	0	0	0	0	0	0	0	0	1	0	0	0	0	0	0	0	0	0	0
XP_035352924.1	1	3311.5	1277.4	279.25	257.09	925.12		572.67	0	0		0	0	0	0	0	0	0	0	0	0	0	0	0	0	0	0	0	0	0	0	0	0	0	0	0	0	0	0	0	0	0	0	0	0	0	0	0	0
XP_035352934.1	1	5531.8				3750.9		1780.9	0	1		0	0	0	0	0	0	0	0	0	0	0	0	0	0	0	0	0	0	0	0	0	0	0	0	0	0	0	0	0	0	0	0	0	0	0	0	0	0
XP_035352935.1	1	148.07						148.07	0	1	K01426	0	0	0	0	0	0	0	0	0	0	0	0	0	0	0	0	0	0	0	0	0	0	0	0	0	0	0	0	0	0	0	0	0	0	0	0	0	0
XP_035352941.1	1	5274.6	671.03	1033.6	879.41	1038.5	867.57	784.51	0	0	K01705	0	1	0	0	0	0	0	0	0	0	0	0	0	0	0	0	0	0	0	0	0	0	0	0	0	0	0	0	0	0	0	0	0	0	0	0	1	0
XP_035352946.1	1	630780	146340	85235	84493	119700	90299	104720	0	0	K00122	0	0	0	0	0	0	0	0	0	0	1	0	0	0	0	0	0	0	0	0	0	0	0	0	0	0	1	0	0	0	0	0	0	0	0	0	0	0
XP_035352950.1	1	525.51				294.31		231.2	0	1	K12479	0	0	0	0	0	0	0	0	0	0	0	0	0	0	0	0	0	0	0	0	0	0	0	0	0	0	0	0	0	0	0	0	0	0	0	0	0	0
XP_035352954.1	1	269530	58532	50644	51928	36955	22568	48900	0	0	K02725	0	0	1	0	0	0	0	0	0	0	0	0	0	0	0	0	0	0	0	0	0	0	0	0	0	0	0	0	0	0	0	0	0	0	0	0	0	0
XP_035352958.1	1	1096.7			736.96		359.74		0	0	K09562	0	0	0	0	0	0	0	0	0	0	0	0	0	0	0	0	0	0	0	0	0	0	0	0	0	0	0	0	0	0	0	0	0	0	0	0	0	0
XP_035352959.1	1	1192900	266810	282550	238690	176550	131300	97000	0	0	K05692	0	0	0	0	0	0	0	0	0	0	0	0	0	0	0	0	0	0	0	0	0	0	0	0	0	0	0	0	0	0	0	0	0	0	0	0	0	0
XP_035352960.1	1	13494	1966.7	1963.2	1166.5	4482	1996.2	1919.4	0	0	K11788	0	0	0	0	0	0	0	0	0	0	0	0	0	0	0	0	0	0	0	0	0	0	0	0	0	0	0	0	0	0	0	0	0	0	0	0	0	0
XP_035352964.1	1	1490.9				1490.9			0	1	K01693	0	1	0	0	0	0	0	0	0	0	0	0	0	0	0	0	0	0	0	0	0	0	0	0	0	0	0	0	0	0	0	0	0	0	0	0	0	0
XP_035352965.1	1	119880	43365	30688	29241	8262.9	4025.5	4295.3	-1	-1		0	0	0	0	0	0	0	0	0	0	0	0	0	0	0	0	0	0	0	0	0	0	0	0	0	0	0	0	0	0	0	0	0	0	0	0	0	0
XP_035352968.1	1	25732	10495			6763.6	4382.1	4091.7	0	0		0	0	0	0	0	0	0	0	0	0	0	0	0	0	0	0	0	0	0	0	0	0	0	0	0	0	0	0	0	0	0	0	0	0	0	0	0	0
XP_035352973.1	1	136280	54823	37814	8494.4	11182	10098	13872	0	0	K03950	0	0	0	0	1	1	0	0	1	1	0	0	0	0	0	0	0	1	0	0	0	0	0	0	0	0	0	0	0	0	0	0	0	0	0	0	0	0
XP_035352975.1	1	161.18		161.18					0	-1		0	0	0	0	0	0	0	0	0	0	0	0	0	0	0	0	0	0	0	0	0	0	0	0	0	0	0	0	0	0	0	0	0	0	0	0	0	0
XP_035352978.1	1	37774	8319.1	8936.6	5791	4157.6	5998.3	4570.8	0	0		0	0	0	0	0	0	0	0	0	0	0	0	0	0	0	0	0	0	0	0	0	0	0	0	0	0	0	0	0	0	0	0	0	0	0	0	0	0
XP_035352994.1	1	1844.1	877.71		434.47	531.89			0	0		0	0	0	0	0	0	0	0	0	0	0	0	0	0	0	0	0	0	0	0	0	0	0	0	0	0	0	0	0	0	0	0	0	0	0	0	0	0
XP_035352996.1	1	3963.4	1747.2	119.27	849.02	400.5	330.39	517.02	0	0		0	0	0	0	0	0	0	0	0	0	0	0	0	0	0	0	0	0	0	0	0	0	0	0	0	0	0	0	0	0	0	0	0	0	0	0	0	0
XP_035353000.1	1	79462	27808	13386	11632	14339	5555.8	6741.5	0	0	K08967	0	0	0	0	0	0	0	0	0	0	0	0	0	0	0	0	0	0	0	0	0	0	0	0	0	0	0	0	0	0	0	0	0	0	0	0	0	0
XP_035353005.1	1	3360.7	1169.8	863.31		882.41	283.73	161.49	0	0		0	0	0	0	0	0	0	0	0	0	0	0	0	0	0	0	0	0	0	0	0	0	0	0	0	0	0	0	0	0	0	0	0	0	0	0	0	0
XP_035353007.1	1	141.55						141.55	0	1		0	0	0	0	0	0	0	0	0	0	0	0	0	0	0	0	0	0	0	0	0	0	0	0	0	0	0	0	0	0	0	0	0	0	0	0	0	0
XP_035353012.1	1	18069	6457.6	5707.1	2737.9	1661		1505.4	0	0		0	0	0	0	0	0	0	0	0	0	0	0	0	0	0	0	0	0	0	0	0	0	0	0	0	0	0	0	0	0	0	0	0	0	0	0	0	0
XP_035353013.1	1	3790.2	1020.8	1028.2	257.81	678.12	468.81	336.32	0	0		0	0	0	0	0	0	0	0	0	0	0	0	0	0	0	0	0	0	0	0	0	0	0	0	0	0	0	0	0	0	0	0	0	0	0	0	0	0
XP_035353018.1	1	506.43				237.48		268.95	0	1		0	0	0	0	0	0	0	0	0	0	0	0	0	0	0	0	0	0	0	0	0	0	0	0	0	0	0	0	0	0	0	0	0	0	0	0	0	0
XP_035353022.1	1	1082.5				485.13	354.28	243.11	0	1	K13239	0	0	0	0	0	0	0	0	0	0	0	0	0	0	0	0	0	0	0	0	0	0	0	0	0	0	0	0	0	0	0	0	0	0	0	0	0	0
XP_035353025.1	1	108.05	108.05						0	-1		0	0	0	0	0	0	0	0	0	0	0	0	0	0	0	0	0	0	0	0	0	0	0	0	0	0	0	0	0	0	0	0	0	0	0	0	0	0
XP_035353035.1	1	11062	1827.4	3992.3	2338.9	963.2	1581.8	358.51	0	0		0	0	0	0	0	0	0	0	0	0	0	0	0	0	0	0	0	0	0	0	0	0	0	0	0	0	0	0	0	0	0	0	0	0	0	0	0	0
XP_035353036.1	1	919.99		653.64			266.35		0	0	K01228	0	0	0	0	0	0	0	0	0	0	0	0	0	0	0	0	0	0	0	0	0	0	0	0	1	0	0	0	0	0	0	0	0	0	0	0	0	0
XP_035353043.1	1	420.35	420.35						0	-1		0	0	0	0	0	0	0	0	0	0	0	0	0	0	0	0	0	0	0	0	0	0	0	0	0	0	0	0	0	0	0	0	0	0	0	0	0	0
XP_035353046.1	1	99.673		99.673					0	-1		0	0	0	0	0	0	0	0	0	0	0	0	0	0	0	0	0	0	0	0	0	0	0	0	0	0	0	0	0	0	0	0	0	0	0	0	0	0
XP_035353054.1	1	10187		2292.1	1716.4	2246.6	1961.8	1970.3	0	0		0	0	0	0	0	0	0	0	0	0	0	0	0	0	0	0	0	0	0	0	0	0	0	0	0	0	0	0	0	0	0	0	0	0	0	0	0	0
XP_035353058.1	1	358470	83638	73655	59957	65816	35673	39733	0	0	K02875	1	0	0	0	0	0	0	0	0	0	0	0	0	0	0	0	0	0	0	0	0	0	0	0	0	0	0	0	0	0	0	0	0	0	0	0	0	0
XP_035353059.1	1	966710	242120	204530	162420	130170	124850	102630	0	0		0	0	0	0	0	0	0	0	0	0	0	0	0	0	0	0	0	0	0	0	0	0	0	0	0	0	0	0	0	0	0	0	0	0	0	0	0	0
XP_035353060.1	1	879860	246360	206590	199430	98251	65417	63803	-1	-1	K02138	0	0	0	0	1	1	0	0	1	1	0	0	0	0	0	0	0	0	0	0	0	0	0	0	0	0	0	0	0	0	0	0	0	0	0	0	0	0
XP_035353064.1	1	1637	336.66			476.5	329.89	493.92	0	0	K00764	0	0	0	0	0	0	0	0	0	0	0	0	0	0	0	0	0	0	0	0	0	0	0	0	0	0	0	0	0	0	1	0	0	0	0	0	0	0
XP_035353066.1	1	3487.3	972.84	576.59	500.17	750.09	240.45	447.18	0	0	K01720	0	0	0	0	0	0	0	0	0	0	0	0	0	0	0	0	0	0	0	0	0	0	0	0	0	0	0	0	0	0	0	0	0	0	0	0	0	0
XP_035353072.1	1	56489	13422	9545.4	7030.4	11410	7455.7	7625.5	0	0		0	0	0	0	0	0	0	0	0	0	0	0	0	0	0	0	0	0	0	0	0	0	0	0	0	0	0	0	0	0	0	0	0	0	0	0	0	0
XP_035353074.1	1	109440	32581	24448	18903	16903	9682.8	6918.8	-1	-1	K01638	0	0	0	0	0	0	0	0	0	0	1	0	0	0	0	0	0	0	0	0	0	0	0	0	0	0	1	0	0	0	0	0	0	0	0	0	0	0
XP_035353082.1	1	52220	7454.2	9914.5	6723.4	10049	8353.1	9725.9	0	0	K01647	0	1	0	0	0	0	0	0	0	0	1	0	0	0	0	0	0	0	0	0	0	0	0	0	0	0	1	0	0	0	0	0	0	0	0	0	1	0
XP_035353086.1	1	2282.2	684.51	486.46		258.69	276.93	575.59	0	0		0	0	0	0	0	0	0	0	0	0	0	0	0	0	0	0	0	0	0	0	0	0	0	0	0	0	0	0	0	0	0	0	0	0	0	0	0	0
XP_035353090.1	1	14620	836.03			1820.2	5023.7	6940.3	0	0	K01012	0	0	0	0	0	0	0	0	0	0	0	0	0	0	0	0	0	0	0	0	0	0	0	0	0	0	0	0	0	0	0	0	0	0	0	0	0	0
XP_035353103.1	1	3950800	2056600	693420	1117000	25693	31669	26461	-1	-1		0	0	0	0	0	0	0	0	0	0	0	0	0	0	0	0	0	0	0	0	0	0	0	0	0	0	0	0	0	0	0	0	0	0	0	0	0	0
XP_035353109.1	1	4858.6	1821.6	1357.6		832.33	847.05		0	0		0	0	0	0	0	0	0	0	0	0	0	0	0	0	0	0	0	0	0	0	0	0	0	0	0	0	0	0	0	0	0	0	0	0	0	0	0	0
XP_035353110.1	1	67053	11639	6477.2	3781.8	19236	12425	13496	0	0	K01940	0	1	0	0	0	0	0	0	0	0	0	0	0	0	0	0	0	0	0	0	0	0	0	0	0	0	0	0	0	0	1	0	0	0	0	0	0	0
XP_035353111.1	1	211340	31285	45265	39445	29767	29746	35828	0	0		0	0	0	0	0	0	0	0	0	0	0	0	0	0	0	0	0	0	0	0	0	0	0	0	0	0	0	0	0	0	0	0	0	0	0	0	0	0
XP_035353112.1	1	34079	8088.4	3582.7	4055.3	7775.6	4486.7	6089.8	0	0	K00818	0	1	0	0	0	0	0	0	0	0	0	0	0	0	0	0	0	0	0	0	0	0	0	0	0	0	0	0	0	0	0	0	0	0	0	0	1	0
XP_035353117.1	1	2363700	634700	407060	425150	356910	216130	323720	0	0		0	0	0	0	0	0	0	0	0	0	0	0	0	0	0	0	0	0	0	0	0	0	0	0	0	0	0	0	0	0	0	0	0	0	0	0	0	0
XP_035353118.1	1	802.75				515.84	286.91		0	1	K03241	0	0	0	0	0	0	0	0	0	0	0	0	0	0	0	0	0	0	0	0	0	0	0	0	0	0	0	0	0	0	0	0	0	0	0	0	0	0
XP_035353123.1	1	68343	21267	12657	10738	9406.4	6091.2	8183.7	0	0	K05824	0	1	0	0	0	0	0	0	0	0	0	0	0	0	0	0	0	0	0	0	0	0	0	0	0	0	0	0	0	0	0	0	0	0	0	0	1	0
XP_035353143.1	1	1431.3	341.69	261.62	406.8	191.57		229.58	0	0		0	0	0	0	0	0	0	0	0	0	0	0	0	0	0	0	0	0	0	0	0	0	0	0	0	0	0	0	0	0	0	0	0	0	0	0	0	0
XP_035353153.1	1	1153.4		514.92			638.51		0	0	K13237	0	0	0	0	0	0	0	0	0	0	0	0	0	0	0	0	0	0	0	0	0	0	0	0	0	0	0	0	0	0	0	0	0	0	0	0	0	0
XP_035353156.1	1	343.22				228.32	114.9		0	1		0	0	0	0	0	0	0	0	0	0	0	0	0	0	0	0	0	0	0	0	0	0	0	0	0	0	0	0	0	0	0	0	0	0	0	0	0	0
XP_035353163.1	1	54489	13445	11001	10094	8999.1	4118.7	6831.3	0	0	K03029	0	0	1	0	0	0	0	0	0	0	0	0	0	0	0	0	0	0	0	0	0	0	0	0	0	0	0	0	0	0	0	0	0	0	0	0	0	0
XP_035353171.1	1	43333	3776.8	8381.5	6467.4	14094	6714.6	3898.9	0	0	K07374	0	0	0	0	0	0	0	0	0	0	0	0	0	0	0	0	0	0	0	0	0	0	0	0	0	0	0	0	0	0	0	0	0	0	0	0	0	0
XP_035353175.1	1	45.653	45.653						0	-1	K14570	0	0	0	0	0	0	0	0	0	0	0	0	0	1	0	0	0	0	0	0	0	0	0	0	0	0	0	0	0	0	0	0	0	0	0	0	0	0
XP_035353177.1	1	3290.6	880.95			698.84	1188.5	522.25	0	0	K01620	0	1	0	0	0	0	0	0	0	0	0	0	0	0	0	0	0	0	0	0	0	0	0	0	0	0	0	0	0	0	0	0	0	0	0	0	0	0
XP_035353181.1	1	982340	328270	174690	160610	151150	55919	111710	0	0		0	0	0	0	0	0	0	0	0	0	0	0	0	0	0	0	0	0	0	0	0	0	0	0	0	0	0	0	0	0	0	0	0	0	0	0	0	0
XP_035353185.1	1	15732	3947.1	7940.7	1938.7	675.67	563.79	665.63	0	0		0	0	0	0	0	0	0	0	0	0	0	0	0	0	0	0	0	0	0	0	0	0	0	0	0	0	0	0	0	0	0	0	0	0	0	0	0	0
XP_035353189.1	1	803.97					501.94	302.03	0	1		0	0	0	0	0	0	0	0	0	0	0	0	0	0	0	0	0	0	0	0	0	0	0	0	0	0	0	0	0	0	0	0	0	0	0	0	0	0
XP_035353190.1	1	3984.7	1448.8	2535.9					0	-1		0	0	0	0	0	0	0	0	0	0	0	0	0	0	0	0	0	0	0	0	0	0	0	0	0	0	0	0	0	0	0	0	0	0	0	0	0	0
XP_035353195.1	1	8352.7	3380.6	2990.2	1981.9				0	-1		0	0	0	0	0	0	0	0	0	0	0	0	0	0	0	0	0	0	0	0	0	0	0	0	0	0	0	0	0	0	0	0	0	0	0	0	0	0
XP_035353200.1	1	5199.5	487.94		701.68	1766.9	1049.2	1193.8	0	0		0	0	0	0	0	0	0	0	0	0	0	0	0	0	0	0	0	0	0	0	0	0	0	0	0	0	0	0	0	0	0	0	0	0	0	0	0	0
XP_035353208.1	1	150210	23846	28813	26469	28536	17925	24626	0	0	K03251	0	0	0	0	0	0	0	0	0	0	0	0	0	0	0	0	0	0	0	0	0	0	0	0	0	0	0	0	0	0	0	0	0	0	0	0	0	0
XP_035353211.1	1	20287	5041.3			6080.3	2464.6	6701	0	0		0	0	0	0	0	0	0	0	0	0	0	0	0	0	0	0	0	0	0	0	0	0	0	0	0	0	0	0	0	0	0	0	0	0	0	0	0	0
XP_035353228.1	1	2706.7	1356.9	484.68	751.87		113.26		0	0		0	0	0	0	0	0	0	0	0	0	0	0	0	0	0	0	0	0	0	0	0	0	0	0	0	0	0	0	0	0	0	0	0	0	0	0	0	0
XP_035353231.1	1	253.34				253.34			0	1		0	0	0	0	0	0	0	0	0	0	0	0	0	0	0	0	0	0	0	0	0	0	0	0	0	0	0	0	0	0	0	0	0	0	0	0	0	0
XP_035353232.1	1	129510	35001	17857	21867	30215	10651	13918	0	0		0	0	0	0	0	0	0	0	0	0	0	0	0	0	0	0	0	0	0	0	0	0	0	0	0	0	0	0	0	0	0	0	0	0	0	0	0	0
XP_035353258.1	1	310750	119390	36195	76850	30244	26208	21867	0	0		0	0	0	0	0	0	0	0	0	0	0	0	0	0	0	0	0	0	0	0	0	0	0	0	0	0	0	0	0	0	0	0	0	0	0	0	0	0
XP_035353259.1	1	296.95	204.33		92.615				0	-1		0	0	0	0	0	0	0	0	0	0	0	0	0	0	0	0	0	0	0	0	0	0	0	0	0	0	0	0	0	0	0	0	0	0	0	0	0	0
XP_035353278.1	1	4285.4	1500.1	974.28	1811				0	-1		0	0	0	0	0	0	0	0	0	0	0	0	0	0	0	0	0	0	0	0	0	0	0	0	0	0	0	0	0	0	0	0	0	0	0	0	0	0
XP_035353279.1	1	4744	2441.7	1151.8	1150.5				0	-1		0	0	0	0	0	0	0	0	0	0	0	0	0	0	0	0	0	0	0	0	0	0	0	0	0	0	0	0	0	0	0	0	0	0	0	0	0	0
XP_035353293.1	1	5628.9	3181	2447.9					0	-1		0	0	0	0	0	0	0	0	0	0	0	0	0	0	0	0	0	0	0	0	0	0	0	0	0	0	0	0	0	0	0	0	0	0	0	0	0	0
XP_035353303.1	1	940.3			940.3				0	-1		0	0	0	0	0	0	0	0	0	0	0	0	0	0	0	0	0	0	0	0	0	0	0	0	0	0	0	0	0	0	0	0	0	0	0	0	0	0
XP_035353330.1	1	494			137.46	121.88	115.54	119.12	0	0		0	0	0	0	0	0	0	0	0	0	0	0	0	0	0	0	0	0	0	0	0	0	0	0	0	0	0	0	0	0	0	0	0	0	0	0	0	0
XP_035353335.1	1	216730	89649	56698	26920	15402	10174	17887	0	0		0	0	0	0	0	0	0	0	0	0	0	0	0	0	0	0	0	0	0	0	0	0	0	0	0	0	0	0	0	0	0	0	0	0	0	0	0	0
XP_035353342.1	1	179140	71735	45014	29825	13128	10225	9208.1	-1	-1		0	0	0	0	0	0	0	0	0	0	0	0	0	0	0	0	0	0	0	0	0	0	0	0	0	0	0	0	0	0	0	0	0	0	0	0	0	0
XP_035353355.1	1	2977.3	618.2			986.27	1372.9		0	0		0	0	0	0	0	0	0	0	0	0	0	0	0	0	0	0	0	0	0	0	0	0	0	0	0	0	0	0	0	0	0	0	0	0	0	0	0	0
XP_035353359.1	1	5509.8	1007.3	1253.8	1373.9	783.37	371.48	719.91	0	0	K15376	0	0	0	0	0	0	0	0	0	0	0	0	0	0	0	0	0	0	0	0	0	0	0	0	0	0	0	0	0	0	0	0	0	0	0	0	0	0
XP_035353363.1	1	4944.3	1131.5	769.44	547.55	1013.9	598.74	883.18	0	0	K00381	0	0	0	0	0	0	0	0	0	0	0	0	0	0	0	0	0	0	0	0	0	0	0	0	0	0	0	0	0	0	0	0	0	0	0	0	0	0
XP_035353373.1	1	209.06				84.174	124.89		0	1		0	0	0	0	0	0	0	0	0	0	0	0	0	0	0	0	0	0	0	0	0	0	0	0	0	0	0	0	0	0	0	0	0	0	0	0	0	0
XP_035353375.1	1	4474.6				2072.4	1198.8	1203.4	0	1	K20246	0	0	0	0	0	0	0	0	0	0	0	0	0	0	0	0	0	0	0	0	0	0	0	0	0	0	0	0	0	0	0	0	0	0	0	0	0	0
XP_035353381.1	1	1275.6	319.74	564.84	390.99				0	-1		0	0	0	0	0	0	0	0	0	0	0	0	0	0	0	0	0	0	0	0	0	0	0	0	0	0	0	0	0	0	0	0	0	0	0	0	0	0
XP_035353382.1	1	168880	38734	46228	34705	27513	19395	2304	-1	-1		0	0	0	0	0	0	0	0	0	0	0	0	0	0	0	0	0	0	0	0	0	0	0	0	0	0	0	0	0	0	0	0	0	0	0	0	0	0
XP_035353385.1	1	7030.2	2808.5	1526.8	1133.4	166.41	682.72	712.35	0	0		0	0	0	0	0	0	0	0	0	0	0	0	0	0	0	0	0	0	0	0	0	0	0	0	0	0	0	0	0	0	0	0	0	0	0	0	0	0
XP_035353387.1	1	10902	3003.1	2439	2693.9	1120.7	685.08	960.42	-1	-1	K03178	0	0	0	1	0	0	0	0	1	0	0	0	0	0	0	0	0	0	0	0	0	0	0	0	0	0	0	0	0	0	0	0	0	0	0	0	0	0
XP_035353392.1	1	80256	32977	23313	17577	2258.3	2785.6	1345.1	-1	-1		0	0	0	0	0	0	0	0	0	0	0	0	0	0	0	0	0	0	0	0	0	0	0	0	0	0	0	0	0	0	0	0	0	0	0	0	0	0
XP_035353393.1	1	12130	5948.8	751.29	1634.5	2604.1		1190.9	0	0	K08501	0	0	0	0	0	0	0	0	0	0	0	0	0	0	0	0	0	0	0	0	0	0	0	0	0	0	0	0	0	0	0	0	0	0	0	0	0	0
XP_035353396.1	1	24580	10065	4336.4	5012.6	3076.3	2090.3		0	0		0	0	0	0	0	0	0	0	0	0	0	0	0	0	0	0	0	0	0	0	0	0	0	0	0	0	0	0	0	0	0	0	0	0	0	0	0	0
XP_035353399.1	1	3649.8	769.19			1018.3	491.34	1371	0	0	K13728	0	0	0	0	0	0	0	0	0	0	0	0	0	0	0	0	0	0	0	0	0	0	0	0	0	0	0	1	0	0	0	1	0	0	0	0	0	0
XP_035353401.1	1	1969		561.96	503.72			903.33	0	0		0	0	0	0	0	0	0	0	0	0	0	0	0	0	0	0	0	0	0	0	0	0	0	0	0	0	0	0	0	0	0	0	0	0	0	0	0	0
XP_035353403.1	1	1124.7		224.55	306.16	200.24	125.33	268.38	0	0	K05533	0	0	0	0	0	0	0	0	0	0	0	0	0	0	0	0	0	0	0	0	0	0	0	0	0	0	0	0	0	0	0	0	0	0	1	0	0	0
XP_035353406.1	1	183230	45978	41663	32174	25826	18384	19209	0	0		0	0	0	0	0	0	0	0	0	0	0	0	0	0	0	0	0	0	0	0	0	0	0	0	0	0	0	0	0	0	0	0	0	0	0	0	0	0
XP_035353414.1	1	58357	14736	12323	5695	13466	5993.3	6145	0	0	K01881	0	0	0	0	0	0	0	0	0	0	0	0	0	0	0	0	0	0	0	0	0	0	0	0	0	0	0	0	0	0	0	0	0	0	0	0	0	0
XP_035353415.1	1	10692	2142.5	393.81	936.91	2129.3	2897	2192.8	0	0		0	0	0	0	0	0	0	0	0	0	0	0	0	0	0	0	0	0	0	0	0	0	0	0	0	0	0	0	0	0	0	0	0	0	0	0	0	0
XP_035353422.1	1	16462	4405.5	5407.8	4128.5	1625.4	894.58		-1	-1		0	0	0	0	0	0	0	0	0	0	0	0	0	0	0	0	0	0	0	0	0	0	0	0	0	0	0	0	0	0	0	0	0	0	0	0	0	0
XP_035353431.1	1	403.84	248.18	155.66					0	-1	K03026	0	0	0	0	0	0	0	0	0	0	0	0	0	0	0	0	0	0	0	0	0	0	0	0	0	0	0	0	0	0	0	0	0	0	0	0	0	0
XP_035353434.1	1	363590	105010	46025	41621	72393	35948	62593	0	0	K00761	0	0	0	0	0	0	0	0	0	0	0	0	0	0	0	0	0	0	0	0	0	0	0	0	0	0	0	0	0	0	0	0	0	0	0	0	0	0
XP_035353437.1	1	498.22					498.22		0	1		0	0	0	0	0	0	0	0	0	0	0	0	0	0	0	0	0	0	0	0	0	0	0	0	0	0	0	0	0	0	0	0	0	0	0	0	0	0
XP_035353440.1	1	4252.4	682.29	1224.6		929.14	774.8	641.63	0	0	K09503	0	0	0	0	0	0	0	0	0	0	0	0	0	0	0	0	0	0	0	0	0	0	0	0	0	0	0	0	0	0	0	0	0	0	0	0	0	0
XP_035353441.1	1	2644.6	534.06	300.85		1075.3		734.34	0	0	K01687	0	1	0	0	0	0	0	0	0	0	0	0	0	0	0	0	0	0	0	0	0	0	0	0	0	0	0	0	0	0	0	0	0	0	0	0	1	0
XP_035353447.1	1	194760	55259	45127	48837	16966	12212	16354	-1	-1	K02912	1	0	0	0	0	0	0	0	0	0	0	0	0	0	0	0	0	0	0	0	0	0	0	0	0	0	0	0	0	0	0	0	0	0	0	0	0	0
XP_035353449.1	1	318.3		97.25		83.42	61.846	75.786	0	0		0	0	0	0	0	0	0	0	0	0	0	0	0	0	0	0	0	0	0	0	0	0	0	0	0	0	0	0	0	0	0	0	0	0	0	0	0	0
XP_035353452.1	1	384400	98121	88717	71474	52392	36744	36952	-1	-1	K03258	0	0	0	0	0	0	0	0	0	0	0	0	0	0	0	0	0	0	0	0	0	0	0	0	0	0	0	0	0	0	0	0	0	0	0	0	0	0
XP_035353472.1	1	3271.8	665.58	1039.2	831.46	518.48	62.177	154.93	-1	-1	K01115	0	0	0	0	0	0	0	0	0	0	0	0	0	0	0	1	0	0	0	0	0	0	0	0	0	1	0	0	0	0	0	0	0	0	0	0	0	0
XP_035353477.1	1	14584	1230.7	1209.3	1085.4	3911.3	1338.6	5809	0	0	K01725	0	0	0	0	0	0	0	0	0	0	0	0	0	0	0	0	0	0	0	0	0	0	0	0	0	0	0	0	0	0	0	0	0	0	0	0	0	0
XP_035353480.1	1	4017.9				1117.9	1886.3	1013.7	0	1	K00547	0	0	0	0	0	0	0	0	0	0	0	0	0	0	0	0	0	0	0	0	0	0	0	0	0	0	0	0	0	0	0	0	0	0	0	0	0	0
XP_035353494.1	1	3760.8	1094.2	1134.1	826.23	279.81	170.57	255.78	-1	-1		0	0	0	0	0	0	0	0	0	0	0	0	0	0	0	0	0	0	0	0	0	0	0	0	0	0	0	0	0	0	0	0	0	0	0	0	0	0
XP_035353500.1	1	9985.9	3632.4	3194.2	2061.2		567.77	530.31	-1	-1		0	0	0	0	0	0	0	0	0	0	0	0	0	0	0	0	0	0	0	0	0	0	0	0	0	0	0	0	0	0	0	0	0	0	0	0	0	0
XP_035353501.1	1	387860	260420	46537	42811	5160.2	14974	17957	0	0		0	0	0	0	0	0	0	0	0	0	0	0	0	0	0	0	0	0	0	0	0	0	0	0	0	0	0	0	0	0	0	0	0	0	0	0	0	0
XP_035353502.1	1	528070	155150	174200	127680	34233	19196	17616	-1	-1		0	0	0	0	0	0	0	0	0	0	0	0	0	0	0	0	0	0	0	0	0	0	0	0	0	0	0	0	0	0	0	0	0	0	0	0	0	0
XP_035353503.1	1	270.4		270.4					0	-1	K00006	0	0	0	0	0	0	0	0	0	0	0	0	0	0	0	1	0	0	0	0	0	0	0	0	0	0	0	0	0	0	0	0	0	0	0	0	0	0
XP_035353510.1	1	1526			1046.2		479.83		0	0		0	0	0	0	0	0	0	0	0	0	0	0	0	0	0	0	0	0	0	0	0	0	0	0	0	0	0	0	0	0	0	0	0	0	0	0	0	0
XP_035353529.1	1	277.15					68.801	208.34	0	1		0	0	0	0	0	0	0	0	0	0	0	0	0	0	0	0	0	0	0	0	0	0	0	0	0	0	0	0	0	0	0	0	0	0	0	0	0	0
XP_035353540.1	1	82227	30347	21544	18426	6239.8	2157.1	3513	-1	-1		0	0	0	0	0	0	0	0	0	0	0	0	0	0	0	0	0	0	0	0	0	0	0	0	0	0	0	0	0	0	0	0	0	0	0	0	0	0
XP_035353563.1	1	4958.6	4749.7			208.91			0	0	K14559	0	0	0	0	0	0	0	0	0	0	0	0	0	1	0	0	0	0	0	0	0	0	0	0	0	0	0	0	0	0	0	0	0	0	0	0	0	0
XP_035353566.1	1	219060	71418	38396	40098	27443	18980	22729	0	0		0	0	0	0	0	0	0	0	0	0	0	0	0	0	0	0	0	0	0	0	0	0	0	0	0	0	0	0	0	0	0	0	0	0	0	0	0	0
XP_035353567.1	1	8130	3235.7	3108	1786.2				0	-1		0	0	0	0	0	0	0	0	0	0	0	0	0	0	0	0	0	0	0	0	0	0	0	0	0	0	0	0	0	0	0	0	0	0	0	0	0	0
XP_035353569.1	1	2616.5	744.38		786.81	620.15		465.2	0	0	K00967	0	0	0	0	0	0	0	0	0	0	0	0	0	0	0	1	0	0	0	0	0	0	0	0	0	0	0	0	0	0	0	0	0	0	0	0	0	0
XP_035353570.1	1	19627	3103	4658.1	3638.9	4484.6	2006.1	1736.6	0	0		0	0	0	0	0	0	0	0	0	0	0	0	0	0	0	0	0	0	0	0	0	0	0	0	0	0	0	0	0	0	0	0	0	0	0	0	0	0
XP_035353576.1	1	11395	802.11	4063.2	899.44	1953	942.8	2734.9	0	0	K02906	1	0	0	0	0	0	0	0	0	0	0	0	0	0	0	0	0	0	0	0	0	0	0	0	0	0	0	0	0	0	0	0	0	0	0	0	0	0
XP_035353584.1	1	42645	8262	10409	4639.4	12407	3586.6	3341	0	0	K14004	0	0	0	0	0	0	0	0	0	0	0	0	0	0	0	0	0	0	0	0	0	0	0	0	0	0	0	0	0	0	0	0	0	0	0	0	0	0
XP_035353587.1	1	1044.9	682.99				361.92		0	0		0	0	0	0	0	0	0	0	0	0	0	0	0	0	0	0	0	0	0	0	0	0	0	0	0	0	0	0	0	0	0	0	0	0	0	0	0	0
XP_035353588.1	1	30473	7686.7	6948.7	4798.6	4054.7	3160	3824.6	0	0		0	0	0	0	0	0	0	0	0	0	0	0	0	0	0	0	0	0	0	0	0	0	0	0	0	0	0	0	0	0	0	0	0	0	0	0	0	0
XP_035353590.1	1	1246.9		584.1			288.87	373.88	0	0	K00826	0	1	0	0	0	0	0	0	0	0	0	0	0	0	0	0	0	0	0	0	0	0	0	0	0	0	0	0	0	0	0	0	0	0	0	0	1	0
XP_035353593.1	1	22077	6554.3	6060.4		4287.3	2267.4	2908.1	0	0	K03115	0	0	0	0	0	0	0	0	0	0	0	0	0	1	0	0	0	0	0	0	0	0	0	0	0	0	0	0	0	0	0	0	0	0	0	0	0	0
XP_035353598.1	1	111920	33154	27996	26383	9867.4	6869.6	7653.1	-1	-1		0	0	0	0	0	0	0	0	0	0	0	0	0	0	0	0	0	0	0	0	0	0	0	0	0	0	0	0	0	0	0	0	0	0	0	0	0	0
XP_035353615.1	1	37630	10698	7920.2	5927.8	3038	4805.1	5240.5	0	0	K08764	0	0	0	0	0	0	0	0	0	0	0	0	0	0	0	0	0	0	0	0	0	0	0	0	0	0	0	0	0	0	0	0	0	0	0	0	0	0
XP_035353634.1	1	95050	29943	30226	18916	6902.2	3464.6	5597.8	-1	-1	K00262	0	0	0	0	0	0	0	0	0	0	0	0	0	0	0	0	0	0	0	0	0	0	0	0	0	0	0	0	0	0	1	0	0	0	0	0	0	0
XP_035353637.1	1	97263	28513	32558	13732	12041	6507	3912	-1	-1		0	0	0	0	0	0	0	0	0	0	0	0	0	0	0	0	0	0	0	0	0	0	0	0	0	0	0	0	0	0	0	0	0	0	0	0	0	0
XP_035353640.1	1	3776.6	2736.4	1040.2					0	-1		0	0	0	0	0	0	0	0	0	0	0	0	0	0	0	0	0	0	0	0	0	0	0	0	0	0	0	0	0	0	0	0	0	0	0	0	0	0
XP_035353645.1	1	44338	15562	13802	6859.4	3027.9	2293.5	2792.3	-1	-1		0	0	0	0	0	0	0	0	0	0	0	0	0	0	0	0	0	0	0	0	0	0	0	0	0	0	0	0	0	0	0	0	0	0	0	0	0	0
XP_035353648.1	1	2499100	642810	491030	372530	417490	226650	348570	0	0	K00417	0	0	0	0	1	1	0	0	1	1	0	0	0	0	0	0	0	1	0	0	0	0	0	0	0	0	0	0	0	0	0	0	0	0	0	0	0	0
XP_035353650.1	1	118280	60908	16401	31969	3666.5	3145.4	2188.9	0	0		0	0	0	0	0	0	0	0	0	0	0	0	0	0	0	0	0	0	0	0	0	0	0	0	0	0	0	0	0	0	0	0	0	0	0	0	0	0
XP_035353653.1	1	84824	26023	26772	22496	4214.5	3374	1945.3	-1	-1		0	0	0	0	0	0	0	0	0	0	0	0	0	0	0	0	0	0	0	0	0	0	0	0	0	0	0	0	0	0	0	0	0	0	0	0	0	0
XP_035353656.1	1	25833	8586	10194	2323.3	2839.5	1890		0	0		0	0	0	0	0	0	0	0	0	0	0	0	0	0	0	0	0	0	0	0	0	0	0	0	0	0	0	0	0	0	0	0	0	0	0	0	0	0
XP_035353657.1	1	249000	57254	59789	41270	40506	23163	27016	0	0		0	0	0	0	0	0	0	0	0	0	0	0	0	0	0	0	0	0	0	0	0	0	0	0	0	0	0	0	0	0	0	0	0	0	0	0	0	0
XP_035353659.1	1	23940	6825.2	5450.3	6597.9	2535.5	549.59	1981.1	-1	-1		0	0	0	0	0	0	0	0	0	0	0	0	0	0	0	0	0	0	0	0	0	0	0	0	0	0	0	0	0	0	0	0	0	0	0	0	0	0
XP_035353661.1	1	1545200	474030	408770	258580	169050	107310	127460	-1	-1	K15040	0	0	0	0	0	0	0	0	1	1	0	0	0	0	0	0	0	0	0	0	0	0	0	0	0	0	0	0	0	0	0	0	0	0	0	0	0	0
XP_035353662.1	1	4903.6	1214.6	247.77		2020.8	627.83	792.61	0	0	K01953	0	0	0	0	0	0	0	0	0	0	0	0	0	0	0	0	0	0	0	0	0	0	0	0	0	0	0	0	0	0	1	0	0	0	0	0	0	0
XP_035353671.1	1	333360	93618	69924	72016	41853	27950	27999	-1	-1		0	0	0	0	0	0	0	0	0	0	0	0	0	0	0	0	0	0	0	0	0	0	0	0	0	0	0	0	0	0	0	0	0	0	0	0	0	0
XP_035353675.1	1	1962.5		1150.9	811.54				0	-1		0	0	0	0	0	0	0	0	0	0	0	0	0	0	0	0	0	0	0	0	0	0	0	0	0	0	0	0	0	0	0	0	0	0	0	0	0	0
XP_035353676.1	1	1440.2				844.59	595.59		0	1		0	0	0	0	0	0	0	0	0	0	0	0	0	0	0	0	0	0	0	0	0	0	0	0	0	0	0	0	0	0	0	0	0	0	0	0	0	0
XP_035353679.1	1	4068.6	2113.7	1554.3	400.64				0	-1		0	0	0	0	0	0	0	0	0	0	0	0	0	0	0	0	0	0	0	0	0	0	0	0	0	0	0	0	0	0	0	0	0	0	0	0	0	0
XP_035353680.1	1	9048.4	4446.8			1982.5	1024.6	1594.5	-1	-1	K01764	0	0	0	0	0	0	0	0	0	0	0	0	0	0	0	0	0	0	0	0	0	0	0	0	0	0	0	0	0	0	0	0	0	0	0	0	0	0
XP_035353681.1	1	70460	18003	15636	11539	13300	5895	6088	0	0	K01597	0	0	0	0	0	0	0	0	0	0	0	0	0	0	0	0	0	0	0	0	0	0	0	0	0	0	0	0	0	0	0	0	0	1	0	0	0	0
XP_035353688.1	1	118160	32293	22009	19642	18129	12620	13467	0	0	K01653	0	1	0	0	0	0	0	0	0	0	0	0	0	0	0	0	0	0	0	0	0	0	0	0	0	0	0	0	0	0	0	0	0	0	0	0	1	0
XP_035353689.1	1	36115	5837.2	14627	4614.4	2399.6	7378.4	1258.5	0	0		0	0	0	0	0	0	0	0	0	0	0	0	0	0	0	0	0	0	0	0	0	0	0	0	0	0	0	0	0	0	0	0	0	0	0	0	0	0
XP_035353692.1	1	14598	8705.3	479.93	975.65	2147.8	913.97	1375.5	0	0		0	0	0	0	0	0	0	0	0	0	0	0	0	0	0	0	0	0	0	0	0	0	0	0	0	0	0	0	0	0	0	0	0	0	0	0	0	0
XP_035353697.1	1	453.43						453.43	0	1	K19785	0	0	0	0	0	0	0	0	0	0	0	0	0	0	0	0	0	0	0	0	0	0	0	0	0	0	0	0	0	0	0	0	0	0	0	0	0	0
XP_035353702.1	1	353850	91105	71968	52279	63004	36388	39105	0	0	K00549	0	1	0	0	0	0	0	0	0	0	0	0	0	0	0	0	0	0	0	0	0	0	0	0	0	0	0	0	0	0	0	0	0	0	0	0	0	0
XP_035353704.1	1	103.29			103.29				0	-1		0	0	0	0	0	0	0	0	0	0	0	0	0	0	0	0	0	0	0	0	0	0	0	0	0	0	0	0	0	0	0	0	0	0	0	0	0	0
XP_035353707.1	1	26951	6081.1	4640.4	4879	4779.5	2028.1	4542.5	0	0	K02735	0	0	1	0	0	0	0	0	0	0	0	0	0	0	0	0	0	0	0	0	0	0	0	0	0	0	0	0	0	0	0	0	0	0	0	0	0	0
XP_035353708.1	1	3373.5	754.51	1443.8	898.39	155.54	121.31		-1	-1		0	0	0	0	0	0	0	0	0	0	0	0	0	0	0	0	0	0	0	0	0	0	0	0	0	0	0	0	0	0	0	0	0	0	0	0	0	0
XP_035353709.1	1	154300	46022	36298	34268	16723	9766.9	11224	-1	-1		0	0	0	0	0	0	0	0	0	0	0	0	0	0	0	0	0	0	0	0	0	0	0	0	0	0	0	0	0	0	0	0	0	0	0	0	0	0
XP_035353711.1	1	22751	12260	2733.7	6082.4			1675.1	0	0		0	0	0	0	0	0	0	0	0	0	0	0	0	0	0	0	0	0	0	0	0	0	0	0	0	0	0	0	0	0	0	0	0	0	0	0	0	0
XP_035353715.1	1	43235	13784	5680.1	5940.7	6337.3	3177.7	8315	0	0	K02734	0	0	1	0	0	0	0	0	0	0	0	0	0	0	0	0	0	0	0	0	0	0	0	0	0	0	0	0	0	0	0	0	0	0	0	0	0	0
XP_035353722.1	1	5606.3	3234.3	648.74	506.19	415.51	588.53	213.04	0	0	K03242	0	0	0	0	0	0	0	0	0	0	0	0	0	0	0	0	0	0	0	0	0	0	0	0	0	0	0	0	0	0	0	0	0	0	0	0	0	0
XP_035353724.1	1	5940.3	1777.2	1944.5	1619.5	599.17			-1	-1		0	0	0	0	0	0	0	0	0	0	0	0	0	0	0	0	0	0	0	0	0	0	0	0	0	0	0	0	0	0	0	0	0	0	0	0	0	0
XP_035353728.1	1	1074.3		393.82	347.78		332.73		0	0		0	0	0	0	0	0	0	0	0	0	0	0	0	0	0	0	0	0	0	0	0	0	0	0	0	0	0	0	0	0	0	0	0	0	0	0	0	0
XP_035353730.1	1	218940	91100	58810	41411	8185.4	9549.3	9887	-1	-1		0	0	0	0	0	0	0	0	0	0	0	0	0	0	0	0	0	0	0	0	0	0	0	0	0	0	0	0	0	0	0	0	0	0	0	0	0	0
XP_035353731.1	1	19637	4079.4	5723.9	2174	2807.4	1335.6	3516.5	0	0	K11594	0	0	0	0	0	0	0	0	0	0	0	0	0	0	0	0	0	0	0	0	0	0	0	0	0	0	0	0	0	0	0	0	0	0	0	0	0	0
XP_035353732.1	1	757.45	449.35		308.1				0	-1		0	0	0	0	0	0	0	0	0	0	0	0	0	0	0	0	0	0	0	0	0	0	0	0	0	0	0	0	0	0	0	0	0	0	0	0	0	0
XP_035353733.1	1	15175	2914.3	1929.5	3940.9	3602.1	1694.8	1093	0	0		0	0	0	0	0	0	0	0	0	0	0	0	0	0	0	0	0	0	0	0	0	0	0	0	0	0	0	0	0	0	0	0	0	0	0	0	0	0
XP_035353734.1	1	118330	33142	22890	24806	11895	12326	13271	-1	-1	K00602	0	0	0	0	0	0	0	0	0	0	0	0	0	0	0	0	0	0	0	0	0	0	0	0	0	0	0	0	0	0	0	0	0	0	0	0	0	0
XP_035353736.1	1	142520	29111	22080	13647	30059	21865	25760	0	0	K01958	0	1	0	0	0	0	0	0	0	0	1	0	0	0	0	0	0	0	0	0	0	0	0	0	0	0	0	0	0	0	0	0	0	0	0	0	0	0
XP_035353737.1	1	185.79	75.804				109.98		0	0		0	0	0	0	0	0	0	0	0	0	0	0	0	0	0	0	0	0	0	0	0	0	0	0	0	0	0	0	0	0	0	0	0	0	0	0	0	0
XP_035353738.1	1	185250	61406	46672	41510	14032	9729.3	11903	-1	-1		0	0	0	0	0	0	0	0	0	0	0	0	0	0	0	0	0	0	0	0	0	0	0	0	0	0	0	0	0	0	0	0	0	0	0	0	0	0
XP_035353739.1	1	275120	49586	40672	48400	52684	28609	55166	0	0	K02868	1	0	0	0	0	0	0	0	0	0	0	0	0	0	0	0	0	0	0	0	0	0	0	0	0	0	0	0	0	0	0	0	0	0	0	0	0	0
XP_035353740.1	1	338460	112450	76418	53338	42728	24237	29297	0	0	K11086	0	0	0	0	0	0	0	0	0	0	0	0	0	0	0	0	0	0	0	0	0	0	0	0	0	0	0	0	0	0	0	0	0	0	0	0	0	0
XP_035353752.1	1	468380	84698	99151	94824	77630	53622	58458	0	0	K02923	1	0	0	0	0	0	0	0	0	0	0	0	0	0	0	0	0	0	0	0	0	0	0	0	0	0	0	0	0	0	0	0	0	0	0	0	0	0
XP_035353756.1	1	1872.8		431.08		565.67	481.19	394.86	0	0		0	0	0	0	0	0	0	0	0	0	0	0	0	0	0	0	0	0	0	0	0	0	0	0	0	0	0	0	0	0	0	0	0	0	0	0	0	0
XP_035353757.1	1	814.66	291.03	153.75	193.24		88.995	87.632	0	0		0	0	0	0	0	0	0	0	0	0	0	0	0	0	0	0	0	0	0	0	0	0	0	0	0	0	0	0	0	0	0	0	0	0	0	0	0	0
XP_035353767.1	1	197.76		25.893				171.87	0	0		0	0	0	0	0	0	0	0	0	0	0	0	0	0	0	0	0	0	0	0	0	0	0	0	0	0	0	0	0	0	0	0	0	0	0	0	0	0
XP_035353771.1	1	79897	19684	5671.8	9843.2	20632	12513	11553	0	0		0	0	0	0	0	0	0	0	0	0	0	0	0	0	0	0	0	0	0	0	0	0	0	0	0	0	0	0	0	0	0	0	0	0	0	0	0	0
XP_035353772.1	1	6965.5		1249.6	966.88	2666.3		2082.8	0	0	K07889	0	0	0	0	0	0	0	0	0	0	0	0	0	0	0	0	0	0	0	0	0	0	0	0	0	0	0	0	0	0	0	0	0	0	0	0	0	0
XP_035353774.1	1	4246.5	961.95	758.41		1292.8	615.67	617.73	0	0	K01930	0	0	0	0	0	0	0	0	0	0	0	0	0	0	0	0	0	0	0	0	0	0	0	0	0	0	0	0	0	0	0	0	0	0	0	0	0	0
XP_035353780.1	1	2692.4	919.81		246.83	787.69	176	562.03	0	0		0	0	0	0	0	0	0	0	0	0	0	0	0	0	0	0	0	0	0	0	0	0	0	0	0	0	0	0	0	0	0	0	0	0	0	0	0	0
XP_035353782.1	1	607.18						607.18	0	1		0	0	0	0	0	0	0	0	0	0	0	0	0	0	0	0	0	0	0	0	0	0	0	0	0	0	0	0	0	0	0	0	0	0	0	0	0	0
XP_035353783.1	1	1881.1	754.95			475.42	262.78	388	0	0	K01754	0	1	0	0	0	0	0	0	0	0	1	0	0	0	0	0	0	0	0	0	0	0	0	0	0	0	0	0	0	0	0	0	0	0	0	0	0	0
XP_035353786.1	1	3827	259.96	813.9	1386.9	495.68	870.47		0	0	K00135	0	0	0	0	0	0	0	0	0	0	0	0	0	0	0	0	0	0	0	0	0	0	0	0	0	0	0	0	0	0	1	0	0	0	0	0	0	0
XP_035353792.1	1	73428	16360	8815.7	5009.4	19301	12988	10954	0	0		0	0	0	0	0	0	0	0	0	0	0	0	0	0	0	0	0	0	0	0	0	0	0	0	0	0	0	0	0	0	0	0	0	0	0	0	0	0
XP_035353793.1	1	9804.9		2459.5	2026.9	2100.3	2050.8	1167.4	0	0		0	0	0	0	0	0	0	0	0	0	0	0	0	0	0	0	0	0	0	0	0	0	0	0	0	0	0	0	0	0	0	0	0	0	0	0	0	0
XP_035353794.1	1	3550.3	539.89	380.8		1608.4	686.28	334.9	0	0		0	0	0	0	0	0	0	0	0	0	0	0	0	0	0	0	0	0	0	0	0	0	0	0	0	0	0	0	0	0	0	0	0	0	0	0	0	0
XP_035353795.1	1	10342	3363.5	1695.7	2719.9	2563.1			0	0	K17842	0	0	0	0	0	0	0	0	0	0	0	0	0	0	0	0	0	0	0	0	0	0	0	0	0	0	0	0	0	0	0	0	0	0	0	0	0	0
XP_035353805.1	1	16825	8279.1	1797.5	4411.1	1133.2		1204.4	0	0	K00286	0	1	0	0	0	0	0	0	0	0	0	0	0	0	0	0	0	0	0	0	0	0	0	0	0	0	0	0	0	0	0	0	0	0	0	0	0	0
XP_035353808.1	1	7969	4378.9	1129.3	1291.2	292.15		877.49	0	0		0	0	0	0	0	0	0	0	0	0	0	0	0	0	0	0	0	0	0	0	0	0	0	0	0	0	0	0	0	0	0	0	0	0	0	0	0	0
XP_035353811.1	1	2694	1045.2		593.88	552.35	502.54		0	0		0	0	0	0	0	0	0	0	0	0	0	0	0	0	0	0	0	0	0	0	0	0	0	0	0	0	0	0	0	0	0	0	0	0	0	0	0	0
XP_035353840.1	1	702.67		616.66				86.011	0	0	K01809	0	0	0	0	0	0	0	0	0	0	0	0	0	0	0	0	0	0	0	0	0	0	0	0	0	0	0	0	0	0	0	0	0	0	0	0	0	0
XP_035353846.1	1	13902	2552.6	3296.9	2336.6	1962.7	1715.5	2038.2	0	0	K03032	0	0	1	0	0	0	0	0	0	0	0	0	0	0	0	0	0	0	0	0	0	0	0	0	0	0	0	0	0	0	0	0	0	0	0	0	0	0
XP_035353848.1	1	2210.9	290.5	148.22	105.82	505.41	332.1	828.9	0	0		0	0	0	0	0	0	0	0	0	0	0	0	0	0	0	0	0	0	0	0	0	0	0	0	0	0	0	0	0	0	0	0	0	0	0	0	0	0
XP_035353849.1	1	300.17				199.83	100.34		0	1		0	0	0	0	0	0	0	0	0	0	0	0	0	0	0	0	0	0	0	0	0	0	0	0	0	0	0	0	0	0	0	0	0	0	0	0	0	0
XP_035353854.1	1	1383900	315410	218870	206790	283950	165300	193620	0	0		0	0	0	0	0	0	0	0	0	0	0	0	0	0	0	0	0	0	0	0	0	0	0	0	0	0	0	0	0	0	0	0	0	0	0	0	0	0
XP_035353855.1	1	28784	9964.8	175.51	7535.6	3263.9	4302.3	3541.6	0	0		0	0	0	0	0	0	0	0	0	0	0	0	0	0	0	0	0	0	0	0	0	0	0	0	0	0	0	0	0	0	0	0	0	0	0	0	0	0
XP_035353856.1	1	5472.5	729.86	613	905.87	1139.6	937.1	1147.1	0	0	K00129	0	0	0	0	0	0	0	0	0	0	0	0	0	0	0	0	0	0	0	0	0	0	0	0	0	0	0	0	0	0	0	0	0	0	0	0	0	0
XP_035353862.1	1	4994.3	2964.9		1307.3		722.04		0	0	K12667	0	0	0	0	0	0	0	0	0	0	0	0	0	0	0	0	0	0	0	0	0	0	0	0	1	0	0	0	0	0	0	0	0	0	1	0	0	0
XP_035353863.1	1	17928	8140	1014.2	777.87	2583.4	2620.1	2792.5	0	0		0	0	0	0	0	0	0	0	0	0	0	0	0	0	0	0	0	0	0	0	0	0	0	0	0	0	0	0	0	0	0	0	0	0	0	0	0	0
XP_035353864.1	1	13969	2903.2	3600.3	1802.1	2970.3	815.09	1878.1	0	0		0	0	0	0	0	0	0	0	0	0	0	0	0	0	0	0	0	0	0	0	0	0	0	0	0	0	0	0	0	0	0	0	0	0	0	0	0	0
XP_035353874.1	1	1554.5		977.59				576.93	0	0		0	0	0	0	0	0	0	0	0	0	0	0	0	0	0	0	0	0	0	0	0	0	0	0	0	0	0	0	0	0	0	0	0	0	0	0	0	0
XP_035353876.1	1	13353	1858.7	1171.5			5600.3	4722.2	1	1		0	0	0	0	0	0	0	0	0	0	0	0	0	0	0	0	0	0	0	0	0	0	0	0	0	0	0	0	0	0	0	0	0	0	0	0	0	0
XP_035353880.1	1	10581	1774.3	3407.9	2177.6	2146.6		1074.8	0	0	K01792	0	0	0	0	0	0	0	0	0	0	0	0	0	0	0	0	0	0	0	0	0	0	0	0	0	0	0	0	0	0	0	0	0	0	0	0	0	0
XP_035353883.1	1	16485	1905.6	3688.9	2984.8	3681.6	1941.6	2282.7	0	0		0	0	0	0	0	0	0	0	0	0	0	0	0	0	0	0	0	0	0	0	0	0	0	0	0	0	0	0	0	0	0	0	0	0	0	0	0	0
XP_035353884.1	1	1592.4	1592.4						0	-1	K10842	0	0	0	0	0	0	0	0	0	0	0	1	0	0	0	0	0	0	0	0	0	0	0	0	0	0	0	0	0	0	0	0	0	0	0	0	0	0
XP_035353893.1	1	731.72		731.72					0	-1		0	0	0	0	0	0	0	0	0	0	0	0	0	0	0	0	0	0	0	0	0	0	0	0	0	0	0	0	0	0	0	0	0	0	0	0	0	0
XP_035353896.1	1	41947	6156.1	10012	9727.1	5879.6	4990.1	5181.7	0	0		0	0	0	0	0	0	0	0	0	0	0	0	0	0	0	0	0	0	0	0	0	0	0	0	0	0	0	0	0	0	0	0	0	0	0	0	0	0
XP_035353902.1	1	38926	9783.8	6438.8	4331.3	7680.2	4260.5	6431.2	0	0		0	0	0	0	0	0	0	0	0	0	0	0	0	0	0	0	0	0	0	0	0	0	0	0	0	0	0	0	0	0	0	0	0	0	0	0	0	0
XP_035353904.1	1	160680	37507	30130	24732	29491	18469	20356	0	0		0	0	0	0	0	0	0	0	0	0	0	0	0	0	0	0	0	0	0	0	0	0	0	0	0	0	0	0	0	0	0	0	0	0	0	0	0	0
XP_035353909.1	1	30890	5195.6	4549.8	4337.9	5846.2	5052.6	5908.1	0	0	K00819	0	0	0	0	0	0	0	0	0	0	0	0	0	0	0	0	0	0	0	0	0	0	0	0	0	0	0	0	0	0	0	0	0	0	0	0	0	0
XP_035353910.1	1	46009	14984	11067	10721	3319.8	1538.6	4378.5	-1	-1		0	0	0	0	0	0	0	0	0	0	0	0	0	0	0	0	0	0	0	0	0	0	0	0	0	0	0	0	0	0	0	0	0	0	0	0	0	0
XP_035353917.1	1	1625.1				762.89	862.25		0	1		0	0	0	0	0	0	0	0	0	0	0	0	0	0	0	0	0	0	0	0	0	0	0	0	0	0	0	0	0	0	0	0	0	0	0	0	0	0
XP_035353926.1	1	204910	59809	28308	31307	34423	23158	27906	0	0		0	0	0	0	0	0	0	0	0	0	0	0	0	0	0	0	0	0	0	0	0	0	0	0	0	0	0	0	0	0	0	0	0	0	0	0	0	0
XP_035353930.1	1	239890	110100	55480	59997	7172.3	1023	6112.2	-1	-1		0	0	0	0	0	0	0	0	0	0	0	0	0	0	0	0	0	0	0	0	0	0	0	0	0	0	0	0	0	0	0	0	0	0	0	0	0	0
XP_035353934.1	1	14374	4945	5254	1986	1681.2	508.02		0	0		0	0	0	0	0	0	0	0	0	0	0	0	0	0	0	0	0	0	0	0	0	0	0	0	0	0	0	0	0	0	0	0	0	0	0	0	0	0
XP_035353948.1	1	336.13	131.05		81.711		55.314	68.062	0	0		0	0	0	0	0	0	0	0	0	0	0	0	0	0	0	0	0	0	0	0	0	0	0	0	0	0	0	0	0	0	0	0	0	0	0	0	0	0
XP_035353953.1	1	69672	19038	13000	10480	11444	7706.6	8003.5	0	0	K00164	0	0	0	0	0	0	0	0	0	0	1	0	0	0	0	0	0	0	0	0	0	0	0	0	0	0	0	0	0	0	0	0	0	0	0	0	0	0
XP_035353954.1	1	361.35		361.35					0	-1		0	0	0	0	0	0	0	0	0	0	0	0	0	0	0	0	0	0	0	0	0	0	0	0	0	0	0	0	0	0	0	0	0	0	0	0	0	0
XP_035353965.1	1	19953	1713.8	1518.6	499.85	6218.5	4782.8	5219	1	1	K04564	0	0	0	0	0	0	0	0	0	1	0	0	0	0	0	0	0	0	0	0	0	0	0	0	0	0	0	0	0	0	0	0	0	0	0	0	0	0
XP_035353967.1	1	1181.8				370.02	265.64	546.1	0	1	K00864	0	0	0	0	0	0	0	0	0	0	0	0	0	0	0	0	0	0	0	0	0	0	0	0	0	0	0	0	0	0	0	0	0	0	0	0	0	0
XP_035353973.1	1	40681	7075.6	9682.1	8340.7	6598.1	5287.5	3696.9	0	0	K00966	0	0	0	0	0	0	0	0	0	0	0	0	0	0	0	0	0	0	0	0	0	0	0	0	0	0	0	0	0	0	0	0	0	0	0	0	0	0
XP_035353981.1	1	6657.2	969.48	2373.2	1301.5	215.01	175.43	1622.6	0	0		0	0	0	0	0	0	0	0	0	0	0	0	0	0	0	0	0	0	0	0	0	0	0	0	0	0	0	0	0	0	0	0	0	0	0	0	0	0
XP_035353982.1	1	171.34	171.34						0	-1	K11236	0	0	0	0	0	0	0	0	0	0	0	0	0	0	0	0	0	0	0	0	0	0	0	0	0	0	0	0	0	0	0	0	0	0	0	0	0	0
XP_035353986.1	1	23838	12803	8494.7			2540		0	0	K00416	0	0	0	0	1	1	0	0	1	1	0	0	0	0	0	0	0	1	0	0	0	0	0	0	0	0	0	0	0	0	0	0	0	0	0	0	0	0
XP_035353987.1	1	13169			3879.8	4104	2400.7	2784.4	0	0		0	0	0	0	0	0	0	0	0	0	0	0	0	0	0	0	0	0	0	0	0	0	0	0	0	0	0	0	0	0	0	0	0	0	0	0	0	0
XP_035353989.1	1	39912	12103	7949.1	7077.1	5169.5	4041.3	3572.4	-1	-1	K00293	0	1	0	0	0	0	0	0	0	0	0	0	0	0	0	0	0	0	0	0	0	0	0	0	0	0	0	0	0	0	0	0	0	0	0	0	0	0
XP_035353990.1	1	25821	5031.2	3105.3	2217.1	6427.1	5211.2	3829.4	0	0		0	0	0	0	0	0	0	0	0	0	0	0	0	0	0	0	0	0	0	0	0	0	0	0	0	0	0	0	0	0	0	0	0	0	0	0	0	0
XP_035353992.1	1	37524	10810	6283.8	6400.1	6189.4	3055.3	4784.7	0	0	K03841	0	0	0	0	0	0	0	0	0	0	1	0	0	0	0	0	0	0	0	0	0	0	0	0	0	0	0	0	0	0	0	0	0	0	0	1	0	0
XP_035353993.1	1	4571.1	627.71	1820.7	687.63	659.3	397.67	378.09	0	0	K02154	0	0	0	0	1	0	0	0	0	0	0	0	0	0	0	0	0	0	0	0	0	0	0	0	0	0	0	0	0	0	0	0	0	0	0	0	0	0
XP_035353999.1	1	1474.7	35.126	37.062	29.973	1135.2	112.31	125.1	0	0	K00143	0	1	0	0	0	0	0	0	0	0	0	0	0	0	0	0	0	0	0	0	0	0	0	0	0	0	0	0	0	0	0	0	0	0	0	0	0	0
XP_035354001.1	1	1109.2		258.52	242.6	379.35	116.61	112.17	0	0	K00106	0	0	0	0	0	0	0	0	0	0	0	0	0	0	0	0	0	0	0	0	0	0	0	0	0	0	0	0	0	0	0	0	0	0	0	0	0	0
XP_035354004.1	1	2244.2	1066.6				509.05	668.56	0	0	K14264	0	0	0	0	0	0	0	0	0	0	0	0	0	0	0	0	0	0	0	0	0	0	0	0	0	0	0	0	0	0	0	0	0	0	0	0	0	0
XP_035354006.1	1	3353.5	1369.5	1862.9			121.06		0	0		0	0	0	0	0	0	0	0	0	0	0	0	0	0	0	0	0	0	0	0	0	0	0	0	0	0	0	0	0	0	0	0	0	0	0	0	0	0
XP_035354018.1	1	964.78		470.13			494.65		0	0		0	0	0	0	0	0	0	0	0	0	0	0	0	0	0	0	0	0	0	0	0	0	0	0	0	0	0	0	0	0	0	0	0	0	0	0	0	0
XP_035354019.1	1	53520	5475.6	3335.3	8230.5	15288	7963.9	13227	0	0	K01895	0	0	0	0	0	0	0	0	0	0	1	0	0	0	0	0	0	0	0	0	0	0	0	0	0	0	0	0	0	0	0	0	0	0	0	0	0	0
XP_035354020.1	1	7652.4	2630.9	1704.5	1393.3	837.5	496.78	589.36	-1	-1	K14297	0	0	0	0	0	0	0	0	0	0	0	0	0	0	0	0	0	0	0	0	0	0	0	0	0	0	0	0	0	0	0	0	0	0	0	0	0	0
XP_035354021.1	1	97118	15343	9231.9	15339	22109	15977	19118	0	0	K03942	0	0	0	0	1	1	0	0	1	1	0	0	0	0	0	0	0	1	0	0	0	0	0	0	0	0	0	0	0	0	0	0	0	0	0	0	0	0
XP_035354024.1	1	35066	5679.5	9277	2769.1	4593.7	5986.7	6759.7	0	0	K12198	0	0	0	0	0	0	0	0	0	0	0	0	0	0	0	0	0	0	0	0	0	0	0	0	0	0	0	0	0	0	0	0	0	0	0	0	0	0
XP_035354028.1	1	261870	78726	58655	38606	32535	28678	24668	0	0	K07513	0	0	0	0	0	0	0	0	0	0	0	0	0	0	0	0	0	0	0	0	0	0	0	0	0	0	0	0	0	0	0	0	0	0	0	0	0	0
XP_035354029.1	1	4608.1	1304.1		992.02		1563.9	748.16	0	0		0	0	0	0	0	0	0	0	0	0	0	0	0	0	0	0	0	0	0	0	0	0	0	0	0	0	0	0	0	0	0	0	0	0	0	0	0	0
XP_035354031.1	1	44067	10280		7340.7	13437	2381.1	10629	0	0		0	0	0	0	0	0	0	0	0	0	0	0	0	0	0	0	0	0	0	0	0	0	0	0	0	0	0	0	0	0	0	0	0	0	0	0	0	0
XP_035354033.1	1	3963.9	1586	1419.3			785.11	173.5	0	0		0	0	0	0	0	0	0	0	0	0	0	0	0	0	0	0	0	0	0	0	0	0	0	0	0	0	0	0	0	0	0	0	0	0	0	0	0	0
XP_035354035.1	1	1545.7			845.93			699.73	0	0	K10524	0	0	0	0	0	0	0	0	0	0	0	0	0	0	0	0	0	0	0	0	0	0	0	0	0	0	0	0	0	0	0	0	0	0	0	0	0	0
XP_035354039.1	1	766570	337740	139560	54394	83833	54598	96441	0	0	K02991	1	0	0	0	0	0	0	0	0	0	0	0	0	0	0	0	0	0	0	0	0	0	0	0	0	0	0	0	0	0	0	0	0	0	0	0	0	0
XP_035354040.1	1	19903	2624.8	5190.4	5524	3174.5	1541.2	1848.1	0	0	K00948	0	1	0	0	0	0	0	0	0	0	1	0	0	0	0	0	0	0	0	0	0	0	0	0	0	0	0	0	0	0	0	0	0	0	0	0	0	0
XP_035354041.1	1	355.13			29.636	179.68	29.844	115.97	0	0	K10592	0	0	0	1	0	0	0	0	0	0	0	0	0	0	0	0	0	0	0	0	0	0	0	0	0	0	0	0	0	0	0	0	0	0	0	0	0	0
XP_035354046.1	1	17053	5831.7	1861.4	2672.6	3301.5	1149.5	2236	0	0	K04499	0	0	0	0	0	0	0	0	0	0	0	0	0	0	0	0	0	0	0	0	0	0	0	0	0	0	0	0	0	0	0	0	0	0	0	0	0	0
XP_035354048.1	1	14169	11080	1775.6	1175.8			137.78	0	0	K08493	0	0	0	0	0	0	0	0	0	0	0	0	0	0	0	0	0	0	0	0	0	0	0	0	0	0	0	0	0	0	0	0	0	0	0	0	0	0
XP_035354054.1	1	4027.3			317.09	1938.2	659.98	1112	0	0		0	0	0	0	0	0	0	0	0	0	0	0	0	0	0	0	0	0	0	0	0	0	0	0	0	0	0	0	0	0	0	0	0	0	0	0	0	0
XP_035354057.1	1	36356	11609	9255.4	6941.1	4703.9	3360.8	485.47	-1	-1		0	0	0	0	0	0	0	0	0	0	0	0	0	0	0	0	0	0	0	0	0	0	0	0	0	0	0	0	0	0	0	0	0	0	0	0	0	0
XP_035354058.1	1	2357.2	515.38	342.74	575.16	502.56	184.62	236.78	0	0		0	0	0	0	0	0	0	0	0	0	0	0	0	0	0	0	0	0	0	0	0	0	0	0	0	0	0	0	0	0	0	0	0	0	0	0	0	0
XP_035354063.1	1	7129.6	2655.8	1386.5	1335.4	739.64	334.25	678	0	0		0	0	0	0	0	0	0	0	0	0	0	0	0	0	0	0	0	0	0	0	0	0	0	0	0	0	0	0	0	0	0	0	0	0	0	0	0	0
XP_035354069.1	1	17141	6056.1	3865.2		5310.7		1908.9	0	0		0	0	0	0	0	0	0	0	0	0	0	0	0	0	0	0	0	0	0	0	0	0	0	0	0	0	0	0	0	0	0	0	0	0	0	0	0	0
XP_035354071.1	1	9343.5	866.7		1426.5	1286	3525.3	2239.1	0	0	K01655	0	1	0	0	0	0	0	0	0	0	0	0	0	0	0	0	0	0	0	0	0	0	0	0	0	0	0	0	0	0	0	0	0	0	0	0	1	0
XP_035354079.1	1	31031	12034		7439.8	4549.5	2569.4	4437.6	0	0		0	0	0	0	0	0	0	0	0	0	0	0	0	0	0	0	0	0	0	0	0	0	0	0	0	0	0	0	0	0	0	0	0	0	0	0	0	0
XP_035354081.1	1	322.47			322.47				0	-1	K11984	0	0	0	0	0	0	0	0	0	0	0	0	0	0	0	0	0	0	0	0	0	0	0	0	0	0	0	0	0	0	0	0	0	0	0	0	0	0
XP_035354082.1	1	691170	185480	105160	66045	139720	94083	100680	0	0	K14455	0	1	0	0	0	0	0	0	0	0	1	0	0	0	0	0	0	0	0	0	0	0	0	0	0	0	0	0	0	0	1	0	0	0	0	1	1	0
XP_035354086.1	1	300.36		300.36					0	-1	K00568	0	0	0	0	0	0	0	0	0	0	0	0	0	0	0	0	0	0	0	0	0	0	0	0	0	0	0	0	0	0	0	0	0	0	0	0	0	0
XP_035354088.1	1	4671.3		992.38	2215.4	844.1		619.38	0	0	K08770	0	0	0	0	0	0	0	0	0	0	0	0	0	0	0	0	0	0	0	0	0	0	0	0	0	0	0	0	0	0	0	0	0	0	0	0	0	0
XP_035354090.1	1	21073	3826.6	9125.2	2125.8	2100.2	1635	2260.5	0	0	K11232	0	0	0	0	0	0	0	0	0	0	0	0	0	0	0	0	0	0	0	0	0	0	0	0	0	0	0	0	0	0	0	0	0	0	0	0	0	0
XP_035354097.1	1	339.09	339.09						0	-1		0	0	0	0	0	0	0	0	0	0	0	0	0	0	0	0	0	0	0	0	0	0	0	0	0	0	0	0	0	0	0	0	0	0	0	0	0	0
XP_035354098.1	1	32045	12162	6071.5	7369.4	3218.8		3223.3	0	0	K11088	0	0	0	0	0	0	0	0	0	0	0	0	0	0	0	0	0	0	0	0	0	0	0	0	0	0	0	0	0	0	0	0	0	0	0	0	0	0
XP_035354108.1	1	10588	2447.8	862.26	2331.3	2173.1	1305.7	1467.4	0	0		0	0	0	0	0	0	0	0	0	0	0	0	0	0	0	0	0	0	0	0	0	0	0	0	0	0	0	0	0	0	0	0	0	0	0	0	0	0
XP_035354109.1	1	7122.9	983.91	2163.7	1698.6	531.63	709.62	1035.5	0	0		0	0	0	0	0	0	0	0	0	0	0	0	0	0	0	0	0	0	0	0	0	0	0	0	0	0	0	0	0	0	0	0	0	0	0	0	0	0
XP_035354110.1	1	3963.4	452.93	325.54	1445.6	471.98	414.54	852.83	0	0	K03108	0	0	0	0	0	0	0	0	0	0	0	0	0	0	0	0	0	0	0	0	0	0	0	0	0	0	0	0	0	0	0	0	0	0	0	0	0	0
XP_035354116.1	1	499.52					280.27	219.25	0	1		0	0	0	0	0	0	0	0	0	0	0	0	0	0	0	0	0	0	0	0	0	0	0	0	0	0	0	0	0	0	0	0	0	0	0	0	0	0
XP_035354122.1	1	44084	1019	8612.6	10712	10577	5987.8	7175.1	0	0	K02183	0	0	0	0	0	0	0	0	0	0	0	0	0	0	0	0	0	0	0	0	0	0	0	0	0	0	0	0	0	0	0	0	0	0	0	0	0	0
XP_035354124.1	1	27376	5804.3	3992.6	4551.4	6430.9	2415.3	4181.4	0	0		0	0	0	0	0	0	0	0	0	0	0	0	0	0	0	0	0	0	0	0	0	0	0	0	0	0	0	0	0	0	0	0	0	0	0	0	0	0
XP_035354125.1	1	199070	53036	38709	44323	29781	16094	17128	-1	-1		0	0	0	0	0	0	0	0	0	0	0	0	0	0	0	0	0	0	0	0	0	0	0	0	0	0	0	0	0	0	0	0	0	0	0	0	0	0
XP_035354126.1	1	103540	28369	23420	18869	16246	7896	8744.1	-1	-1	K09554	0	0	0	0	0	0	0	0	0	0	0	0	0	0	0	0	0	0	0	0	0	0	0	0	0	0	0	0	0	0	0	0	0	0	0	0	0	0
XP_035354139.1	1	21190	7636.1				6541.6	7012.2	0	0		0	0	0	0	0	0	0	0	0	0	0	0	0	0	0	0	0	0	0	0	0	0	0	0	0	0	0	0	0	0	0	0	0	0	0	0	0	0
XP_035354147.1	1	4725.1	1546.9	1465.2	1073.2			639.81	0	0		0	0	0	0	0	0	0	0	0	0	0	0	0	0	0	0	0	0	0	0	0	0	0	0	0	0	0	0	0	0	0	0	0	0	0	0	0	0
XP_035354148.1	1	7299.2	3496	277.17	2570.3		955.75		0	0	K12868	0	0	0	0	0	0	0	0	0	0	0	0	0	0	0	0	0	0	0	0	0	0	0	0	0	0	0	0	0	0	0	0	0	0	0	0	0	0
XP_035354152.1	1	5290.1	3516.7		954.21			819.26	0	0	K02935	1	0	0	0	0	0	0	0	0	0	0	0	0	0	0	0	0	0	0	0	0	0	0	0	0	0	0	0	0	0	0	0	0	0	0	0	0	0
XP_035354153.1	1	4035.4	762.84	823.23	1655.4	495.38	213.42	85.185	0	0		0	0	0	0	0	0	0	0	0	0	0	0	0	0	0	0	0	0	0	0	0	0	0	0	0	0	0	0	0	0	0	0	0	0	0	0	0	0
XP_035354154.1	1	11564	4552.3	2492.9	4518.4				0	-1		0	0	0	0	0	0	0	0	0	0	0	0	0	0	0	0	0	0	0	0	0	0	0	0	0	0	0	0	0	0	0	0	0	0	0	0	0	0
XP_035354156.1	1	596.66	596.66						0	-1		0	0	0	0	0	0	0	0	0	0	0	0	0	0	0	0	0	0	0	0	0	0	0	0	0	0	0	0	0	0	0	0	0	0	0	0	0	0
XP_035354167.1	1	503430	134330	118560	121860	50610	34936	43134	-1	-1		0	0	0	0	0	0	0	0	0	0	0	0	0	0	0	0	0	0	0	0	0	0	0	0	0	0	0	0	0	0	0	0	0	0	0	0	0	0
XP_035354169.1	1	98556	28826	18565	15811	14312	10265	10778	0	0		0	0	0	0	0	0	0	0	0	0	0	0	0	0	0	0	0	0	0	0	0	0	0	0	0	0	0	0	0	0	0	0	0	0	0	0	0	0
XP_035354184.1	1	577210	135990	183170	133580	41901	38524	44054	-1	-1		0	0	0	0	0	0	0	0	0	0	0	0	0	0	0	0	0	0	0	0	0	0	0	0	0	0	0	0	0	0	0	0	0	0	0	0	0	0
XP_035354198.1	1	3498.5				892.97	680.69	1924.9	0	1	K00762	0	0	0	0	0	0	0	0	0	0	0	0	0	0	0	0	0	0	0	0	0	0	0	0	0	0	0	0	0	0	0	0	0	0	0	0	0	0
XP_035354210.1	1	5372.6			1072.7	1611.3	1625	1063.6	0	0	K08516	0	0	0	0	0	0	0	0	0	0	0	0	0	0	0	0	0	0	0	0	0	0	0	0	0	0	0	0	0	0	0	0	0	0	0	0	0	0
XP_035354233.1	1	68770	23686	14369	13405	6645.3	5007	5658.3	-1	-1		0	0	0	0	0	0	0	0	0	0	0	0	0	0	0	0	0	0	0	0	0	0	0	0	0	0	0	0	0	0	0	0	0	0	0	0	0	0
XP_035354241.1	1	4704.5		1271.9		1403.5	1373.6	655.48	0	0	K10080	0	0	0	0	0	0	0	0	0	0	0	0	0	0	0	0	0	0	0	0	0	0	0	0	0	0	0	0	0	0	0	0	0	0	0	0	0	0
XP_035354243.1	1	702130	178430	129980	124450	111960	72042	85266	0	0		0	0	0	0	0	0	0	0	0	0	0	0	0	0	0	0	0	0	0	0	0	0	0	0	0	0	0	0	0	0	0	0	0	0	0	0	0	0
XP_035354246.1	1	2143.8	1022.3	671.6	449.83				0	-1		0	0	0	0	0	0	0	0	0	0	0	0	0	0	0	0	0	0	0	0	0	0	0	0	0	0	0	0	0	0	0	0	0	0	0	0	0	0
XP_035354250.1	1	331310	122010	61467	37037	40586	33044	37172	0	0	K02921	1	0	0	0	0	0	0	0	0	0	0	0	0	0	0	0	0	0	0	0	0	0	0	0	0	0	0	0	0	0	0	0	0	0	0	0	0	0
XP_035354254.1	1	109140	35632	25353	10587	14006	10941	12626	0	0		0	0	0	0	0	0	0	0	0	0	0	0	0	0	0	0	0	0	0	0	0	0	0	0	0	0	0	0	0	0	0	0	0	0	0	0	0	0
XP_035354259.1	1	8506.2	997.57	2513.2	2200	1784.5	318.56	692.33	0	0		0	0	0	0	0	0	0	0	0	0	0	0	0	0	0	0	0	0	0	0	0	0	0	0	0	0	0	0	0	0	0	0	0	0	0	0	0	0
XP_035354263.1	1	1659.6	109.17	210.39	374.9	755.93		209.17	0	0		0	0	0	0	0	0	0	0	0	0	0	0	0	0	0	0	0	0	0	0	0	0	0	0	0	0	0	0	0	0	0	0	0	0	0	0	0	0
XP_035354267.1	1	2284.3	1416.9	468.38				399.01	0	0		0	0	0	0	0	0	0	0	0	0	0	0	0	0	0	0	0	0	0	0	0	0	0	0	0	0	0	0	0	0	0	0	0	0	0	0	0	0
XP_035354272.1	1	222410	42417	29945	30197	44128	34131	41596	0	0	K13525	0	0	0	0	0	0	0	0	0	0	0	0	0	0	0	0	0	0	0	0	0	0	0	0	0	0	0	0	0	0	0	0	0	0	0	0	0	0
XP_035354277.1	1	164.06						164.06	0	1		0	0	0	0	0	0	0	0	0	0	0	0	0	0	0	0	0	0	0	0	0	0	0	0	0	0	0	0	0	0	0	0	0	0	0	0	0	0
XP_035354286.1	1	1004.8				1004.8			0	1		0	0	0	0	0	0	0	0	0	0	0	0	0	0	0	0	0	0	0	0	0	0	0	0	0	0	0	0	0	0	0	0	0	0	0	0	0	0
XP_035354319.1	1	98275	32124	28674	23980	6940.9	2558.8	3997.4	-1	-1		0	0	0	0	0	0	0	0	0	0	0	0	0	0	0	0	0	0	0	0	0	0	0	0	0	0	0	0	0	0	0	0	0	0	0	0	0	0
XP_035354320.1	1	5091.8	1715.6	119.41	2250.9	349.78	550.8	105.26	0	0	K00306	0	0	0	0	0	0	0	0	0	0	0	0	0	0	0	0	0	0	0	0	0	0	0	0	0	0	0	0	0	0	0	0	0	0	0	0	0	0
XP_035354321.1	1	49752	4137	10871	6770.2	10332	9803.6	7838.1	0	0		0	0	0	0	0	0	0	0	0	0	0	0	0	0	0	0	0	0	0	0	0	0	0	0	0	0	0	0	0	0	0	0	0	0	0	0	0	0
XP_035354329.1	1	323.07					323.07		0	1		0	0	0	0	0	0	0	0	0	0	0	0	0	0	0	0	0	0	0	0	0	0	0	0	0	0	0	0	0	0	0	0	0	0	0	0	0	0
XP_035354366.1	1	2422.8	821.2			1601.6			0	0		0	0	0	0	0	0	0	0	0	0	0	0	0	0	0	0	0	0	0	0	0	0	0	0	0	0	0	0	0	0	0	0	0	0	0	0	0	0
XP_035354372.1	1	16618	6030	3524.3	6566.6	497.63			0	0	K00108	0	0	0	0	0	0	0	0	0	0	0	0	0	0	0	0	0	0	0	0	0	0	0	0	0	0	0	0	0	0	0	0	0	0	0	0	0	0
XP_035354387.1	1	20489	2126.8	824.51	4033.6	4747.8	4278.6	4478.1	0	0		0	0	0	0	0	0	0	0	0	0	0	0	0	0	0	0	0	0	0	0	0	0	0	0	0	0	0	0	0	0	0	0	0	0	0	0	0	0
XP_035354395.1	1	1392.5	748.03	511.09			133.36		0	0		0	0	0	0	0	0	0	0	0	0	0	0	0	0	0	0	0	0	0	0	0	0	0	0	0	0	0	0	0	0	0	0	0	0	0	0	0	0
XP_035354398.1	1	1257.1	1257.1						0	-1		0	0	0	0	0	0	0	0	0	0	0	0	0	0	0	0	0	0	0	0	0	0	0	0	0	0	0	0	0	0	0	0	0	0	0	0	0	0
XP_035354418.1	1	21530	4502.3	4441.5	2657.3	3170.4	1858.8	4899.7	0	0	K00459	0	0	0	0	0	0	0	0	0	0	0	0	0	0	0	0	0	0	0	0	0	0	0	0	0	0	0	0	0	0	0	0	0	0	0	0	0	0
XP_035354431.1	1	266.23					225.52	40.708	0	1		0	0	0	0	0	0	0	0	0	0	0	0	0	0	0	0	0	0	0	0	0	0	0	0	0	0	0	0	0	0	0	0	0	0	0	0	0	0
XP_035354440.1	1	3723	1236.4				1121.7	1364.9	0	0		0	0	0	0	0	0	0	0	0	0	0	0	0	0	0	0	0	0	0	0	0	0	0	0	0	0	0	0	0	0	0	0	0	0	0	0	0	0
XP_035354497.1	1	1437			944.09			492.95	0	0		0	0	0	0	0	0	0	0	0	0	0	0	0	0	0	0	0	0	0	0	0	0	0	0	0	0	0	0	0	0	0	0	0	0	0	0	0	0
XP_035354524.1	1	5968				2448.7	1802.7	1716.6	0	1		0	0	0	0	0	0	0	0	0	0	0	0	0	0	0	0	0	0	0	0	0	0	0	0	0	0	0	0	0	0	0	0	0	0	0	0	0	0
XP_035354526.1	1	195590	60631	32831	17390	28432	20076	36233	0	0		0	0	0	0	0	0	0	0	0	0	0	0	0	0	0	0	0	0	0	0	0	0	0	0	0	0	0	0	0	0	0	0	0	0	0	0	0	0
XP_035354527.1	1	254.3	54.965		199.34				0	-1		0	0	0	0	0	0	0	0	0	0	0	0	0	0	0	0	0	0	0	0	0	0	0	0	0	0	0	0	0	0	0	0	0	0	0	0	0	0
XP_035354528.1	1	293950	72021	58380	45994	43893	33770	39896	0	0		0	0	0	0	0	0	0	0	0	0	0	0	0	0	0	0	0	0	0	0	0	0	0	0	0	0	0	0	0	0	0	0	0	0	0	0	0	0
XP_035354529.1	1	765.96	21.705		54.87	198.98	164.08	326.32	0	0		0	0	0	0	0	0	0	0	0	0	0	0	0	0	0	0	0	0	0	0	0	0	0	0	0	0	0	0	0	0	0	0	0	0	0	0	0	0
XP_035354530.1	1	1558	926.14		631.83				0	-1		0	0	0	0	0	0	0	0	0	0	0	0	0	0	0	0	0	0	0	0	0	0	0	0	0	0	0	0	0	0	0	0	0	0	0	0	0	0
XP_035354533.1	1	10124	3319.6			4234	1846.3	724.29	0	0		0	0	0	0	0	0	0	0	0	0	0	0	0	0	0	0	0	0	0	0	0	0	0	0	0	0	0	0	0	0	0	0	0	0	0	0	0	0
XP_035354534.1	1	617770	196050	135080	103410	81270	48978	52980	-1	-1		0	0	0	0	0	0	0	0	0	0	0	0	0	0	0	0	0	0	0	0	0	0	0	0	0	0	0	0	0	0	0	0	0	0	0	0	0	0
XP_035354543.1	1	1046.9					404.42	642.5	0	1		0	0	0	0	0	0	0	0	0	0	0	0	0	0	0	0	0	0	0	0	0	0	0	0	0	0	0	0	0	0	0	0	0	0	0	0	0	0
XP_035354576.1	1	87574	20195	19038	23394	10898	4748.7	9301.1	-1	-1		0	0	0	0	0	0	0	0	0	0	0	0	0	0	0	0	0	0	0	0	0	0	0	0	0	0	0	0	0	0	0	0	0	0	0	0	0	0
XP_035354578.1	1	7791.1	2337.1	2845		1098.8	1510.2		0	0		0	0	0	0	0	0	0	0	0	0	0	0	0	0	0	0	0	0	0	0	0	0	0	0	0	0	0	0	0	0	0	0	0	0	0	0	0	0
XP_035354579.1	1	6876.9	2807	1465.7	2162.1			442.08	0	0		0	0	0	0	0	0	0	0	0	0	0	0	0	0	0	0	0	0	0	0	0	0	0	0	0	0	0	0	0	0	0	0	0	0	0	0	0	0
XP_035354597.1	1	15340	5296.2	430.84	3919.1	2307.5	1649.9	1736.5	0	0		0	0	0	0	0	0	0	0	0	0	0	0	0	0	0	0	0	0	0	0	0	0	0	0	0	0	0	0	0	0	0	0	0	0	0	0	0	0
XP_035354606.1	1	9582.3	5619.8		3962.6				0	-1		0	0	0	0	0	0	0	0	0	0	0	0	0	0	0	0	0	0	0	0	0	0	0	0	0	0	0	0	0	0	0	0	0	0	0	0	0	0
XP_035354638.1	1	24097	5569.5	4440.5	3716.3	5219.5	1686.9	3464.5	0	0	K01011	0	0	0	0	0	0	0	0	0	0	0	0	0	0	0	0	0	0	0	0	0	0	0	0	0	0	0	0	0	0	0	0	0	0	0	0	0	0
XP_035354650.1	1	127970	27228	19313	15571	29641	15844	20373	0	0	K02981	1	0	0	0	0	0	0	0	0	0	0	0	0	0	0	0	0	0	0	0	0	0	0	0	0	0	0	0	0	0	0	0	0	0	0	0	0	0
XP_035354652.1	1	27017	8429.6	6575.1	6900.4	2664.8	2016.5	430.42	-1	-1	K03259	0	0	0	0	0	0	0	0	0	0	0	0	0	0	0	0	0	0	0	0	0	0	0	0	0	0	0	0	0	0	0	0	0	0	0	0	0	0
XP_035354658.1	1	5929.8	3609.4	569.13	1579.3			171.86	0	0		0	0	0	0	0	0	0	0	0	0	0	0	0	0	0	0	0	0	0	0	0	0	0	0	0	0	0	0	0	0	0	0	0	0	0	0	0	0
XP_035354659.1	1	616.86		146.98	156.38	123.89		189.62	0	0	K01501	0	0	0	0	0	0	0	0	0	0	0	0	0	0	0	0	0	0	0	0	0	0	0	0	0	0	0	0	0	0	0	0	0	0	0	0	0	0
XP_035354662.1	1	118160	27685	18414	14240	25260	11140	21425	0	0	K08486	0	0	0	0	0	0	0	0	0	0	0	0	0	0	0	0	0	0	0	0	0	0	0	0	0	0	0	0	0	0	0	0	0	0	0	0	0	0
XP_035354663.1	1	7202	5313.2				933.01	955.73	-1	-1		0	0	0	0	0	0	0	0	0	0	0	0	0	0	0	0	0	0	0	0	0	0	0	0	0	0	0	0	0	0	0	0	0	0	0	0	0	0
XP_035354677.1	1	90042	15071	16169	12823	18332	13796	13851	0	0		0	0	0	0	0	0	0	0	0	0	0	0	0	0	0	0	0	0	0	0	0	0	0	0	0	0	0	0	0	0	0	0	0	0	0	0	0	0
XP_035354691.1	1	490.6	290.47	200.13					0	-1		0	0	0	0	0	0	0	0	0	0	0	0	0	0	0	0	0	0	0	0	0	0	0	0	0	0	0	0	0	0	0	0	0	0	0	0	0	0
XP_035354695.1	1	169070	42801	33859	23053	26987	15521	26852	0	0	K00963	0	0	0	0	0	0	0	0	0	0	0	0	0	0	1	0	0	0	0	0	0	0	0	0	0	0	0	0	0	0	0	0	0	0	0	0	0	0
XP_035354696.1	1	20014	4561.1	3935.1	3005.7	3597.9	2612.5	2301.7	0	0		0	0	0	0	0	0	0	0	0	0	0	0	0	0	0	0	0	0	0	0	0	0	0	0	0	0	0	0	0	0	0	0	0	0	0	0	0	0
XP_035354697.1	1	444100	128810	100480	83470	58048	33794	39497	-1	-1		0	0	0	0	0	0	0	0	0	0	0	0	0	0	0	0	0	0	0	0	0	0	0	0	0	0	0	0	0	0	0	0	0	0	0	0	0	0
XP_035354701.1	1	1181.7				630.2	50.802	500.68	0	1		0	0	0	0	0	0	0	0	0	0	0	0	0	0	0	0	0	0	0	0	0	0	0	0	0	0	0	0	0	0	0	0	0	0	0	0	0	0
XP_035354703.1	1	2179.2	348.9	148.93	354.11	771.97	183.81	371.43	0	0	K03010	0	0	0	0	0	0	0	0	0	1	0	0	0	0	0	0	0	0	0	0	0	0	0	0	0	0	0	0	0	0	0	0	0	0	0	0	0	0
XP_035354706.1	1	699.78	403.08		221.35			75.359	0	0		0	0	0	0	0	0	0	0	0	0	0	0	0	0	0	0	0	0	0	0	0	0	0	0	0	0	0	0	0	0	0	0	0	0	0	0	0	0
XP_035354709.1	1	1509					352.34	1156.7	0	1		0	0	0	0	0	0	0	0	0	0	0	0	0	0	0	0	0	0	0	0	0	0	0	0	0	0	0	0	0	0	0	0	0	0	0	0	0	0
XP_035354712.1	1	531870	164390	142680	145790	34886	17232	26880	-1	-1	K02152	0	0	0	0	1	0	0	0	0	0	0	0	0	0	0	0	0	0	0	0	0	0	0	0	0	0	0	0	0	0	0	0	0	0	0	0	0	0
XP_035354717.1	1	335800	106700	77012	57130	36586	25001	33366	-1	-1		0	0	0	0	0	0	0	0	0	0	0	0	0	0	0	0	0	0	0	0	0	0	0	0	0	0	0	0	0	0	0	0	0	0	0	0	0	0
XP_035354724.1	1	1034000	432170	226800	173640	89862	58872	52671	0	0	K02974	1	0	0	0	0	0	0	0	0	0	0	0	0	0	0	0	0	0	0	0	0	0	0	0	0	0	0	0	0	0	0	0	0	0	0	0	0	0
XP_035354727.1	1	100220	32370	19521	8922.9	18889	9876.7	10644	0	0	K00972	0	0	0	0	0	0	0	0	0	0	0	0	0	0	0	0	0	0	0	0	0	0	0	0	0	0	0	0	0	0	0	0	0	0	0	0	0	0
XP_035354728.1	1	19141	5921	5279.2	4829.6	924.96		2186.2	-1	-1		0	0	0	0	0	0	0	0	0	0	0	0	0	0	0	0	0	0	0	0	0	0	0	0	0	0	0	0	0	0	0	0	0	0	0	0	0	0
XP_035354732.1	1	790640	163540	140670	123070	170540	95732	97094	0	0		0	0	0	0	0	0	0	0	0	0	0	0	0	0	0	0	0	0	0	0	0	0	0	0	0	0	0	0	0	0	0	0	0	0	0	0	0	0
XP_035354734.1	1	743.12		325.05	279.21			138.86	0	0		0	0	0	0	0	0	0	0	0	0	0	0	0	0	0	0	0	0	0	0	0	0	0	0	0	0	0	0	0	0	0	0	0	0	0	0	0	0
XP_035354736.1	1	2494.8		1692.4				802.44	0	0	K12857	0	0	0	0	0	0	0	0	0	0	0	0	0	0	0	0	0	0	0	0	0	0	0	0	0	0	0	0	0	0	0	0	0	0	0	0	0	0
XP_035354740.1	1	24313	3710.8	2833.5	1974.2	4711	5506.5	5576.7	0	0	K00759	0	0	0	0	0	0	0	0	0	0	0	0	0	0	0	0	0	0	0	0	0	0	0	0	0	0	0	0	0	0	0	0	0	0	0	0	0	0
XP_035354741.1	1	587.06	587.06						0	-1		0	0	0	0	0	0	0	0	0	0	0	0	0	0	0	0	0	0	0	0	0	0	0	0	0	0	0	0	0	0	0	0	0	0	0	0	0	0
XP_035354742.1	1	264810	50540	31272	26418	66456	29141	60983	0	0		0	0	0	0	0	0	0	0	0	0	0	0	0	0	0	0	0	0	0	0	0	0	0	0	0	0	0	0	0	0	0	0	0	0	0	0	0	0
XP_035354744.1	1	12359	1433.4		2057.9	3004.5	3766	2097.3	0	0	K03964	0	0	0	0	1	1	0	0	1	1	0	0	0	0	0	0	0	1	0	0	0	0	0	0	0	0	0	0	0	0	0	0	0	0	0	0	0	0
XP_035354748.1	1	24892	5431.6	8977.8	6323.9	1886.5	1405.9	865.83	-1	-1	K00027	0	0	0	0	0	0	0	0	0	0	1	0	0	0	0	0	0	0	0	0	0	0	0	0	0	0	0	0	0	0	0	0	0	0	0	0	0	0
XP_035354752.1	1	525.06			45.324	156.57	193.79	129.37	0	0		0	0	0	0	0	0	0	0	0	0	0	0	0	0	0	0	0	0	0	0	0	0	0	0	0	0	0	0	0	0	0	0	0	0	0	0	0	0
XP_035354757.1	1	63596	17934	18303	13791	6750.8	2889.2	3928.8	-1	-1	K05351	0	0	0	0	0	0	0	0	0	0	0	0	0	0	0	0	0	0	0	0	0	0	0	0	0	0	0	0	0	0	0	0	0	0	0	0	0	0
XP_035354758.1	1	3207.5		1396.2		988.36	822.96		0	0	K00102	0	0	0	0	0	0	0	0	0	0	0	0	0	0	0	0	0	0	0	0	0	0	0	0	0	0	0	0	0	0	0	0	0	0	0	0	0	0
XP_035354760.1	1	47588		11956		8920.4	13909	12803	0	0	K03007	0	0	0	0	0	0	0	0	0	1	0	0	0	0	0	0	0	0	0	0	0	0	0	0	0	0	0	0	0	0	0	0	0	0	0	0	0	0
XP_035354801.1	1	1976.8	524.69	346.29	402.14	361.38		342.28	0	0		0	0	0	0	0	0	0	0	0	0	0	0	0	0	0	0	0	0	0	0	0	0	0	0	0	0	0	0	0	0	0	0	0	0	0	0	0	0
XP_035354803.1	1	182660	39536	23763	20511	40544	24184	34123	0	0		0	0	0	0	0	0	0	0	0	0	0	0	0	0	0	0	0	0	0	0	0	0	0	0	0	0	0	0	0	0	0	0	0	0	0	0	0	0
XP_035354806.1	1	6822.4	794.94	918.61	1169.5	1868.1	324.3	1746.9	0	0	K00276	0	0	0	0	0	0	0	0	0	0	0	0	0	0	0	0	0	0	0	0	0	0	0	0	0	0	0	0	0	0	0	0	0	0	0	0	0	0
XP_035354810.1	1	633.61						633.61	0	1	K03685	0	0	0	0	0	0	0	0	0	0	0	0	0	1	0	0	0	0	0	0	0	0	0	0	0	0	0	0	0	0	0	0	0	0	0	0	0	0
XP_035354823.1	1	9535.8	3184.4	2411.6	2371.8		735.81	832.2	-1	-1	K01279	0	0	0	0	0	0	0	0	0	0	0	0	0	0	0	0	0	0	0	0	0	0	0	0	0	0	0	0	0	0	0	0	0	0	0	0	0	0
XP_035354827.1	1	1736200	560450	501670	529130	61980	41264	41669	-1	-1		0	0	0	0	0	0	0	0	0	0	0	0	0	0	0	0	0	0	0	0	0	0	0	0	0	0	0	0	0	0	0	0	0	0	0	0	0	0
XP_035354832.1	1	1321.9			855.58	267.72	198.56		0	0		0	0	0	0	0	0	0	0	0	0	0	0	0	0	0	0	0	0	0	0	0	0	0	0	0	0	0	0	0	0	0	0	0	0	0	0	0	0
XP_035354833.1	1	17001		2040.5	4014.1	1277.4	3151.5	6517.5	0	0		0	0	0	0	0	0	0	0	0	0	0	0	0	0	0	0	0	0	0	0	0	0	0	0	0	0	0	0	0	0	0	0	0	0	0	0	0	0
XP_035354834.1	1	443300	168590	94293	90734	35931	27608	26143	-1	-1		0	0	0	0	0	0	0	0	0	0	0	0	0	0	0	0	0	0	0	0	0	0	0	0	0	0	0	0	0	0	0	0	0	0	0	0	0	0
XP_035354835.1	1	2193.6			1062.7		540.76	590.11	0	0		0	0	0	0	0	0	0	0	0	0	0	0	0	0	0	0	0	0	0	0	0	0	0	0	0	0	0	0	0	0	0	0	0	0	0	0	0	0
XP_035354837.1	1	13414	1586.8	1937.2		4071.6	3598.4	2219.9	0	0		0	0	0	0	0	0	0	0	0	0	0	0	0	0	0	0	0	0	0	0	0	0	0	0	0	0	0	0	0	0	0	0	0	0	0	0	0	0
XP_035354844.1	1	12427	2542.3	2611.6	2839.8	2797.9	431.17	1203.9	0	0	K01886	0	0	0	0	0	0	0	0	0	0	0	0	0	0	0	0	0	0	0	0	0	0	0	0	0	0	0	0	0	0	0	0	0	0	0	0	0	0
XP_035354847.1	1	4744.2	459.97		721	1674.3	706.48	1182.4	0	0	K01937	0	0	0	0	0	0	0	0	0	0	0	0	0	0	0	0	0	0	0	0	0	0	0	0	0	0	0	0	0	0	0	0	0	0	0	0	0	0
XP_035354850.1	1	34636	9057.6	3067.2	4641.7	6330.9	4958.8	6579.3	0	0		0	0	0	0	0	0	0	0	0	0	0	0	0	0	0	0	0	0	0	0	0	0	0	0	0	0	0	0	0	0	0	0	0	0	0	0	0	0
XP_035354860.1	1	231.88				231.88			0	1		0	0	0	0	0	0	0	0	0	0	0	0	0	0	0	0	0	0	0	0	0	0	0	0	0	0	0	0	0	0	0	0	0	0	0	0	0	0
XP_035354861.1	1	365.73				145.22		220.5	0	1	K00106	0	0	0	0	0	0	0	0	0	0	0	0	0	0	0	0	0	0	0	0	0	0	0	0	0	0	0	0	0	0	0	0	0	0	0	0	0	0
XP_035354862.1	1	1143.5				492.5	290.79	360.27	0	1	K00480	0	0	0	0	0	0	0	0	0	0	0	0	0	0	0	0	0	0	0	0	0	1	1	1	0	0	0	0	0	1	0	0	0	0	0	0	0	0
XP_035354864.1	1	1485.1			147.15	473.78	691.3	172.87	0	0		0	0	0	0	0	0	0	0	0	0	0	0	0	0	0	0	0	0	0	0	0	0	0	0	0	0	0	0	0	0	0	0	0	0	0	0	0	0
XP_035354869.1	1	46919	26545	20374					0	-1		0	0	0	0	0	0	0	0	0	0	0	0	0	0	0	0	0	0	0	0	0	0	0	0	0	0	0	0	0	0	0	0	0	0	0	0	0	0
XP_035354871.1	1	180770	60187	50404	35089	16726	8177.2	10192	-1	-1		0	0	0	0	0	0	0	0	0	0	0	0	0	0	0	0	0	0	0	0	0	0	0	0	0	0	0	0	0	0	0	0	0	0	0	0	0	0
XP_035354883.1	1	3941.3					1651	2290.3	0	1		0	0	0	0	0	0	0	0	0	0	0	0	0	0	0	0	0	0	0	0	0	0	0	0	0	0	0	0	0	0	0	0	0	0	0	0	0	0
XP_035354916.1	1	36494	12094	19914	933.88	3039.2		513.1	0	0		0	0	0	0	0	0	0	0	0	0	0	0	0	0	0	0	0	0	0	0	0	0	0	0	0	0	0	0	0	0	0	0	0	0	0	0	0	0
XP_035354918.1	1	39.705					39.705		0	1		0	0	0	0	0	0	0	0	0	0	0	0	0	0	0	0	0	0	0	0	0	0	0	0	0	0	0	0	0	0	0	0	0	0	0	0	0	0
XP_035354931.1	1	954.12		264.14			689.98		0	0		0	0	0	0	0	0	0	0	0	0	0	0	0	0	0	0	0	0	0	0	0	0	0	0	0	0	0	0	0	0	0	0	0	0	0	0	0	0
XP_035354940.1	1	919.34		332.55	315.81	119	151.98		-1	-1	K01621	0	0	0	0	0	0	0	0	0	0	0	0	0	0	0	0	0	0	0	0	0	0	0	0	0	0	0	0	0	0	0	0	0	0	0	1	0	0
XP_035354945.1	1	11197	4118.4	3104.2	3974.5				0	-1		0	0	0	0	0	0	0	0	0	0	0	0	0	0	0	0	0	0	0	0	0	0	0	0	0	0	0	0	0	0	0	0	0	0	0	0	0	0
XP_035354952.1	1	1030				575.46	454.54		0	1	K11517	0	0	0	0	0	0	0	0	0	0	1	0	0	0	0	0	0	0	0	0	0	0	0	0	0	0	1	0	0	0	0	0	0	0	0	0	0	0
XP_035354960.1	1	396600	111370	83780	74424	55853	30404	40771	-1	-1		0	0	0	0	0	0	0	0	0	0	0	0	0	0	0	0	0	0	0	0	0	0	0	0	0	0	0	0	0	0	0	0	0	0	0	0	0	0
XP_035354974.1	1	438.97		353.89		85.083			0	0		0	0	0	0	0	0	0	0	0	0	0	0	0	0	0	0	0	0	0	0	0	0	0	0	0	0	0	0	0	0	0	0	0	0	0	0	0	0
XP_035354978.1	1	11901	3135.9	423.73	1655.7	2291.1	2812.5	1582	0	0		0	0	0	0	0	0	0	0	0	0	0	0	0	0	0	0	0	0	0	0	0	0	0	0	0	0	0	0	0	0	0	0	0	0	0	0	0	0
XP_035354979.1	1	107.79					107.79		0	1	K19708	0	0	0	0	0	0	0	0	0	0	0	0	0	0	0	0	0	0	0	0	0	0	0	0	0	0	0	0	0	0	0	0	0	0	0	0	0	0
XP_035354981.1	1	13913	6546.5		1870.8	2571.8	959.79	1964	0	0	K00052	0	1	0	0	0	0	0	0	0	0	0	0	0	0	0	0	0	0	0	0	0	0	0	0	0	0	0	0	0	0	0	0	0	0	0	0	1	0
XP_035354985.1	1	3044.1	780.09	925.26	650.08		325.75	362.88	-1	-1		0	0	0	0	0	0	0	0	0	0	0	0	0	0	0	0	0	0	0	0	0	0	0	0	0	0	0	0	0	0	0	0	0	0	0	0	0	0
XP_035354986.1	1	445270	148100	40939	89107	64762	47771	54595	0	0	K02957	1	0	0	0	0	0	0	0	0	0	0	0	0	0	0	0	0	0	0	0	0	0	0	0	0	0	0	0	0	0	0	0	0	0	0	0	0	0
XP_035354992.1	1	2245.7	1330.5		525.48	185.45		204.28	0	0		0	0	0	0	0	0	0	0	0	0	0	0	0	0	0	0	0	0	0	0	0	0	0	0	0	0	0	0	0	0	0	0	0	0	0	0	0	0
XP_035354993.1	1	8677.2	1078.7	1619.1	2355.2	1592.8	767.95	1263.5	0	0		0	0	0	0	0	0	0	0	0	0	0	0	0	0	0	0	0	0	0	0	0	0	0	0	0	0	0	0	0	0	0	0	0	0	0	0	0	0
XP_035355001.1	1	22955	4181.3	2724.3	3866.3	867.3	4358.3	6957.4	0	0	K01939	0	0	0	0	0	0	0	0	0	0	0	0	0	0	0	0	0	0	0	0	0	0	0	0	0	0	0	0	0	0	1	0	0	0	0	0	0	0
XP_035355008.1	1	5400.2	1442.9	1060.1	898.81	794.73	597.52	606.05	0	0	K01941	0	0	0	0	0	0	0	0	0	0	0	0	0	0	0	0	0	0	0	0	0	0	0	0	0	0	0	0	0	0	0	0	0	0	0	0	0	0
XP_035355018.1	1	67838	21545	14109	12561	4159.1	5671.2	9792.3	-1	-1		0	0	0	0	0	0	0	0	0	0	0	0	0	0	0	0	0	0	0	0	0	0	0	0	0	0	0	0	0	0	0	0	0	0	0	0	0	0
XP_035355023.1	1	50632	11986	5954.1	11241	6517.5	6330.7	8603.7	0	0		0	0	0	0	0	0	0	0	0	0	0	0	0	0	0	0	0	0	0	0	0	0	0	0	0	0	0	0	0	0	0	0	0	0	0	0	0	0
XP_035355026.1	1	83649	22564	16286	11346	11869	10598	10986	0	0		0	0	0	0	0	0	0	0	0	0	0	0	0	0	0	0	0	0	0	0	0	0	0	0	0	0	0	0	0	0	0	0	0	0	0	0	0	0
XP_035355031.1	1	222.07				222.07			0	1		0	0	0	0	0	0	0	0	0	0	0	0	0	0	0	0	0	0	0	0	0	0	0	0	0	0	0	0	0	0	0	0	0	0	0	0	0	0
XP_035355036.1	1	2134.1	391.38		336.59	639.31	354.3	412.48	0	0		0	0	0	0	0	0	0	0	0	0	0	0	0	0	0	0	0	0	0	0	0	0	0	0	0	0	0	0	0	0	0	0	0	0	0	0	0	0
XP_035355041.1	1	6830	2541.2	2389		1899.7			0	0		0	0	0	0	0	0	0	0	0	0	0	0	0	0	0	0	0	0	0	0	0	0	0	0	0	0	0	0	0	0	0	0	0	0	0	0	0	0
XP_035355044.1	1	26550	10246	4840.4	1184.5	5023	1962.1	3294.6	0	0		0	0	0	0	0	0	0	0	0	0	0	0	0	0	0	0	0	0	0	0	0	0	0	0	0	0	0	0	0	0	0	0	0	0	0	0	0	0
XP_035355045.1	1	26745	7110.2	4665.7	4188.7	2095.3	5287.8	3397.3	0	0		0	0	0	0	0	0	0	0	0	0	0	0	0	0	0	0	0	0	0	0	0	0	0	0	0	0	0	0	0	0	0	0	0	0	0	0	0	0
XP_035355046.1	1	9482.9	1264.7	1760.3	2407.4	2757.5	1104.1	188.93	0	0	K03695	0	0	0	0	0	0	0	0	0	0	0	0	0	0	0	0	0	0	0	0	0	0	0	0	0	0	0	0	0	0	0	0	0	0	0	0	0	0
XP_035355056.1	1	4823.4		495.81	710.06	1870.2	974.22	773.09	0	0	K09486	0	0	0	0	0	0	0	0	0	0	0	0	0	0	0	0	0	0	0	0	0	0	0	0	0	0	0	0	0	0	0	0	0	0	0	0	0	0
XP_035355059.1	1	245120	57385	39640	43909	49648	26488	28048	0	0	K02989	1	0	0	0	0	0	0	0	0	0	0	0	0	0	0	0	0	0	0	0	0	0	0	0	0	0	0	0	0	0	0	0	0	0	0	0	0	0
XP_035355060.1	1	843.93	619.64	224.29					0	-1		0	0	0	0	0	0	0	0	0	0	0	0	0	0	0	0	0	0	0	0	0	0	0	0	0	0	0	0	0	0	0	0	0	0	0	0	0	0
XP_035355061.1	1	2544	273.87	247.16	961.22	362.33	197.98	501.43	0	0	K01649	0	1	0	0	0	0	0	0	0	0	0	0	0	0	0	0	0	0	0	0	0	0	0	0	0	0	0	0	0	0	0	0	0	0	0	0	1	0
XP_035355067.1	1	29441	11912	8958.2	1006.4	4434.3	2638.9	490.68	0	0	K09540	0	0	0	0	0	0	0	0	0	0	0	0	0	0	0	0	0	0	0	0	0	0	0	0	0	0	0	0	0	0	0	0	0	0	0	0	0	0
XP_035355069.1	1	96085	33303	20023	13696	9153.1	7692.2	12217	0	0		0	0	0	0	0	0	0	0	0	0	0	0	0	0	0	0	0	0	0	0	0	0	0	0	0	0	0	0	0	0	0	0	0	0	0	0	0	0
XP_035355075.1	1	2520.5				1844.4		676.06	0	1		0	0	0	0	0	0	0	0	0	0	0	0	0	0	0	0	0	0	0	0	0	0	0	0	0	0	0	0	0	0	0	0	0	0	0	0	0	0
XP_035355077.1	1	3711.7	550.64		3161.1				0	-1	K19366	0	0	0	0	0	0	0	0	0	0	0	0	0	0	0	0	0	0	0	0	0	0	0	0	0	0	0	0	0	0	0	0	0	0	0	0	0	0
XP_035355078.1	1	1106.8	600.57	506.23					0	-1		0	0	0	0	0	0	0	0	0	0	0	0	0	0	0	0	0	0	0	0	0	0	0	0	0	0	0	0	0	0	0	0	0	0	0	0	0	0
XP_035355080.1	1	10603	5079	3168.3		1400.1		955.36	0	0		0	0	0	0	0	0	0	0	0	0	0	0	0	0	0	0	0	0	0	0	0	0	0	0	0	0	0	0	0	0	0	0	0	0	0	0	0	0
XP_035355082.1	1	6407.1	2665.9	1613	2128.2				0	-1		0	0	0	0	0	0	0	0	0	0	0	0	0	0	0	0	0	0	0	0	0	0	0	0	0	0	0	0	0	0	0	0	0	0	0	0	0	0
XP_035355084.1	1	7219.1	2167.8	2562.1	2100.5		388.77		-1	-1		0	0	0	0	0	0	0	0	0	0	0	0	0	0	0	0	0	0	0	0	0	0	0	0	0	0	0	0	0	0	0	0	0	0	0	0	0	0
XP_035355085.1	1	349.83					349.83		0	1	K03122	0	0	0	0	0	0	0	0	0	0	0	0	0	0	0	0	0	0	0	0	0	0	0	0	0	0	0	0	0	0	0	0	0	0	0	0	0	0
XP_035355091.1	1	2796.7	826.67		523.71	870.9	329.9	245.52	0	0	K03006	0	0	0	0	0	0	0	0	0	1	0	0	0	0	0	0	0	0	0	0	0	0	0	0	0	0	0	0	0	0	0	0	0	0	0	0	0	0
XP_035355099.1	1	98191	28109	29580	12930	16407	11165		0	0		0	0	0	0	0	0	0	0	0	0	0	0	0	0	0	0	0	0	0	0	0	0	0	0	0	0	0	0	0	0	0	0	0	0	0	0	0	0
XP_035355101.1	1	18130	7300.3	1969.9	4601.8	1031.8	1521.2	1705	0	0	K14152	0	1	0	0	0	0	0	0	0	0	0	0	0	0	0	0	0	0	0	0	0	0	0	0	0	0	0	0	0	0	0	0	0	0	0	0	0	0
XP_035355103.1	1	45117	10572	11743	7056.9	8709.8	6473.3	561.43	0	0	K04564	0	0	0	0	0	0	0	0	0	1	0	0	0	0	0	0	0	0	0	0	0	0	0	0	0	0	0	0	0	0	0	0	0	0	0	0	0	0
XP_035355104.1	1	2498.1			678.35		631.78	1188	0	0		0	0	0	0	0	0	0	0	0	0	0	0	0	0	0	0	0	0	0	0	0	0	0	0	0	0	0	0	0	0	0	0	0	0	0	0	0	0
XP_035355105.1	1	588.52		588.52					0	-1		0	0	0	0	0	0	0	0	0	0	0	0	0	0	0	0	0	0	0	0	0	0	0	0	0	0	0	0	0	0	0	0	0	0	0	0	0	0
XP_035355108.1	1	4253.6	800.56		1888.1	762.48	462.93	339.45	0	0		0	0	0	0	0	0	0	0	0	0	0	0	0	0	0	0	0	0	0	0	0	0	0	0	0	0	0	0	0	0	0	0	0	0	0	0	0	0
XP_035355111.1	1	211580	47925	53434	30834	40674	26403	12313	0	0		0	0	0	0	0	0	0	0	0	0	0	0	0	0	0	0	0	0	0	0	0	0	0	0	0	0	0	0	0	0	0	0	0	0	0	0	0	0
XP_035355113.1	1	781.17		719.08				62.092	0	0		0	0	0	0	0	0	0	0	0	0	0	0	0	0	0	0	0	0	0	0	0	0	0	0	0	0	0	0	0	0	0	0	0	0	0	0	0	0
XP_035355114.1	1	773960	190820	119670	122560	147130	89339	104430	0	0	K02880	1	0	0	0	0	0	0	0	0	0	0	0	0	0	0	0	0	0	0	0	0	0	0	0	0	0	0	0	0	0	0	0	0	0	0	0	0	0
XP_035355120.1	1	1992.8		1049.6	562.95	380.16			0	0		0	0	0	0	0	0	0	0	0	0	0	0	0	0	0	0	0	0	0	0	0	0	0	0	0	0	0	0	0	0	0	0	0	0	0	0	0	0
XP_035355121.1	1	1348.8	779.77	569.03					0	-1	K12572	0	0	0	0	0	0	0	0	0	0	0	0	0	0	0	0	0	0	0	0	0	0	0	0	0	0	0	0	0	0	0	0	0	0	0	0	0	0
XP_035355123.1	1	27997	8780.4	7744.2	1596.4	5961.2		3914.6	0	0	K12626	0	0	0	0	0	0	0	0	0	0	0	0	0	0	0	0	0	0	0	0	0	0	0	0	0	0	0	0	0	0	0	0	0	0	0	0	0	0
XP_035355124.1	1	415.13	101.31			168.03	145.79		0	0		0	0	0	0	0	0	0	0	0	0	0	0	0	0	0	0	0	0	0	0	0	0	0	0	0	0	0	0	0	0	0	0	0	0	0	0	0	0
XP_035355127.1	1	1836.6	490.36		181.31	410.19	75.225	679.56	0	0		0	0	0	0	0	0	0	0	0	0	0	0	0	0	0	0	0	0	0	0	0	0	0	0	0	0	0	0	0	0	0	0	0	0	0	0	0	0
XP_035355132.1	1	263130	75541	48210	39733	37471	29913	32262	0	0	K14563	0	0	0	0	0	0	0	0	0	0	0	0	0	1	0	0	0	0	0	0	0	0	0	0	0	0	0	0	0	0	0	0	0	0	0	0	0	0
XP_035355134.1	1	338450	65742	81069	50287	53634	44191	43527	0	0		0	0	0	0	0	0	0	0	0	0	0	0	0	0	0	0	0	0	0	0	0	0	0	0	0	0	0	0	0	0	0	0	0	0	0	0	0	0
XP_035355137.1	1	13361	833.55	1116.7	864.84	7725.7	1181.7	1638.7	0	0		0	0	0	0	0	0	0	0	0	0	0	0	0	0	0	0	0	0	0	0	0	0	0	0	0	0	0	0	0	0	0	0	0	0	0	0	0	0
XP_035355138.1	1	8609.8	490.39		814.93	3518.4	1668.4	2117.8	0	0	K13953	0	0	0	0	0	0	0	0	0	0	0	0	0	0	0	0	0	0	0	0	0	0	0	1	0	0	0	0	0	1	0	0	0	0	0	0	0	0
XP_035355145.1	1	38627		14922	12363	6107.4	3834.6	1399.5	-1	-1		0	0	0	0	0	0	0	0	0	0	0	0	0	0	0	0	0	0	0	0	0	0	0	0	0	0	0	0	0	0	0	0	0	0	0	0	0	0
XP_035355158.1	1	102980	35369	24852	19334	9899	6925	6602.1	-1	-1		0	0	0	0	0	0	0	0	0	0	0	0	0	0	0	0	0	0	0	0	0	0	0	0	0	0	0	0	0	0	0	0	0	0	0	0	0	0
XP_035355159.1	1	25743	3117.7	3277.6		9493.9	4059.6	5794.5	0	0	K03013	0	0	0	0	0	0	0	0	0	1	0	0	0	0	0	0	0	0	0	0	0	0	0	0	0	0	0	0	0	0	0	0	0	0	0	0	0	0
XP_035355179.1	1	1088.5				611.91	476.62		0	1		0	0	0	0	0	0	0	0	0	0	0	0	0	0	0	0	0	0	0	0	0	0	0	0	0	0	0	0	0	0	0	0	0	0	0	0	0	0
XP_035355187.1	1	15643	4761.6	3216.4	3849.2	1337	1164.7	1314.3	-1	-1	K01433	0	0	0	0	0	0	0	0	0	0	0	0	0	0	0	0	0	0	0	0	0	0	0	0	0	0	1	0	0	0	0	0	0	0	0	0	0	0
XP_035355190.1	1	354.33		354.33					0	-1		0	0	0	0	0	0	0	0	0	0	0	0	0	0	0	0	0	0	0	0	0	0	0	0	0	0	0	0	0	0	0	0	0	0	0	0	0	0
XP_035355207.1	1	28501	11672	4366.6	6538.5	1851.8	2527.1	1545.4	0	0		0	0	0	0	0	0	0	0	0	0	0	0	0	0	0	0	0	0	0	0	0	0	0	0	0	0	0	0	0	0	0	0	0	0	0	0	0	0
XP_035355231.1	1	19079	3851.1	653.29	3191.6	2352.7	4508.4	4521.6	0	0		0	0	0	0	0	0	0	0	0	0	0	0	0	0	0	0	0	0	0	0	0	0	0	0	0	0	0	0	0	0	0	0	0	0	0	0	0	0
XP_035355237.1	1	1568.7	1355.3			213.43			0	0	K11227	0	0	0	0	0	0	0	0	0	0	0	0	0	0	0	0	0	0	0	0	0	0	0	0	0	0	0	0	0	0	0	0	0	0	0	0	0	0
XP_035355239.1	1	1587.4			315.77		696.18	575.41	0	0		0	0	0	0	0	0	0	0	0	0	0	0	0	0	0	0	0	0	0	0	0	0	0	0	0	0	0	0	0	0	0	0	0	0	0	0	0	0
XP_035355242.1	1	54465	17374	12631	6147.6	7331	6100.2	4880.7	0	0		0	0	0	0	0	0	0	0	0	0	0	0	0	0	0	0	0	0	0	0	0	0	0	0	0	0	0	0	0	0	0	0	0	0	0	0	0	0
XP_035355248.1	1	97674	31418	28126	23191	7319	3585.4	4034.9	-1	-1		0	0	0	0	0	0	0	0	0	0	0	0	0	0	0	0	0	0	0	0	0	0	0	0	0	0	0	0	0	0	0	0	0	0	0	0	0	0
XP_035355249.1	1	296290	118950	72777	49432	20255	14419	20462	-1	-1		0	0	0	0	0	0	0	0	0	0	0	0	0	0	0	0	0	0	0	0	0	0	0	0	0	0	0	0	0	0	0	0	0	0	0	0	0	0
XP_035355250.1	1	9617.1	2237.9	1598.8	3175.8	1233.5	705.11	665.88	-1	-1	K01187	0	0	0	0	0	0	0	0	0	0	0	0	0	0	1	0	0	0	0	0	0	0	0	0	0	0	0	0	0	0	0	0	0	0	0	0	0	0
XP_035355254.1	1	133890	35632	36721	20629	19772	6908.4	14230	0	0	K02140	0	0	0	0	1	0	0	0	0	0	0	0	0	0	0	0	0	0	0	0	0	0	0	0	0	0	0	0	0	0	0	0	0	0	0	0	0	0
XP_035355263.1	1	4070400	1196500	895110	1062600	380810	278510	256950	-1	-1		0	0	0	0	0	0	0	0	0	0	0	0	0	0	0	0	0	0	0	0	0	0	0	0	0	0	0	0	0	0	0	0	0	0	0	0	0	0
XP_035355266.1	1	10418	861.87	1948.7		2379.8	2445.7	2781.6	0	0	K01078	0	0	0	0	0	0	0	0	0	0	0	0	0	0	0	0	0	0	0	0	0	0	0	0	0	0	0	0	0	0	0	0	0	0	0	0	0	0
XP_035355269.1	1	872070	222890	215120	160450	88513	119420	65679	-1	-1	K02975	1	0	0	0	0	0	0	0	0	0	0	0	0	0	0	0	0	0	0	0	0	0	0	0	0	0	0	0	0	0	0	0	0	0	0	0	0	0
XP_035355277.1	1	3295.1	1174.8		901.53	763.74	454.96		0	0	K01465	0	0	0	0	0	0	0	0	0	0	0	0	0	0	0	0	0	0	0	0	0	0	0	0	0	0	0	0	0	0	0	0	0	0	0	0	0	0
XP_035355287.1	1	11197	2863.5	2003.2	1706.7	1568.5	1446.7	1608.8	0	0		0	0	0	0	0	0	0	0	0	0	0	0	0	0	0	0	0	0	0	0	0	0	0	0	0	0	0	0	0	0	0	0	0	0	0	0	0	0
XP_035355291.1	1	450.77	172.38			115.14		163.25	0	0	K14408	0	0	0	0	0	0	0	0	0	0	0	0	0	0	0	0	0	0	0	0	0	0	0	0	0	0	0	0	0	0	0	0	0	0	0	0	0	0
XP_035355293.1	1	498.8	498.8						0	-1		0	0	0	0	0	0	0	0	0	0	0	0	0	0	0	0	0	0	0	0	0	0	0	0	0	0	0	0	0	0	0	0	0	0	0	0	0	0
XP_035355297.1	1	250740	80528	72251	68841	12507	8692.6	7920.3	-1	-1	K01568	0	0	0	0	0	0	0	0	0	0	0	0	0	0	0	0	0	0	0	0	0	0	0	0	0	0	0	0	0	0	0	0	0	0	0	0	0	0
XP_035355300.1	1	1745.5		393.11	845.35	124.57	224.16	158.3	0	0		0	0	0	0	0	0	0	0	0	0	0	0	0	0	0	0	0	0	0	0	0	0	0	0	0	0	0	0	0	0	0	0	0	0	0	0	0	0
XP_035355302.1	1	562.28			221.62		38.36	302.29	0	0		0	0	0	0	0	0	0	0	0	0	0	0	0	0	0	0	0	0	0	0	0	0	0	0	0	0	0	0	0	0	0	0	0	0	0	0	0	0
XP_035355306.1	1	2341	699.87		408.53		253.03	979.6	0	0		0	0	0	0	0	0	0	0	0	0	0	0	0	0	0	0	0	0	0	0	0	0	0	0	0	0	0	0	0	0	0	0	0	0	0	0	0	0
XP_035355310.1	1	18805	5623.4	6100.8		1837.4	3257.2	1986.4	-1	-1		0	0	0	0	0	0	0	0	0	0	0	0	0	0	0	0	0	0	0	0	0	0	0	0	0	0	0	0	0	0	0	0	0	0	0	0	0	0
XP_035355312.1	1	396500	117940	69018	86712	45086	35401	42342	-1	-1	K02977	1	0	0	0	0	0	0	0	0	0	0	0	0	0	0	0	0	0	0	0	0	0	0	0	0	0	0	0	0	0	0	0	0	0	0	0	0	0
XP_035355313.1	1	4552.2	1317.1	1375.9	1292.1		304.23	262.77	-1	-1	K01183	0	0	0	0	0	0	0	0	0	0	0	0	0	0	0	0	0	0	0	0	0	0	0	0	0	0	0	0	0	0	0	0	0	0	0	0	0	0
XP_035355315.1	1	126020	34875	15136	9812.9	26245	15510	24437	0	0	K02730	0	0	1	0	0	0	0	0	0	0	0	0	0	0	0	0	0	0	0	0	0	0	0	0	0	0	0	0	0	0	0	0	0	0	0	0	0	0
XP_035355319.1	1	2630.9					960.36	1670.5	0	1	K07127	0	0	0	0	0	0	0	0	0	0	0	0	0	0	0	0	0	0	0	0	0	0	0	0	0	0	0	0	0	0	0	0	0	0	0	0	0	0
XP_035355320.1	1	877.32				877.32			0	1		0	0	0	0	0	0	0	0	0	0	0	0	0	0	0	0	0	0	0	0	0	0	0	0	0	0	0	0	0	0	0	0	0	0	0	0	0	0
XP_035355321.1	1	3021.4			3021.4				0	-1		0	0	0	0	0	0	0	0	0	0	0	0	0	0	0	0	0	0	0	0	0	0	0	0	0	0	0	0	0	0	0	0	0	0	0	0	0	0
XP_035355322.1	1	1063.4		1063.4					0	-1	K03250	0	0	0	0	0	0	0	0	0	0	0	0	0	0	0	0	0	0	0	0	0	0	0	0	0	0	0	0	0	0	0	0	0	0	0	0	0	0
XP_035355323.1	1	7250.8	3959	808.63		1250.3		1232.9	0	0		0	0	0	0	0	0	0	0	0	0	0	0	0	0	0	0	0	0	0	0	0	0	0	0	0	0	0	0	0	0	0	0	0	0	0	0	0	0
XP_035355327.1	1	35282	6502.5	3267.9	6607.3	8011.1	5567	5326.8	0	0	K03063	0	0	1	0	0	0	0	0	0	0	0	0	0	0	0	0	0	0	0	0	0	0	0	0	0	0	0	0	0	0	0	0	0	0	0	0	0	0
XP_035355328.1	1	8332.4	3077.4	1605.2	1608	1340.4	701.37		0	0		0	0	0	0	0	0	0	0	0	0	0	0	0	0	0	0	0	0	0	0	0	0	0	0	0	0	0	0	0	0	0	0	0	0	0	0	0	0
XP_035355331.1	1	51160	18733	7778.6	6018.8	9312.7	753.46	8563.8	0	0	K01476	0	1	0	0	0	0	0	0	0	0	0	0	0	0	0	0	0	0	0	0	0	0	0	0	0	0	0	0	0	0	0	0	0	0	0	0	0	0
XP_035355334.1	1	1012	375.45	396.48		111.06	25.251	103.73	-1	-1		0	0	0	0	0	0	0	0	0	0	0	0	0	0	0	0	0	0	0	0	0	0	0	0	0	0	0	0	0	0	0	0	0	0	0	0	0	0
XP_035355336.1	1	4296.3		1234		901.2	1133.6	1027.5	0	0	K05607	0	0	0	0	0	0	0	0	0	0	0	0	0	0	0	0	0	0	0	0	0	0	0	0	0	0	0	0	0	0	0	0	0	0	0	0	0	0
XP_035355339.1	1	405890	172730	112790	72014	20414	11719	16227	-1	-1		0	0	0	0	0	0	0	0	0	0	0	0	0	0	0	0	0	0	0	0	0	0	0	0	0	0	0	0	0	0	0	0	0	0	0	0	0	0
XP_035355342.1	1	472.5			275.87		79.186	117.44	0	0	K08330	0	0	0	0	0	0	0	0	0	0	0	0	0	0	0	0	0	0	0	0	0	0	0	0	0	0	0	0	0	0	0	0	0	0	0	0	0	0
XP_035355344.1	1	3258700	985650	525770	544390	455070	443580	304290	0	0		0	0	0	0	0	0	0	0	0	0	0	0	0	0	0	0	0	0	0	0	0	0	0	0	0	0	0	0	0	0	0	0	0	0	0	0	0	0
XP_035355347.1	1	55507	5795.4	11523	9241.7	9514.3	9270	10163	0	0	K00003	0	1	0	0	0	0	0	0	0	0	0	0	0	0	0	0	0	0	0	0	0	0	0	0	0	0	0	0	0	0	0	0	0	0	0	0	0	0
XP_035355351.1	1	1988100	452450	391120	341900	335860	237180	229570	0	0	K01624	0	1	0	0	0	0	0	0	0	0	1	0	0	0	0	0	0	0	0	0	0	0	0	0	0	0	0	0	0	0	0	0	0	0	0	1	0	0
XP_035355353.1	1	42911	18240	6707.3	10673	4320.8	815.24	2155.4	0	0		0	0	0	0	0	0	0	0	0	0	0	0	0	0	0	0	0	0	0	0	0	0	0	0	0	0	0	0	0	0	0	0	0	0	0	0	0	0
XP_035355355.1	1	43144	15398	16329	2892.9	2922.8	1883.1	3718.6	0	0	K00290	0	1	0	0	0	0	0	0	0	0	0	0	0	0	0	0	0	0	0	0	0	0	0	0	0	0	0	0	0	0	0	0	0	0	0	0	0	0
XP_035355358.1	1	55983	19002	16882	11817	1894.3	2615.3	3772.3	-1	-1		0	0	0	0	0	0	0	0	0	0	0	0	0	0	0	0	0	0	0	0	0	0	0	0	0	0	0	0	0	0	0	0	0	0	0	0	0	0
XP_035355361.1	1	32926	4594	8132.5	7604	4717.2	3070.5	4807.4	0	0		0	0	0	0	0	0	0	0	0	0	0	0	0	0	0	0	0	0	0	0	0	0	0	0	0	0	0	0	0	0	0	0	0	0	0	0	0	0
XP_035355367.1	1	5150.3	926.91		1428.5	380.59	1318.7	1095.7	0	0		0	0	0	0	0	0	0	0	0	0	0	0	0	0	0	0	0	0	0	0	0	0	0	0	0	0	0	0	0	0	0	0	0	0	0	0	0	0
XP_035355370.1	1	319210	39919	59587	50807	68978	49357	50567	0	0	K01835	0	0	0	0	0	0	0	0	0	0	0	0	0	0	1	0	0	0	0	0	0	0	0	0	0	0	0	0	0	0	0	0	0	0	0	0	0	0
XP_035355373.1	1	36082	9263.1	7891.8	8388.3	3890.1	3002.4	3646.7	-1	-1		0	0	0	0	0	0	0	0	0	0	0	0	0	0	0	0	0	0	0	0	0	0	0	0	0	0	0	0	0	0	0	0	0	0	0	0	0	0
XP_035355375.1	1	927.09			808.07		119.02		0	0	K18106	0	0	0	0	0	0	0	0	0	0	0	0	0	0	0	0	0	0	0	0	0	0	0	0	0	0	0	0	0	0	0	0	0	0	0	0	0	0
XP_035355376.1	1	36463	7392.7	7642.6	3069.8	6838.2	4782	6737.9	0	0	K18103	0	0	0	0	0	0	0	0	0	0	0	0	0	0	0	0	0	0	0	0	0	0	0	0	0	0	0	0	0	0	0	0	0	0	0	0	0	0
XP_035355382.1	1	1994.4	853.32		690.32	235.8		215	-1	-1		0	0	0	0	0	0	0	0	0	0	0	0	0	0	0	0	0	0	0	0	0	0	0	0	0	0	0	0	0	0	0	0	0	0	0	0	0	0
XP_035355384.1	1	132050	55530	28652	39469	2599.2	2326.4	3477.3	-1	-1		0	0	0	0	0	0	0	0	0	0	0	0	0	0	0	0	0	0	0	0	0	0	0	0	0	0	0	0	0	0	0	0	0	0	0	0	0	0
XP_035355395.1	1	193.99						193.99	0	1		0	0	0	0	0	0	0	0	0	0	0	0	0	0	0	0	0	0	0	0	0	0	0	0	0	0	0	0	0	0	0	0	0	0	0	0	0	0
XP_035355401.1	1	11732	4760.4	3282.6	2500.9		470.89	716.98	-1	-1	K17862	0	0	0	0	0	0	0	0	0	0	0	0	0	0	0	0	0	0	0	0	0	0	0	0	0	0	0	0	0	0	0	0	0	0	0	0	0	0
XP_035355402.1	1	1674.9	396.8	558.11	162.98		276.32	280.65	0	0		0	0	0	0	0	0	0	0	0	0	0	0	0	0	0	0	0	0	0	0	0	0	0	0	0	0	0	0	0	0	0	0	0	0	0	0	0	0
XP_035355420.1	1	5650.6	2030.2	1452.7		1238.4	929.38		0	0		0	0	0	0	0	0	0	0	0	0	0	0	0	0	0	0	0	0	0	0	0	0	0	0	0	0	0	0	0	0	0	0	0	0	0	0	0	0
XP_035355424.1	1	356660	96034	69673	46249	47226	49094	48382	0	0	K00432	0	0	0	0	0	0	0	0	0	0	0	0	0	0	0	0	0	0	0	0	0	0	0	0	0	0	0	0	0	0	0	0	0	0	0	0	0	0
XP_035355427.1	1	417790	63795	84332	82579	79555	52483	55048	0	0	K02891	1	0	0	0	0	0	0	0	0	0	0	0	0	0	0	0	0	0	0	0	0	0	0	0	0	0	0	0	0	0	0	0	0	0	0	0	0	0
XP_035355445.1	1	1451.2	1451.2						0	-1	K08272	0	0	0	0	0	0	0	0	0	0	0	0	0	0	0	0	0	0	0	0	0	0	0	0	0	0	0	0	0	0	0	0	0	0	0	0	0	0
XP_035355448.1	1	188.67		68.682		119.98			0	0	K06027	0	0	0	0	0	0	0	0	0	0	0	0	0	0	0	0	0	0	0	0	0	0	0	0	0	0	0	0	0	0	0	0	0	0	0	0	0	0
XP_035355451.1	1	961.81	630.07		78.744	192.58	60.424		0	0		0	0	0	0	0	0	0	0	0	0	0	0	0	0	0	0	0	0	0	0	0	0	0	0	0	0	0	0	0	0	0	0	0	0	0	0	0	0
XP_035355453.1	1	177240	46742	40914	35486	21276	12093	20726	-1	-1	K01477	0	0	0	0	0	0	0	0	0	0	0	0	0	0	0	0	0	0	0	0	0	0	0	0	0	0	0	0	0	0	0	0	0	0	0	0	0	0
XP_035355465.1	1	32738	3058	5862.9	2860.4	8518.1	5979.3	6459.4	0	0		0	0	0	0	0	0	0	0	0	0	0	0	0	0	0	0	0	0	0	0	0	0	0	0	0	0	0	0	0	0	0	0	0	0	0	0	0	0
XP_035355478.1	1	44712	1382.1	377.08	1271.2	16420	12216	13045	1	1		0	0	0	0	0	0	0	0	0	0	0	0	0	0	0	0	0	0	0	0	0	0	0	0	0	0	0	0	0	0	0	0	0	0	0	0	0	0
XP_035355481.1	1	531.23	317.23				214		0	0		0	0	0	0	0	0	0	0	0	0	0	0	0	0	0	0	0	0	0	0	0	0	0	0	0	0	0	0	0	0	0	0	0	0	0	0	0	0
XP_035355484.1	1	95601	22851	26344	13439	11669	8275.5	13023	0	0		0	0	0	0	0	0	0	0	0	0	0	0	0	0	0	0	0	0	0	0	0	0	0	0	0	0	0	0	0	0	0	0	0	0	0	0	0	0
XP_035355493.1	1	24940	5363.6	2453.8	2970.5	6581.4	4077.2	3493.8	0	0		0	0	0	0	0	0	0	0	0	0	0	0	0	0	0	0	0	0	0	0	0	0	0	0	0	0	0	0	0	0	0	0	0	0	0	0	0	0
XP_035355496.1	1	19637	5832.3	1108.8	5479.1	3005.5	2262	1949.2	0	0		0	0	0	0	0	0	0	0	0	0	0	0	0	0	0	0	0	0	0	0	0	0	0	0	0	0	0	0	0	0	0	0	0	0	0	0	0	0
XP_035355498.1	1	55901	13801	8377.6	7671.1	11346	5276.2	9429	0	0		0	0	0	0	0	0	0	0	0	0	0	0	0	0	0	0	0	0	0	0	0	0	0	0	0	0	0	0	0	0	0	0	0	0	0	0	0	0
XP_035355499.1	1	124.74	124.74						0	-1		0	0	0	0	0	0	0	0	0	0	0	0	0	0	0	0	0	0	0	0	0	0	0	0	0	0	0	0	0	0	0	0	0	0	0	0	0	0
XP_035355501.1	1	105840	67259	12651	11761	9753.6	1877.3	2543.6	0	0		0	0	0	0	0	0	0	0	0	0	0	0	0	0	0	0	0	0	0	0	0	0	0	0	0	0	0	0	0	0	0	0	0	0	0	0	0	0
XP_035355503.1	1	4031.4	2066.5		1031.6	505.42		427.91	0	0		0	0	0	0	0	0	0	0	0	0	0	0	0	0	0	0	0	0	0	0	0	0	0	0	0	0	0	0	0	0	0	0	0	0	0	0	0	0
XP_035355506.1	1	49705	19737	12757	12520	3940.3		751.18	-1	-1		0	0	0	0	0	0	0	0	0	0	0	0	0	0	0	0	0	0	0	0	0	0	0	0	0	0	0	0	0	0	0	0	0	0	0	0	0	0
XP_035355510.1	1	15350	1379.4	8033	4512.5	936.85		487.89	0	0	K01785	0	0	0	0	0	0	0	0	0	0	0	0	0	0	0	0	0	0	0	0	0	0	0	0	0	0	0	0	0	0	0	0	0	0	0	0	0	0
XP_035355513.1	1	1006.6					757.62	248.95	0	1	K16368	0	0	0	0	0	0	0	0	0	0	0	0	0	0	0	1	0	0	0	0	0	0	0	0	0	0	0	0	0	0	0	0	0	0	0	0	0	0
XP_035355515.1	1	1140.9	644.28	383.98	112.66				0	-1		0	0	0	0	0	0	0	0	0	0	0	0	0	0	0	0	0	0	0	0	0	0	0	0	0	0	0	0	0	0	0	0	0	0	0	0	0	0
XP_035355516.1	1	351.2		351.2					0	-1		0	0	0	0	0	0	0	0	0	0	0	0	0	0	0	0	0	0	0	0	0	0	0	0	0	0	0	0	0	0	0	0	0	0	0	0	0	0
XP_035355517.1	1	568760	138050	92353	68551	108930	70972	89900	0	0	K02998	1	0	0	0	0	0	0	0	0	0	0	0	0	0	0	0	0	0	0	0	0	0	0	0	0	0	0	0	0	0	0	0	0	0	0	0	0	0
XP_035355521.1	1	5817.4		679.81		2343.9	2793.6		0	0	K00948	0	1	0	0	0	0	0	0	0	0	1	0	0	0	0	0	0	0	0	0	0	0	0	0	0	0	0	0	0	0	0	0	0	0	0	0	0	0
XP_035355523.1	1	5135.4	1093.2	676.74	898.38	1049.1	600.79	817.16	0	0	K14565	0	0	0	0	0	0	0	0	0	0	0	0	0	1	0	0	0	0	0	0	0	0	0	0	0	0	0	0	0	0	0	0	0	0	0	0	0	0
XP_035355533.1	1	121770	20107	19454	21518	21597	15879	23219	0	0	K03237	0	0	0	0	0	0	0	0	0	0	0	0	0	0	0	0	0	1	0	0	0	0	0	0	0	0	0	0	0	0	0	0	0	0	0	0	0	0
XP_035355535.1	1	972.02	972.02						0	-1		0	0	0	0	0	0	0	0	0	0	0	0	0	0	0	0	0	0	0	0	0	0	0	0	0	0	0	0	0	0	0	0	0	0	0	0	0	0
XP_035355546.1	1	437.85		125.48	54.891	98.108		159.37	0	0		0	0	0	0	0	0	0	0	0	0	0	0	0	0	0	0	0	0	0	0	0	0	0	0	0	0	0	0	0	0	0	0	0	0	0	0	0	0
XP_035355549.1	1	443250	130060	107800	63790	54563	38571	48461	0	0		0	0	0	0	0	0	0	0	0	0	0	0	0	0	0	0	0	0	0	0	0	0	0	0	0	0	0	0	0	0	0	0	0	0	0	0	0	0
XP_035355550.1	1	20326	6776.1	2968.4	2057.3	3469.8	3197.9	1856.5	0	0		0	0	0	0	0	0	0	0	0	0	0	0	0	0	0	0	0	0	0	0	0	0	0	0	0	0	0	0	0	0	0	0	0	0	0	0	0	0
XP_035355554.1	1	1234.3	399.87	95.173		276.75	65.482	397.01	0	0	K11204	0	0	0	0	0	0	0	0	0	0	0	0	0	0	0	0	0	0	0	0	0	0	0	0	0	0	0	0	0	0	0	0	0	0	0	0	0	0
XP_035355555.1	1	747560	196140	141470	126330	118070	82352	83192	0	0	K03963	0	0	0	0	1	1	0	0	1	1	0	0	0	0	0	0	0	1	0	0	0	0	0	0	0	0	0	0	0	0	0	0	0	0	0	0	0	0
XP_035355556.1	1	97.672			97.672				0	-1		0	0	0	0	0	0	0	0	0	0	0	0	0	0	0	0	0	0	0	0	0	0	0	0	0	0	0	0	0	0	0	0	0	0	0	0	0	0
XP_035355565.1	1	75255	14681	13467	14412	12595	8809.3	11292	0	0	K02264	0	0	0	0	1	1	0	0	1	1	0	0	0	0	0	0	0	1	0	0	0	0	0	0	0	0	0	0	0	0	0	0	0	0	0	0	0	0
XP_035355568.1	1	8925.3	2422.8	1548.4	992.5	1653.2	1192	1116.4	0	0	K01952	0	0	0	0	0	0	0	0	0	0	0	0	0	0	0	0	0	0	0	0	0	0	0	0	0	0	0	0	0	0	0	0	0	0	0	0	0	0
XP_035355574.1	1	1353.8	725.86	627.95					0	-1		0	0	0	0	0	0	0	0	0	0	0	0	0	0	0	0	0	0	0	0	0	0	0	0	0	0	0	0	0	0	0	0	0	0	0	0	0	0
XP_035355592.1	1	116.11				75.38		40.732	0	1		0	0	0	0	0	0	0	0	0	0	0	0	0	0	0	0	0	0	0	0	0	0	0	0	0	0	0	0	0	0	0	0	0	0	0	0	0	0
XP_035355593.1	1	189530	26483	94151	27897	16175	14598	10228	0	0		0	0	0	0	0	0	0	0	0	0	0	0	0	0	0	0	0	0	0	0	0	0	0	0	0	0	0	0	0	0	0	0	0	0	0	0	0	0
XP_035355594.1	1	1434.9	600.12	493.45				341.34	0	0	K00693	0	0	0	0	0	0	0	0	0	0	0	0	0	0	1	0	0	0	0	0	0	0	0	0	0	0	0	0	0	0	0	0	0	0	0	0	0	0
XP_035355595.1	1	25280	1076.6	4929.7	6085.2	4142.1	4794	4252.3	0	0	K18278	0	0	0	0	0	0	0	0	0	0	0	0	0	0	0	0	0	0	0	0	0	0	0	0	0	0	0	0	0	0	0	0	0	0	0	0	0	0
XP_035355598.1	1	47475	19956	3494.8	10727	4869.3	6339.7	2087.5	0	0	K00787	0	0	0	0	0	0	0	0	0	0	0	0	0	0	0	0	0	0	0	0	0	0	0	0	0	0	0	0	0	0	0	0	0	1	0	0	0	0
XP_035355600.1	1	573.41			136.2	186.85	114.12	136.24	0	0	K10777	0	0	0	0	0	0	0	0	0	0	0	0	0	0	0	0	0	0	0	0	0	0	0	0	0	0	0	0	0	0	0	0	0	0	0	0	0	0
XP_035355604.1	1	63695	20246	8359.8	9915.9	8709.6	8106.2	8357.2	0	0	K02145	0	0	0	0	1	0	0	0	0	0	0	0	0	0	0	0	0	0	0	0	0	0	0	0	0	0	0	0	0	0	0	0	0	0	0	0	0	0
XP_035355605.1	1	4731.6		225.13	1096.5	1854.7	727.18	828.11	0	0		0	0	0	0	0	0	0	0	0	0	0	0	0	0	0	0	0	0	0	0	0	0	0	0	0	0	0	0	0	0	0	0	0	0	0	0	0	0
XP_035355616.1	1	14587	1378.8	2941.8	2873.2	1130.7	2069.3	4193.4	0	0		0	0	0	0	0	0	0	0	0	0	0	0	0	0	0	0	0	0	0	0	0	0	0	0	0	0	0	0	0	0	0	0	0	0	0	0	0	0
XP_035355617.1	1	198.18			198.18				0	-1		0	0	0	0	0	0	0	0	0	0	0	0	0	0	0	0	0	0	0	0	0	0	0	0	0	0	0	0	0	0	0	0	0	0	0	0	0	0
XP_035355618.1	1	10164	2124.2	1355.4		3264.3	1642.8	1776.8	0	0		0	0	0	0	0	0	0	0	0	0	0	0	0	0	0	0	0	0	0	0	0	0	0	0	0	0	0	0	0	0	0	0	0	0	0	0	0	0
XP_035355622.1	1	206.93		206.93					0	-1		0	0	0	0	0	0	0	0	0	0	0	0	0	0	0	0	0	0	0	0	0	0	0	0	0	0	0	0	0	0	0	0	0	0	0	0	0	0
XP_035355624.1	1	87048	26025	15364	15204	14192	8350.7	7912.2	0	0	K01738	0	1	0	0	0	0	0	0	0	0	1	0	0	0	0	0	0	0	0	0	0	0	0	0	0	0	0	0	0	0	0	0	0	0	0	0	0	0
XP_035355626.1	1	7368.9		1263.7		2651.5	1622.3	1831.5	0	0		0	0	0	0	0	0	0	0	0	0	0	0	0	0	0	0	0	0	0	0	0	0	0	0	0	0	0	0	0	0	0	0	0	0	0	0	0	0
XP_035355627.1	1	274020	65197	65145	53100	35105	26053	29424	-1	-1	K02731	0	0	1	0	0	0	0	0	0	0	0	0	0	0	0	0	0	0	0	0	0	0	0	0	0	0	0	0	0	0	0	0	0	0	0	0	0	0
XP_035355639.1	1	1178.1	1178.1						0	-1	K00276	0	0	0	0	0	0	0	0	0	0	0	0	0	0	0	0	0	0	0	0	0	0	0	0	0	0	0	0	0	0	0	0	0	0	0	0	0	0
XP_035355659.1	1	26212	10378	3400.5	8242.5	1844.7	1192.2	1154.3	-1	-1		0	0	0	0	0	0	0	0	0	0	0	0	0	0	0	0	0	0	0	0	0	0	0	0	0	0	0	0	0	0	0	0	0	0	0	0	0	0
XP_035355661.1	1	15829	4094.1		2295.6	3321.9	2669.8	3447.2	0	0		0	0	0	0	0	0	0	0	0	0	0	0	0	0	0	0	0	0	0	0	0	0	0	0	0	0	0	0	0	0	0	0	0	0	0	0	0	0
XP_035355662.1	1	148160	41906	50038	33041	9617.7	6127.6	7427.7	-1	-1	K03939	0	0	0	0	1	1	0	0	1	1	0	0	0	0	0	0	0	1	0	0	0	0	0	0	0	0	0	0	0	0	0	0	0	0	0	0	0	0
XP_035355674.1	1	42118	22090	14890	4368.1	341.26	101.3	327.92	0	0		0	0	0	0	0	0	0	0	0	0	0	0	0	0	0	0	0	0	0	0	0	0	0	0	0	0	0	0	0	0	0	0	0	0	0	0	0	0
XP_035355680.1	1	6064.8	2102.1	681.79	1040.6	918.61	811.87	509.71	0	0		0	0	0	0	0	0	0	0	0	0	0	0	0	0	0	0	0	0	0	0	0	0	0	0	0	0	0	0	0	0	0	0	0	0	0	0	0	0
XP_035355681.1	1	68674	26331	12641	15001	3699.5	4912	6089.2	-1	-1	K03012	0	0	0	0	0	0	0	0	0	1	0	0	0	0	0	0	0	0	0	0	0	0	0	0	0	0	0	0	0	0	0	0	0	0	0	0	0	0
XP_035355685.1	1	343.66					219.76	123.9	0	1		0	0	0	0	0	0	0	0	0	0	0	0	0	0	0	0	0	0	0	0	0	0	0	0	0	0	0	0	0	0	0	0	0	0	0	0	0	0
XP_035355690.1	1	3369	1540.7	944.52	883.86				0	-1		0	0	0	0	0	0	0	0	0	0	0	0	0	0	0	0	0	0	0	0	0	0	0	0	0	0	0	0	0	0	0	0	0	0	0	0	0	0
XP_035355695.1	1	129540	16339	19058	11123	33088	23036	26897	0	0		0	0	0	0	0	0	0	0	0	0	0	0	0	0	0	0	0	0	0	0	0	0	0	0	0	0	0	0	0	0	0	0	0	0	0	0	0	0
XP_035355697.1	1	128480	32202	28773	19847	16565	13194	17895	0	0	K03257	0	0	0	0	0	0	0	0	0	0	0	0	0	0	0	0	0	0	0	0	0	0	0	0	0	0	0	0	0	0	0	0	0	0	0	0	0	0
XP_035355700.1	1	4216.7		758.85	1755.1	968.12		734.63	0	0		0	0	0	0	0	0	0	0	0	0	0	0	0	0	0	0	0	0	0	0	0	0	0	0	0	0	0	0	0	0	0	0	0	0	0	0	0	0
XP_035355701.1	1	18588	6173.5	3260.7	4433.1	3309.7	813.35	598.13	0	0	K01191	0	0	0	0	0	0	0	0	0	0	0	0	0	0	0	0	0	0	0	0	0	0	0	0	0	0	0	0	0	0	0	0	0	0	0	0	0	0
XP_035355702.1	1	9685.6	2436	2746.3	760.59	1295.1	1076.5	1371	0	0		0	0	0	0	0	0	0	0	0	0	0	0	0	0	0	0	0	0	0	0	0	0	0	0	0	0	0	0	0	0	0	0	0	0	0	0	0	0
XP_035355706.1	1	2291.1	824.43	720.06	532.79		213.77		0	0	K17800	0	0	0	0	0	0	0	0	0	0	0	0	0	0	0	0	0	0	0	0	0	0	0	0	0	0	0	0	0	0	0	0	0	0	0	0	0	0
XP_035355710.1	1	2752.1	1305.1	564.46	432.76	449.77			0	0	K06636	0	0	0	0	0	0	0	1	0	0	0	0	0	0	0	0	1	0	0	0	0	0	0	0	0	0	0	1	0	0	0	0	0	0	0	0	0	0
XP_035355712.1	1	83370	24332	22586	16846	6760.5	6398.2	6447.3	-1	-1		0	0	0	0	0	0	0	0	0	0	0	0	0	0	0	0	0	0	0	0	0	0	0	0	0	0	0	0	0	0	0	0	0	0	0	0	0	0
XP_035355714.1	1	165080	41367	31761	22799	28059	17095	23999	0	0		0	0	0	0	0	0	0	0	0	0	0	0	0	0	0	0	0	0	0	0	0	0	0	0	0	0	0	0	0	0	0	0	0	0	0	0	0	0
XP_035355718.1	1	859.27			859.27				0	-1	K01101	0	0	0	0	0	0	0	0	0	0	0	0	0	0	0	0	0	0	0	0	0	0	0	0	0	0	0	0	0	0	0	0	0	0	0	0	0	0
XP_035355721.1	1	82126	15301	15100	12242	15766	9262.8	14454	0	0		0	0	0	0	0	0	0	0	0	0	0	0	0	0	0	0	0	0	0	0	0	0	0	0	0	0	0	0	0	0	0	0	0	0	0	0	0	0
XP_035355722.1	1	322640	82735	61313	63766	43265	35450	36111	0	0	K01507	0	0	0	0	1	0	0	0	0	0	0	0	0	0	0	0	0	0	0	0	0	0	0	0	0	0	0	0	0	0	0	0	0	0	0	0	0	0
XP_035355726.1	1	239760	73408	66183	50580	22162	12861	14565	-1	-1		0	0	0	0	0	0	0	0	0	0	0	0	0	0	0	0	0	0	0	0	0	0	0	0	0	0	0	0	0	0	0	0	0	0	0	0	0	0
XP_035355727.1	1	2988.4	1775.6	333.24	879.59				0	-1		0	0	0	0	0	0	0	0	0	0	0	0	0	0	0	0	0	0	0	0	0	0	0	0	0	0	0	0	0	0	0	0	0	0	0	0	0	0
XP_035355728.1	1	1806.7		733.48	1073.2				0	-1		0	0	0	0	0	0	0	0	0	0	0	0	0	0	0	0	0	0	0	0	0	0	0	0	0	0	0	0	0	0	0	0	0	0	0	0	0	0
XP_035355729.1	1	7263.1	2279.8	3528.7	1255.4	199.26			0	0		0	0	0	0	0	0	0	0	0	0	0	0	0	0	0	0	0	0	0	0	0	0	0	0	0	0	0	0	0	0	0	0	0	0	0	0	0	0
XP_035355730.1	1	329290	100560	86511	71155	32378	22255	16426	-1	-1	K02917	1	0	0	0	0	0	0	0	0	0	0	0	0	0	0	0	0	0	0	0	0	0	0	0	0	0	0	0	0	0	0	0	0	0	0	0	0	0
XP_035355731.1	1	19498	4746	2122.7	3541.1	3602.9	2063.4	3421.5	0	0	K00036	0	0	0	0	0	0	0	0	0	0	1	0	0	0	0	0	0	0	0	0	0	0	0	0	0	0	0	0	0	0	0	0	0	0	0	0	0	0
XP_035355738.1	1	3045.6				1703.5	619.58	722.51	0	1		0	0	0	0	0	0	0	0	0	0	0	0	0	0	0	0	0	0	0	0	0	0	0	0	0	0	0	0	0	0	0	0	0	0	0	0	0	0
XP_035355739.1	1	7723200	2160900	1560800	1410800	803710	764420	1022500	0	0		0	0	0	0	0	0	0	0	0	0	0	0	0	0	0	0	0	0	0	0	0	0	0	0	0	0	0	0	0	0	0	0	0	0	0	0	0	0
XP_035355743.1	1	38585	8760.3	9530	6274.4	6750.8	2906.5	4363	0	0	K03238	0	0	0	0	0	0	0	0	0	0	0	0	0	0	0	0	0	0	0	0	0	0	0	0	0	0	0	0	0	0	0	0	0	0	0	0	0	0
XP_035355746.1	1	20687	7814.8	5809.1	4342	2720.8			0	0		0	0	0	0	0	0	0	0	0	0	0	0	0	0	0	0	0	0	0	0	0	0	0	0	0	0	0	0	0	0	0	0	0	0	0	0	0	0
XP_035355748.1	1	47528	9875.4	14087	4542.6	8336.5	4568.2	6118.3	0	0		0	0	0	0	0	0	0	0	0	0	0	0	0	0	0	0	0	0	0	0	0	0	0	0	0	0	0	0	0	0	0	0	0	0	0	0	0	0
XP_035355751.1	1	89139	11206	8662.5	11112	21074	13066	24019	0	0	K03246	0	0	0	0	0	0	0	0	0	0	0	0	0	0	0	0	0	0	0	0	0	0	0	0	0	0	0	0	0	0	0	0	0	0	0	0	0	0
XP_035355752.1	1	58024	11782	5195.1	11323	9273.3	10307	10145	0	0	K00288	0	0	0	0	0	0	0	0	0	0	0	0	0	0	0	0	0	0	0	0	0	0	0	0	0	0	0	0	0	0	0	0	0	0	0	0	0	0
XP_035355753.1	1	76557	12057	8905.5	10735	17795	13673	13391	0	0	K00031	0	1	0	0	0	0	0	0	0	0	1	0	0	0	0	0	0	0	0	0	0	0	0	0	0	0	0	0	0	0	0	0	0	0	0	0	1	0
XP_035355762.1	1	19024	1920.2	9029.6	4985.4	2246	227.63	615.22	0	0		0	0	0	0	0	0	0	0	0	0	0	0	0	0	0	0	0	0	0	0	0	0	0	0	0	0	0	0	0	0	0	0	0	0	0	0	0	0
XP_035355765.1	1	135290	31230	16879	14529	29565	26188	16904	0	0	K01535	0	0	0	0	1	0	0	0	0	0	0	0	0	0	0	0	0	0	0	0	0	0	0	0	0	0	0	0	0	0	0	0	0	0	0	0	0	0
XP_035355768.1	1	45693	11254	6118.9	15969	8180.3	2507.2	1663	0	0	K02260	0	0	0	0	1	0	0	0	0	0	0	0	0	0	0	0	0	0	0	0	0	0	0	0	0	0	0	0	0	0	0	0	0	0	0	0	0	0
XP_035355770.1	1	6072.3	1056.4	2110.3	1197.5	1036.5		671.55	0	0		0	0	0	0	0	0	0	0	0	0	0	0	0	0	0	0	0	0	0	0	0	0	0	0	0	0	0	0	0	0	0	0	0	0	0	0	0	0
XP_035355772.1	1	59319	11859	8899	3826.9	13879	9918.6	10937	0	0		0	0	0	0	0	0	0	0	0	0	0	0	0	0	0	0	0	0	0	0	0	0	0	0	0	0	0	0	0	0	0	0	0	0	0	0	0	0
XP_035355773.1	1	167770	51556	36258	26518	26134	10328	16977	0	0	K03061	0	0	1	0	0	0	0	0	0	0	0	0	0	0	0	0	0	0	0	0	0	0	0	0	0	0	0	0	0	0	0	0	0	0	0	0	0	0
XP_035355774.1	1	362500	90677	61106	42771	66685	49107	52154	0	0	K00234	0	0	0	0	1	1	0	0	1	1	1	0	0	0	0	0	0	1	0	0	0	0	0	0	0	0	0	0	0	0	0	0	0	0	0	0	0	0
XP_035355789.1	1	138.27						138.27	0	1		0	0	0	0	0	0	0	0	0	0	0	0	0	0	0	0	0	0	0	0	0	0	0	0	0	0	0	0	0	0	0	0	0	0	0	0	0	0
XP_035355799.1	1	7961	3343.9	1515.7	2136.8	964.54			0	0		0	0	0	0	0	0	0	0	0	0	0	0	0	0	0	0	0	0	0	0	0	0	0	0	0	0	0	0	0	0	0	0	0	0	0	0	0	0
XP_035355807.1	1	3031.6	1963.7	1067.8					0	-1		0	0	0	0	0	0	0	0	0	0	0	0	0	0	0	0	0	0	0	0	0	0	0	0	0	0	0	0	0	0	0	0	0	0	0	0	0	0
XP_035355813.1	1	3808	1228.4	568.26		1258.9	752.53		0	0	K13333	0	0	0	0	0	0	0	0	0	0	0	0	0	0	0	1	0	0	0	0	0	0	0	0	0	0	0	0	0	0	0	0	0	0	0	0	0	0
XP_035355823.1	1	16550	5983	3547.8	4137	2209.8		672.81	0	0		0	0	0	0	0	0	0	0	0	0	0	0	0	0	0	0	0	0	0	0	0	0	0	0	0	0	0	0	0	0	0	0	0	0	0	0	0	0
XP_035355825.1	1	454.46		276.76				177.7	0	0		0	0	0	0	0	0	0	0	0	0	0	0	0	0	0	0	0	0	0	0	0	0	0	0	0	0	0	0	0	0	0	0	0	0	0	0	0	0
XP_035355828.1	1	22228	8680.7	4254.6	1278.2	4243.4	493.92	3277.2	0	0	K03635	0	0	0	0	0	0	0	0	0	0	0	0	0	0	0	0	0	0	0	0	0	0	0	0	0	0	0	0	0	0	0	0	0	0	0	0	0	0
XP_035355830.1	1	2879.1	165.98	236.5	510.99	760.71	618.42	586.47	1	1		0	0	0	0	0	0	0	0	0	0	0	0	0	0	0	0	0	0	0	0	0	0	0	0	0	0	0	0	0	0	0	0	0	0	0	0	0	0
XP_035355832.1	1	280.25		132.16		81.371	66.719		0	0		0	0	0	0	0	0	0	0	0	0	0	0	0	0	0	0	0	0	0	0	0	0	0	0	0	0	0	0	0	0	0	0	0	0	0	0	0	0
XP_035355855.1	1	385830	122610	109130	99225	24564	14797	15510	-1	-1		0	0	0	0	0	0	0	0	0	0	0	0	0	0	0	0	0	0	0	0	0	0	0	0	0	0	0	0	0	0	0	0	0	0	0	0	0	0
XP_035355861.1	1	12338	6901.1	3537.4	1899.2				0	-1		0	0	0	0	0	0	0	0	0	0	0	0	0	0	0	0	0	0	0	0	0	0	0	0	0	0	0	0	0	0	0	0	0	0	0	0	0	0
XP_035355864.1	1	141.4		65.475	75.92				0	-1		0	0	0	0	0	0	0	0	0	0	0	0	0	0	0	0	0	0	0	0	0	0	0	0	0	0	0	0	0	0	0	0	0	0	0	0	0	0
XP_035355869.1	1	4054.6	856.9	1475.2	110.88	329.94		1281.7	0	0		0	0	0	0	0	0	0	0	0	0	0	0	0	0	0	0	0	0	0	0	0	0	0	0	0	0	0	0	0	0	0	0	0	0	0	0	0	0
XP_035355873.1	1	1046.7			414.74	321.76		310.2	0	0		0	0	0	0	0	0	0	0	0	0	0	0	0	0	0	0	0	0	0	0	0	0	0	0	0	0	0	0	0	0	0	0	0	0	0	0	0	0
XP_035355878.1	1	39928	7033.9	2688.9	3018.8	7554.8	11376	8255.5	0	0	K02997	1	0	0	0	0	0	0	0	0	0	0	0	0	0	0	0	0	0	0	0	0	0	0	0	0	0	0	0	0	0	0	0	0	0	0	0	0	0
XP_035355879.1	1	260640	78852	56249	34369	15692	41237	34236	0	0	K02889	1	0	0	0	0	0	0	0	0	0	0	0	0	0	0	0	0	0	0	0	0	0	0	0	0	0	0	0	0	0	0	0	0	0	0	0	0	0
XP_035355880.1	1	3077.2	395.65	2649.1	14.917	8.924		8.6109	0	0		0	0	0	0	0	0	0	0	0	0	0	0	0	0	0	0	0	0	0	0	0	0	0	0	0	0	0	0	0	0	0	0	0	0	0	0	0	0
XP_035355882.1	1	22794	6513.6	5008.9	2591.6	3877.1	2595.8	2206.7	0	0	K12860	0	0	0	0	0	0	0	0	0	0	0	0	0	0	0	0	0	0	0	0	0	0	0	0	0	0	0	0	0	0	0	0	0	0	0	0	0	0
XP_035355887.1	1	1062.1				676.85	385.25		0	1		0	0	0	0	0	0	0	0	0	0	0	0	0	0	0	0	0	0	0	0	0	0	0	0	0	0	0	0	0	0	0	0	0	0	0	0	0	0
XP_035355889.1	1	4191	1489.4	747.94	873.7	373.17	250.46	456.31	-1	-1		0	0	0	0	0	0	0	0	0	0	0	0	0	0	0	0	0	0	0	0	0	0	0	0	0	0	0	0	0	0	0	0	0	0	0	0	0	0
XP_035355894.1	1	82449	15529	14591	13276	16590	8081.9	14381	0	0		0	0	0	0	0	0	0	0	0	0	0	0	0	0	0	0	0	0	0	0	0	0	0	0	0	0	0	0	0	0	0	0	0	0	0	0	0	0
XP_035355895.1	1	5239.9	1268.3	727.48	627.79	1269.4	506.79	840.12	0	0	K01893	0	0	0	0	0	0	0	0	0	0	0	0	0	0	0	0	0	0	0	0	0	0	0	0	0	0	0	0	0	0	0	0	0	0	0	0	0	0
XP_035355896.1	1	8705.5			2847.6	2626.8	2426.5	804.69	0	0		0	0	0	0	0	0	0	0	0	0	0	0	0	0	0	0	0	0	0	0	0	0	0	0	0	0	0	0	0	0	0	0	0	0	0	0	0	0
XP_035355901.1	1	19818	6062.9	6678.9	4586	1120.4		1370.2	-1	-1		0	0	0	0	0	0	0	0	0	0	0	0	0	0	0	0	0	0	0	0	0	0	0	0	0	0	0	0	0	0	0	0	0	0	0	0	0	0
XP_035355903.1	1	14712	6694.3	3040.8	2694.4		1151.5	1130.9	0	0	K04393	0	0	0	0	0	0	0	0	0	0	0	0	0	0	0	0	0	0	0	0	0	0	0	0	0	0	0	0	0	0	0	0	0	0	0	0	0	0
XP_035355909.1	1	2889.3		1408.3	926.67			554.35	0	0		0	0	0	0	0	0	0	0	0	0	0	0	0	0	0	0	0	0	0	0	0	0	0	0	0	0	0	0	0	0	0	0	0	0	0	0	0	0
XP_035355914.1	1	111240	27368	20196	17769	18528	11705	15675	0	0	K12845	0	0	0	0	0	0	0	0	0	0	0	0	0	1	0	0	0	0	0	0	0	0	0	0	0	0	0	0	0	0	0	0	0	0	0	0	0	0
XP_035355918.1	1	55507	13146	5748.9	11820	6958.4	7444.4	10390	0	0	K00844	0	0	0	0	0	0	0	0	0	0	1	0	0	0	1	0	0	0	0	0	0	0	0	0	0	0	0	0	0	0	0	0	0	0	0	0	0	0
XP_035355923.1	1	759.67	368.67		203.31		187.69		0	0	K06670	0	0	0	0	0	0	0	0	0	0	0	0	0	0	0	0	1	0	0	0	0	0	0	0	0	0	0	1	0	0	0	0	0	0	0	0	0	0
XP_035355927.1	1	5198.2	1659.2	1120.2	966.87	873.77		578.22	0	0	K01951	0	0	0	0	0	0	0	0	0	0	0	0	0	0	0	0	0	0	0	0	0	0	0	0	0	0	0	0	0	0	0	0	0	0	0	0	0	0
XP_035355928.1	1	14482	4197.9	2993	1886.2	811.1	2149.6	2444.2	0	0	K00861	0	0	0	0	0	0	0	0	0	0	0	0	0	0	0	0	0	0	0	0	0	0	0	0	0	0	0	0	0	0	0	0	0	0	0	0	0	0
XP_035355930.1	1	2347.2			474.51	364.67	1082.9	425.08	0	0	K16330	0	0	0	0	0	0	0	0	0	0	0	0	0	0	0	0	0	0	0	0	0	0	0	0	0	0	0	0	0	0	0	0	0	0	0	0	0	0
XP_035355931.1	1	5605.8	1873.4	255.96	1615.6	600.59	545.2	715.03	0	0	K12666	0	0	0	0	0	0	0	0	0	0	0	0	0	0	0	0	0	0	0	0	0	0	0	0	1	0	0	0	0	0	0	0	0	0	1	0	0	0
XP_035355935.1	1	46523	11446	12300	6740.4	8199.8	3255.9	4580.8	0	0		0	0	0	0	0	0	0	0	0	0	0	0	0	0	0	0	0	0	0	0	0	0	0	0	0	0	0	0	0	0	0	0	0	0	0	0	0	0
XP_035355938.1	1	2000.3	750.31			67.235	631.93	550.78	0	0	K12855	0	0	0	0	0	0	0	0	0	0	0	0	0	0	0	0	0	0	0	0	0	0	0	0	0	0	0	0	0	0	0	0	0	0	0	0	0	0
XP_035355941.1	1	26528	4113.8	6568.1	5987.1	2123.4	3746.3	3989	0	0	K14411	0	0	0	0	0	0	0	0	0	0	0	0	0	0	0	0	0	0	0	0	0	0	0	0	0	0	0	0	0	0	0	0	0	0	0	0	0	0
XP_035355946.1	1	23768	7552.9	2623.2	3815.1	3874.9	2437.8	3464.3	0	0		0	0	0	0	0	0	0	0	0	0	0	0	0	0	0	0	0	0	0	0	0	0	0	0	0	0	0	0	0	0	0	0	0	0	0	0	0	0
XP_035355950.1	1	538940	147840	92523	80970	94905	57224	65479	0	0	K09580	0	0	0	0	0	0	0	0	0	0	0	0	0	0	0	0	0	0	0	0	0	0	0	0	0	0	0	0	0	0	0	0	0	0	0	0	0	0
XP_035355956.1	1	224.09		224.09					0	-1	K15541	0	0	0	0	0	0	0	0	0	0	0	0	0	0	0	0	0	0	0	0	0	0	0	0	0	0	0	0	0	0	0	0	0	0	0	0	0	0
XP_035355958.1	1	9118.3	2086.8	2234.8	1323.4	2115.4	435.28	922.67	0	0	K01663	0	1	0	0	0	0	0	0	0	0	0	0	0	0	0	0	0	0	0	0	0	0	0	0	0	0	0	0	0	0	0	0	0	0	0	0	0	0
XP_035355959.1	1	1222.6	552.32		313.48	81.959		274.83	0	0	K08337	0	0	0	0	0	0	0	0	0	0	0	0	0	0	0	0	0	0	0	0	0	0	0	0	0	0	0	0	0	0	0	0	0	0	0	0	0	0
XP_035355965.1	1	2657.1	667.26		303.08	1100.8	585.93		0	0	K07466	0	0	0	0	0	0	0	0	0	0	0	1	0	0	0	0	0	0	1	0	1	0	0	0	0	0	0	0	0	0	0	0	1	0	0	0	0	0
XP_035355971.1	1	1252.6				1252.6			0	1	K01092	0	0	0	0	0	0	0	0	0	0	0	0	0	0	0	0	0	0	0	0	0	0	0	0	0	0	0	0	0	0	0	0	0	0	0	0	0	1
XP_035355973.1	1	703.75		526.32		177.42			0	0	K03138	0	0	0	0	0	0	0	0	0	0	0	0	0	0	0	0	0	0	0	0	0	0	0	0	0	0	0	0	0	0	0	0	0	0	0	0	0	0
XP_035355974.1	1	9612.1	2835.2	2519.7	662.16	1486.4	913.11	1195.5	0	0	K00668	0	0	0	0	0	0	0	0	0	0	0	0	0	0	0	0	0	0	0	0	0	0	0	0	0	0	0	0	0	0	0	0	0	0	0	0	0	0
XP_035355975.1	1	7346	2165.7	1826.6	708.67	839.22	698.43	1107.4	0	0	K00667	0	0	0	0	0	0	0	0	0	0	0	0	0	0	0	0	0	0	0	0	0	0	0	0	0	0	0	0	0	0	0	0	0	0	0	0	0	0
XP_035355979.1	1	134970	29857	21344	24310	27335	14569	17557	0	0	K00162	0	0	0	0	0	0	0	0	0	0	1	0	0	0	0	0	0	0	0	0	0	0	0	0	0	0	0	0	0	0	0	0	0	0	0	0	0	0
XP_035355980.1	1	6928.5	1731.2		605.95	778.88	1722.9	2089.6	0	0		0	0	0	0	0	0	0	0	0	0	0	0	0	0	0	0	0	0	0	0	0	0	0	0	0	0	0	0	0	0	0	0	0	0	0	0	0	0
XP_035355981.1	1	10866	792.29	1216.8	879.93	2348.6	3173.7	2454.6	1	1	K07512	0	0	0	0	0	0	0	0	0	0	0	0	0	0	0	0	0	0	0	0	0	0	0	0	0	0	0	0	0	0	0	0	0	0	0	0	0	0
XP_035355982.1	1	106						106	0	1	K02433	0	0	0	0	0	0	0	0	0	0	0	0	0	0	0	0	0	0	0	0	0	0	0	0	0	0	0	0	0	0	0	0	0	0	0	0	0	0
XP_035355983.1	1	208.24					84.836	123.4	0	1		0	0	0	0	0	0	0	0	0	0	0	0	0	0	0	0	0	0	0	0	0	0	0	0	0	0	0	0	0	0	0	0	0	0	0	0	0	0
XP_035355986.1	1	25458	3392.4	5341.4	2265.6	7239.7	899.59	6318.9	0	0	K12197	0	0	0	0	0	0	0	0	0	0	0	0	0	0	0	0	0	0	0	0	0	0	0	0	0	0	0	0	0	0	0	0	0	0	0	0	0	0
XP_035356002.1	1	13424	2918.7	6660.2	685.26	1974.6	1185.8		0	0		0	0	0	0	0	0	0	0	0	0	0	0	0	0	0	0	0	0	0	0	0	0	0	0	0	0	0	0	0	0	0	0	0	0	0	0	0	0
XP_035356006.1	1	1718					760.29	957.67	0	1		0	0	0	0	0	0	0	0	0	0	0	0	0	0	0	0	0	0	0	0	0	0	0	0	0	0	0	0	0	0	0	0	0	0	0	0	0	0
XP_035356028.1	1	2242				837.79	1404.2		0	1		0	0	0	0	0	0	0	0	0	0	0	0	0	0	0	0	0	0	0	0	0	0	0	0	0	0	0	0	0	0	0	0	0	0	0	0	0	0
XP_035356030.1	1	16091	7764.7	1567	6758.9				0	-1		0	0	0	0	0	0	0	0	0	0	0	0	0	0	0	0	0	0	0	0	0	0	0	0	0	0	0	0	0	0	0	0	0	0	0	0	0	0
XP_035356044.1	1	268.48			268.48				0	-1		0	0	0	0	0	0	0	0	0	0	0	0	0	0	0	0	0	0	0	0	0	0	0	0	0	0	0	0	0	0	0	0	0	0	0	0	0	0
XP_035356061.1	1	41114	16735	9984.8	4111	6302.4	3688.4	293.21	0	0		0	0	0	0	0	0	0	0	0	0	0	0	0	0	0	0	0	0	0	0	0	0	0	0	0	0	0	0	0	0	0	0	0	0	0	0	0	0
XP_035356064.1	1	9281.9			3989.1	2342.6	116.86	2833.3	0	0	K12836	0	0	0	0	0	0	0	0	0	0	0	0	0	0	0	0	0	0	0	0	0	0	0	0	0	0	0	0	0	0	0	0	0	0	0	0	0	0
XP_035356065.1	1	7046.8			1112.8	838.57	2348.1	2747.4	0	0		0	0	0	0	0	0	0	0	0	0	0	0	0	0	0	0	0	0	0	0	0	0	0	0	0	0	0	0	0	0	0	0	0	0	0	0	0	0
XP_035356066.1	1	21072	5007.3	4323.5	4235.1	2892.9	2305	2308.3	0	0		0	0	0	0	0	0	0	0	0	0	0	0	0	0	0	0	0	0	0	0	0	0	0	0	0	0	0	0	0	0	0	0	0	0	0	0	0	0
XP_035356067.1	1	17649	8031.3	3970.4	4577.8		1069.3		0	0		0	0	0	0	0	0	0	0	0	0	0	0	0	0	0	0	0	0	0	0	0	0	0	0	0	0	0	0	0	0	0	0	0	0	0	0	0	0
XP_035356071.1	1	230110	60266	56207	60637	21869	15508	15621	-1	-1		0	0	0	0	0	0	0	0	0	0	0	0	0	0	0	0	0	0	0	0	0	0	0	0	0	0	0	0	0	0	0	0	0	0	0	0	0	0
XP_035356088.1	1	15501	5465.3	1568.4	2360	2795.1	1529.2	1783.2	0	0		0	0	0	0	0	0	0	0	0	0	0	0	0	0	0	0	0	0	0	0	0	0	0	0	0	0	0	0	0	0	0	0	0	0	0	0	0	0
XP_035356094.1	1	189430	48388	53082	46960	21245	1521.6	18238	-1	-1		0	0	0	0	0	0	0	0	0	0	0	0	0	0	0	0	0	0	0	0	0	0	0	0	0	0	0	0	0	0	0	0	0	0	0	0	0	0
XP_035356100.1	1	68.7					68.7		0	1		0	0	0	0	0	0	0	0	0	0	0	0	0	0	0	0	0	0	0	0	0	0	0	0	0	0	0	0	0	0	0	0	0	0	0	0	0	0
XP_035356103.1	1	30595	9738.1	5251.8	10060	2786.1	999.31	1759.4	-1	-1	K03781	0	0	0	0	0	0	0	0	0	0	1	0	0	0	0	0	0	0	0	0	0	0	0	0	0	0	1	0	0	0	0	0	0	0	0	0	0	0
XP_035356112.1	1	5552.3	467.23			1025.8	1763.5	2295.7	0	0		0	0	0	0	0	0	0	0	0	0	0	0	0	0	0	0	0	0	0	0	0	0	0	0	0	0	0	0	0	0	0	0	0	0	0	0	0	0
XP_035356117.1	1	2619.9	571.82			667.91	925.61	454.56	0	0		0	0	0	0	0	0	0	0	0	0	0	0	0	0	0	0	0	0	0	0	0	0	0	0	0	0	0	0	0	0	0	0	0	0	0	0	0	0
XP_035356120.1	1	24992	4459.8	3065.4	2228.1	8096.1	529.76	6612.5	0	0	K01279	0	0	0	0	0	0	0	0	0	0	0	0	0	0	0	0	0	0	0	0	0	0	0	0	0	0	0	0	0	0	0	0	0	0	0	0	0	0
XP_035356128.1	1	3059.5	2587.8	196.29	275.34				0	-1	K03781	0	0	0	0	0	0	0	0	0	0	1	0	0	0	0	0	0	0	0	0	0	0	0	0	0	0	1	0	0	0	0	0	0	0	0	0	0	0
XP_035356129.1	1	434810	125310	103880	89103	47108	33079	36327	-1	-1	K03782	0	0	0	0	0	0	0	0	0	0	0	0	0	0	0	0	0	0	0	0	0	0	0	0	0	0	0	0	1	0	0	0	0	0	0	0	0	0
XP_035356149.1	1	551280	114060	78947	104430	109090	62463	82289	0	0		0	0	0	0	0	0	0	0	0	0	0	0	0	0	0	0	0	0	0	0	0	0	0	0	0	0	0	0	0	0	0	0	0	0	0	0	0	0
XP_035356153.1	1	27123	4303.9	10688	8755.2	1392.3	1983.2		0	0		0	0	0	0	0	0	0	0	0	0	0	0	0	0	0	0	0	0	0	0	0	0	0	0	0	0	0	0	0	0	0	0	0	0	0	0	0	0
XP_035356155.1	1	7792.5	1677.4	1782.5	539.86	2032.7	438.67	1321.4	0	0		0	0	0	0	0	0	0	0	0	0	0	0	0	0	0	0	0	0	0	0	0	0	0	0	0	0	0	0	0	0	0	0	0	0	0	0	0	0
XP_035356165.1	1	461.61				461.61			0	1		0	0	0	0	0	0	0	0	0	0	0	0	0	0	0	0	0	0	0	0	0	0	0	0	0	0	0	0	0	0	0	0	0	0	0	0	0	0
XP_035356172.1	1	1724.2	1057		203.65	282.82		180.73	0	0		0	0	0	0	0	0	0	0	0	0	0	0	0	0	0	0	0	0	0	0	0	0	0	0	0	0	0	0	0	0	0	0	0	0	0	0	0	0
XP_035356184.1	1	824.62					824.62		0	1		0	0	0	0	0	0	0	0	0	0	0	0	0	0	0	0	0	0	0	0	0	0	0	0	0	0	0	0	0	0	0	0	0	0	0	0	0	0
XP_035356194.1	1	42652	11826	5531.7	6963.3	8529.1	5731.8	4070.2	0	0		0	0	0	0	0	0	0	0	0	0	0	0	0	0	0	0	0	0	0	0	0	0	0	0	0	0	0	0	0	0	0	0	0	0	0	0	0	0
XP_035356196.1	1	13252	3796.1	4163.9	1207.2	1898.4	1335.5	850.96	0	0	K07827	0	0	0	0	0	0	0	0	0	0	0	0	0	0	0	0	0	0	0	0	0	0	0	0	0	0	0	0	0	0	0	0	0	0	0	0	0	0
XP_035356198.1	1	369980	108040	66485	57001	60403	37201	40842	0	0	K16066	0	0	0	0	0	0	0	0	0	0	0	0	0	0	0	0	0	0	0	0	0	0	0	0	0	0	0	0	0	0	0	0	0	0	0	0	0	0
XP_035356203.1	1	26825	8482.7	6112.9	5699.1	3093	2191.6	1246.1	-1	-1	K00273	0	0	0	0	0	0	0	0	0	0	0	0	0	0	0	0	0	0	0	0	0	0	0	0	0	0	0	0	0	0	0	0	0	0	0	0	0	0
XP_035356206.1	1	3483400	938790	801800	595180	569380	399290	178930	0	0		0	0	0	0	0	0	0	0	0	0	0	0	0	0	0	0	0	0	0	0	0	0	0	0	0	0	0	0	0	0	0	0	0	0	0	0	0	0
XP_035356208.1	1	3145.5	1699.6	860.7			502.2	83.051	0	0	K12391	0	0	0	0	0	0	0	0	0	0	0	0	0	0	0	0	0	0	0	0	0	0	0	0	0	0	0	0	0	0	0	0	0	0	0	0	0	0
XP_035356209.1	1	68207	11322	13481	6506.6	18390	3838.5	14669	0	0		0	0	0	0	0	0	0	0	0	0	0	0	0	0	0	0	0	0	0	0	0	0	0	0	0	0	0	0	0	0	0	0	0	0	0	0	0	0
XP_035356217.1	1	2039.6		700.35	603.45	171.29	408.21	156.34	-1	-1	K02541	0	0	0	0	0	0	0	1	0	0	0	0	0	0	0	0	1	0	0	0	0	0	0	0	0	0	0	1	0	0	0	0	0	0	0	0	0	0
XP_035356221.1	1	40169	16263	9219.6	8120.4	6152.7		413.39	0	0		0	0	0	0	0	0	0	0	0	0	0	0	0	0	0	0	0	0	0	0	0	0	0	0	0	0	0	0	0	0	0	0	0	0	0	0	0	0
XP_035356223.1	1	937.44	278.69	277.95			162.4	218.4	0	0	K03107	0	0	0	0	0	0	0	0	0	0	0	0	0	0	0	0	0	0	0	0	0	0	0	0	0	0	0	0	0	0	0	0	0	0	0	0	0	0
XP_035356225.1	1	22459	8549.6	4696.5	3412.8	1232.2	2645.7	1921.7	0	0		0	0	0	0	0	0	0	0	0	0	0	0	0	0	0	0	0	0	0	0	0	0	0	0	0	0	0	0	0	0	0	0	0	0	0	0	0	0
XP_035356226.1	1	8912.4	1209.2	1778.4	1187.5	2057.9	1266.9	1412.5	0	0	K03243	0	0	0	0	0	0	0	0	0	0	0	0	0	0	0	0	0	0	0	0	0	0	0	0	0	0	0	0	0	0	0	0	0	0	0	0	0	0
XP_035356231.1	1	1774100	513650	401400	318690	246890	106420	187010	-1	-1		0	0	0	0	0	0	0	0	0	0	0	0	0	0	0	0	0	0	0	0	0	0	0	0	0	0	0	0	0	0	0	0	0	0	0	0	0	0
XP_035356241.1	1	39045	12960	9315.6	7459.2	5690	1976.1	1644.3	-1	-1		0	0	0	0	0	0	0	0	0	0	0	0	0	0	0	0	0	0	0	0	0	0	0	0	0	0	0	0	0	0	0	0	0	0	0	0	0	0
XP_035356245.1	1	412590	135280	88741	70636	50357	33137	34436	-1	-1	K13126	0	0	0	0	0	0	0	0	0	0	0	0	0	0	0	0	0	0	0	0	0	0	0	0	0	0	0	0	0	0	0	0	0	0	0	0	0	0
XP_035356247.1	1	13149	5832.6	1833.7		2473.4	1393.3	1615.8	0	0		0	0	0	0	0	0	0	0	0	0	0	0	0	0	0	0	0	0	0	0	0	0	0	0	0	0	0	0	0	0	0	0	0	0	0	0	0	0
XP_035356249.1	1	65897	25351	20101	18976		339.08	1130.2	-1	-1		0	0	0	0	0	0	0	0	0	0	0	0	0	0	0	0	0	0	0	0	0	0	0	0	0	0	0	0	0	0	0	0	0	0	0	0	0	0
XP_035356251.1	1	416.21	416.21						0	-1	K02992	1	0	0	0	0	0	0	0	0	0	0	0	0	0	0	0	0	0	0	0	0	0	0	0	0	0	0	0	0	0	0	0	0	0	0	0	0	0
XP_035356256.1	1	707650	241200	151530	97597	96025	62497	58811	0	0	K02995	1	0	0	0	0	0	0	0	0	0	0	0	0	0	0	0	0	0	0	0	0	0	0	0	0	0	0	0	0	0	0	0	0	0	0	0	0	0
XP_035356259.1	1	120.7		120.7					0	-1		0	0	0	0	0	0	0	0	0	0	0	0	0	0	0	0	0	0	0	0	0	0	0	0	0	0	0	0	0	0	0	0	0	0	0	0	0	0
XP_035356274.1	1	1422				1422			0	1		0	0	0	0	0	0	0	0	0	0	0	0	0	0	0	0	0	0	0	0	0	0	0	0	0	0	0	0	0	0	0	0	0	0	0	0	0	0
XP_035356280.1	1	564.45		512.4		52.058			0	0		0	0	0	0	0	0	0	0	0	0	0	0	0	0	0	0	0	0	0	0	0	0	0	0	0	0	0	0	0	0	0	0	0	0	0	0	0	0
XP_035356283.1	1	405570	138330	116730	81382	29562	16946	22611	-1	-1	K17818	0	0	0	0	0	0	0	0	0	0	0	0	0	0	0	0	0	0	0	0	0	0	0	0	0	0	0	0	0	0	0	0	0	0	0	0	0	0
XP_035356286.1	1	432.22	325.88				106.33		0	0		0	0	0	0	0	0	0	0	0	0	0	0	0	0	0	0	0	0	0	0	0	0	0	0	0	0	0	0	0	0	0	0	0	0	0	0	0	0
XP_035356290.1	1	1613.9	1119.3	131.39	226.67	78.671		57.832	0	0	K01427	0	0	0	0	0	0	0	0	0	0	0	0	0	0	0	0	0	0	0	0	0	0	0	0	0	0	0	0	0	0	0	0	0	0	0	0	0	0
XP_035356291.1	1	128860	39639	29482	16549	26122	8062.5	9002.8	0	0		0	0	0	0	0	0	0	0	0	0	0	0	0	0	0	0	0	0	0	0	0	0	0	0	0	0	0	0	0	0	0	0	0	0	0	0	0	0
XP_035356292.1	1	624630	172260	136230	101790	98862	55257	60227	0	0	K00326	0	0	0	0	0	0	0	0	0	0	0	0	0	0	0	0	0	0	0	0	0	0	0	0	0	0	0	0	0	0	0	0	0	0	0	0	0	0
XP_035356293.1	1	368610	96256	44421	61835	74181	43285	48634	0	0	K02882	1	0	0	0	0	0	0	0	0	0	0	0	0	0	0	0	0	0	0	0	0	0	0	0	0	0	0	0	0	0	0	0	0	0	0	0	0	0
XP_035356298.1	1	159970	41754	35688	28055	25830	15417	13228	0	0		0	0	0	0	0	0	0	0	0	0	0	0	0	0	0	0	0	0	0	0	0	0	0	0	0	0	0	0	0	0	0	0	0	0	0	0	0	0
XP_035356313.1	1	815.34	815.34						0	-1	K09481	0	0	0	0	0	0	0	0	0	0	0	0	0	0	0	0	0	0	0	0	0	0	0	0	0	0	0	0	0	0	0	0	0	0	0	0	0	0
XP_035356316.1	1	2852.4	1400.3					1452.1	0	0	K04802	0	0	0	0	0	0	0	0	0	0	0	1	0	0	0	0	0	0	0	1	1	0	0	0	0	0	0	1	0	0	0	0	0	0	0	0	0	0
XP_035356327.1	1	6968.3	3454.3	2916.7			66.478	530.83	-1	-1		0	0	0	0	0	0	0	0	0	0	0	0	0	0	0	0	0	0	0	0	0	0	0	0	0	0	0	0	0	0	0	0	0	0	0	0	0	0
XP_035356331.1	1	2941.6	1953.9			220.75	507	259.98	-1	-1		0	0	0	0	0	0	0	0	0	0	0	0	0	0	0	0	0	0	0	0	0	0	0	0	0	0	0	0	0	0	0	0	0	0	0	0	0	0
XP_035356332.1	1	847130	193580	105110	102830	189770	116700	139140	0	0	K02941	1	0	0	0	0	0	0	0	0	0	0	0	0	0	0	0	0	0	0	0	0	0	0	0	0	0	0	0	0	0	0	0	0	0	0	0	0	0
XP_035356333.1	1	9249.8		4304.6	2558.7	585.16	1801.4		0	0	K01599	0	0	0	0	0	0	0	0	0	0	0	0	0	0	0	0	0	0	0	0	0	0	0	0	0	0	0	0	0	0	0	0	0	0	0	0	0	0
XP_035356334.1	1	68989	24759	9109.7	19778	7830.9	3762.2	3748.4	0	0	K03365	0	0	0	0	0	0	0	0	0	0	0	0	0	0	0	0	0	0	0	0	0	0	0	0	0	0	0	0	0	0	0	0	0	0	0	0	0	0
XP_035356335.1	1	22014	7458.8	7997.9	4952.5		832.64	772.53	-1	-1	K09503	0	0	0	0	0	0	0	0	0	0	0	0	0	0	0	0	0	0	0	0	0	0	0	0	0	0	0	0	0	0	0	0	0	0	0	0	0	0
XP_035356338.1	1	6602.2	830.93	508.68	889.95	1226.8	1489.9	1655.9	0	0		0	0	0	0	0	0	0	0	0	0	0	0	0	0	0	0	0	0	0	0	0	0	0	0	0	0	0	0	0	0	0	0	0	0	0	0	0	0
XP_035356346.1	1	15302	4877.3	2984.4	1284.9	3060.8	1353.9	1740.4	0	0	K03254	0	0	0	0	0	0	0	0	0	0	0	0	0	0	0	0	0	0	0	0	0	0	0	0	0	0	0	0	0	0	0	0	0	0	0	0	0	0
XP_035356347.1	1	206780	42470	40971	35993	28200	23221	35926	0	0	K07973	0	0	0	0	0	0	0	0	0	0	0	0	0	0	0	0	0	0	0	0	0	0	0	0	0	0	0	0	0	0	0	0	0	0	0	0	0	0
XP_035356349.1	1	226.25			128.22	98.025			0	0	K01120	0	0	0	0	0	0	0	0	0	0	0	0	0	0	0	0	0	0	0	0	0	0	0	0	0	0	0	0	0	0	0	0	0	0	0	0	0	0
XP_035356357.1	1	53391	11862	8101	7061.6	12620	6644.3	7101.8	0	0	K09584	0	0	0	0	0	0	0	0	0	0	0	0	0	0	0	0	0	0	0	0	0	0	0	0	0	0	0	0	0	0	0	0	0	0	0	0	0	0
XP_035356360.1	1	450490	114250	80438	82204	75597	41258	56745	0	0	K02136	0	0	0	0	1	1	0	0	1	1	0	0	0	0	0	0	0	0	0	0	0	0	0	0	0	0	0	0	0	0	0	0	0	0	0	0	0	0
XP_035356361.1	1	2603.1		495.31	351.05	916	417.85	422.92	0	0		0	0	0	0	0	0	0	0	0	0	0	0	0	0	0	0	0	0	0	0	0	0	0	0	0	0	0	0	0	0	0	0	0	0	0	0	0	0
XP_035356368.1	1	6154	1214.1	953.39	1023	1590.8	1372.8		0	0	K00939	0	0	0	0	0	0	0	0	0	0	0	0	0	0	0	0	0	0	0	0	0	0	0	0	0	0	0	0	0	0	0	0	0	0	0	0	0	0
XP_035356370.1	1	8684.6	3394.9	1549.3	616.45	1312.1	1175.7	636.25	0	0	K14006	0	0	0	0	0	0	0	0	0	0	0	0	0	0	0	0	0	0	0	0	0	0	0	0	0	0	0	0	0	0	0	0	0	0	0	0	0	0
XP_035356371.1	1	602080	177680	132640	112160	48832	55558	75213	-1	-1	K02870	1	0	0	0	0	0	0	0	0	0	0	0	0	0	0	0	0	0	0	0	0	0	0	0	0	0	0	0	0	0	0	0	0	0	0	0	0	0
XP_035356379.1	1	100150	35560	24368	20896	7812.7	7687.4	3829.6	-1	-1	K02134	0	0	0	0	1	1	0	0	1	1	0	0	0	0	0	0	0	0	0	0	0	0	0	0	0	0	0	0	0	0	0	0	0	0	0	0	0	0
XP_035356385.1	1	3978.4	639.94		292.4	904.07	1021.8	1120.2	1	1		0	0	0	0	0	0	0	0	0	0	0	0	0	0	0	0	0	0	0	0	0	0	0	0	0	0	0	0	0	0	0	0	0	0	0	0	0	0
XP_035356386.1	1	290840	77696	48108	38886	53110	35042	37994	0	0	K01520	0	0	0	0	0	0	0	0	0	0	0	0	0	0	0	0	0	0	0	0	0	0	0	0	0	0	0	0	0	0	0	0	0	0	0	0	0	0
XP_035356394.1	1	335980	90766	73113	56061	48828	33329	33882	0	0	K01057	0	0	0	0	0	0	0	0	0	0	1	0	0	0	0	0	0	0	0	0	0	0	0	0	0	0	0	0	0	0	0	0	0	0	0	0	0	0
XP_035356405.1	1	4825.6	2169.5		440.69	1728.3		487.05	0	0	K10365	0	0	0	0	0	0	0	0	0	0	0	0	0	0	0	0	0	0	0	0	0	0	0	0	0	0	0	0	0	0	0	0	0	0	0	0	0	0
XP_035356406.1	1	3634.3	2015.2	1619					0	-1		0	0	0	0	0	0	0	0	0	0	0	0	0	0	0	0	0	0	0	0	0	0	0	0	0	0	0	0	0	0	0	0	0	0	0	0	0	0
XP_035356410.1	1	10519	2006.8	2268.9	1088.7	1556.9	1706.5	1891.5	0	0	K14015	0	0	0	0	0	0	0	0	0	0	0	0	0	0	0	0	0	0	0	0	0	0	0	0	0	0	0	0	0	0	0	0	0	0	0	0	0	0
XP_035356411.1	1	2975.4			1441.8	1533.6			0	0	K03809	0	0	0	0	0	0	0	0	0	0	0	0	0	0	0	0	0	0	0	0	0	0	0	0	0	0	0	0	0	0	0	0	0	0	0	0	0	0
XP_035356412.1	1	1849.2	1198.7	650.45					0	-1	K14404	0	0	0	0	0	0	0	0	0	0	0	0	0	0	0	0	0	0	0	0	0	0	0	0	0	0	0	0	0	0	0	0	0	0	0	0	0	0
XP_035356423.1	1	4713.2	1561.5	1077.3	801.68		627.48	645.14	0	0	K05758	0	0	0	0	0	0	0	0	0	0	0	0	0	0	0	0	0	0	0	0	0	0	0	0	0	0	0	0	0	0	0	0	0	0	0	0	0	0
XP_035356435.1	1	275890	68974	33846	40815	55274	29226	47756	0	0	K07374	0	0	0	0	0	0	0	0	0	0	0	0	0	0	0	0	0	0	0	0	0	0	0	0	0	0	0	0	0	0	0	0	0	0	0	0	0	0
XP_035356436.1	1	33524	10512	7073.1	6681.2	3267.8	3005.3	2984.4	-1	-1	K12472	0	0	0	0	0	0	0	0	0	0	0	0	0	0	0	0	0	0	0	0	0	0	0	0	0	0	0	0	0	0	0	0	0	0	0	0	0	0
XP_035356444.1	1	60.941						60.941	0	1	K14016	0	0	0	0	0	0	0	0	0	0	0	0	0	0	0	0	0	0	0	0	0	0	0	0	0	0	0	0	0	0	0	0	0	0	0	0	0	0
XP_035356445.1	1	3546.4	429.33	1722.1	870.18	292.42		232.39	0	0		0	0	0	0	0	0	0	0	0	0	0	0	0	0	0	0	0	0	0	0	0	0	0	0	0	0	0	0	0	0	0	0	0	0	0	0	0	0
XP_035356446.1	1	28987	4854.8	9007.2	5018	4592	1563.5	3951.6	0	0		0	0	0	0	0	0	0	0	0	0	0	0	0	0	0	0	0	0	0	0	0	0	0	0	0	0	0	0	0	0	0	0	0	0	0	0	0	0
XP_035356448.1	1	80662	17165	11918	17452	13829	9647.8	10650	0	0		0	0	0	0	0	0	0	0	0	0	0	0	0	0	0	0	0	0	0	0	0	0	0	0	0	0	0	0	0	0	0	0	0	0	0	0	0	0
XP_035356449.1	1	119920	46251	29046	23653	12648	4408.5	3914.4	-1	-1		0	0	0	0	0	0	0	0	0	0	0	0	0	0	0	0	0	0	0	0	0	0	0	0	0	0	0	0	0	0	0	0	0	0	0	0	0	0
XP_035356450.1	1	19934	3952.2	1935.2	2588.5	5988.9	2281.1	3188.2	0	0		0	0	0	0	0	0	0	0	0	0	0	0	0	0	0	0	0	0	0	0	0	0	0	0	0	0	0	0	0	0	0	0	0	0	0	0	0	0
XP_035356471.1	1	23561	2520.9	1945.5	1349	7880.5	3285	6579.6	1	1	K07904	0	0	0	0	0	0	0	0	0	0	0	0	0	0	0	0	0	0	0	0	0	0	0	0	0	0	0	0	0	0	0	0	0	0	0	0	0	0
XP_035356473.1	1	10763			10369			393.18	0	0	K03544	0	0	0	0	0	0	0	0	0	0	0	0	0	0	0	0	0	0	0	0	0	0	0	0	0	0	0	0	0	0	0	0	0	0	0	0	0	0
XP_035356475.1	1	1005	572.19	238.37			194.4		0	0	K00006	0	0	0	0	0	0	0	0	0	0	0	0	0	0	0	1	0	0	0	0	0	0	0	0	0	0	0	0	0	0	0	0	0	0	0	0	0	0
XP_035356476.1	1	1886.5	667.39	441.48	299.56	177.82	155.41	144.88	-1	-1	K01196	0	0	0	0	0	0	0	0	0	0	0	0	0	0	1	0	0	0	0	0	0	0	0	0	0	0	0	0	0	0	0	0	0	0	0	0	0	0
XP_035356478.1	1	190550	46433	36802	31090	29361	24312	22554	0	0	K01626	0	1	0	0	0	0	0	0	0	0	0	0	0	0	0	0	0	0	0	0	0	0	0	0	0	0	0	0	0	0	0	0	0	0	0	0	0	0
XP_035356481.1	1	26173	7910.3	5497.7	2908.6	3917.1	2214.7	3724.1	0	0	K00413	0	0	0	0	1	1	0	0	1	1	0	0	0	0	0	0	0	1	0	0	0	0	0	0	0	0	0	0	0	0	0	0	0	0	0	0	0	0
XP_035356486.1	1	4199.1	2173.8		1197	449.49		378.82	0	0		0	0	0	0	0	0	0	0	0	0	0	0	0	0	0	0	0	0	0	0	0	0	0	0	0	0	0	0	0	0	0	0	0	0	0	0	0	0
XP_035356487.1	1	636.49	424.92		211.57				0	-1		0	0	0	0	0	0	0	0	0	0	0	0	0	0	0	0	0	0	0	0	0	0	0	0	0	0	0	0	0	0	0	0	0	0	0	0	0	0
XP_035356491.1	1	10143	2832.5	3283.5	2380.1			1646.9	0	0		0	0	0	0	0	0	0	0	0	0	0	0	0	0	0	0	0	0	0	0	0	0	0	0	0	0	0	0	0	0	0	0	0	0	0	0	0	0
XP_035356494.1	1	666.3			666.3				0	-1		0	0	0	0	0	0	0	0	0	0	0	0	0	0	0	0	0	0	0	0	0	0	0	0	0	0	0	0	0	0	0	0	0	0	0	0	0	0
XP_035356503.1	1	2307.7		1071.3	105.02	163.41	825.56	142.35	0	0		0	0	0	0	0	0	0	0	0	0	0	0	0	0	0	0	0	0	0	0	0	0	0	0	0	0	0	0	0	0	0	0	0	0	0	0	0	0
XP_035356505.1	1	53829	11598	4594.9	3850.5	9274.9	11382	13128	0	0		0	0	0	0	0	0	0	0	0	0	0	0	0	0	0	0	0	0	0	0	0	0	0	0	0	0	0	0	0	0	0	0	0	0	0	0	0	0
XP_035356506.1	1	967.38			967.38				0	-1		0	0	0	0	0	0	0	0	0	0	0	0	0	0	0	0	0	0	0	0	0	0	0	0	0	0	0	0	0	0	0	0	0	0	0	0	0	0
XP_035356508.1	1	59050	7511.2	15101	8141.8	11899	9063.6	7332.8	0	0		0	0	0	0	0	0	0	0	0	0	0	0	0	0	0	0	0	0	0	0	0	0	0	0	0	0	0	0	0	0	0	0	0	0	0	0	0	0
XP_035356511.1	1	514.7						514.7	0	1	K00826	0	1	0	0	0	0	0	0	0	0	0	0	0	0	0	0	0	0	0	0	0	0	0	0	0	0	0	0	0	0	0	0	0	0	0	0	1	0
XP_035356513.1	1	1406.3	833.93	572.35					0	-1	K01755	0	1	0	0	0	0	0	0	0	0	0	0	0	0	0	0	0	0	0	0	0	0	0	0	0	0	0	0	0	0	1	0	0	0	0	0	0	0
XP_035356521.1	1	392600	126710	90224	66948	43765	34006	30947	-1	-1		0	0	0	0	0	0	0	0	0	0	0	0	0	0	0	0	0	0	0	0	0	0	0	0	0	0	0	0	0	0	0	0	0	0	0	0	0	0
XP_035356525.1	1	4181.1	1059.2	1301.1	1820.8				0	-1		0	0	0	0	0	0	0	0	0	0	0	0	0	0	0	0	0	0	0	0	0	0	0	0	0	0	0	0	0	0	0	0	0	0	0	0	0	0
XP_035356538.1	1	161790	45348	42255	37060	15292	9306.8	12529	-1	-1		0	0	0	0	0	0	0	0	0	0	0	0	0	0	0	0	0	0	0	0	0	0	0	0	0	0	0	0	0	0	0	0	0	0	0	0	0	0
XP_035356539.1	1	1013200	231580	190930	148260	160520	132380	149520	0	0		0	0	0	0	0	0	0	0	0	0	0	0	0	0	0	0	0	0	0	0	0	0	0	0	0	0	0	0	0	0	0	0	0	0	0	0	0	0
XP_035356544.1	1	9311.8	1362.4	2558.3	347.85	929.37	2348	1766	0	0	K00015	0	0	0	0	0	0	0	0	0	0	0	0	0	0	0	0	0	0	0	0	0	0	0	0	0	0	1	0	0	0	0	0	0	0	0	0	0	0
XP_035356545.1	1	89.927						89.927	0	1		0	0	0	0	0	0	0	0	0	0	0	0	0	0	0	0	0	0	0	0	0	0	0	0	0	0	0	0	0	0	0	0	0	0	0	0	0	0
XP_035356555.1	1	10242		2916.6	1170.9	1991.4	1972.4	2190.9	0	0	K12826	0	0	0	0	0	0	0	0	0	0	0	0	0	0	0	0	0	0	0	0	0	0	0	0	0	0	0	0	0	0	0	0	0	0	0	0	0	0
XP_035356556.1	1	6869.3	1426.2	2145	2655.6		642.44		0	0		0	0	0	0	0	0	0	0	0	0	0	0	0	0	0	0	0	0	0	0	0	0	0	0	0	0	0	0	0	0	0	0	0	0	0	0	0	0
XP_035356557.1	1	1296.4		222.56		582.08	267.32	224.41	0	0		0	0	0	0	0	0	0	0	0	0	0	0	0	0	0	0	0	0	0	0	0	0	0	0	0	0	0	0	0	0	0	0	0	0	0	0	0	0
XP_035356558.1	1	5666.8	591.87	583.61		1689.1	896.36	1905.9	0	0		0	0	0	0	0	0	0	0	0	0	0	0	0	0	0	0	0	0	0	0	0	0	0	0	0	0	0	0	0	0	0	0	0	0	0	0	0	0
XP_035356559.1	1	2523.6		356.53		766.38	1022.8	377.9	0	0		0	0	0	0	0	0	0	0	0	0	0	0	0	0	0	0	0	0	0	0	0	0	0	0	0	0	0	0	0	0	0	0	0	0	0	0	0	0
XP_035356562.1	1	170860	69328		33646	25900	25272	16711	0	0	K03009	0	0	0	0	0	0	0	0	0	1	0	0	0	0	0	0	0	0	0	0	0	0	0	0	0	0	0	0	0	0	0	0	0	0	0	0	0	0
XP_035356563.1	1	15931			4243.7		6720.5	4967.1	0	0	K00766	0	1	0	0	0	0	0	0	0	0	0	0	0	0	0	0	0	0	0	0	0	0	0	0	0	0	0	0	0	0	0	0	0	0	0	0	0	0
XP_035356570.1	1	100930	10755	19987	20195	16091	9952.4	23946	0	0	K10704	0	0	0	0	0	0	0	0	0	0	0	0	0	0	0	0	0	0	0	0	0	0	0	0	0	0	0	0	0	0	0	0	0	0	0	0	0	0
XP_035356578.1	1	403.33						403.33	0	1		0	0	0	0	0	0	0	0	0	0	0	0	0	0	0	0	0	0	0	0	0	0	0	0	0	0	0	0	0	0	0	0	0	0	0	0	0	0
XP_035356592.1	1	225.48			225.48				0	-1		0	0	0	0	0	0	0	0	0	0	0	0	0	0	0	0	0	0	0	0	0	0	0	0	0	0	0	0	0	0	0	0	0	0	0	0	0	0
XP_035356600.1	1	117870	38930	20395	29044	12983	7539.2	8975.8	-1	-1		0	0	0	0	0	0	0	0	0	0	0	0	0	0	0	0	0	0	0	0	0	0	0	0	0	0	0	0	0	0	0	0	0	0	0	0	0	0
XP_035356605.1	1	149.01					149.01		0	1		0	0	0	0	0	0	0	0	0	0	0	0	0	0	0	0	0	0	0	0	0	0	0	0	0	0	0	0	0	0	0	0	0	0	0	0	0	0
XP_035356611.1	1	323560	101710	90926	76789	20140	18773	15221	-1	-1		0	0	0	0	0	0	0	0	0	0	0	0	0	0	0	0	0	0	0	0	0	0	0	0	0	0	0	0	0	0	0	0	0	0	0	0	0	0
XP_035356626.1	1	64933	22922	15406	13498	4853.9	3299.1	4953.5	-1	-1		0	0	0	0	0	0	0	0	0	0	0	0	0	0	0	0	0	0	0	0	0	0	0	0	0	0	0	0	0	0	0	0	0	0	0	0	0	0
XP_035356627.1	1	24623	4879.8	4731.9	5068.8	4193.2	2172	3576.9	0	0	K11808	0	0	0	0	0	0	0	0	0	0	0	0	0	0	0	0	0	0	0	0	0	0	0	0	0	0	0	0	0	0	0	0	0	0	0	0	0	0
XP_035356636.1	1	3986	3855.7			69.998	60.275		-1	-1	K10866	0	0	0	0	0	0	0	0	0	0	0	0	0	0	0	0	0	0	0	0	0	0	0	0	0	0	0	0	0	0	0	0	1	0	0	0	0	0
XP_035356639.1	1	8741.7	2589	2212.3	1440.6	1479.8		1020	0	0		0	0	0	0	0	0	0	0	0	0	0	0	0	0	0	0	0	0	0	0	0	0	0	0	0	0	0	0	0	0	0	0	0	0	0	0	0	0
XP_035356647.1	1	678.67		236.84	152.63		180.29	108.91	0	0		0	0	0	0	0	0	0	0	0	0	0	0	0	0	0	0	0	0	0	0	0	0	0	0	0	0	0	0	0	0	0	0	0	0	0	0	0	0
XP_035356649.1	1	3412.1	2201.3		1210.7				0	-1		0	0	0	0	0	0	0	0	0	0	0	0	0	0	0	0	0	0	0	0	0	0	0	0	0	0	0	0	0	0	0	0	0	0	0	0	0	0
XP_035356650.1	1	15121	5261.6	1437.5	1962.8	2964.4	804.38	2689.9	0	0	K17917	0	0	0	0	0	0	0	0	0	0	0	0	0	0	0	0	0	0	0	0	0	0	0	0	0	0	0	0	0	0	0	0	0	0	0	0	0	0
XP_035356652.1	1	38564	15112	10841	3071.1	5127.5	3056.8	1356	0	0	K08054	0	0	0	0	0	0	0	0	0	0	0	0	0	0	0	0	0	0	0	0	0	0	0	0	0	0	0	0	0	0	0	0	0	0	0	0	0	0
XP_035356653.1	1	34745	5761.8	4399.2	5150.1	8233.9	4310.3	6889.6	0	0	K00140	0	0	0	0	0	0	0	0	0	0	1	0	0	0	0	0	0	0	0	0	0	0	0	0	0	0	0	0	0	0	0	0	0	0	0	0	0	1
XP_035356660.1	1	36192	5308.5	6052.7	6156.8	8932.7	4652	5089	0	0	K01892	0	0	0	0	0	0	0	0	0	0	0	0	0	0	0	0	0	0	0	0	0	0	0	0	0	0	0	0	0	0	0	0	0	0	0	0	0	0
XP_035356662.1	1	2745.8	1433.7	1138.7				173.41	0	0	K17919	0	0	0	0	0	0	0	0	0	0	0	0	0	0	0	0	0	0	0	0	0	0	0	0	0	0	0	0	0	0	0	0	0	0	0	0	0	0
XP_035356667.1	1	246170	59141	29773	26617	60055	29792	40794	0	0	K00384	0	0	0	0	0	0	0	0	0	0	0	0	0	0	0	0	0	0	0	0	0	0	0	0	0	0	0	0	0	0	0	0	0	0	0	0	0	0
XP_035356672.1	1	10609	3292.5	1614.9	2686.2	1255.9	718.76	1040.4	-1	-1		0	0	0	0	0	0	0	0	0	0	0	0	0	0	0	0	0	0	0	0	0	0	0	0	0	0	0	0	0	0	0	0	0	0	0	0	0	0
XP_035356690.1	1	316460	97594	81800	62957	34875	18486	20744	-1	-1	K01915	0	1	0	0	0	0	0	0	0	0	0	0	0	0	0	0	0	0	0	0	0	0	0	0	0	0	1	0	0	0	1	0	0	0	0	0	0	0
XP_035356692.1	1	6186	1812.2	1255.1	1138.1		1029	951.62	0	0		0	0	0	0	0	0	0	0	0	0	0	0	0	0	0	0	0	0	0	0	0	0	0	0	0	0	0	0	0	0	0	0	0	0	0	0	0	0
XP_035356694.1	1	177370	25378	19948	20355	47987	30340	33364	0	0		0	0	0	0	0	0	0	0	0	0	0	0	0	0	0	0	0	0	0	0	0	0	0	0	0	0	0	0	0	0	0	0	0	0	0	0	0	0
XP_035356695.1	1	7411.7	2698.2	848.48	1546.9	860.08	581.83	876.21	0	0		0	0	0	0	0	0	0	0	0	0	0	0	0	0	0	0	0	0	0	0	0	0	0	0	0	0	0	0	0	0	0	0	0	0	0	0	0	0
XP_035356699.1	1	2788	1631.2	989.87			166.9		0	0		0	0	0	0	0	0	0	0	0	0	0	0	0	0	0	0	0	0	0	0	0	0	0	0	0	0	0	0	0	0	0	0	0	0	0	0	0	0
XP_035356701.1	1	5333.7	2290.5	1905.8	354.11	554.16	229.21		0	0		0	0	0	0	0	0	0	0	0	0	0	0	0	0	0	0	0	0	0	0	0	0	0	0	0	0	0	0	0	0	0	0	0	0	0	0	0	0
XP_035356709.1	1	3990.6	1473.2	1214.1	720.89		582.34		0	0		0	0	0	0	0	0	0	0	0	0	0	0	0	0	0	0	0	0	0	0	0	0	0	0	0	0	0	0	0	0	0	0	0	0	0	0	0	0
XP_035356721.1	1	5935.5	2573.3	635.12	599.15	1226.1	234.75	667.08	0	0		0	0	0	0	0	0	0	0	0	0	0	0	0	0	0	0	0	0	0	0	0	0	0	0	0	0	0	0	0	0	0	0	0	0	0	0	0	0
XP_035356732.1	1	40190	2609			20218	6361.7	11001	0	0	K17819	0	0	0	0	0	0	0	0	0	0	0	0	0	0	0	0	0	0	0	0	0	0	0	0	0	0	0	0	0	0	0	0	0	0	0	0	0	0
XP_035356733.1	1	125340	26099	27245	16379	22867	17655	15095	0	0	K01637	0	0	0	0	0	0	0	0	0	0	1	0	0	0	0	0	0	0	0	0	0	0	0	0	0	0	1	0	0	0	0	0	0	0	0	0	0	0
XP_035356734.1	1	7420.9	343.51	889.72	707.54	2496.4	1808.8	1174.9	1	1	K01194	0	0	0	0	0	0	0	0	0	0	0	0	0	0	1	0	0	0	0	0	0	0	0	0	0	0	0	0	0	0	0	0	0	0	0	0	0	0
XP_035356736.1	1	107890	20571	18833	15118	24284	14407	14674	0	0		0	0	0	0	0	0	0	0	0	0	0	0	0	0	0	0	0	0	0	0	0	0	0	0	0	0	0	0	0	0	0	0	0	0	0	0	0	0
XP_035356737.1	1	10433	7685.7	2747.8					0	-1		0	0	0	0	0	0	0	0	0	0	0	0	0	0	0	0	0	0	0	0	0	0	0	0	0	0	0	0	0	0	0	0	0	0	0	0	0	0
XP_035356741.1	1	33212	8136.6	7235.3	5586.3	5158.9	3492	3602.4	0	0	K00681	0	0	0	0	0	0	0	0	0	0	0	0	0	0	0	0	0	0	0	0	0	0	0	0	0	0	0	0	0	0	0	0	0	0	0	0	0	0
XP_035356748.1	1	46367	1375	42224	585.48	835.53	829.29	517.59	0	0	K01868	0	0	0	0	0	0	0	0	0	0	0	0	0	0	0	0	0	0	0	0	0	0	0	0	0	0	0	0	0	0	0	0	0	0	0	0	0	0
XP_035356760.1	1	174.23				174.23			0	1		0	0	0	0	0	0	0	0	0	0	0	0	0	0	0	0	0	0	0	0	0	0	0	0	0	0	0	0	0	0	0	0	0	0	0	0	0	0
XP_035356763.1	1	656.68					656.68		0	1		0	0	0	0	0	0	0	0	0	0	0	0	0	0	0	0	0	0	0	0	0	0	0	0	0	0	0	0	0	0	0	0	0	0	0	0	0	0
XP_035356772.1	1	2106.5				2106.5			0	1		0	0	0	0	0	0	0	0	0	0	0	0	0	0	0	0	0	0	0	0	0	0	0	0	0	0	0	0	0	0	0	0	0	0	0	0	0	0
XP_035356773.1	1	12863	4193.3		4230.2	1813.7	1843.2	782.19	-1	-1	K14324	0	0	0	0	0	0	0	0	0	0	0	0	0	0	0	0	0	0	0	0	0	0	0	0	0	0	0	0	0	0	0	0	0	0	0	0	0	0
XP_035356774.1	1	188.74			188.74				0	-1	K12817	0	0	0	0	0	0	0	0	0	0	0	0	0	0	0	0	0	0	0	0	0	0	0	0	0	0	0	0	0	0	0	0	0	0	0	0	0	0
XP_035356778.1	1	143640	55241	47870	31254	5003.7	970.91	3300.6	-1	-1		0	0	0	0	0	0	0	0	0	0	0	0	0	0	0	0	0	0	0	0	0	0	0	0	0	0	0	0	0	0	0	0	0	0	0	0	0	0
XP_035356789.1	1	761.91				281.17	480.73		0	1	K01739	0	1	0	0	0	0	0	0	0	0	0	0	0	0	0	0	0	0	0	0	0	0	0	0	0	0	0	0	0	0	0	0	0	0	0	0	0	0
XP_035356792.1	1	652950	174270	87792	100120	115050	82771	92941	0	0		0	0	0	0	0	0	0	0	0	0	0	0	0	0	0	0	0	0	0	0	0	0	0	0	0	0	0	0	0	0	0	0	0	0	0	0	0	0
XP_035356794.1	1	8069.7		1391.8		2970.4	1537.9	2169.8	0	0	K03105	0	0	0	0	0	0	0	0	0	0	0	0	0	0	0	0	0	0	0	0	0	0	0	0	0	0	0	0	0	0	0	0	0	0	0	0	0	0
XP_035356795.1	1	12194		606.4	939.33	3697.1	2612.9	4338.3	1	1		0	0	0	0	0	0	0	0	0	0	0	0	0	0	0	0	0	0	0	0	0	0	0	0	0	0	0	0	0	0	0	0	0	0	0	0	0	0
XP_035356798.1	1	894.02			386.59	271.29		236.14	0	0		0	0	0	0	0	0	0	0	0	0	0	0	0	0	0	0	0	0	0	0	0	0	0	0	0	0	0	0	0	0	0	0	0	0	0	0	0	0
XP_035356815.1	1	300.99		88.05	137.45	75.485			0	0		0	0	0	0	0	0	0	0	0	0	0	0	0	0	0	0	0	0	0	0	0	0	0	0	0	0	0	0	0	0	0	0	0	0	0	0	0	0
XP_035356816.1	1	598520	170260	175550	121040	52522	35982	43151	-1	-1		0	0	0	0	0	0	0	0	0	0	0	0	0	0	0	0	0	0	0	0	0	0	0	0	0	0	0	0	0	0	0	0	0	0	0	0	0	0
XP_035356826.1	1	41495	19110	6466.6	7082.3	3567.1	2668.3	2600.6	0	0		0	0	0	0	0	0	0	0	0	0	0	0	0	0	0	0	0	0	0	0	0	0	0	0	0	0	0	0	0	0	0	0	0	0	0	0	0	0
XP_035356827.1	1	995.7		370.24		233.97	391.49		0	0	K00799	0	0	0	0	0	0	0	0	0	0	0	0	0	0	0	0	0	0	0	0	0	0	0	0	0	0	0	0	0	0	0	0	0	0	0	0	0	0
XP_035356829.1	1	5401.5		62.178	337.05	1694.4	1308	1999.9	1	1		0	0	0	0	0	0	0	0	0	0	0	0	0	0	0	0	0	0	0	0	0	0	0	0	0	0	0	0	0	0	0	0	0	0	0	0	0	0
XP_035356840.1	1	65153	8283	14654	11124	13442	8747.7	8901.6	0	0	K07889	0	0	0	0	0	0	0	0	0	0	0	0	0	0	0	0	0	0	0	0	0	0	0	0	0	0	0	0	0	0	0	0	0	0	0	0	0	0
XP_035356841.1	1	730770	166750	118990	132480	103740	92662	116150	0	0	K02993	1	0	0	0	0	0	0	0	0	0	0	0	0	0	0	0	0	0	0	0	0	0	0	0	0	0	0	0	0	0	0	0	0	0	0	0	0	0
XP_035356844.1	1	246630	65772	45169	48253	36247	24864	26328	0	0	K05754	0	0	0	0	0	0	0	0	0	0	0	0	0	0	0	0	0	0	0	0	0	0	0	0	0	0	0	0	0	0	0	0	0	0	0	0	0	0
XP_035356848.1	1	20823	406.35	1536	4701.6	4997.1	3938.8	5242.8	0	0	K01641	0	0	0	0	0	0	0	0	0	0	0	0	0	0	0	0	0	0	0	0	0	0	0	0	0	0	0	0	0	0	0	0	0	1	0	0	0	0
XP_035356849.1	1	363.28			173.36	189.92			0	0		0	0	0	0	0	0	0	0	0	0	0	0	0	0	0	0	0	0	0	0	0	0	0	0	0	0	0	0	0	0	0	0	0	0	0	0	0	0
XP_035356851.1	1	7077.5	4502.8		2574.8				0	-1	K02141	0	0	0	0	1	0	0	0	0	0	0	0	0	0	0	0	0	0	0	0	0	0	0	0	0	0	0	0	0	0	0	0	0	0	0	0	0	0
XP_035356853.1	1	4195.2	1860.7	921.97	1092.3	96.117	108.87	115.23	-1	-1		0	0	0	0	0	0	0	0	0	0	0	0	0	0	0	0	0	0	0	0	0	0	0	0	0	0	0	0	0	0	0	0	0	0	0	0	0	0
XP_035356858.1	1	2262900	704230	444850	397280	281580	183200	251780	0	0	K02955	1	0	0	0	0	0	0	0	0	0	0	0	0	0	0	0	0	0	0	0	0	0	0	0	0	0	0	0	0	0	0	0	0	0	0	0	0	0
XP_035356859.1	1	606.67			391.83		214.84		0	0	K00211	0	0	0	0	0	0	0	0	0	0	0	0	0	0	0	0	0	0	0	0	0	0	0	0	0	0	0	0	0	0	0	0	0	0	0	0	0	0
XP_035356861.1	1	113.47				113.47			0	1	K08267	0	0	0	0	0	0	0	0	0	0	0	0	0	0	0	0	0	0	0	0	0	0	0	0	0	0	0	0	0	0	0	0	0	0	0	0	0	0
XP_035356863.1	1	511.95				511.95			0	1		0	0	0	0	0	0	0	0	0	0	0	0	0	0	0	0	0	0	0	0	0	0	0	0	0	0	0	0	0	0	0	0	0	0	0	0	0	0
XP_035356864.1	1	505890	148800	58078	62349	100120	62082	74458	0	0	K02960	1	0	0	0	0	0	0	0	0	0	0	0	0	0	0	0	0	0	0	0	0	0	0	0	0	0	0	0	0	0	0	0	0	0	0	0	0	0
XP_035356866.1	1	26722	6922.7	7256.2	4522.7	3331.4	1832.7	2856.9	-1	-1	K00365	0	0	0	0	0	0	0	0	0	0	0	0	0	0	0	0	0	0	0	0	0	0	0	0	0	0	0	0	0	0	0	0	0	0	0	0	0	0
XP_035356870.1	1	1063.5					502.43	561.05	0	1		0	0	0	0	0	0	0	0	0	0	0	0	0	0	0	0	0	0	0	0	0	0	0	0	0	0	0	0	0	0	0	0	0	0	0	0	0	0
XP_035356872.1	1	29501	1928	1574.6	1407.6	8290.8	9889.7	6409.8	1	1		0	0	0	0	0	0	0	0	0	0	0	0	0	0	0	0	0	0	0	0	0	0	0	0	0	0	0	0	0	0	0	0	0	0	0	0	0	0
XP_035356873.1	1	2765.2		1067.3		484.96	716.34	496.61	0	0	K13996	0	0	0	0	0	0	0	0	0	0	0	0	0	0	0	0	0	0	0	0	0	0	0	0	0	0	0	0	0	0	0	0	0	0	0	0	0	0
XP_035356874.1	1	82832	28677	17922	21438	5850	5040.1	3905	-1	-1	K03949	0	0	0	0	1	1	0	0	1	1	0	0	0	0	0	0	0	1	0	0	0	0	0	0	0	0	0	0	0	0	0	0	0	0	0	0	0	0
XP_035356876.1	1	1252.8	463.95	418.35	370.49				0	-1	K13303	0	0	0	0	0	0	0	0	0	0	0	0	0	0	0	0	0	0	0	0	0	0	0	0	0	0	0	0	0	0	0	0	0	0	0	0	0	0
XP_035356877.1	1	1531.9	981.72		310.36			239.85	0	0		0	0	0	0	0	0	0	0	0	0	0	0	0	0	0	0	0	0	0	0	0	0	0	0	0	0	0	0	0	0	0	0	0	0	0	0	0	0
XP_035356878.1	1	33257	5431.2	5389.7	6373.2	6243.3	4372.8	5447	0	0		0	0	0	0	0	0	0	0	0	0	0	0	0	0	0	0	0	0	0	0	0	0	0	0	0	0	0	0	0	0	0	0	0	0	0	0	0	0
XP_035356879.1	1	231660	56422	32641	35972	43836	30570	32218	0	0	K00009	0	0	0	0	0	0	0	0	0	0	0	0	0	0	0	0	0	0	0	0	0	0	0	0	0	0	0	0	0	0	0	0	0	0	0	0	0	0
XP_035356886.1	1	366600	80718	60406	40125	81394	45297	58664	0	0	K03234	0	0	0	0	0	0	0	0	0	0	0	0	0	0	0	0	0	0	0	0	0	0	0	0	0	0	0	0	0	0	0	0	0	0	0	0	0	0
XP_035356889.1	1	3218.4	2169.3		1049.1				0	-1		0	0	0	0	0	0	0	0	0	0	0	0	0	0	0	0	0	0	0	0	0	0	0	0	0	0	0	0	0	0	0	0	0	0	0	0	0	0
XP_035356893.1	1	20750	7486.8	3565.7	3149.8	3234.9	1014.6	2298.5	0	0		0	0	0	0	0	0	0	0	0	0	0	0	0	0	0	0	0	0	0	0	0	0	0	0	0	0	0	0	0	0	0	0	0	0	0	0	0	0
XP_035356895.1	1	1141300	247610	223310	259690	155220	112180	143240	0	0		0	0	0	0	0	0	0	0	0	0	0	0	0	0	0	0	0	0	0	0	0	0	0	0	0	0	0	0	0	0	0	0	0	0	0	0	0	0
XP_035356899.1	1	6143.1	970.49		2435.6	701.73	932.41	1102.9	0	0		0	0	0	0	0	0	0	0	0	0	0	0	0	0	0	0	0	0	0	0	0	0	0	0	0	0	0	0	0	0	0	0	0	0	0	0	0	0
XP_035356906.1	1	11896	3261.4	2820.5	3076.3	975.75	748.91	1013.2	-1	-1	K03935	0	0	0	0	1	1	0	0	1	1	0	0	0	0	0	0	0	1	0	0	0	0	0	0	0	0	0	0	0	0	0	0	0	0	0	0	0	0
XP_035356907.1	1	3585	837.96	855.08	1165.3	726.7			0	0	K03027	0	0	0	0	0	0	0	0	0	0	0	0	0	0	0	0	0	0	0	0	0	0	0	0	0	0	0	0	0	0	0	0	0	0	0	0	0	0
XP_035356912.1	1	12555	1680.6	8023.9	1340.6	613.31		896.16	0	0		0	0	0	0	0	0	0	0	0	0	0	0	0	0	0	0	0	0	0	0	0	0	0	0	0	0	0	0	0	0	0	0	0	0	0	0	0	0
XP_035356913.1	1	4156.5	821.34	902.62	859.08	697.51	698.36	177.56	0	0	K12828	0	0	0	0	0	0	0	0	0	0	0	0	0	0	0	0	0	0	0	0	0	0	0	0	0	0	0	0	0	0	0	0	0	0	0	0	0	0
XP_035356917.1	1	23302	7137.5	5753.8	5812.6	1513.3	1750.9	1334.4	-1	-1		0	0	0	0	0	0	0	0	0	0	0	0	0	0	0	0	0	0	0	0	0	0	0	0	0	0	0	0	0	0	0	0	0	0	0	0	0	0
XP_035356920.1	1	20858	5581.6	3939	3694.3	3133.9	1897.5	2611.4	0	0		0	0	0	0	0	0	0	0	0	0	0	0	0	0	0	0	0	0	0	0	0	0	0	0	0	0	0	0	0	0	0	0	0	0	0	0	0	0
XP_035356923.1	1	312.83			84.901	144.71	83.217		0	0		0	0	0	0	0	0	0	0	0	0	0	0	0	0	0	0	0	0	0	0	0	0	0	0	0	0	0	0	0	0	0	0	0	0	0	0	0	0
XP_035356937.1	1	6154.1				4050.5	2103.6		0	1		0	0	0	0	0	0	0	0	0	0	0	0	0	0	0	0	0	0	0	0	0	0	0	0	0	0	0	0	0	0	0	0	0	0	0	0	0	0
XP_035356945.1	1	14202	1705.3	2448.3	7448.1	1606.8	993.56		0	0	K01184	0	0	0	0	0	0	0	0	0	0	0	0	0	0	1	0	0	0	0	0	0	0	0	0	0	0	0	0	0	0	0	0	0	0	0	0	0	0
XP_035356946.1	1	13370	3871.9	2555	836.24	3093.6	799.67	2213.6	0	0	K01887	0	0	0	0	0	0	0	0	0	0	0	0	0	0	0	0	0	0	0	0	0	0	0	0	0	0	0	0	0	0	0	0	0	0	0	0	0	0
XP_035356948.1	1	4237.4	1638.5	724.75		1114	760.23		0	0	K00326	0	0	0	0	0	0	0	0	0	0	0	0	0	0	0	0	0	0	0	0	0	0	0	0	0	0	0	0	0	0	0	0	0	0	0	0	0	0
XP_035356950.1	1	5151.7	1479.8	382.74	698.82	1113.8	518.17	958.42	0	0	K06669	0	0	0	0	0	0	0	1	0	0	0	0	0	0	0	0	1	0	0	0	0	0	0	0	0	0	0	1	0	0	0	0	0	0	0	0	0	0
XP_035356958.1	1	789.61		241.31	185.56	209.16	153.58		0	0		0	0	0	0	0	0	0	0	0	0	0	0	0	0	0	0	0	0	0	0	0	0	0	0	0	0	0	0	0	0	0	0	0	0	0	0	0	0
XP_035356965.1	1	3991.1			2653.9	1108.1		229.18	0	0	K01640	0	0	0	0	0	0	0	0	0	0	0	0	0	0	0	0	0	0	0	0	0	0	0	0	0	0	0	0	0	0	0	0	0	0	0	0	0	0
XP_035356970.1	1	247380	65854	60613	20471	28293	34146	38004	0	0		0	0	0	0	0	0	0	0	0	0	0	0	0	0	0	0	0	0	0	0	0	0	0	0	0	0	0	0	0	0	0	0	0	0	0	0	0	0
XP_035356972.1	1	7895.6	2663.4	1766.6	822.82	1171.1	606.77	865.03	0	0		0	0	0	0	0	0	0	0	0	0	0	0	0	0	0	0	0	0	0	0	0	0	0	0	0	0	0	0	0	0	0	0	0	0	0	0	0	0
XP_035356974.1	1	386270	146700	102600	50752	40184	14925	31117	0	0	K02137	0	0	0	0	1	1	0	0	1	1	0	0	0	0	0	0	0	0	0	0	0	0	0	0	0	0	0	0	0	0	0	0	0	0	0	0	0	0
XP_035356990.1	1	1586.4	1586.4						0	-1		0	0	0	0	0	0	0	0	0	0	0	0	0	0	0	0	0	0	0	0	0	0	0	0	0	0	0	0	0	0	0	0	0	0	0	0	0	0
XP_035356995.1	1	377960	114960	74299	65552	39845	41717	41589	-1	-1		0	0	0	0	0	0	0	0	0	0	0	0	0	0	0	0	0	0	0	0	0	0	0	0	0	0	0	0	0	0	0	0	0	0	0	0	0	0
XP_035357003.1	1	169.69						169.69	0	1		0	0	0	0	0	0	0	0	0	0	0	0	0	0	0	0	0	0	0	0	0	0	0	0	0	0	0	0	0	0	0	0	0	0	0	0	0	0
XP_035357004.1	1	18785	6546.5	3350.4	3555.5	1560.6	1460.7	2311.4	0	0		0	0	0	0	0	0	0	0	0	0	0	0	0	0	0	0	0	0	0	0	0	0	0	0	0	0	0	0	0	0	0	0	0	0	0	0	0	0
XP_035357013.1	1	17909	9444.1	3895	565.71		1678.1	2326.4	0	0	K12623	0	0	0	0	0	0	0	0	0	0	0	0	0	0	0	0	0	0	0	0	0	0	0	0	0	0	0	0	0	0	0	0	0	0	0	0	0	0
XP_035357015.1	1	169360	57659	29818	19754	27628	20681	13821	0	0		0	0	0	0	0	0	0	0	0	0	0	0	0	0	0	0	0	0	0	0	0	0	0	0	0	0	0	0	0	0	0	0	0	0	0	0	0	0
XP_035357019.1	1	714.93	312.79			216.3		185.84	0	0	K01756	0	0	0	0	0	0	0	0	0	0	0	0	0	0	0	0	0	0	0	0	0	0	0	0	0	0	0	0	0	0	1	0	0	0	0	0	0	0
XP_035357021.1	1	3363.4	1357.6	1028.5			457.02	520.29	0	0		0	0	0	0	0	0	0	0	0	0	0	0	0	0	0	0	0	0	0	0	0	0	0	0	0	0	0	0	0	0	0	0	0	0	0	0	0	0
XP_035357025.1	1	4130.4	1158.6				1571.6	1400.3	0	0		0	0	0	0	0	0	0	0	0	0	0	0	0	0	0	0	0	0	0	0	0	0	0	0	0	0	0	0	0	0	0	0	0	0	0	0	0	0
XP_035357026.1	1	159270	32171	31727	28896	24864	19420	22189	0	0	K02925	1	0	0	0	0	0	0	0	0	0	0	0	0	0	0	0	0	0	0	0	0	0	0	0	0	0	0	0	0	0	0	0	0	0	0	0	0	0
XP_035357027.1	1	7123.7	2431.3	1245.5	2002.8	667.28	149.3	627.54	-1	-1		0	0	0	0	0	0	0	0	0	0	0	0	0	0	0	0	0	0	0	0	0	0	0	0	0	0	0	0	0	0	0	0	0	0	0	0	0	0
XP_035357034.1	1	3248.7	1266.2		742.15	953.4		287.02	0	0		0	0	0	0	0	0	0	0	0	0	0	0	0	0	0	0	0	0	0	0	0	0	0	0	0	0	0	0	0	0	0	0	0	0	0	0	0	0
XP_035357035.1	1	3115.3			1125.2	1071.7		918.32	0	0		0	0	0	0	0	0	0	0	0	0	0	0	0	0	0	0	0	0	0	0	0	0	0	0	0	0	0	0	0	0	0	0	0	0	0	0	0	0
XP_035357040.1	1	3745	521.98	1050.3	1205.7	533.09		434	0	0		0	0	0	0	0	0	0	0	0	0	0	0	0	0	0	0	0	0	0	0	0	0	0	0	0	0	0	0	0	0	0	0	0	0	0	0	0	0
XP_035357045.1	1	199390	34954	45103	25797	34999	29446	29091	0	0		0	0	0	0	0	0	0	0	0	0	0	0	0	0	0	0	0	0	0	0	0	0	0	0	0	0	0	0	0	0	0	0	0	0	0	0	0	0
XP_035357050.1	1	13631	5846	4140.6		2052.1		1592.7	0	0		0	0	0	0	0	0	0	0	0	0	0	0	0	0	0	0	0	0	0	0	0	0	0	0	0	0	0	0	0	0	0	0	0	0	0	0	0	0
XP_035357054.1	1	3349.3	1527.4	589.84		841.44	390.64		0	0	K00965	0	0	0	0	0	0	0	0	0	0	0	0	0	0	0	0	0	0	0	0	0	0	0	0	0	0	0	0	0	0	0	0	0	0	0	0	0	0
XP_035357059.1	1	9939.5	2898.9	1699	1659	3682.6			0	0		0	0	0	0	0	0	0	0	0	0	0	0	0	0	0	0	0	0	0	0	0	0	0	0	0	0	0	0	0	0	0	0	0	0	0	0	0	0
XP_035357060.1	1	1016.9	138.67			293.46	238.98	345.81	0	0		0	0	0	0	0	0	0	0	0	0	0	0	0	0	0	0	0	0	0	0	0	0	0	0	0	0	0	0	0	0	0	0	0	0	0	0	0	0
XP_035357062.1	1	133910	29203	28862	24689	23047	11697	16413	0	0		0	0	0	0	0	0	0	0	0	0	0	0	0	0	0	0	0	0	0	0	0	0	0	0	0	0	0	0	0	0	0	0	0	0	0	0	0	0
XP_035357066.1	1	140990	32025	22491	19814	26206	22741	17708	0	0	K02729	0	0	1	0	0	0	0	0	0	0	0	0	0	0	0	0	0	0	0	0	0	0	0	0	0	0	0	0	0	0	0	0	0	0	0	0	0	0
XP_035357073.1	1	46209	9581.6	11950	7944.2	8502.7	3098.1	5132.5	0	0		0	0	0	0	0	0	0	0	0	0	0	0	0	0	0	0	0	0	0	0	0	0	0	0	0	0	0	0	0	0	0	0	0	0	0	0	0	0
XP_035357074.1	1	291110	26648	24396	58585	23725	74639	83112	0	0		0	0	0	0	0	0	0	0	0	0	0	0	0	0	0	0	0	0	0	0	0	0	0	0	0	0	0	0	0	0	0	0	0	0	0	0	0	0
XP_035357075.1	1	127370	20606	27287	20635	20470	18220	20153	0	0	K02151	0	0	0	0	1	0	0	0	0	0	0	0	0	0	0	0	0	0	0	0	0	0	0	0	0	0	0	0	0	0	0	0	0	0	0	0	0	0
XP_035357081.1	1	43474	13502	5849.3	6360.2	7146.3	4458.9	6157.7	0	0	K01702	0	1	0	0	0	0	0	0	0	0	0	0	0	0	0	0	0	0	0	0	0	0	0	0	0	0	0	0	0	0	0	0	0	0	0	0	1	0
XP_035357088.1	1	1068.7		596.43			252.15	220.09	-1	-1		0	0	0	0	0	0	0	0	0	0	0	0	0	0	0	0	0	0	0	0	0	0	0	0	0	0	0	0	0	0	0	0	0	0	0	0	0	0
XP_035357089.1	1	843.57					475.24	368.33	0	1	K19838	0	0	0	0	0	0	0	0	0	0	0	0	0	0	0	0	0	0	0	0	0	0	0	0	0	0	0	0	0	0	0	0	0	0	0	0	0	0
XP_035357092.1	1	1252.1					515.91	736.22	0	1		0	0	0	0	0	0	0	0	0	0	0	0	0	0	0	0	0	0	0	0	0	0	0	0	0	0	0	0	0	0	0	0	0	0	0	0	0	0
XP_035357093.1	1	108550	26877	13327	14954	18825	14987	19579	0	0		0	0	0	0	0	0	0	0	0	0	0	0	0	0	0	0	0	0	0	0	0	0	0	0	0	0	0	0	0	0	0	0	0	0	0	0	0	0
XP_035357094.1	1	5201.5		1236.9		1364.8	1221.9	1377.9	0	0		0	0	0	0	0	0	0	0	0	0	0	0	0	0	0	0	0	0	0	0	0	0	0	0	0	0	0	0	0	0	0	0	0	0	0	0	0	0
XP_035357095.1	1	9586.2	4357.2	1373.7	2754.7	664.55		435.96	0	0	K12605	0	0	0	0	0	0	0	0	0	0	0	0	0	0	0	0	0	0	0	0	0	0	0	0	0	0	0	0	0	0	0	0	0	0	0	0	0	0
XP_035357097.1	1	2591.5				2080.1		511.4	0	1		0	0	0	0	0	0	0	0	0	0	0	0	0	0	0	0	0	0	0	0	0	0	0	0	0	0	0	0	0	0	0	0	0	0	0	0	0	0
XP_035357099.1	1	118.47						118.47	0	1	K06674	0	0	0	0	0	0	0	0	0	0	0	0	0	0	0	0	1	0	0	0	0	0	0	0	0	0	0	0	0	0	0	0	0	0	0	0	0	0
XP_035357104.1	1	82944	23262	16160	16136	13863	2445.8	11077	0	0		0	0	0	0	0	0	0	0	0	0	0	0	0	0	0	0	0	0	0	0	0	0	0	0	0	0	0	0	0	0	0	0	0	0	0	0	0	0
XP_035357107.1	1	1424400	506660	357740	289250	102770	72380	95575	-1	-1	K01808	0	1	0	0	0	0	0	0	0	0	1	0	0	0	0	0	0	0	0	0	0	0	0	0	0	0	0	0	0	0	0	0	0	0	0	1	0	0
XP_035357109.1	1	19428	2123.3	3031.7	1268.9	5118	4063.1	3823	1	1	K00254	0	0	0	0	0	0	0	0	0	0	0	0	0	0	0	0	0	0	0	0	0	0	0	0	0	0	0	0	0	0	0	0	0	0	0	0	0	0
XP_035357110.1	1	35891	12169	6717.1	6624.5	3840.8	3570.6	2968.1	0	0	K15174	0	0	0	0	0	0	0	0	0	0	0	0	0	0	0	0	0	0	0	0	0	0	0	0	0	0	0	0	0	0	0	0	0	0	0	0	0	0
XP_035357111.1	1	2850.7	332.32	310.26	286.25	813.02	453.33	655.49	1	1		0	0	0	0	0	0	0	0	0	0	0	0	0	0	0	0	0	0	0	0	0	0	0	0	0	0	0	0	0	0	0	0	0	0	0	0	0	0
XP_035357119.1	1	17635	5597.8	513.98	1861.1	2707.3	3191	3764.3	0	0	K07511	0	0	0	0	0	0	0	0	0	0	1	0	0	0	0	0	0	0	0	0	0	0	0	0	0	0	0	0	0	0	0	0	0	0	0	0	0	0
XP_035357123.1	1	45101	17762	8716.5	11634	1849.3	3825.6	1313.7	-1	-1		0	0	0	0	0	0	0	0	0	0	0	0	0	0	0	0	0	0	0	0	0	0	0	0	0	0	0	0	0	0	0	0	0	0	0	0	0	0
XP_035357124.1	1	3203.1	606.5	1538.5	1058.1				0	-1	K03781	0	0	0	0	0	0	0	0	0	0	1	0	0	0	0	0	0	0	0	0	0	0	0	0	0	0	1	0	0	0	0	0	0	0	0	0	0	0
XP_035357125.1	1	557.67	296.63		199.31	61.725			0	0		0	0	0	0	0	0	0	0	0	0	0	0	0	0	0	0	0	0	0	0	0	0	0	0	0	0	0	0	0	0	0	0	0	0	0	0	0	0
XP_035357129.1	1	68542	23823	9493.8	10445	8978.1	5745.7	10056	0	0	K00601	0	0	0	0	0	0	0	0	0	0	0	0	0	0	0	0	0	0	0	0	0	0	0	0	0	0	0	0	0	0	0	0	0	0	0	0	0	0
XP_035357133.1	1	35125	8497.1	6318.4	4442.2	7632.6	5001.6	3232.9	0	0		0	0	0	0	0	0	0	0	0	0	0	0	0	0	0	0	0	0	0	0	0	0	0	0	0	0	0	0	0	0	0	0	0	0	0	0	0	0
XP_035357134.1	1	826.16				826.16			0	1		0	0	0	0	0	0	0	0	0	0	0	0	0	0	0	0	0	0	0	0	0	0	0	0	0	0	0	0	0	0	0	0	0	0	0	0	0	0
XP_035357138.1	1	19644	3045.9	3936.1	2158.6	3841	3339	3323	0	0	K12823	0	0	0	0	0	0	0	0	0	0	0	0	0	0	0	0	0	0	0	0	0	0	0	0	0	0	0	0	0	0	0	0	0	0	0	0	0	0
XP_035357148.1	1	1089.5		427.22	236.26	358.23	67.752		0	0		0	0	0	0	0	0	0	0	0	0	0	0	0	0	0	0	0	0	0	0	0	0	0	0	0	0	0	0	0	0	0	0	0	0	0	0	0	0
XP_035357149.1	1	1867.9	875.97	380.82	611.16				0	-1		0	0	0	0	0	0	0	0	0	0	0	0	0	0	0	0	0	0	0	0	0	0	0	0	0	0	0	0	0	0	0	0	0	0	0	0	0	0
XP_035357156.1	1	150.8				82.814	67.99		0	1	K00698	0	0	0	0	0	0	0	0	0	0	0	0	0	0	0	0	0	0	0	0	0	0	0	0	0	0	0	0	0	0	0	0	0	0	0	0	0	0
XP_035357160.1	1	2537.9	1373.3		130.43		1034.1		0	0	K00294	0	0	0	0	0	0	0	0	0	0	0	0	0	0	0	0	0	0	0	0	0	0	0	0	0	0	0	0	0	0	1	0	0	0	0	0	0	0
XP_035357165.1	1	16205	3988.1	4102.7	3565.7	2650.5	824.26	1074	-1	-1		0	0	0	0	0	0	0	0	0	0	0	0	0	0	0	0	0	0	0	0	0	0	0	0	0	0	0	0	0	0	0	0	0	0	0	0	0	0
XP_035357170.1	1	10811	3146.7		5226.4		827.86	1610.1	0	0		0	0	0	0	0	0	0	0	0	0	0	0	0	0	0	0	0	0	0	0	0	0	0	0	0	0	0	0	0	0	0	0	0	0	0	0	0	0
XP_035357171.1	1	14902	3225.6	1239.4		4237.3	3742.7	2457.3	0	0	K17969	0	0	0	0	0	0	0	0	0	0	0	0	0	0	0	0	0	0	0	0	0	0	0	0	0	0	0	0	0	0	0	0	0	0	0	0	0	0
XP_035357173.1	1	21745	6688.6	4948	2849.1	1757.1	2680.3	2821.9	0	0	K01694	0	1	0	0	0	0	0	0	0	0	0	0	0	0	0	0	0	0	0	0	0	0	0	0	0	0	0	0	0	0	0	0	0	0	0	0	0	0
XP_035357176.1	1	10791	1540.3	2274.4	1554.8	3307.7	1300.6	812.95	0	0		0	0	0	0	0	0	0	0	0	0	0	0	0	0	0	0	0	0	0	0	0	0	0	0	0	0	0	0	0	0	0	0	0	0	0	0	0	0
XP_035357177.1	1	16956	8272.4	3348.5	2446.2	1472.8	923.4	492.38	0	0	K20247	0	0	0	0	0	0	0	0	0	0	0	0	0	0	0	0	0	0	0	0	0	0	0	0	0	0	0	0	0	0	0	0	0	0	0	0	0	0
XP_035357179.1	1	207050	57129	39732	37380	29208	24616	18985	0	0	K02147	0	0	0	0	1	0	0	0	0	0	0	0	0	0	0	0	0	0	0	0	0	0	0	0	0	0	0	0	0	0	0	0	0	0	0	0	0	0
XP_035357180.1	1	6458	865.99	630.31	1894	1169.3	1284	614.41	0	0	K01866	0	0	0	0	0	0	0	0	0	0	0	0	0	0	0	0	0	0	0	0	0	0	0	0	0	0	0	0	0	0	0	0	0	0	0	0	0	0
XP_035357181.1	1	24.835					24.835		0	1		0	0	0	0	0	0	0	0	0	0	0	0	0	0	0	0	0	0	0	0	0	0	0	0	0	0	0	0	0	0	0	0	0	0	0	0	0	0
XP_035357182.1	1	1295.5					685.9	609.65	0	1		0	0	0	0	0	0	0	0	0	0	0	0	0	0	0	0	0	0	0	0	0	0	0	0	0	0	0	0	0	0	0	0	0	0	0	0	0	0
XP_035357183.1	1	33759	13965	8696.3	7938.3	1206.4	598.95	1353.7	-1	-1		0	0	0	0	0	0	0	0	0	0	0	0	0	0	0	0	0	0	0	0	0	0	0	0	0	0	0	0	0	0	0	0	0	0	0	0	0	0
XP_035357187.1	1	232.67				232.67			0	1		0	0	0	0	0	0	0	0	0	0	0	0	0	0	0	0	0	0	0	0	0	0	0	0	0	0	0	0	0	0	0	0	0	0	0	0	0	0
XP_035357191.1	1	272.81			272.81				0	-1		0	0	0	0	0	0	0	0	0	0	0	0	0	0	0	0	0	0	0	0	0	0	0	0	0	0	0	0	0	0	0	0	0	0	0	0	0	0
XP_035357192.1	1	417020	100820	109670	62319	67380	28016	48816	0	0	K08738	0	0	0	0	0	0	0	0	0	0	0	0	0	0	0	0	0	0	0	0	0	0	0	0	0	0	0	0	0	0	0	0	0	0	0	0	0	0
XP_035357195.1	1	5650.5	4090	1560.5					0	-1		0	0	0	0	0	0	0	0	0	0	0	0	0	0	0	0	0	0	0	0	0	0	0	0	0	0	0	0	0	0	0	0	0	0	0	0	0	0
XP_035357198.1	1	209250	72487	44103	29583	25819	18560	18693	0	0		0	0	0	0	0	0	0	0	0	0	0	0	0	0	0	0	0	0	0	0	0	0	0	0	0	0	0	0	0	0	0	0	0	0	0	0	0	0
XP_035357199.1	1	1696	1017.3			678.73			0	0	K01889	0	0	0	0	0	0	0	0	0	0	0	0	0	0	0	0	0	0	0	0	0	0	0	0	0	0	0	0	0	0	0	0	0	0	0	0	0	0
XP_035357201.1	1	587310	175610	123400	101490	75508	48450	62845	-1	-1	K02267	0	0	0	0	1	1	0	0	1	1	0	0	0	0	0	0	0	1	0	0	0	0	0	0	0	0	0	0	0	0	0	0	0	0	0	0	0	0
XP_035357203.1	1	3203.5	476.67	652.47	627.03	481.67	438.82	526.79	0	0		0	0	0	0	0	0	0	0	0	0	0	0	0	0	0	0	0	0	0	0	0	0	0	0	0	0	0	0	0	0	0	0	0	0	0	0	0	0
XP_035357204.1	1	22221	6529.7	4008.2	5018	2495.8	1409.3	2759.9	-1	-1	K14005	0	0	0	0	0	0	0	0	0	0	0	0	0	0	0	0	0	0	0	0	0	0	0	0	0	0	0	0	0	0	0	0	0	0	0	0	0	0
XP_035357205.1	1	1230.2		234.47	646.94		116.54	232.22	0	0		0	0	0	0	0	0	0	0	0	0	0	0	0	0	0	0	0	0	0	0	0	0	0	0	0	0	0	0	0	0	0	0	0	0	0	0	0	0
XP_035357207.1	1	6662.7			2775.7	2377.3	1509.7		0	0		0	0	0	0	0	0	0	0	0	0	0	0	0	0	0	0	0	0	0	0	0	0	0	0	0	0	0	0	0	0	0	0	0	0	0	0	0	0
XP_035357209.1	1	1559.1	614.06		945				0	-1		0	0	0	0	0	0	0	0	0	0	0	0	0	0	0	0	0	0	0	0	0	0	0	0	0	0	0	0	0	0	0	0	0	0	0	0	0	0
XP_035357212.1	1	125990	25510	33554	32938	11283	10340	12365	-1	-1		0	0	0	0	0	0	0	0	0	0	0	0	0	0	0	0	0	0	0	0	0	0	0	0	0	0	0	0	0	0	0	0	0	0	0	0	0	0
XP_035357215.1	1	79214	18794	10684	14557	15125	9928.9	10125	0	0	K15296	0	0	0	0	0	0	0	0	0	0	0	0	0	0	0	0	0	0	0	0	0	0	0	0	0	0	0	0	0	0	0	0	0	0	0	0	0	0
XP_035357217.1	1	56.059			56.059				0	-1		0	0	0	0	0	0	0	0	0	0	0	0	0	0	0	0	0	0	0	0	0	0	0	0	0	0	0	0	0	0	0	0	0	0	0	0	0	0
XP_035357219.1	1	3352400	793820	899720	779900	384260	192230	302440	-1	-1		0	0	0	0	0	0	0	0	0	0	0	0	0	0	0	0	0	0	0	0	0	0	0	0	0	0	0	0	0	0	0	0	0	0	0	0	0	0
XP_035357223.1	1	4994.7	1804.7		1719.7	1102.9		367.37	0	0	K12275	0	0	0	0	0	0	0	0	0	0	0	0	0	0	0	0	0	0	0	0	0	0	0	0	0	0	0	0	0	0	0	0	0	0	0	0	0	0
XP_035357225.1	1	6732.5		2387.5	3468.3		876.66		0	0		0	0	0	0	0	0	0	0	0	0	0	0	0	0	0	0	0	0	0	0	0	0	0	0	0	0	0	0	0	0	0	0	0	0	0	0	0	0
XP_035357227.1	1	20024	5733.2	4176.8	2844	2566.5	2274.6	2428.7	0	0		0	0	0	0	0	0	0	0	0	0	0	0	0	0	0	0	0	0	0	0	0	0	0	0	0	0	0	0	0	0	0	0	0	0	0	0	0	0
XP_035357230.1	1	536.76		536.76					0	-1		0	0	0	0	0	0	0	0	0	0	0	0	0	0	0	0	0	0	0	0	0	0	0	0	0	0	0	0	0	0	0	0	0	0	0	0	0	0
XP_035357234.1	1	25970	7100.6	3957.2	4382	3128	2708.9	4692.8	0	0		0	0	0	0	0	0	0	0	0	0	0	0	0	0	0	0	0	0	0	0	0	0	0	0	0	0	0	0	0	0	0	0	0	0	0	0	0	0
XP_035357237.1	1	3067.2				1928.7	1138.5		0	1	K17794	0	0	0	0	0	0	0	0	0	0	0	0	0	0	0	0	0	0	0	0	0	0	0	0	0	0	0	0	0	0	0	0	0	0	0	0	0	0
XP_035357246.1	1	191.63	93.142	55.93	42.554				0	-1		0	0	0	0	0	0	0	0	0	0	0	0	0	0	0	0	0	0	0	0	0	0	0	0	0	0	0	0	0	0	0	0	0	0	0	0	0	0
XP_035357249.1	1	29280	7841.9	9670.9	2563.5	3182.8	2865.3	3155.6	0	0		0	0	0	0	0	0	0	0	0	0	0	0	0	0	0	0	0	0	0	0	0	0	0	0	0	0	0	0	0	0	0	0	0	0	0	0	0	0
XP_035357251.1	1	23296	5918.9	5083.1	5113.8	2247.6	2317.8	2615	-1	-1		0	0	0	0	0	0	0	0	0	0	0	0	0	0	0	0	0	0	0	0	0	0	0	0	0	0	0	0	0	0	0	0	0	0	0	0	0	0
XP_035357261.1	1	248.48				166.6		81.875	0	1		0	0	0	0	0	0	0	0	0	0	0	0	0	0	0	0	0	0	0	0	0	0	0	0	0	0	0	0	0	0	0	0	0	0	0	0	0	0
XP_035357264.1	1	11818	4774.1	2729.5	3744.7			569.99	0	0		0	0	0	0	0	0	0	0	0	0	0	0	0	0	0	0	0	0	0	0	0	0	0	0	0	0	0	0	0	0	0	0	0	0	0	0	0	0
XP_035357270.1	1	11319	2731.7	1419	1077.6	2657.4	1410.3	2023.1	0	0	K00831	0	1	0	0	0	0	0	0	0	0	1	0	0	0	0	0	0	0	0	0	0	0	0	0	0	0	0	0	0	0	0	0	0	0	0	0	0	0
XP_035357309.1	1	1192.3		352.14		653.9	186.31		0	0		0	0	0	0	0	0	0	0	0	0	0	0	0	0	0	0	0	0	0	0	0	0	0	0	0	0	0	0	0	0	0	0	0	0	0	0	0	0
XP_035357315.1	1	257.38				257.38			0	1		0	0	0	0	0	0	0	0	0	0	0	0	0	0	0	0	0	0	0	0	0	0	0	0	0	0	0	0	0	0	0	0	0	0	0	0	0	0
XP_035357317.1	1	119430	37706	29557	22989	13848	6334.1	8996.3	-1	-1	K01426	0	0	0	0	0	0	0	0	0	0	0	0	0	0	0	0	0	0	0	0	0	0	0	0	0	0	0	0	0	0	0	0	0	0	0	0	0	0
XP_035357319.1	1	358.36	129.57			135.66	36.327	56.798	0	0		0	0	0	0	0	0	0	0	0	0	0	0	0	0	0	0	0	0	0	0	0	0	0	0	0	0	0	0	0	0	0	0	0	0	0	0	0	0
XP_035357328.1	1	11719	3337.1	4489.7	3300.9		590.97		0	0	K03396	0	0	0	0	0	0	0	0	0	0	1	0	0	0	0	0	0	0	0	0	0	0	0	0	0	0	0	0	0	0	0	0	0	0	0	0	0	0
XP_035357331.1	1	807850	254390	136080	85114	151340	76665	104260	0	0		0	0	0	0	0	0	0	0	0	0	0	0	0	0	0	0	0	0	0	0	0	0	0	0	0	0	0	0	0	0	0	0	0	0	0	0	0	0
XP_035357363.1	1	192790	36207	31804	24345	42583	23378	34468	0	0		0	0	0	0	0	0	0	0	0	0	0	0	0	0	0	0	0	0	0	0	0	0	0	0	0	0	0	0	0	0	0	0	0	0	0	0	0	0
XP_035357391.1	1	141.47				141.47			0	1	K04382	0	0	0	0	0	0	0	0	0	0	0	0	0	0	0	0	0	0	0	0	0	0	0	0	0	0	0	0	0	0	0	0	0	0	0	0	0	0
XP_035357396.1	1	31114	5030.1	10647	3277.7	5498.3	2595.9	4064.8	0	0	K01807	0	1	0	0	0	0	0	0	0	0	1	0	0	0	0	0	0	0	0	0	0	0	0	0	0	0	0	0	0	0	0	0	0	0	0	1	0	0
XP_035357397.1	1	1826.2	867.7		496.39	462.1			0	0	K02180	0	0	0	0	0	0	0	0	0	0	0	0	0	0	0	0	1	0	0	0	0	0	0	0	0	0	0	1	0	0	0	0	0	0	0	0	0	0
XP_035357400.1	1	425140	98015	79931	54533	71554	56069	65042	0	0	K01648	0	0	0	0	0	0	0	0	0	0	0	0	0	0	0	0	0	0	0	0	0	0	0	0	0	0	0	0	0	0	0	0	0	0	0	0	0	0
XP_035357401.1	1	254880	71031	53507	34736	38163	28525	28922	0	0	K01648	0	0	0	0	0	0	0	0	0	0	0	0	0	0	0	0	0	0	0	0	0	0	0	0	0	0	0	0	0	0	0	0	0	0	0	0	0	0
XP_035357402.1	1	2193600	747550	409010	260980	382920	135050	258050	0	0		0	0	0	0	0	0	0	0	0	0	0	0	0	0	0	0	0	0	0	0	0	0	0	0	0	0	0	0	0	0	0	0	0	0	0	0	0	0
XP_035357404.1	1	328.66					328.66		0	1		0	0	0	0	0	0	0	0	0	0	0	0	0	0	0	0	0	0	0	0	0	0	0	0	0	0	0	0	0	0	0	0	0	0	0	0	0	0
XP_035357410.1	1	31354	10046	5846.9	6053.3	3229.7	4122.9	2055.5	-1	-1		0	0	0	0	0	0	0	0	0	0	0	0	0	0	0	0	0	0	0	0	0	0	0	0	0	0	0	0	0	0	0	0	0	0	0	0	0	0
XP_035357428.1	1	711.63	711.63						0	-1		0	0	0	0	0	0	0	0	0	0	0	0	0	0	0	0	0	0	0	0	0	0	0	0	0	0	0	0	0	0	0	0	0	0	0	0	0	0
XP_035357429.1	1	4110.7	524.07	664.75	389.25	1122.2	533.98	876.39	0	0		0	0	0	0	0	0	0	0	0	0	0	0	0	0	0	0	0	0	0	0	0	0	0	0	0	0	0	0	0	0	0	0	0	0	0	0	0	0
XP_035357434.1	1	739.15					400.67	338.48	0	1		0	0	0	0	0	0	0	0	0	0	0	0	0	0	0	0	0	0	0	0	0	0	0	0	0	0	0	0	0	0	0	0	0	0	0	0	0	0
XP_035357436.1	1	168520	44398	51985	33124	16229	11666	11117	-1	-1		0	0	0	0	0	0	0	0	0	0	0	0	0	0	0	0	0	0	0	0	0	0	0	0	0	0	0	0	0	0	0	0	0	0	0	0	0	0
XP_035357437.1	1	6384.3	2061.8	1157.6	738.55	924.5	830.99	670.86	0	0		0	0	0	0	0	0	0	0	0	0	0	0	0	0	0	0	0	0	0	0	0	0	0	0	0	0	0	0	0	0	0	0	0	0	0	0	0	0
XP_035357440.1	1	528.72	528.72						0	-1		0	0	0	0	0	0	0	0	0	0	0	0	0	0	0	0	0	0	0	0	0	0	0	0	0	0	0	0	0	0	0	0	0	0	0	0	0	0
XP_035357448.1	1	803.16				328.28	256.38	218.5	0	1	K01487	0	0	0	0	0	0	0	0	0	0	0	0	0	0	0	0	0	0	0	0	0	0	0	0	0	0	0	0	0	0	0	0	0	0	0	0	0	0
XP_035357453.1	1	459320	130420	81390	88122	69279	45338	44772	0	0	K18107	0	0	0	0	0	0	0	0	0	0	0	0	0	0	0	0	0	0	0	0	0	0	0	0	0	0	0	0	0	0	0	0	0	0	0	0	0	0
XP_035357472.1	1	11004		2122	1317.7	1316.2	2364	3883.6	0	0		0	0	0	0	0	0	0	0	0	0	0	0	0	0	0	0	0	0	0	0	0	0	0	0	0	0	0	0	0	0	0	0	0	0	0	0	0	0
XP_035357476.1	1	3546.3	1976.9	119.92	1087.8		227.05	134.64	0	0		0	0	0	0	0	0	0	0	0	0	0	0	0	0	0	0	0	0	0	0	0	0	0	0	0	0	0	0	0	0	0	0	0	0	0	0	0	0
XP_035357482.1	1	4960.2	2182.8		794.27		787.81	1195.3	0	0	K14294	0	0	0	0	0	0	0	0	0	0	0	0	0	0	0	0	0	0	0	0	0	0	0	0	0	0	0	0	0	0	0	0	0	0	0	0	0	0
XP_035357483.1	1	8324		3429				4895.1	0	0	K00419	0	0	0	0	1	1	0	0	1	1	0	0	0	0	0	0	0	1	0	0	0	0	0	0	0	0	0	0	0	0	0	0	0	0	0	0	0	0
XP_035357485.1	1	6918.4	3658			1254.4	567.83	1438.2	-1	-1	K03146	0	0	0	0	0	0	0	0	0	0	0	0	0	0	0	0	0	0	0	0	0	0	0	0	0	0	0	0	0	0	0	0	0	0	0	0	0	0
XP_035357493.1	1	5039.3	1537.5	1487.1	830.53	809	184.2	191	-1	-1		0	0	0	0	0	0	0	0	0	0	0	0	0	0	0	0	0	0	0	0	0	0	0	0	0	0	0	0	0	0	0	0	0	0	0	0	0	0
XP_035357495.1	1	60438	21636	15534	11343	6741.8	2128.6	3054.3	-1	-1		0	0	0	0	0	0	0	0	0	0	0	0	0	0	0	0	0	0	0	0	0	0	0	0	0	0	0	0	0	0	0	0	0	0	0	0	0	0
XP_035357496.1	1	13268	2933.5	638.29	1180.7	1573.7	3668.8	3273.2	0	0	K02737	0	0	1	0	0	0	0	0	0	0	0	0	0	0	0	0	0	0	0	0	0	0	0	0	0	0	0	0	0	0	0	0	0	0	0	0	0	0
XP_035357503.1	1	5580.3	745.41	696.96	913.89	1278.7	769.4	1176	0	0		0	0	0	0	0	0	0	0	0	0	0	0	0	0	0	0	0	0	0	0	0	0	0	0	0	0	0	0	0	0	0	0	0	0	0	0	0	0
XP_035357510.1	1	7962.7	1191.9	756.47	1151.8	2321.6	895.21	1645.7	0	0		0	0	0	0	0	0	0	0	0	0	0	0	0	0	0	0	0	0	0	0	0	0	0	0	0	0	0	0	0	0	0	0	0	0	0	0	0	0
XP_035357516.1	1	90919	30461	19379	13645	11754	7784.1	7896.1	0	0		0	0	0	0	0	0	0	0	0	0	0	0	0	0	0	0	0	0	0	0	0	0	0	0	0	0	0	0	0	0	0	0	0	0	0	0	0	0
XP_035357517.1	1	154610	33360	26387	19515	32379	19370	23600	0	0	K00033	0	0	0	0	0	0	0	0	0	0	1	0	0	0	0	0	0	0	0	0	0	0	0	0	0	0	0	0	0	0	0	0	0	0	0	0	0	0
XP_035357521.1	1	8822.1	945.73	678.12		2856.6	851	3490.6	0	0		0	0	0	0	0	0	0	0	0	0	0	0	0	0	0	0	0	0	0	0	0	0	0	0	0	0	0	0	0	0	0	0	0	0	0	0	0	0
XP_035357525.1	1	157.47	157.47						0	-1		0	0	0	0	0	0	0	0	0	0	0	0	0	0	0	0	0	0	0	0	0	0	0	0	0	0	0	0	0	0	0	0	0	0	0	0	0	0
XP_035357526.1	1	416.25				416.25			0	1		0	0	0	0	0	0	0	0	0	0	0	0	0	0	0	0	0	0	0	0	0	0	0	0	0	0	0	0	0	0	0	0	0	0	0	0	0	0
XP_035357530.1	1	3678		872.65	483.84	534.92	1018.1	768.48	0	0	K01555	0	0	0	0	0	0	0	0	0	0	0	0	0	0	0	0	0	0	0	0	0	0	0	0	0	0	0	0	0	0	0	0	0	0	0	0	0	0
XP_035357531.1	1	1500.3		900.22	348.82		251.25		0	0	K00451	0	0	0	0	0	0	0	0	0	0	0	0	0	0	0	0	0	0	0	0	0	0	0	0	0	0	0	0	0	0	0	0	0	0	0	0	0	0
XP_035357532.1	1	12827	1185.3	4225.9	5583.5	1006.4		825.68	0	0		0	0	0	0	0	0	0	0	0	0	0	0	0	0	0	0	0	0	0	0	0	0	0	0	0	0	0	0	0	0	0	0	0	0	0	0	0	0
XP_035357533.1	1	606.7						606.7	0	1	K00457	0	0	0	0	0	0	0	0	0	0	0	0	0	0	0	0	0	0	0	0	0	0	0	0	0	0	0	0	0	0	0	0	0	0	0	0	0	0
XP_035357542.1	1	7879.3	651.67	1179.6		2624.5	1439	1984.5	0	0		0	0	0	0	0	0	0	0	0	0	0	0	0	0	0	0	0	0	0	0	0	0	0	0	0	0	0	0	0	0	0	0	0	0	0	0	0	0
XP_035357551.1	1	67795	11972	15379	9635.1	12767	9271.9	8769.5	0	0	K00966	0	0	0	0	0	0	0	0	0	0	0	0	0	0	0	0	0	0	0	0	0	0	0	0	0	0	0	0	0	0	0	0	0	0	0	0	0	0
XP_035357553.1	1	8346.9	2950.6	1181.5	1223.6	1672.6	631	687.45	0	0	K04567	0	0	0	0	0	0	0	0	0	0	0	0	0	0	0	0	0	0	0	0	0	0	0	0	0	0	0	0	0	0	0	0	0	0	0	0	0	0
XP_035357567.1	1	593.75				593.75			0	1		0	0	0	0	0	0	0	0	0	0	0	0	0	0	0	0	0	0	0	0	0	0	0	0	0	0	0	0	0	0	0	0	0	0	0	0	0	0
XP_035357568.1	1	12243	3161.2	2482.9	2035.7	2505	1679.6	378.93	0	0	K01610	0	0	0	0	0	0	0	0	0	0	1	0	0	0	0	0	0	0	0	0	0	0	0	0	0	0	0	0	0	0	0	0	0	0	0	1	0	0
XP_035357573.1	1	43376	13391	7584.1	5634.1	4855.5	5040.1	6871.3	0	0	K00814	0	1	0	0	0	0	0	0	0	0	1	0	0	0	0	0	0	0	0	0	0	0	0	0	0	0	0	0	0	0	1	0	0	0	0	1	1	0
XP_035357576.1	1	3774.9		563.96	875.8	1131.4	619.85	583.86	0	0	K12486	0	0	0	0	0	0	0	0	0	0	0	0	0	0	0	0	0	0	0	0	0	0	0	0	0	0	0	0	0	0	0	0	0	0	0	0	0	0
XP_035357584.1	1	537.74				537.74			0	1		0	0	0	0	0	0	0	0	0	0	0	0	0	0	0	0	0	0	0	0	0	0	0	0	0	0	0	0	0	0	0	0	0	0	0	0	0	0
XP_035357588.1	1	2241.2				492.11	361.82	1387.3	0	1		0	0	0	0	0	0	0	0	0	0	0	0	0	0	0	0	0	0	0	0	0	0	0	0	0	0	0	0	0	0	0	0	0	0	0	0	0	0
XP_035357591.1	1	2797.4	569.4	477.96		594.37	336.48	819.23	0	0		0	0	0	0	0	0	0	0	0	0	0	0	0	0	0	0	0	0	0	0	0	0	0	0	0	0	0	0	0	0	0	0	0	0	0	0	0	0
XP_035357592.1	1	34594	8590.8	12655	8166.3	2681.9	911.05	1588.4	-1	-1		0	0	0	0	0	0	0	0	0	0	0	0	0	0	0	0	0	0	0	0	0	0	0	0	0	0	0	0	0	0	0	0	0	0	0	0	0	0
XP_035357594.1	1	128220	31755	28779	20643	18127	12825	16091	0	0	K01759	0	0	0	0	0	0	0	0	0	0	0	0	0	0	0	0	0	0	0	0	0	0	0	0	0	0	0	0	0	0	0	0	0	0	0	0	0	0
XP_035357600.1	1	2660.8	1465.8		1195				0	-1	K04563	0	0	0	0	0	0	0	1	0	0	0	0	0	0	0	0	1	0	0	0	0	0	0	0	0	0	0	0	0	0	0	0	0	0	0	0	0	0
XP_035357602.1	1	12613	2151.6	2775.9	290.25	4036.9	1935.6	1422.7	0	0	K01426	0	0	0	0	0	0	0	0	0	0	0	0	0	0	0	0	0	0	0	0	0	0	0	0	0	0	0	0	0	0	0	0	0	0	0	0	0	0
XP_035357604.1	1	1687.8	550.25			187.59	335.63	614.35	0	0		0	0	0	0	0	0	0	0	0	0	0	0	0	0	0	0	0	0	0	0	0	0	0	0	0	0	0	0	0	0	0	0	0	0	0	0	0	0
XP_035357613.1	1	57999	19876	12741	10506	6011.9	4623.9	4239.9	-1	-1		0	0	0	0	0	0	0	0	0	0	0	0	0	0	0	0	0	0	0	0	0	0	0	0	0	0	0	0	0	0	0	0	0	0	0	0	0	0
XP_035357614.1	1	6456.1	6122.6					333.49	0	0		0	0	0	0	0	0	0	0	0	0	0	0	0	0	0	0	0	0	0	0	0	0	0	0	0	0	0	0	0	0	0	0	0	0	0	0	0	0
XP_035357617.1	1	87264	28557	11592	14718	11678	9866.3	10852	0	0		0	0	0	0	0	0	0	0	0	0	0	0	0	0	0	0	0	0	0	0	0	0	0	0	0	0	0	0	0	0	0	0	0	0	0	0	0	0
XP_035357625.1	1	3649.1	1951.7	567.76	306.35	684.76	138.55		0	0		0	0	0	0	0	0	0	0	0	0	0	0	0	0	0	0	0	0	0	0	0	0	0	0	0	0	0	0	0	0	0	0	0	0	0	0	0	0
XP_035357631.1	1	6583.9	4234.9		1130.5	776.37	442.04		0	0	K01054	0	0	0	0	0	0	0	0	0	0	0	0	0	0	0	0	0	0	0	0	0	0	0	0	0	0	0	0	0	0	0	0	0	0	0	0	0	0
XP_035357635.1	1	658670	241170	204010	163730	21689	13532	14541	-1	-1		0	0	0	0	0	0	0	0	0	0	0	0	0	0	0	0	0	0	0	0	0	0	0	0	0	0	0	0	0	0	0	0	0	0	0	0	0	0
XP_035357643.1	1	15233	3730	4055.6	2461.8	2248.5	1654.4	1082.6	-1	-1		0	0	0	0	0	0	0	0	0	0	0	0	0	0	0	0	0	0	0	0	0	0	0	0	0	0	0	0	0	0	0	0	0	0	0	0	0	0
XP_035357683.1	1	15076	2843.6	2731.6	4302.3	3864.1	299.64	1034.5	0	0		0	0	0	0	0	0	0	0	0	0	0	0	0	0	0	0	0	0	0	0	0	0	0	0	0	0	0	0	0	0	0	0	0	0	0	0	0	0
XP_035357727.1	1	166290	37982	26940	26268	32471	20932	21691	0	0	K09490	0	0	0	0	0	0	0	0	0	0	0	0	0	0	0	0	0	0	0	0	0	0	0	0	0	0	0	0	0	0	0	0	0	0	0	0	0	0
XP_035357728.1	1	1789.9	666.83			659.73	218.58	244.76	0	0	K14416	0	0	0	0	0	0	0	0	0	0	0	0	0	0	0	0	0	0	0	0	0	0	0	0	0	0	0	0	0	0	0	0	0	0	0	0	0	0
XP_035357738.1	1	7595.8	2856.4	1007.2	920.02	789.45	1045.2	977.46	0	0	K04705	0	0	0	0	0	0	0	0	0	0	0	0	0	0	0	0	0	0	0	0	0	0	0	0	0	0	0	0	0	0	0	0	0	0	0	0	0	0
XP_035357741.1	1	85810	21437	16432	14956	14108	9980.6	8896.1	0	0		0	0	0	0	0	0	0	0	0	0	0	0	0	0	0	0	0	0	0	0	0	0	0	0	0	0	0	0	0	0	0	0	0	0	0	0	0	0
XP_035357742.1	1	80118	23751	19576	11248	10479	9949.3	5113.9	0	0		0	0	0	0	0	0	0	0	0	0	0	0	0	0	0	0	0	0	0	0	0	0	0	0	0	0	0	0	0	0	0	0	0	0	0	0	0	0
XP_035357744.1	1	11140	4229.2	5134	1246.2	182.46		348.04	0	0	K12182	0	0	0	0	0	0	0	0	0	0	0	0	0	0	0	0	0	0	0	0	0	0	0	0	0	0	0	0	0	0	0	0	0	0	0	0	0	0
XP_035357745.1	1	260.46					150.11	110.35	0	1		0	0	0	0	0	0	0	0	0	0	0	0	0	0	0	0	0	0	0	0	0	0	0	0	0	0	0	0	0	0	0	0	0	0	0	0	0	0
XP_035357751.1	1	16499	4901.1	4284.2	2587.4	1317	1422.4	1986.8	-1	-1	K03267	0	0	0	0	0	0	0	0	0	0	0	0	0	0	0	0	0	0	0	0	0	0	0	0	0	0	0	0	0	0	0	0	0	0	0	0	0	0
XP_035357753.1	1	3793.5	2707.8			700.62		385.12	0	0		0	0	0	0	0	0	0	0	0	0	0	0	0	0	0	0	0	0	0	0	0	0	0	0	0	0	0	0	0	0	0	0	0	0	0	0	0	0
XP_035357759.1	1	47580	5996.5	4406.1	6011	11368	13621	6177.9	0	0	K02739	0	0	1	0	0	0	0	0	0	0	0	0	0	0	0	0	0	0	0	0	0	0	0	0	0	0	0	0	0	0	0	0	0	0	0	0	0	0
XP_035357760.1	1	2874.2	94.053	2485		98.176		196.98	0	0		0	0	0	0	0	0	0	0	0	0	0	0	0	0	0	0	0	0	0	0	0	0	0	0	0	0	0	0	0	0	0	0	0	0	0	0	0	0
XP_035357761.1	1	3675.4		3675.4					0	-1		0	0	0	0	0	0	0	0	0	0	0	0	0	0	0	0	0	0	0	0	0	0	0	0	0	0	0	0	0	0	0	0	0	0	0	0	0	0
XP_035357762.1	1	73500	13283	11859	7973.2	14214	13568	12604	0	0		0	0	0	0	0	0	0	0	0	0	0	0	0	0	0	0	0	0	0	0	0	0	0	0	0	0	0	0	0	0	0	0	0	0	0	0	0	0
XP_035357770.1	1	17906	2897.5	2920.5	2608.9	2755.9	5113.7	1609.7	0	0		0	0	0	0	0	0	0	0	0	0	0	0	0	0	0	0	0	0	0	0	0	0	0	0	0	0	0	0	0	0	0	0	0	0	0	0	0	0
XP_035357781.1	1	773.09	410.84	362.25					0	-1		0	0	0	0	0	0	0	0	0	0	0	0	0	0	0	0	0	0	0	0	0	0	0	0	0	0	0	0	0	0	0	0	0	0	0	0	0	0
XP_035357783.1	1	50414	7229.9	8166.3	6425.7	17926	4964.9	5701.3	0	0	K11087	0	0	0	0	0	0	0	0	0	0	0	0	0	0	0	0	0	0	0	0	0	0	0	0	0	0	0	0	0	0	0	0	0	0	0	0	0	0
XP_035357792.1	1	300.7		300.7					0	-1		0	0	0	0	0	0	0	0	0	0	0	0	0	0	0	0	0	0	0	0	0	0	0	0	0	0	0	0	0	0	0	0	0	0	0	0	0	0
XP_035357793.1	1	34813	11946	8096.8	5083.3	3759.4	2654.9	3271.8	0	0	K12385	0	0	0	0	0	0	0	0	0	0	0	0	0	0	0	0	0	0	0	0	0	0	0	0	0	0	0	0	0	0	0	0	0	0	0	0	0	0
XP_035357801.1	1	2241.2				661.39	1579.8		0	1	K00480	0	0	0	0	0	0	0	0	0	0	0	0	0	0	0	0	0	0	0	0	0	1	1	1	0	0	0	0	0	1	0	0	0	0	0	0	0	0
XP_035357805.1	1	29552	4279.7	3753.9	1696	8315.5	6688.8	4817.6	0	0		0	0	0	0	0	0	0	0	0	0	0	0	0	0	0	0	0	0	0	0	0	0	0	0	0	0	0	0	0	0	0	0	0	0	0	0	0	0
XP_035357812.1	1	136010	18896	18353	12569	35097	23320	27773	0	0		0	0	0	0	0	0	0	0	0	0	0	0	0	0	0	0	0	0	0	0	0	0	0	0	0	0	0	0	0	0	0	0	0	0	0	0	0	0
XP_035357821.1	1	7030.4			530.3	3423.4	600.57	2476.2	0	0	K10364	0	0	0	0	0	0	0	0	0	0	0	0	0	0	0	0	0	0	0	0	0	0	0	0	0	0	0	0	0	0	0	0	0	0	0	0	0	0
XP_035357823.1	1	7223.3	2636.7	3465.8				1120.7	0	0		0	0	0	0	0	0	0	0	0	0	0	0	0	0	0	0	0	0	0	0	0	0	0	0	0	0	0	0	0	0	0	0	0	0	0	0	0	0
XP_035357827.1	1	9688.7	3002.5	726.19	1119	1996.2	1313	1531.8	0	0		0	0	0	0	0	0	0	0	0	0	0	0	0	0	0	0	0	0	0	0	0	0	0	0	0	0	0	0	0	0	0	0	0	0	0	0	0	0
XP_035357831.1	1	1647.4	1223.8	423.62					0	-1		0	0	0	0	0	0	0	0	0	0	0	0	0	0	0	0	0	0	0	0	0	0	0	0	0	0	0	0	0	0	0	0	0	0	0	0	0	0
XP_035357838.1	1	35219	245.54			16564	9567	8841.8	0	0		0	0	0	0	0	0	0	0	0	0	0	0	0	0	0	0	0	0	0	0	0	0	0	0	0	0	0	0	0	0	0	0	0	0	0	0	0	0
XP_035357840.1	1	951.28		645.04		94.926	97.213	114.1	-1	-1		0	0	0	0	0	0	0	0	0	0	0	0	0	0	0	0	0	0	0	0	0	0	0	0	0	0	0	0	0	0	0	0	0	0	0	0	0	0
XP_035357841.1	1	26515	7602	6502.4	3219.7	3869.5	2787.9	2533.2	0	0		0	0	0	0	0	0	0	0	0	0	0	0	0	0	0	0	0	0	0	0	0	0	0	0	0	0	0	0	0	0	0	0	0	0	0	0	0	0
XP_035357866.1	1	55940	18717	11581	12266	5461.4	3415.3	4500	-1	-1		0	0	0	0	0	0	0	0	0	0	0	0	0	0	0	0	0	0	0	0	0	0	0	0	0	0	0	0	0	0	0	0	0	0	0	0	0	0
XP_035357879.1	1	94061	24893	13005	11517	18968	15393	10285	0	0	K00772	0	0	0	0	0	0	0	0	0	0	0	0	0	0	0	0	0	0	0	0	0	0	0	0	0	0	0	0	0	0	0	0	0	0	0	0	0	0
XP_035357882.1	1	42764	12727	8989.2	9789.7	5595.6	2901	2761	-1	-1	K00294	0	0	0	0	0	0	0	0	0	0	0	0	0	0	0	0	0	0	0	0	0	0	0	0	0	0	0	0	0	0	1	0	0	0	0	0	0	0
XP_035357884.1	1	821.94					289.44	532.5	0	1		0	0	0	0	0	0	0	0	0	0	0	0	0	0	0	0	0	0	0	0	0	0	0	0	0	0	0	0	0	0	0	0	0	0	0	0	0	0
XP_035357885.1	1	5535.3	1657	1025.2	833.14	750.02	711.04	558.81	0	0		0	0	0	0	0	0	0	0	0	0	0	0	0	0	0	0	0	0	0	0	0	0	0	0	0	0	0	0	0	0	0	0	0	0	0	0	0	0
XP_035357889.1	1	8893.7	3983.2	1563.4	2147.5	310.64	88.259	800.68	-1	-1	K10643	0	0	0	0	0	0	0	0	0	0	0	0	0	0	0	0	0	0	0	0	0	0	0	0	0	0	0	0	0	0	0	0	0	0	0	0	0	0
XP_035357890.1	1	5773.4	1644.7	918.54	943.51	488.12	536.38	1242.1	0	0		0	0	0	0	0	0	0	0	0	0	0	0	0	0	0	0	0	0	0	0	0	0	0	0	0	0	0	0	0	0	0	0	0	0	0	0	0	0
XP_035357900.1	1	19686		4435.6	10104	2411	1518.9	1216.5	0	0		0	0	0	0	0	0	0	0	0	0	0	0	0	0	0	0	0	0	0	0	0	0	0	0	0	0	0	0	0	0	0	0	0	0	0	0	0	0
XP_035357907.1	1	908.66				523.78	384.87		0	1	K06127	0	0	0	0	0	0	0	0	0	0	0	0	0	0	0	0	0	0	0	0	0	0	0	0	0	0	0	0	0	0	0	0	0	0	0	0	0	0
XP_035357910.1	1	28.56			28.56				0	-1	K10590	0	0	0	1	0	0	0	0	0	0	0	0	0	0	0	0	0	0	0	0	0	0	0	0	0	0	0	0	0	0	0	0	0	0	0	0	0	0
XP_035357914.1	1	439.25	278.1		161.16				0	-1	K00380	0	0	0	0	0	0	0	0	0	0	0	0	0	0	0	0	0	0	0	0	0	0	0	0	0	0	0	0	0	0	0	0	0	0	0	0	0	0
XP_035357915.1	1	170160	43686	34778	38082	21982	16154	15474	-1	-1		0	0	0	0	0	0	0	0	0	0	0	0	0	0	0	0	0	0	0	0	0	0	0	0	0	0	0	0	0	0	0	0	0	0	0	0	0	0
XP_035357916.1	1	23543		11876	11667				0	-1		0	0	0	0	0	0	0	0	0	0	0	0	0	0	0	0	0	0	0	0	0	0	0	0	0	0	0	0	0	0	0	0	0	0	0	0	0	0
XP_035357917.1	1	130450	27550	23648	16009	28728	20294	14226	0	0	K02728	0	0	1	0	0	0	0	0	0	0	0	0	0	0	0	0	0	0	0	0	0	0	0	0	0	0	0	0	0	0	0	0	0	0	0	0	0	0
XP_035357920.1	1	4072.5	2574.2		434.83	334.28	400.3	328.94	0	0		0	0	0	0	0	0	0	0	0	0	0	0	0	0	0	0	0	0	0	0	0	0	0	0	0	0	0	0	0	0	0	0	0	0	0	0	0	0
XP_035357921.1	1	2825.3		1095.6	1099.2	630.5			0	0		0	0	0	0	0	0	0	0	0	0	0	0	0	0	0	0	0	0	0	0	0	0	0	0	0	0	0	0	0	0	0	0	0	0	0	0	0	0
XP_035357923.1	1	79282	21474	17432	40375				0	-1		0	0	0	0	0	0	0	0	0	0	0	0	0	0	0	0	0	0	0	0	0	0	0	0	0	0	0	0	0	0	0	0	0	0	0	0	0	0
XP_035357924.1	1	4233	2689.2		1161.2		382.6		0	0		0	0	0	0	0	0	0	0	0	0	0	0	0	0	0	0	0	0	0	0	0	0	0	0	0	0	0	0	0	0	0	0	0	0	0	0	0	0
XP_035357927.1	1	86858	17138	19369	22725	11070	8320.1	8237	-1	-1	K01082	0	0	0	0	0	0	0	0	0	0	0	0	0	0	0	0	0	0	0	0	0	0	0	0	0	0	0	0	0	0	0	0	0	0	0	0	0	0
XP_035357933.1	1	3630.9	3630.9						0	-1		0	0	0	0	0	0	0	0	0	0	0	0	0	0	0	0	0	0	0	0	0	0	0	0	0	0	0	0	0	0	0	0	0	0	0	0	0	0
XP_035357939.1	1	10002		1367.7	1167.6	3664.8	1927.7	1874.3	0	0		0	0	0	0	0	0	0	0	0	0	0	0	0	0	0	0	0	0	0	0	0	0	0	0	0	0	0	0	0	0	0	0	0	0	0	0	0	0
XP_035357944.1	1	63580	11416	15712	16405	5826.2	6411.5	7808.3	-1	-1		0	0	0	0	0	0	0	0	0	0	0	0	0	0	0	0	0	0	0	0	0	0	0	0	0	0	0	0	0	0	0	0	0	0	0	0	0	0
XP_035357978.1	1	6308.9	3134.6			1962.2	1212.2		0	0		0	0	0	0	0	0	0	0	0	0	0	0	0	0	0	0	0	0	0	0	0	0	0	0	0	0	0	0	0	0	0	0	0	0	0	0	0	0
XP_035357991.1	1	95068	27151	14819	10600	19907	11556	11036	0	0	K03386	0	0	0	0	0	0	0	0	0	0	0	0	0	0	0	0	0	0	0	0	0	0	0	0	0	0	0	0	0	0	0	0	0	0	0	0	0	0
XP_035358015.1	1	41908	9368.8	9088.4	8148.7	5472.8	5642.1	4187.3	0	0		0	0	0	0	0	0	0	0	0	0	0	0	0	0	0	0	0	0	0	0	0	0	0	0	0	0	0	0	0	0	0	0	0	0	0	0	0	0
XP_035358016.1	1	2149.5	1043		1106.6				0	-1		0	0	0	0	0	0	0	0	0	0	0	0	0	0	0	0	0	0	0	0	0	0	0	0	0	0	0	0	0	0	0	0	0	0	0	0	0	0
XP_035358017.1	1	5189.8	1450.3	369.03	1294.8	891.14	795.38	389.09	0	0	K12839	0	0	0	0	0	0	0	0	0	0	0	0	0	0	0	0	0	0	0	0	0	0	0	0	0	0	0	0	0	0	0	0	0	0	0	0	0	0
XP_035358035.1	1	10171	4638.4	3776	1756.1				0	-1		0	0	0	0	0	0	0	0	0	0	0	0	0	0	0	0	0	0	0	0	0	0	0	0	0	0	0	0	0	0	0	0	0	0	0	0	0	0
XP_035358042.1	1	39680	6811.1	9926.2	9070.3	7944	2245.7	3682.1	0	0		0	0	0	0	0	0	0	0	0	0	0	0	0	0	0	0	0	0	0	0	0	0	0	0	0	0	0	0	0	0	0	0	0	0	0	0	0	0
XP_035358081.1	1	957050	288000	180000	145180	183870	83279	76709	0	0	K02898	1	0	0	0	0	0	0	0	0	0	0	0	0	0	0	0	0	0	0	0	0	0	0	0	0	0	0	0	0	0	0	0	0	0	0	0	0	0
XP_035358093.1	1	1157.7		1157.7					0	-1	K06035	0	0	0	0	0	0	0	0	0	0	0	0	0	0	0	0	0	0	0	0	0	0	0	0	0	0	0	0	0	0	0	0	0	0	0	0	0	0
XP_035358100.1	1	15258	5495.5	5619	3098.4		1045.3		0	0		0	0	0	0	0	0	0	0	0	0	0	0	0	0	0	0	0	0	0	0	0	0	0	0	0	0	0	0	0	0	0	0	0	0	0	0	0	0
XP_035358103.1	1	491.4	413.78				77.621		0	0		0	0	0	0	0	0	0	0	0	0	0	0	0	0	0	0	0	0	0	0	0	0	0	0	0	0	0	0	0	0	0	0	0	0	0	0	0	0
XP_035358108.1	1	264.19					264.19		0	1		0	0	0	0	0	0	0	0	0	0	0	0	0	0	0	0	0	0	0	0	0	0	0	0	0	0	0	0	0	0	0	0	0	0	0	0	0	0
XP_035358113.1	1	152.37					152.37		0	1	K06672	0	0	0	0	0	0	0	0	0	0	0	0	0	0	0	0	1	0	0	0	0	0	0	0	0	0	0	0	0	0	0	0	0	0	0	0	0	0
XP_035358114.1	1	11316	3172.3		6537.5	1606.5			0	0	K03000	0	0	0	0	0	0	0	0	0	0	0	0	0	0	0	0	0	0	0	0	0	0	0	0	0	0	0	0	0	0	0	0	0	0	0	0	0	0
XP_035358115.1	1	542.92	542.92						0	-1		0	0	0	0	0	0	0	0	0	0	0	0	0	0	0	0	0	0	0	0	0	0	0	0	0	0	0	0	0	0	0	0	0	0	0	0	0	0
XP_035358116.1	1	260270	95137	64892	58046	18034	12879	11281	-1	-1	K03937	0	0	0	0	1	1	0	0	1	1	0	0	0	0	0	0	0	1	0	0	0	0	0	0	0	0	0	0	0	0	0	0	0	0	0	0	0	0
XP_035358117.1	1	108390	34370	19826	21484	15642	5639	11431	0	0	K02139	0	0	0	0	1	0	0	0	0	0	0	0	0	0	0	0	0	0	0	0	0	0	0	0	0	0	0	0	0	0	0	0	0	0	0	0	0	0
XP_035358124.1	1	134160	38602	25513	22915	16298	8652.2	22184	0	0	K17918	0	0	0	0	0	0	0	0	0	0	0	0	0	0	0	0	0	0	0	0	0	0	0	0	0	0	0	0	0	0	0	0	0	0	0	0	0	0
XP_035358128.1	1	748620	200380	203410	159680	56252	46125	82769	-1	-1	K02987	1	0	0	0	0	0	0	0	0	0	0	0	0	0	0	0	0	0	0	0	0	0	0	0	0	0	0	0	0	0	0	0	0	0	0	0	0	0
XP_035358129.1	1	36590	11480	7778.1	4400.9	4411.8	4857.3	3662.1	0	0	K00133	0	1	0	0	0	0	0	0	0	0	0	0	0	0	0	0	0	0	0	0	0	0	0	0	0	0	0	0	0	0	0	0	0	0	0	0	1	0
XP_035358130.1	1	266.68	152.83	113.86					0	-1	K00102	0	0	0	0	0	0	0	0	0	0	0	0	0	0	0	0	0	0	0	0	0	0	0	0	0	0	0	0	0	0	0	0	0	0	0	0	0	0
XP_035358135.1	1	3719.3				2070.1	1649.2		0	1	K02922	1	0	0	0	0	0	0	0	0	0	0	0	0	0	0	0	0	0	0	0	0	0	0	0	0	0	0	0	0	0	0	0	0	0	0	0	0	0
XP_035358144.1	1	39345	7081.1	7981.2	7538.7	7420.4	2732.5	6591	0	0		0	0	0	0	0	0	0	0	0	0	0	0	0	0	0	0	0	0	0	0	0	0	0	0	0	0	0	0	0	0	0	0	0	0	0	0	0	0
XP_035358145.1	1	31223	11051	8770.4	3103.7	1692.9	3917.2	2688.1	0	0		0	0	0	0	0	0	0	0	0	0	0	0	0	0	0	0	0	0	0	0	0	0	0	0	0	0	0	0	0	0	0	0	0	0	0	0	0	0
XP_035358147.1	1	908580	289390	172460	174870	158030	49211	64618	0	0	K02978	1	0	0	0	0	0	0	0	0	0	0	0	0	0	0	0	0	0	0	0	0	0	0	0	0	0	0	0	0	0	0	0	0	0	0	0	0	0
XP_035358154.1	1	7025.2	2865.3	2054.4		1262.6	842.94		0	0	K01619	0	0	0	0	0	0	0	0	0	0	0	0	0	0	0	0	0	0	0	0	0	0	0	0	0	0	0	0	0	0	0	0	0	0	0	0	0	0
XP_035358162.1	1	71525	15908	11754	8988.4	14347	7583.9	12945	0	0	K00958	0	0	0	0	0	0	0	0	0	0	0	0	0	0	0	0	0	0	0	0	0	0	0	0	0	0	0	0	0	0	0	0	0	0	0	0	0	0
XP_035358167.1	1	69881	15085	7905.8	10247	7454.2	18693	10496	0	0		0	0	0	0	0	0	0	0	0	0	0	0	0	0	0	0	0	0	0	0	0	0	0	0	0	0	0	0	0	0	0	0	0	0	0	0	0	0
XP_035358168.1	1	5075	2675.3		2399.7				0	-1		0	0	0	0	0	0	0	0	0	0	0	0	0	0	0	0	0	0	0	0	0	0	0	0	0	0	0	0	0	0	0	0	0	0	0	0	0	0
XP_035358171.1	1	113720	30962	35341	25599	2019.9	11859	7944	-1	-1		0	0	0	0	0	0	0	0	0	0	0	0	0	0	0	0	0	0	0	0	0	0	0	0	0	0	0	0	0	0	0	0	0	0	0	0	0	0
XP_035358173.1	1	5802	1881.7	2059.4	537.93	276.36		1046.7	0	0	K12825	0	0	0	0	0	0	0	0	0	0	0	0	0	0	0	0	0	0	0	0	0	0	0	0	0	0	0	0	0	0	0	0	0	0	0	0	0	0
XP_035358175.1	1	161820	42397	39864	36665	16364	12281	14249	-1	-1		0	0	0	0	0	0	0	0	0	0	0	0	0	0	0	0	0	0	0	0	0	0	0	0	0	0	0	0	0	0	0	0	0	0	0	0	0	0
XP_035358181.1	1	2817		820.31	785.89	1033.8	177.05		0	0		0	0	0	0	0	0	0	0	0	0	0	0	0	0	0	0	0	0	0	0	0	0	0	0	0	0	0	0	0	0	0	0	0	0	0	0	0	0
XP_035358184.1	1	333.55				333.55			0	1		0	0	0	0	0	0	0	0	0	0	0	0	0	0	0	0	0	0	0	0	0	0	0	0	0	0	0	0	0	0	0	0	0	0	0	0	0	0
XP_035358187.1	1	1764.2	1764.2						0	-1	K04392	0	0	0	0	0	0	0	0	0	0	0	0	0	0	0	0	0	0	0	0	0	0	0	0	0	0	0	0	0	0	0	0	0	0	0	0	0	0
XP_035358189.1	1	14024	4134	3939.3	3170.5	1074.5	886.29	819.75	-1	-1		0	0	0	0	0	0	0	0	0	0	0	0	0	0	0	0	0	0	0	0	0	0	0	0	0	0	0	0	0	0	0	0	0	0	0	0	0	0
XP_035358192.1	1	198180	63932	35620	38025	29575	15819	15206	0	0	K03113	0	0	0	0	0	0	0	0	0	0	0	0	0	0	0	0	0	0	0	0	0	0	0	0	0	0	0	0	0	0	0	0	0	0	0	0	0	0
XP_035358198.1	1	2306.9					1318.1	988.82	0	1		0	0	0	0	0	0	0	0	0	0	0	0	0	0	0	0	0	0	0	0	0	0	0	0	0	0	0	0	0	0	0	0	0	0	0	0	0	0
XP_035358199.1	1	4148.8	1008.7	905.44	741.27	869.2	624.24		0	0	K01923	0	0	0	0	0	0	0	0	0	0	0	0	0	0	0	0	0	0	0	0	0	0	0	0	0	0	0	0	0	0	0	0	0	0	0	0	0	0
XP_035358203.1	1	970340	264570	227790	129200	128470	100790	119520	0	0	K02266	0	0	0	0	1	1	0	0	1	1	0	0	0	0	0	0	0	1	0	0	0	0	0	0	0	0	0	0	0	0	0	0	0	0	0	0	0	0
XP_035358211.1	1	3358.8	1194.4	434.89	760.52	354.53	323.17	291.35	0	0		0	0	0	0	0	0	0	0	0	0	0	0	0	0	0	0	0	0	0	0	0	0	0	0	0	0	0	0	0	0	0	0	0	0	0	0	0	0
XP_035358216.1	1	6183.7	2480.1	1280	969.65	378.2	502.59	573.23	0	0	K03033	0	0	1	0	0	0	0	0	0	0	0	0	0	0	0	0	0	0	0	0	0	0	0	0	0	0	0	0	0	0	0	0	0	0	0	0	0	0
XP_035358217.1	1	8801		3517.7		2374.7	503.06	2405.6	0	0		0	0	0	0	0	0	0	0	0	0	0	0	0	0	0	0	0	0	0	0	0	0	0	0	0	0	0	0	0	0	0	0	0	0	0	0	0	0
XP_035358218.1	1	6314	2979	798.62	254.07	187.85	1103.3	991.08	0	0	K03126	0	0	0	0	0	0	0	0	0	0	0	0	0	0	0	0	0	0	0	0	0	0	0	0	0	0	0	0	0	0	0	0	0	0	0	0	0	0
XP_035358220.1	1	12673	6766.5	2692.7	2259.2			954.68	0	0		0	0	0	0	0	0	0	0	0	0	0	0	0	0	0	0	0	0	0	0	0	0	0	0	0	0	0	0	0	0	0	0	0	0	0	0	0	0
XP_035358221.1	1	1431.2	417.29				487.16	526.74	0	0	K04799	0	0	0	0	0	0	0	0	0	0	0	0	0	0	0	0	0	0	0	1	0	0	0	0	0	0	0	0	0	0	0	0	0	0	0	0	0	0
XP_035358223.1	1	2658		821.34	761.25	1075.4			0	0	K00252	0	0	0	0	0	0	0	0	0	0	0	0	0	0	0	0	0	0	0	0	0	0	0	0	0	0	0	0	0	0	0	0	0	0	0	0	0	0
XP_035358224.1	1	56007		11545	9651.9	11501	11683	11625	0	0	K06689	0	0	0	1	0	0	0	0	0	0	0	0	0	0	0	0	0	0	0	0	0	0	0	0	0	0	0	0	0	0	0	0	0	0	0	0	0	0
XP_035358226.1	1	3294.1	1573.6	54.842	572.88	266.33	370.04	456.36	0	0		0	0	0	0	0	0	0	0	0	0	0	0	0	0	0	0	0	0	0	0	0	0	0	0	0	0	0	0	0	0	0	0	0	0	0	0	0	0
XP_035358233.1	1	2776.4		1682	1094.5				0	-1		0	0	0	0	0	0	0	0	0	0	0	0	0	0	0	0	0	0	0	0	0	0	0	0	0	0	0	0	0	0	0	0	0	0	0	0	0	0
XP_035358234.1	1	5050.6	949.2	2725.5	1202.8			173.12	0	0		0	0	0	0	0	0	0	0	0	0	0	0	0	0	0	0	0	0	0	0	0	0	0	0	0	0	0	0	0	0	0	0	0	0	0	0	0	0
XP_035358235.1	1	3516.7	875.96	837.8	816.34	545.71	139.67	301.22	-1	-1		0	0	0	0	0	0	0	0	0	0	0	0	0	0	0	0	0	0	0	0	0	0	0	0	0	0	0	0	0	0	0	0	0	0	0	0	0	0
XP_035358238.1	1	2554.1	1039.5	798.22	716.39				0	-1		0	0	0	0	0	0	0	0	0	0	0	0	0	0	0	0	0	0	0	0	0	0	0	0	0	0	0	0	0	0	0	0	0	0	0	0	0	0
XP_035358241.1	1	1066.2	784.5			281.72			0	0		0	0	0	0	0	0	0	0	0	0	0	0	0	0	0	0	0	0	0	0	0	0	0	0	0	0	0	0	0	0	0	0	0	0	0	0	0	0
XP_035358245.1	1	164.25		66.783			38.19	59.275	0	0		0	0	0	0	0	0	0	0	0	0	0	0	0	0	0	0	0	0	0	0	0	0	0	0	0	0	0	0	0	0	0	0	0	0	0	0	0	0
XP_035358247.1	1	3090.7	870.62	778.28	370.82	233.23	183.11	654.62	0	0		0	0	0	0	0	0	0	0	0	0	0	0	0	0	0	0	0	0	0	0	0	0	0	0	0	0	0	0	0	0	0	0	0	0	0	0	0	0
XP_035358255.1	1	10921	957.08			3676	1990.8	4297.5	0	0	K00767	0	0	0	0	0	0	0	0	0	0	0	0	0	0	0	0	0	0	0	0	0	0	0	0	0	0	0	0	0	0	0	0	0	0	0	0	0	0
XP_035358261.1	1	3713.7		809.02		1054.5	716.09	1134.1	0	0	K16055	0	0	0	0	0	0	0	0	0	0	0	0	0	0	1	0	0	0	0	0	0	0	0	0	0	0	0	0	0	0	0	0	0	0	0	0	0	0
XP_035358265.1	1	293130	69425	53278	34802	53669	38689	43268	0	0	K02900	1	0	0	0	0	0	0	0	0	0	0	0	0	0	0	0	0	0	0	0	0	0	0	0	0	0	0	0	0	0	0	0	0	0	0	0	0	0
XP_035358267.1	1	3109.2	962.55	988.03	572.05	429.54		157.08	0	0		0	0	0	0	0	0	0	0	0	0	0	0	0	0	0	0	0	0	0	0	0	0	0	0	0	0	0	0	0	0	0	0	0	0	0	0	0	0
XP_035358270.1	1	3622.3	1014.6	1356.2	565.66	389.66		296.23	0	0		0	0	0	0	0	0	0	0	0	0	0	0	0	0	0	0	0	0	0	0	0	0	0	0	0	0	0	0	0	0	0	0	0	0	0	0	0	0
XP_035358271.1	1	2065.9	730.24	815.19	264.7		255.79		0	0	K13719	0	0	0	0	0	0	0	0	0	0	0	0	0	0	0	0	0	0	0	0	0	0	0	0	0	0	0	0	0	0	0	0	0	0	0	0	0	0
XP_035358274.1	1	5414.3	1998.8	1036.6	405.88	1003.8		969.21	0	0		0	0	0	0	0	0	0	0	0	0	0	0	0	0	0	0	0	0	0	0	0	0	0	0	0	0	0	0	0	0	0	0	0	0	0	0	0	0
XP_035358276.1	1	249.74				86.518	66.949	96.277	0	1		0	0	0	0	0	0	0	0	0	0	0	0	0	0	0	0	0	0	0	0	0	0	0	0	0	0	0	0	0	0	0	0	0	0	0	0	0	0
XP_035358278.1	1	249.27				249.27			0	1	K01739	0	1	0	0	0	0	0	0	0	0	0	0	0	0	0	0	0	0	0	0	0	0	0	0	0	0	0	0	0	0	0	0	0	0	0	0	0	0
XP_035358279.1	1	14210		4911.7		3547.8	2907.2	2843.5	0	0		0	0	0	0	0	0	0	0	0	0	0	0	0	0	0	0	0	0	0	0	0	0	0	0	0	0	0	0	0	0	0	0	0	0	0	0	0	0
XP_035358280.1	1	188140	46893	33497	38809	28393	16429	24122	0	0	K15428	0	0	0	0	0	0	0	0	0	0	0	0	0	0	0	0	0	0	0	0	0	0	0	0	0	0	0	0	0	0	0	0	0	0	0	0	0	0
XP_035358282.1	1	2231		270.15	96.173		882.74	981.95	1	1	K12614	0	0	0	0	0	0	0	0	0	0	0	0	0	0	0	0	0	0	0	0	0	0	0	0	0	0	0	0	0	0	0	0	0	0	0	0	0	0
XP_035358285.1	1	1881.1				1146.2		734.84	0	1	K09523	0	0	0	0	0	0	0	0	0	0	0	0	0	0	0	0	0	0	0	0	0	0	0	0	0	0	0	0	0	0	0	0	0	0	0	0	0	0
XP_035358286.1	1	37080	11321	8294	5097.3	6867.4	2866.9	2633	0	0		0	0	0	0	0	0	0	0	0	0	0	0	0	0	0	0	0	0	0	0	0	0	0	0	0	0	0	0	0	0	0	0	0	0	0	0	0	0
XP_035358288.1	1	31885	11244	9361.3	3732.4	3351.7	2203.3	1992.5	0	0	K00658	0	0	0	0	0	0	0	0	0	0	1	0	0	0	0	0	0	0	0	0	0	0	0	0	0	0	0	0	0	0	0	0	0	0	0	0	0	0
XP_035358289.1	1	333170	84940	77603	45195	57589	32418	35423	0	0	K03965	0	0	0	0	1	1	0	0	1	1	0	0	0	0	0	0	0	1	0	0	0	0	0	0	0	0	0	0	0	0	0	0	0	0	0	0	0	0
XP_035358290.1	1	709110	111470	244260	205260	67108	41560	39457	-1	-1		0	0	0	0	0	0	0	0	0	0	0	0	0	0	0	0	0	0	0	0	0	0	0	0	0	0	0	0	0	0	0	0	0	0	0	0	0	0
XP_035358291.1	1	6272200	1433000	1512600	1189300	708660	493690	935070	0	0		0	0	0	0	0	0	0	0	0	0	0	0	0	0	0	0	0	0	0	0	0	0	0	0	0	0	0	0	0	0	0	0	0	0	0	0	0	0
XP_035358292.1	1	48.767				30.268	18.498		0	1	K08342	0	0	0	0	0	0	0	0	0	0	0	0	0	0	0	0	0	0	0	0	0	0	0	0	0	0	0	0	0	0	0	0	0	0	0	0	0	0
XP_035358297.1	1	262.55			262.55				0	-1		0	0	0	0	0	0	0	0	0	0	0	0	0	0	0	0	0	0	0	0	0	0	0	0	0	0	0	0	0	0	0	0	0	0	0	0	0	0
XP_035358298.1	1	1888					839.68	1048.4	0	1		0	0	0	0	0	0	0	0	0	0	0	0	0	0	0	0	0	0	0	0	0	0	0	0	0	0	0	0	0	0	0	0	0	0	0	0	0	0
XP_035358299.1	1	151		151					0	-1		0	0	0	0	0	0	0	0	0	0	0	0	0	0	0	0	0	0	0	0	0	0	0	0	0	0	0	0	0	0	0	0	0	0	0	0	0	0
XP_035358306.1	1	6913.5	572.99		1162.9	2183.6	1705.2	1288.8	0	0		0	0	0	0	0	0	0	0	0	0	0	0	0	0	0	0	0	0	0	0	0	0	0	0	0	0	0	0	0	0	0	0	0	0	0	0	0	0
XP_035358307.1	1	2612.4	2289.7		322.74				0	-1		0	0	0	0	0	0	0	0	0	0	0	0	0	0	0	0	0	0	0	0	0	0	0	0	0	0	0	0	0	0	0	0	0	0	0	0	0	0
XP_035358308.1	1	57675	17247	13374	13292	4827.6	4346.8	4588.3	-1	-1		0	0	0	0	0	0	0	0	0	0	0	0	0	0	0	0	0	0	0	0	0	0	0	0	0	0	0	0	0	0	0	0	0	0	0	0	0	0
XP_035358314.1	1	54040	15352	10863	12832	6103	4614.8	4275.4	-1	-1		0	0	0	0	0	0	0	0	0	0	0	0	0	0	0	0	0	0	0	0	0	0	0	0	0	0	0	0	0	0	0	0	0	0	0	0	0	0
XP_035358319.1	1	190930	39037	33113	32079	32718	25545	28441	0	0	K03038	0	0	1	0	0	0	0	0	0	0	0	0	0	0	0	0	0	0	0	0	0	0	0	0	0	0	0	0	0	0	0	0	0	0	0	0	0	0
XP_035358320.1	1	1306200	408300	263080	192750	190620	105340	146160	0	0	K00939	0	0	0	0	0	0	0	0	0	0	0	0	0	0	0	0	0	0	0	0	0	0	0	0	0	0	0	0	0	0	0	0	0	0	0	0	0	0
XP_035358321.1	1	7756.9	3957.5	1124.5	986.49		517.51	1170.9	0	0		0	0	0	0	0	0	0	0	0	0	0	0	0	0	0	0	0	0	0	0	0	0	0	0	0	0	0	0	0	0	0	0	0	0	0	0	0	0
XP_035358324.1	1	5207.7	1025	897.6	988.76	1021.1	528.46	746.66	0	0		0	0	0	0	0	0	0	0	0	0	0	0	0	0	0	0	0	0	0	0	0	0	0	0	0	0	0	0	0	0	0	0	0	0	0	0	0	0
XP_035358325.1	1	9887.5	3221		1410.1	2322.4	1975.2	958.8	0	0	K00228	0	0	0	0	0	0	0	0	0	0	0	0	0	0	0	0	0	0	0	0	0	0	0	0	0	0	0	0	0	0	0	0	0	0	0	0	0	0
XP_035358326.1	1	20567		4393.9	3780.6	4390	4326.9	3675.6	0	0	K08341	0	0	0	0	0	0	0	0	0	0	0	0	0	0	0	0	0	0	0	0	0	0	0	0	0	0	0	0	0	0	0	0	0	0	0	0	0	0
XP_035358327.1	1	1216.4		417.41	799.03				0	-1		0	0	0	0	0	0	0	0	0	0	0	0	0	0	0	0	0	0	0	0	0	0	0	0	0	0	0	0	0	0	0	0	0	0	0	0	0	0
XP_035358329.1	1	913340	195530	170580	141570	160750	113040	131870	0	0	K03283	0	0	0	0	0	0	0	0	0	0	0	0	0	0	0	0	0	0	0	0	0	0	0	0	0	0	0	0	0	0	0	0	0	0	0	0	0	0
XP_035358330.1	1	54920	8739	12409	14798	11167		7807.1	0	0		0	0	0	0	0	0	0	0	0	0	0	0	0	0	0	0	0	0	0	0	0	0	0	0	0	0	0	0	0	0	0	0	0	0	0	0	0	0
XP_035358333.1	1	14890	2810.8	2453.6	1415.9	3621.2	2065.1	2523	0	0	K00264	0	1	0	0	0	0	0	0	0	0	0	0	0	0	0	0	0	0	0	0	0	0	0	0	0	0	0	0	0	0	1	0	0	0	0	0	0	0
XP_035358342.1	1	63084	11857	5867.9	10077	14498	10054	10729	0	0		0	0	0	0	0	0	0	0	0	0	0	0	0	0	0	0	0	0	0	0	0	0	0	0	0	0	0	0	0	0	0	0	0	0	0	0	0	0
XP_035358351.1	1	788.96		426.35	362.6				0	-1	K00900	0	0	0	0	0	0	0	0	0	0	0	0	0	0	0	0	0	0	0	0	0	0	0	0	0	0	0	0	0	0	0	0	0	0	0	0	0	0
XP_035358353.1	1	124110	37060	19528	18021	21006	17466	11034	0	0		0	0	0	0	0	0	0	0	0	0	0	0	0	0	0	0	0	0	0	0	0	0	0	0	0	0	0	0	0	0	0	0	0	0	0	0	0	0
XP_035358360.1	1	1018.7		134.46		499.98	135.13	249.18	0	0	K11841	0	0	0	0	0	0	0	0	0	0	0	0	0	0	0	0	0	0	0	0	0	0	0	0	0	0	0	0	0	0	0	0	0	0	0	0	0	0
XP_035358362.1	1	210.36		210.36					0	-1	K00223	0	0	0	0	0	0	1	0	0	0	0	0	0	0	0	0	0	0	0	0	0	0	0	0	0	0	0	0	0	0	0	0	0	0	0	0	0	0
XP_035358363.1	1	104340	19640	16326	13779	22334	15105	17157	0	0	K01061	0	0	0	0	0	0	0	0	0	0	0	0	0	0	0	0	0	0	0	0	0	0	0	0	0	0	0	0	0	0	0	0	0	0	0	0	0	0
XP_035358366.1	1	12899	4304.1	1774.9	2418.5	1703.1	1674.5	1024.3	0	0		0	0	0	0	0	0	0	0	0	0	0	0	0	0	0	0	0	0	0	0	0	0	0	0	0	0	0	0	0	0	0	0	0	0	0	0	0	0
XP_035358371.1	1	12424		5598.7	4006.9	1569.6	1248.5		0	0	K00799	0	0	0	0	0	0	0	0	0	0	0	0	0	0	0	0	0	0	0	0	0	0	0	0	0	0	0	0	0	0	0	0	0	0	0	0	0	0
XP_035358375.1	1	9867.8		1015.6	695.87	6874.1	1282.2		0	0		0	0	0	0	0	0	0	0	0	0	0	0	0	0	0	0	0	0	0	0	0	0	0	0	0	0	0	0	0	0	0	0	0	0	0	0	0	0
XP_035358377.1	1	332010	66202	51459	47168	73890	45369	47924	0	0	K00161	0	0	0	0	0	0	0	0	0	0	1	0	0	0	0	0	0	0	0	0	0	0	0	0	0	0	0	0	0	0	0	0	0	0	0	0	0	0
XP_035358389.1	1	93408	29453	21124	9770.7	15702	6319.8	11039	0	0		0	0	0	0	0	0	0	0	0	0	0	0	0	0	0	0	0	0	0	0	0	0	0	0	0	0	0	0	0	0	0	0	0	0	0	0	0	0
XP_035358391.1	1	386.76					386.76		0	1		0	0	0	0	0	0	0	0	0	0	0	0	0	0	0	0	0	0	0	0	0	0	0	0	0	0	0	0	0	0	0	0	0	0	0	0	0	0
XP_035358392.1	1	22899	3919.1	7359.9	6408.4	3330.3	1024.3	856.67	-1	-1		0	0	0	0	0	0	0	0	0	0	0	0	0	0	0	0	0	0	0	0	0	0	0	0	0	0	0	0	0	0	0	0	0	0	0	0	0	0
XP_035358400.1	1	18996	6277.7	7785	3154.1		672.64	1106.8	0	0	K13174	0	0	0	0	0	0	0	0	0	0	0	0	0	0	0	0	0	0	0	0	0	0	0	0	0	0	0	0	0	0	0	0	0	0	0	0	0	0
XP_035358409.1	1	3617.6	201.49	1086.9	341.38	593.4	360.56	1033.9	0	0		0	0	0	0	0	0	0	0	0	0	0	0	0	0	0	0	0	0	0	0	0	0	0	0	0	0	0	0	0	0	0	0	0	0	0	0	0	0
XP_035358411.1	1	350.3	142.13	208.17					0	-1		0	0	0	0	0	0	0	0	0	0	0	0	0	0	0	0	0	0	0	0	0	0	0	0	0	0	0	0	0	0	0	0	0	0	0	0	0	0
XP_035358414.1	1	86.437	46.889		39.547				0	-1		0	0	0	0	0	0	0	0	0	0	0	0	0	0	0	0	0	0	0	0	0	0	0	0	0	0	0	0	0	0	0	0	0	0	0	0	0	0
XP_035358416.1	1	31163	6149.5	4766.8	3114.2	7239	4697.4	5195.9	0	0		0	0	0	0	0	0	0	0	0	0	0	0	0	0	0	0	0	0	0	0	0	0	0	0	0	0	0	0	0	0	0	0	0	0	0	0	0	0
XP_035358420.1	1	17190	2361.5	2341.8	4273.7	4463.5	1945.3	1804.4	0	0		0	0	0	0	0	0	0	0	0	0	0	0	0	0	0	0	0	0	0	0	0	0	0	0	0	0	0	0	0	0	0	0	0	0	0	0	0	0
XP_035358422.1	1	26040				5965.4	7845	12230	0	1		0	0	0	0	0	0	0	0	0	0	0	0	0	0	0	0	0	0	0	0	0	0	0	0	0	0	0	0	0	0	0	0	0	0	0	0	0	0
XP_035358426.1	1	7236.2				3013.8	1661.4	2561	0	1		0	0	0	0	0	0	0	0	0	0	0	0	0	0	0	0	0	0	0	0	0	0	0	0	0	0	0	0	0	0	0	0	0	0	0	0	0	0
XP_035358427.1	1	598650	151470	132360	131870	85078	39762	58111	-1	-1	K00873	0	1	0	0	0	0	0	0	0	0	1	0	0	0	0	0	0	0	0	0	0	0	0	0	0	0	0	0	0	0	0	0	0	0	0	0	0	0
XP_035358434.1	1	372680	88922	100990	98594	27443	25947	30782	-1	-1		0	0	0	0	0	0	0	0	0	0	0	0	0	0	0	0	0	0	0	0	0	0	0	0	0	0	0	0	0	0	0	0	0	0	0	0	0	0
XP_035358438.1	1	240470	84023	71189	54510	12883	10560	7306.3	-1	-1	K02949	1	0	0	0	0	0	0	0	0	0	0	0	0	0	0	0	0	0	0	0	0	0	0	0	0	0	0	0	0	0	0	0	0	0	0	0	0	0
XP_035358442.1	1	1967.8		1202.7	765.1				0	-1		0	0	0	0	0	0	0	0	0	0	0	0	0	0	0	0	0	0	0	0	0	0	0	0	0	0	0	0	0	0	0	0	0	0	0	0	0	0
XP_035358447.1	1	6416.5	2947.8	2020.1	783.46		665.15		0	0		0	0	0	0	0	0	0	0	0	0	0	0	0	0	0	0	0	0	0	0	0	0	0	0	0	0	0	0	0	0	0	0	0	0	0	0	0	0
XP_035358448.1	1	1077.5	63.428	389.74	39.683		249.88	334.8	0	0		0	0	0	0	0	0	0	0	0	0	0	0	0	0	0	0	0	0	0	0	0	0	0	0	0	0	0	0	0	0	0	0	0	0	0	0	0	0
XP_035358449.1	1	10939	2127.2	1664.7	1140.1	2323.1	1271.4	2412.1	0	0		0	0	0	0	0	0	0	0	0	0	0	0	0	0	0	0	0	0	0	0	0	0	0	0	0	0	0	0	0	0	0	0	0	0	0	0	0	0
XP_035358455.1	1	29186	6253.3	7026.2	4631.7	4363.2	3594.5	3317.1	0	0		0	0	0	0	0	0	0	0	0	0	0	0	0	0	0	0	0	0	0	0	0	0	0	0	0	0	0	0	0	0	0	0	0	0	0	0	0	0
XP_035358457.1	1	1579			764.56			814.49	0	0		0	0	0	0	0	0	0	0	0	0	0	0	0	0	0	0	0	0	0	0	0	0	0	0	0	0	0	0	0	0	0	0	0	0	0	0	0	0
XP_035358464.1	1	9386	2206.1	1611.3	1089.4	707.71	1711.3	2060.2	0	0		0	0	0	0	0	0	0	0	0	0	0	0	0	0	0	0	0	0	0	0	0	0	0	0	0	0	0	0	0	0	0	0	0	0	0	0	0	0
XP_035358465.1	1	210.84					127.52	83.319	0	1		0	0	0	0	0	0	0	0	0	0	0	0	0	0	0	0	0	0	0	0	0	0	0	0	0	0	0	0	0	0	0	0	0	0	0	0	0	0
XP_035358467.1	1	919.39			346.33			573.06	0	0	K15544	0	0	0	0	0	0	0	0	0	0	0	0	0	0	0	0	0	0	0	0	0	0	0	0	0	0	0	0	0	0	0	0	0	0	0	0	0	0
XP_035358468.1	1	24910	2095.9	8090.5	8267.7	2792.9	3098.5	564.87	0	0		0	0	0	0	0	0	0	0	0	0	0	0	0	0	0	0	0	0	0	0	0	0	0	0	0	0	0	0	0	0	0	0	0	0	0	0	0	0
XP_035358470.1	1	5098.5	2087.5		409.4	1913.8	687.88		0	0		0	0	0	0	0	0	0	0	0	0	0	0	0	0	0	0	0	0	0	0	0	0	0	0	0	0	0	0	0	0	0	0	0	0	0	0	0	0
XP_035358474.1	1	770750	167840	260480	127820	153170	25521	35911	0	0		0	0	0	0	0	0	0	0	0	0	0	0	0	0	0	0	0	0	0	0	0	0	0	0	0	0	0	0	0	0	0	0	0	0	0	0	0	0
XP_035358475.1	1	428.83			35.326		200.42	193.09	1	1		0	0	0	0	0	0	0	0	0	0	0	0	0	0	0	0	0	0	0	0	0	0	0	0	0	0	0	0	0	0	0	0	0	0	0	0	0	0
XP_035358480.1	1	2584	678.55			808.59	239.01	857.84	0	0	K12471	0	0	0	0	0	0	0	0	0	0	0	0	0	0	0	0	0	0	0	0	0	0	0	0	0	0	0	0	0	0	0	0	0	0	0	0	0	0
XP_035358483.1	1	23674	10372	2700.4	6203.3	1284.1	852.29	2262	0	0		0	0	0	0	0	0	0	0	0	0	0	0	0	0	0	0	0	0	0	0	0	0	0	0	0	0	0	0	0	0	0	0	0	0	0	0	0	0
XP_035358484.1	1	98927	20382	11069	11834	20320	15083	20240	0	0	K00088	0	0	0	0	0	0	0	0	0	0	0	0	0	0	0	0	0	0	0	0	0	0	0	0	0	0	0	0	0	0	0	0	0	0	0	0	0	0
XP_035358486.1	1	2074900	502880	376850	459090	276240	193590	266290	0	0	K02971	1	0	0	0	0	0	0	0	0	0	0	0	0	0	0	0	0	0	0	0	0	0	0	0	0	0	0	0	0	0	0	0	0	0	0	0	0	0
XP_035358487.1	1	11242	1314.9	2534	2006.5	1691.3	2127.2	1568	0	0	K01889	0	0	0	0	0	0	0	0	0	0	0	0	0	0	0	0	0	0	0	0	0	0	0	0	0	0	0	0	0	0	0	0	0	0	0	0	0	0
XP_035358488.1	1	5396.7	1439	1189.9	1530.9	616.06	357.17	263.69	-1	-1	K19691	0	0	0	0	0	0	0	0	0	0	0	0	0	0	0	0	0	0	0	0	0	0	0	0	0	0	0	0	0	0	0	0	0	0	0	0	0	0
XP_035358495.1	1	614.2						614.2	0	1		0	0	0	0	0	0	0	0	0	0	0	0	0	0	0	0	0	0	0	0	0	0	0	0	0	0	0	0	0	0	0	0	0	0	0	0	0	0
XP_035358498.1	1	12029	1802	4086.4	3914.5	531.74	152.59	1541.4	-1	-1		0	0	0	0	0	0	0	0	0	0	0	0	0	0	0	0	0	0	0	0	0	0	0	0	0	0	0	0	0	0	0	0	0	0	0	0	0	0
XP_035358503.1	1	6483.1	1410.6	800.41	2094.6	587.28	336.88	1253.3	0	0		0	0	0	0	0	0	0	0	0	0	0	0	0	0	0	0	0	0	0	0	0	0	0	0	0	0	0	0	0	0	0	0	0	0	0	0	0	0
XP_035358505.1	1	92704	21826	35858	14388	9143.4	7834.1	3654.2	0	0	K03030	0	0	1	0	0	0	0	0	0	0	0	0	0	0	0	0	0	0	0	0	0	0	0	0	0	0	0	0	0	0	0	0	0	0	0	0	0	0
XP_035358506.1	1	279.59		279.59					0	-1	K06067	0	0	0	0	0	0	0	0	0	0	0	0	0	0	0	0	0	0	0	0	0	0	0	0	0	0	0	1	0	0	0	0	0	0	0	0	0	0
XP_035358507.1	1	640940	160900	130940	103490	104660	63195	77762	0	0	K02894	1	0	0	0	0	0	0	0	0	0	0	0	0	0	0	0	0	0	0	0	0	0	0	0	0	0	0	0	0	0	0	0	0	0	0	0	0	0
XP_035358509.1	1	1117	511.18	309.48	296.38				0	-1		0	0	0	0	0	0	0	0	0	0	0	0	0	0	0	0	0	0	0	0	0	0	0	0	0	0	0	0	0	0	0	0	0	0	0	0	0	0
XP_035358512.1	1	38360	9054.9	6579.1	6556.9	8569.3	4101.6	3498.6	0	0	K14306	0	0	0	0	0	0	0	0	0	0	0	0	0	0	0	0	0	0	0	0	0	0	0	0	0	0	0	0	0	0	0	0	0	0	0	0	0	0
XP_035358513.1	1	244440	80506	73080	65004	12738	10558	2557.3	-1	-1		0	0	0	0	0	0	0	0	0	0	0	0	0	0	0	0	0	0	0	0	0	0	0	0	0	0	0	0	0	0	0	0	0	0	0	0	0	0
XP_035358514.1	1	355900	60197	57170	49313	74341	58887	55994	0	0	K06630	0	0	0	0	0	0	0	0	0	0	0	0	0	0	0	0	0	0	0	0	0	0	0	0	0	0	0	1	0	0	0	0	0	0	0	0	0	0
XP_035358515.1	1	50121	17854	7577.9	8481.1	6373.6	5155.4	4678.4	0	0		0	0	0	0	0	0	0	0	0	0	0	0	0	0	0	0	0	0	0	0	0	0	0	0	0	0	0	0	0	0	0	0	0	0	0	0	0	0
XP_035358527.1	1	82505	30781	12894	16960	10846	3803.2	7219.8	0	0		0	0	0	0	0	0	0	0	0	0	0	0	0	0	0	0	0	0	0	0	0	0	0	0	0	0	0	0	0	0	0	0	0	0	0	0	0	0
XP_035358530.1	1	37506	12431	8917.1	7643.2	3693	1904.6	2916.4	-1	-1	K01077	0	0	0	0	0	0	0	0	0	0	0	0	0	0	0	0	0	0	0	0	0	0	0	0	0	0	0	0	0	0	0	0	0	0	0	0	0	0
XP_035358537.1	1	167320	61936	44888	21294	18884	9393	10928	0	0	K02915	1	0	0	0	0	0	0	0	0	0	0	0	0	0	0	0	0	0	0	0	0	0	0	0	0	0	0	0	0	0	0	0	0	0	0	0	0	0
XP_035358539.1	1	6540.8	3747.3	2793.5					0	-1		0	0	0	0	0	0	0	0	0	0	0	0	0	0	0	0	0	0	0	0	0	0	0	0	0	0	0	0	0	0	0	0	0	0	0	0	0	0
XP_035358540.1	1	692710	216580	113490	73978	118520	77565	92576	0	0	K02265	0	0	0	0	1	1	0	0	1	1	0	0	0	0	0	0	0	1	0	0	0	0	0	0	0	0	0	0	0	0	0	0	0	0	0	0	0	0
XP_035358542.1	1	1463.5			1463.5				0	-1		0	0	0	0	0	0	0	0	0	0	0	0	0	0	0	0	0	0	0	0	0	0	0	0	0	0	0	0	0	0	0	0	0	0	0	0	0	0
XP_035358549.1	1	5281.6	2266.1	1970.1				1045.4	0	0	K03381	0	0	0	0	0	0	0	0	0	0	0	0	0	0	0	0	0	0	0	0	0	0	0	1	0	0	0	0	0	0	0	0	0	0	0	0	0	0
XP_035358550.1	1	191.83				86.379	76.892	28.557	0	1	K20407	0	0	0	0	0	0	0	0	0	0	0	0	0	0	0	0	0	0	0	0	0	0	0	0	0	0	0	0	0	0	0	0	0	0	0	0	0	0
XP_035358558.1	1	1185700	306220	258200	233510	172350	109100	106290	-1	-1		0	0	0	0	0	0	0	0	0	0	0	0	0	0	0	0	0	0	0	0	0	0	0	0	0	0	0	0	0	0	0	0	0	0	0	0	0	0
XP_035358567.1	1	1001.5		156.37		378.96	213.71	252.42	0	0		0	0	0	0	0	0	0	0	0	0	0	0	0	0	0	0	0	0	0	0	0	0	0	0	0	0	0	0	0	0	0	0	0	0	0	0	0	0
XP_035358578.1	1	377820	93494	82508	62619	48064	40380	50756	0	0	K00382	0	0	0	0	0	0	0	0	0	0	1	0	0	0	0	0	0	0	0	0	0	0	0	0	0	0	1	0	0	0	0	0	0	0	0	0	0	0
XP_035358579.1	1	1125900	274090	309510	215720	150520	86318	89748	-1	-1		0	0	0	0	0	0	0	0	0	0	0	0	0	0	0	0	0	0	0	0	0	0	0	0	0	0	0	0	0	0	0	0	0	0	0	0	0	0
XP_035358586.1	1	2171.5		590.81		952.6	628.13		0	0	K01835	0	0	0	0	0	0	0	0	0	0	0	0	0	0	1	0	0	0	0	0	0	0	0	0	0	0	0	0	0	0	0	0	0	0	0	0	0	0
XP_035358588.1	1	76308	10785	24622	18310	5484.3	7824.4	9282.3	0	0	K02969	1	0	0	0	0	0	0	0	0	0	0	0	0	0	0	0	0	0	0	0	0	0	0	0	0	0	0	0	0	0	0	0	0	0	0	0	0	0
XP_035358591.1	1	222.91	135.55			87.363			0	0	K06675	0	0	0	0	0	0	0	0	0	0	0	0	0	0	0	0	1	0	0	0	0	0	0	0	0	0	0	0	0	0	0	0	0	0	0	0	0	0
XP_035358597.1	1	3161.1		2266.8			466.39	427.84	-1	-1		0	0	0	0	0	0	0	0	0	0	0	0	0	0	0	0	0	0	0	0	0	0	0	0	0	0	0	0	0	0	0	0	0	0	0	0	0	0
XP_035358600.1	1	6399.7	1791.5			2651.9		1956.2	0	0	K02954	1	0	0	0	0	0	0	0	0	0	0	0	0	0	0	0	0	0	0	0	0	0	0	0	0	0	0	0	0	0	0	0	0	0	0	0	0	0
XP_035358605.1	1	152490	36095	30778	17803	29776	18369	19672	0	0		0	0	0	0	0	0	0	0	0	0	0	0	0	0	0	0	0	0	0	0	0	0	0	0	0	0	0	0	0	0	0	0	0	0	0	0	0	0
XP_035358606.1	1	912.48		912.48					0	-1	K03681	0	0	0	0	0	0	0	0	0	0	0	0	0	0	0	0	0	0	0	0	0	0	0	0	0	0	0	0	0	0	0	0	0	0	0	0	0	0
XP_035358613.1	1	9.2964					9.2964		0	1	K11718	0	0	0	0	0	0	0	0	0	0	0	0	0	0	0	0	0	0	0	0	0	0	0	0	0	0	0	0	0	0	0	0	0	0	0	0	0	0
XP_035358615.1	1	3679.7	482.11	313.51	467.35	883.58	689.06	844.12	0	0	K00276	0	0	0	0	0	0	0	0	0	0	0	0	0	0	0	0	0	0	0	0	0	0	0	0	0	0	0	0	0	0	0	0	0	0	0	0	0	0
XP_035358621.1	1	4821.4	2814.1		930.06	1002	75.219		0	0		0	0	0	0	0	0	0	0	0	0	0	0	0	0	0	0	0	0	0	0	0	0	0	0	0	0	0	0	0	0	0	0	0	0	0	0	0	0
XP_035358622.1	1	53658	17605	10177	12378		5877.2	7621	0	0		0	0	0	0	0	0	0	0	0	0	0	0	0	0	0	0	0	0	0	0	0	0	0	0	0	0	0	0	0	0	0	0	0	0	0	0	0	0
XP_035358624.1	1	175.87	175.87						0	-1		0	0	0	0	0	0	0	0	0	0	0	0	0	0	0	0	0	0	0	0	0	0	0	0	0	0	0	0	0	0	0	0	0	0	0	0	0	0
XP_035358631.1	1	92999	30851	25044	23958	6304.5	3969.4	2871.1	-1	-1		0	0	0	0	0	0	0	0	0	0	0	0	0	0	0	0	0	0	0	0	0	0	0	0	0	0	0	0	0	0	0	0	0	0	0	0	0	0
XP_035358635.1	1	5332.7	1631.7	573.54	1222.6	782.21	398.97	723.7	0	0		0	0	0	0	0	0	0	0	0	0	0	0	0	0	0	0	0	0	0	0	0	0	0	0	0	0	0	0	0	0	0	0	0	0	0	0	0	0
XP_035358636.1	1	428.25	428.25						0	-1	K14758	0	0	0	0	0	0	0	0	0	0	0	0	0	1	0	0	0	0	0	0	0	0	0	0	0	0	0	0	0	0	0	0	0	0	0	0	0	0
XP_035358637.1	1	10810	3801.3	3835.5	3172.8				0	-1		0	0	0	0	0	0	0	0	0	0	0	0	0	0	0	0	0	0	0	0	0	0	0	0	0	0	0	0	0	0	0	0	0	0	0	0	0	0
XP_035358642.1	1	15810	3893	2455.3	2809.7	2990.2	1742.3	1919.4	0	0		0	0	0	0	0	0	0	0	0	0	0	0	0	0	0	0	0	0	0	0	0	0	0	0	0	0	0	0	0	0	0	0	0	0	0	0	0	0
XP_035358644.1	1	2040.4	1193.4	527.15			319.94		0	0	K08502	0	0	0	0	0	0	0	0	0	0	0	0	0	0	0	0	0	0	0	0	0	0	0	0	0	0	0	0	0	0	0	0	0	0	0	0	0	0
XP_035358651.1	1	2950.2		921.94	197.35	791.93	808.53	230.45	0	0	K12580	0	0	0	0	0	0	0	0	0	0	0	0	0	0	0	0	0	0	0	0	0	0	0	0	0	0	0	0	0	0	0	0	0	0	0	0	0	0
XP_035358653.1	1	294960	89333	55890	33716	46933	34931	34155	0	0		0	0	0	0	0	0	0	0	0	0	0	0	0	0	0	0	0	0	0	0	0	0	0	0	0	0	0	0	0	0	0	0	0	0	0	0	0	0
XP_035358654.1	1	174750	38862	25669	21657	34275	28761	25519	0	0		0	0	0	0	0	0	0	0	0	0	0	0	0	0	0	0	0	0	0	0	0	0	0	0	0	0	0	0	0	0	0	0	0	0	0	0	0	0
XP_035358658.1	1	3383.7	1111.6	434.75		1184.3	652.99		0	0	K01455	0	0	0	0	0	0	0	0	0	0	1	0	0	0	0	0	0	0	0	0	0	0	0	0	0	0	1	0	0	0	0	0	0	0	0	0	0	0
XP_035358661.1	1	2826.5			2826.5				0	-1	K03104	0	0	0	0	0	0	0	0	0	0	0	0	0	0	0	0	0	0	0	0	0	0	0	0	0	0	0	0	0	0	0	0	0	0	0	0	0	0
XP_035358670.1	1	126.07			126.07				0	-1		0	0	0	0	0	0	0	0	0	0	0	0	0	0	0	0	0	0	0	0	0	0	0	0	0	0	0	0	0	0	0	0	0	0	0	0	0	0
XP_035358671.1	1	4140	1061	1462.7	642.9	973.36			0	0		0	0	0	0	0	0	0	0	0	0	0	0	0	0	0	0	0	0	0	0	0	0	0	0	0	0	0	0	0	0	0	0	0	0	0	0	0	0
XP_035358675.1	1	1419.1		989.86			429.24		0	0		0	0	0	0	0	0	0	0	0	0	0	0	0	0	0	0	0	0	0	0	0	0	0	0	0	0	0	0	0	0	0	0	0	0	0	0	0	0
XP_035358685.1	1	1437.9	1437.9						0	-1		0	0	0	0	0	0	0	0	0	0	0	0	0	0	0	0	0	0	0	0	0	0	0	0	0	0	0	0	0	0	0	0	0	0	0	0	0	0
XP_035358688.1	1	10594		1088		5712	1718.9	2075.5	0	0		0	0	0	0	0	0	0	0	0	0	0	0	0	0	0	0	0	0	0	0	0	0	0	0	0	0	0	0	0	0	0	0	0	0	0	0	0	0
XP_035358689.1	1	21430	11915	4129.5	5385.7				0	-1		0	0	0	0	0	0	0	0	0	0	0	0	0	0	0	0	0	0	0	0	0	0	0	0	0	0	0	0	0	0	0	0	0	0	0	0	0	0
XP_035358692.1	1	10929	2502.9	939.4	1995.1	1482.2	906.23	3103	0	0		0	0	0	0	0	0	0	0	0	0	0	0	0	0	0	0	0	0	0	0	0	0	0	0	0	0	0	0	0	0	0	0	0	0	0	0	0	0
XP_035358694.1	1	369.64				187.24	182.39		0	1		0	0	0	0	0	0	0	0	0	0	0	0	0	0	0	0	0	0	0	0	0	0	0	0	0	0	0	0	0	0	0	0	0	0	0	0	0	0
XP_035358695.1	1	2313.9	1619				316.81	378.06	-1	-1		0	0	0	0	0	0	0	0	0	0	0	0	0	0	0	0	0	0	0	0	0	0	0	0	0	0	0	0	0	0	0	0	0	0	0	0	0	0
XP_035358696.1	1	209.52	209.52						0	-1		0	0	0	0	0	0	0	0	0	0	0	0	0	0	0	0	0	0	0	0	0	0	0	0	0	0	0	0	0	0	0	0	0	0	0	0	0	0
XP_035358701.1	1	1367.5				1162	205.52		0	1		0	0	0	0	0	0	0	0	0	0	0	0	0	0	0	0	0	0	0	0	0	0	0	0	0	0	0	0	0	0	0	0	0	0	0	0	0	0
XP_035358709.1	1	85921	21835	16797	15136	14809	6951.8	10391	0	0		0	0	0	0	0	0	0	0	0	0	0	0	0	0	0	0	0	0	0	0	0	0	0	0	0	0	0	0	0	0	0	0	0	0	0	0	0	0
XP_035358739.1	1	10791	5212.2	1362.3	1871.7	1482.3		862.07	0	0	K12870	0	0	0	0	0	0	0	0	0	0	0	0	0	0	0	0	0	0	0	0	0	0	0	0	0	0	0	0	0	0	0	0	0	0	0	0	0	0
XP_035358740.1	1	42.266				42.266			0	1	K10352	0	0	0	0	0	0	0	0	0	0	0	0	0	0	0	0	0	0	0	0	0	0	0	0	0	0	0	0	0	0	0	0	0	0	0	0	0	0
XP_035358750.1	1	1674.8	661.7	582.07	134.62		296.45		0	0		0	0	0	0	0	0	0	0	0	0	0	0	0	0	0	0	0	0	0	0	0	0	0	0	0	0	0	0	0	0	0	0	0	0	0	0	0	0
XP_035358751.1	1	3468000	859470	632080	559830	670200	446910	299490	0	0		0	0	0	0	0	0	0	0	0	0	0	0	0	0	0	0	0	0	0	0	0	0	0	0	0	0	0	0	0	0	0	0	0	0	0	0	0	0
XP_035358770.1	1	5205.8	1958.6	1739.9	1060.6	237.51	155.78	53.344	-1	-1	K01968	0	0	0	0	0	0	0	0	0	0	0	0	0	0	0	0	0	0	0	0	0	0	0	0	0	0	0	0	0	0	0	0	0	0	0	0	0	0
XP_035358772.1	1	269.58	269.58						0	-1	K00253	0	0	0	0	0	0	0	0	0	0	0	0	0	0	0	0	0	0	0	0	0	0	0	0	0	0	0	0	0	0	0	0	0	0	0	0	0	0
XP_035358773.1	1	8093.5			345.45	3666.1	1588.9	2493	0	0	K01969	0	0	0	0	0	0	0	0	0	0	0	0	0	0	0	0	0	0	0	0	0	0	0	0	0	0	0	0	0	0	0	0	0	0	0	0	0	0
XP_035358777.1	1	1068.3			1068.3				0	-1		0	0	0	0	0	0	0	0	0	0	0	0	0	0	0	0	0	0	0	0	0	0	0	0	0	0	0	0	0	0	0	0	0	0	0	0	0	0
XP_035358778.1	1	1078		382.48		442.6	252.92		0	0	K12670	0	0	0	0	0	0	0	0	0	0	0	0	0	0	0	0	0	0	0	0	0	0	0	0	1	0	0	0	0	0	0	0	0	0	1	0	0	0
XP_035358779.1	1	42025	14545		5099.4	10039	9828.1	2513.8	0	0		0	0	0	0	0	0	0	0	0	0	0	0	0	0	0	0	0	0	0	0	0	0	0	0	0	0	0	0	0	0	0	0	0	0	0	0	0	0
XP_035358781.1	1	23282	12045	3173.5	4920.6	1640		1503.4	0	0		0	0	0	0	0	0	0	0	0	0	0	0	0	0	0	0	0	0	0	0	0	0	0	0	0	0	0	0	0	0	0	0	0	0	0	0	0	0
XP_035358782.1	1	10999	3782.2	2534.2	2128.8	1516	1037.8		0	0	K03509	0	0	0	0	0	0	0	0	0	0	0	0	0	0	0	0	0	0	1	0	0	0	0	0	0	0	0	0	0	0	0	0	0	0	0	0	0	0
XP_035358793.1	1	1359.5				699.08	303.19	357.26	0	1	K01426	0	0	0	0	0	0	0	0	0	0	0	0	0	0	0	0	0	0	0	0	0	0	0	0	0	0	0	0	0	0	0	0	0	0	0	0	0	0
XP_035358794.1	1	7926	579.69		689.34	2980.1	2106	1570.9	0	0		0	0	0	0	0	0	0	0	0	0	0	0	0	0	0	0	0	0	0	0	0	0	0	0	0	0	0	0	0	0	0	0	0	0	0	0	0	0
XP_035358799.1	1	1056400	299370	110620	161480	180730	172590	131650	0	0		0	0	0	0	0	0	0	0	0	0	0	0	0	0	0	0	0	0	0	0	0	0	0	0	0	0	0	0	0	0	0	0	0	0	0	0	0	0
XP_035358801.1	1	85013	23939	19437	14371	12762	4815.9	9688.4	-1	-1	K00616	0	1	0	0	0	0	0	0	0	0	1	0	0	0	0	0	0	0	0	0	0	0	0	0	0	0	0	0	0	0	0	0	0	0	0	0	0	0
XP_035358802.1	1	1765300	469370	571540	365770	146940	106140	105560	-1	-1	K04565	0	0	0	0	0	0	0	0	0	1	0	0	0	0	0	0	0	0	0	0	0	0	0	0	0	0	0	0	0	0	0	0	0	0	0	0	0	0
XP_035358803.1	1	54140	7717.6	8890.7	5192.4	11647	10294	10398	0	0		0	0	0	0	0	0	0	0	0	0	0	0	0	0	0	0	0	0	0	0	0	0	0	0	0	0	0	0	0	0	0	0	0	0	0	0	0	0
XP_035358804.1	1	880.8		239.41	398.53	242.86			0	0		0	0	0	0	0	0	0	0	0	0	0	0	0	0	0	0	0	0	0	0	0	0	0	0	0	0	0	0	0	0	0	0	0	0	0	0	0	0
XP_035358805.1	1	1567	557.93	435.74	389.02			184.27	0	0		0	0	0	0	0	0	0	0	0	0	0	0	0	0	0	0	0	0	0	0	0	0	0	0	0	0	0	0	0	0	0	0	0	0	0	0	0	0
XP_035358812.1	1	571880	222490	148410	155790	29625	6726.6	8846.8	-1	-1		0	0	0	0	0	0	0	0	0	0	0	0	0	0	0	0	0	0	0	0	0	0	0	0	0	0	0	0	0	0	0	0	0	0	0	0	0	0
XP_035358815.1	1	4197.2	1757.4	1592.3	602.51	245.03			0	0	K04348	0	0	0	0	0	0	0	0	0	0	0	0	0	0	0	0	0	0	0	0	0	0	0	0	0	0	0	0	0	0	0	0	0	0	0	0	0	0
XP_035358819.1	1	96104	13846	11638	8162.4	27993	14678	19786	0	0	K17742	0	0	0	0	0	0	0	0	0	0	0	0	0	0	0	0	0	0	0	0	0	0	0	0	0	0	0	0	0	0	0	0	0	0	0	0	0	0
XP_035358826.1	1	21498	4958	5017	3154.5	3259.1	2115.3	2994	0	0		0	0	0	0	0	0	0	0	0	0	0	0	0	0	0	0	0	0	0	0	0	0	0	0	0	0	0	0	0	0	0	0	0	0	0	0	0	0
XP_035358829.1	1	349.3				349.3			0	1		0	0	0	0	0	0	0	0	0	0	0	0	0	0	0	0	0	0	0	0	0	0	0	0	0	0	0	0	0	0	0	0	0	0	0	0	0	0
XP_035358830.1	1	700.4				228.45	298.44	173.52	0	1		0	0	0	0	0	0	0	0	0	0	0	0	0	0	0	0	0	0	0	0	0	0	0	0	0	0	0	0	0	0	0	0	0	0	0	0	0	0
XP_035358836.1	1	1448.2	1448.2						0	-1		0	0	0	0	0	0	0	0	0	0	0	0	0	0	0	0	0	0	0	0	0	0	0	0	0	0	0	0	0	0	0	0	0	0	0	0	0	0
XP_035358838.1	1	1327200	241910	179560	162250	285920	180110	277500	0	0		0	0	0	0	0	0	0	0	0	0	0	0	0	0	0	0	0	0	0	0	0	0	0	0	0	0	0	0	0	0	0	0	0	0	0	0	0	0
XP_035358840.1	1	29113	8684.7	1807.7	5748.9	3789.6	9081.9		0	0		0	0	0	0	0	0	0	0	0	0	0	0	0	0	0	0	0	0	0	0	0	0	0	0	0	0	0	0	0	0	0	0	0	0	0	0	0	0
XP_035358842.1	1	1521.8	524.97	329.44	81.093	121.93	250.54	213.84	0	0		0	0	0	0	0	0	0	0	0	0	0	0	0	0	0	0	0	0	0	0	0	0	0	0	0	0	0	0	0	0	0	0	0	0	0	0	0	0
XP_035358848.1	1	5148	2021.8		1873.6	741.79	510.78		-1	-1		0	0	0	0	0	0	0	0	0	0	0	0	0	0	0	0	0	0	0	0	0	0	0	0	0	0	0	0	0	0	0	0	0	0	0	0	0	0
XP_035358850.1	1	14463	3929	2280.9	1305.4	2931.3	2539.1	1477.5	0	0	K00854	0	0	0	0	0	0	0	0	0	0	0	0	0	0	0	0	0	0	0	0	0	0	0	0	0	0	0	0	0	0	0	0	0	0	0	0	0	0
XP_035358856.1	1	12670	2692.8	1834.1	2995.6	2260.8	2082.4	804.51	0	0	K01070	0	0	0	0	0	0	0	0	0	0	1	0	0	0	0	0	0	0	0	0	0	0	0	0	0	0	0	0	0	0	0	0	0	0	0	0	0	0
XP_035358864.1	1	2796.8		1676.5	1120.3				0	-1		0	0	0	0	0	0	0	0	0	0	0	0	0	0	0	0	0	0	0	0	0	0	0	0	0	0	0	0	0	0	0	0	0	0	0	0	0	0
XP_035358866.1	1	742180	211870	159450	128450	109150	71482	61779	-1	-1		0	0	0	0	0	0	0	0	0	0	0	0	0	0	0	0	0	0	0	0	0	0	0	0	0	0	0	0	0	0	0	0	0	0	0	0	0	0
XP_035358869.1	1	374300	128480	72168	69244	41783	28756	33869	-1	-1	K02953	1	0	0	0	0	0	0	0	0	0	0	0	0	0	0	0	0	0	0	0	0	0	0	0	0	0	0	0	0	0	0	0	0	0	0	0	0	0
XP_035358876.1	1	239670	80001	58935	34113	28293	19189	19141	0	0		0	0	0	0	0	0	0	0	0	0	0	0	0	0	0	0	0	0	0	0	0	0	0	0	0	0	0	0	0	0	0	0	0	0	0	0	0	0
XP_035358877.1	1	4473.2	1577.1	1223.5	743.74	581.09		347.72	0	0		0	0	0	0	0	0	0	0	0	0	0	0	0	0	0	0	0	0	0	0	0	0	0	0	0	0	0	0	0	0	0	0	0	0	0	0	0	0
XP_035358879.1	1	14814		6448.1		3189.2	2571.4	2605.8	-1	-1		0	0	0	0	0	0	0	0	0	0	0	0	0	0	0	0	0	0	0	0	0	0	0	0	0	0	0	0	0	0	0	0	0	0	0	0	0	0
XP_035358882.1	1	33229	3476.8	7986.3	2257.4	8888.4	3581.4	7038.7	0	0		0	0	0	0	0	0	0	0	0	0	0	0	0	0	0	0	0	0	0	0	0	0	0	0	0	0	0	0	0	0	0	0	0	0	0	0	0	0
XP_035358886.1	1	34876	14860	12162	6526		1328.4		0	0		0	0	0	0	0	0	0	0	0	0	0	0	0	0	0	0	0	0	0	0	0	0	0	0	0	0	0	0	0	0	0	0	0	0	0	0	0	0
XP_035358887.1	1	205530	78526	49269	43924	13108	13651	7051.7	-1	-1		0	0	0	0	0	0	0	0	0	0	0	0	0	0	0	0	0	0	0	0	0	0	0	0	0	0	0	0	0	0	0	0	0	0	0	0	0	0
XP_035358891.1	1	245380	45502	36165	26802	58335	38000	40571	0	0		0	0	0	0	0	0	0	0	0	0	0	0	0	0	0	0	0	0	0	0	0	0	0	0	0	0	0	0	0	0	0	0	0	0	0	0	0	0
XP_035358915.1	1	27698	8505.8	4543.8	5274.2	3630.1	3521.2	2222.8	0	0		0	0	0	0	0	0	0	0	0	0	0	0	0	0	0	0	0	0	0	0	0	0	0	0	0	0	0	0	0	0	0	0	0	0	0	0	0	0
XP_035358919.1	1	497.62	297.9			81.989	117.73		0	0		0	0	0	0	0	0	0	0	0	0	0	0	0	0	0	0	0	0	0	0	0	0	0	0	0	0	0	0	0	0	0	0	0	0	0	0	0	0
XP_035358924.1	1	37062	6323.3	7844.1	5409	6086.8	5596.5	5802.4	0	0	K02304	0	0	0	0	0	0	0	0	0	0	0	0	0	0	0	0	0	0	0	0	0	0	0	0	0	0	0	0	0	0	0	0	0	0	0	0	0	0
XP_035358926.1	1	117260	35178	30437	17061	13357	11684	9538.8	-1	-1	K00627	0	0	0	0	0	0	0	0	0	0	1	0	0	0	0	0	0	0	0	0	0	0	0	0	0	0	0	0	0	0	0	0	0	0	0	0	0	0
XP_035358927.1	1	95219	52939	6490.3	30931	1658.3	3200		0	0		0	0	0	0	0	0	0	0	0	0	0	0	0	0	0	0	0	0	0	0	0	0	0	0	0	0	0	0	0	0	0	0	0	0	0	0	0	0
XP_035358928.1	1	22079	9440.7	6252.4	1805.5	1263.1	3317.3		0	0	K08496	0	0	0	0	0	0	0	0	0	0	0	0	0	0	0	0	0	0	0	0	0	0	0	0	0	0	0	0	0	0	0	0	0	0	0	0	0	0
XP_035358929.1	1	5333200	1831700	1097100	959130	557460	393270	494530	-1	-1	K00026	0	0	0	0	0	0	0	0	0	0	1	0	0	0	0	0	0	0	0	0	0	0	0	0	0	0	1	0	0	0	0	0	0	0	0	1	0	0
XP_035358933.1	1	52334	9224.5	10985	6335.2	13077	5695.8	7017.3	0	0		0	0	0	0	0	0	0	0	0	0	0	0	0	0	0	0	0	0	0	0	0	0	0	0	0	0	0	0	0	0	0	0	0	0	0	0	0	0
XP_035358934.1	1	943.05		262.76	447.51	131.61		101.17	0	0		0	0	0	0	0	0	0	0	0	0	0	0	0	0	0	0	0	0	0	0	0	0	0	0	0	0	0	0	0	0	0	0	0	0	0	0	0	0
XP_035358935.1	1	3562.1	1371	694.42	346.39	270.66	516.44	363.15	0	0	K19029	0	0	0	0	0	0	0	0	0	0	0	0	0	0	0	0	0	0	0	0	0	0	0	0	0	0	0	0	0	0	0	0	0	0	0	0	0	0
XP_035358936.1	1	2178	646.03			528.76		1003.2	0	0		0	0	0	0	0	0	0	0	0	0	0	0	0	0	0	0	0	0	0	0	0	0	0	0	0	0	0	0	0	0	0	0	0	0	0	0	0	0
XP_035358943.1	1	152210	41782	29332	26468	26760	14212	13656	0	0	K02726	0	0	1	0	0	0	0	0	0	0	0	0	0	0	0	0	0	0	0	0	0	0	0	0	0	0	0	0	0	0	0	0	0	0	0	0	0	0
XP_035358947.1	1	22292	5234.7	3929.5	5172.2	4023.6	1679.5	2252.3	0	0		0	0	0	0	0	0	0	0	0	0	0	0	0	0	0	0	0	0	0	0	0	0	0	0	0	0	0	0	0	0	0	0	0	0	0	0	0	0
XP_035358948.1	1	818.91	818.91						0	-1	K00507	0	0	0	0	0	0	0	0	0	0	0	0	0	0	0	0	0	0	0	0	0	0	0	0	0	0	0	0	0	0	0	0	0	0	0	0	0	0
XP_035358973.1	1	704.69			704.69				0	-1		0	0	0	0	0	0	0	0	0	0	0	0	0	0	0	0	0	0	0	0	0	0	0	0	0	0	0	0	0	0	0	0	0	0	0	0	0	0
XP_035358977.1	1	846.67	846.67						0	-1	K01934	0	0	0	0	0	0	0	0	0	0	0	0	0	0	0	0	0	0	0	0	0	0	0	0	0	0	0	0	0	0	0	0	0	0	0	0	0	0
XP_035358978.1	1	7942.3	1889	1266.8	1937.8	1585.3	302.57	960.87	0	0		0	0	0	0	0	0	0	0	0	0	0	0	0	0	0	0	0	0	0	0	0	0	0	0	0	0	0	0	0	0	0	0	0	0	0	0	0	0
XP_035358979.1	1	83208	21620	13904	15214	14559	8682.2	9228.9	0	0		0	0	0	0	0	0	0	0	0	0	0	0	0	0	0	0	0	0	0	0	0	0	0	0	0	0	0	0	0	0	0	0	0	0	0	0	0	0
XP_035358980.1	1	275.4		87.855		35.201	152.35		0	0	K14312	0	0	0	0	0	0	0	0	0	0	0	0	0	0	0	0	0	0	0	0	0	0	0	0	0	0	0	0	0	0	0	0	0	0	0	0	0	0
XP_035358981.1	1	8722.2	8722.2						0	-1		0	0	0	0	0	0	0	0	0	0	0	0	0	0	0	0	0	0	0	0	0	0	0	0	0	0	0	0	0	0	0	0	0	0	0	0	0	0
XP_035358984.1	1	20091	7032.2	3716.4	3577.6	3129.1	1513.1	1122.3	0	0		0	0	0	0	0	0	0	0	0	0	0	0	0	0	0	0	0	0	0	0	0	0	0	0	0	0	0	0	0	0	0	0	0	0	0	0	0	0
XP_035358986.1	1	26275	10517	5975.9	5818.7	1001	842.44	2119.8	-1	-1		0	0	0	0	0	0	0	0	0	0	0	0	0	0	0	0	0	0	0	0	0	0	0	0	0	0	0	0	0	0	0	0	0	0	0	0	0	0
XP_035358987.1	1	32842	9526.1	7233	5301.1	6025	2527.2	2229.9	0	0		0	0	0	0	0	0	0	0	0	0	0	0	0	0	0	0	0	0	0	0	0	0	0	0	0	0	0	0	0	0	0	0	0	0	0	0	0	0
XP_035358988.1	1	12762	5291.6	5269.3	1635.2			566.03	0	0		0	0	0	0	0	0	0	0	0	0	0	0	0	0	0	0	0	0	0	0	0	0	0	0	0	0	0	0	0	0	0	0	0	0	0	0	0	0
XP_035358989.1	1	5300.1	1570.1	2853.3	876.73				0	-1		0	0	0	0	0	0	0	0	0	0	0	0	0	0	0	0	0	0	0	0	0	0	0	0	0	0	0	0	0	0	0	0	0	0	0	0	0	0
XP_035358990.1	1	737.76					368.71	369.05	0	1		0	0	0	0	0	0	0	0	0	0	0	0	0	0	0	0	0	0	0	0	0	0	0	0	0	0	0	0	0	0	0	0	0	0	0	0	0	0
XP_035358995.1	1	11001	4867.7	3560.3	2573.4				0	-1		0	0	0	0	0	0	0	0	0	0	0	0	0	0	0	0	0	0	0	0	0	0	0	0	0	0	0	0	0	0	0	0	0	0	0	0	0	0
XP_035358996.1	1	6421200	2651000	2088400	969820	322320	173860	215820	-1	-1		0	0	0	0	0	0	0	0	0	0	0	0	0	0	0	0	0	0	0	0	0	0	0	0	0	0	0	0	0	0	0	0	0	0	0	0	0	0
XP_035359010.1	1	279.7		279.7					0	-1	K00799	0	0	0	0	0	0	0	0	0	0	0	0	0	0	0	0	0	0	0	0	0	0	0	0	0	0	0	0	0	0	0	0	0	0	0	0	0	0
XP_035359023.1	1	564.4	264.48		170.32	129.59			0	0		0	0	0	0	0	0	0	0	0	0	0	0	0	0	0	0	0	0	0	0	0	0	0	0	0	0	0	0	0	0	0	0	0	0	0	0	0	0
XP_035359028.1	1	1829.9		291.67		359.82	777.5	400.88	0	0		0	0	0	0	0	0	0	0	0	0	0	0	0	0	0	0	0	0	0	0	0	0	0	0	0	0	0	0	0	0	0	0	0	0	0	0	0	0
XP_035359031.1	1	658.18		97.745	82.995	266.37	106.54	104.53	0	0	K00129	0	0	0	0	0	0	0	0	0	0	0	0	0	0	0	0	0	0	0	0	0	0	0	0	0	0	0	0	0	0	0	0	0	0	0	0	0	0
XP_035359049.1	1	18197	8065.7		4200.7	4432.2		1498.4	0	0		0	0	0	0	0	0	0	0	0	0	0	0	0	0	0	0	0	0	0	0	0	0	0	0	0	0	0	0	0	0	0	0	0	0	0	0	0	0
XP_035359051.1	1	24682			5573.9	7556.3	8370.4	3181.4	0	0	K00799	0	0	0	0	0	0	0	0	0	0	0	0	0	0	0	0	0	0	0	0	0	0	0	0	0	0	0	0	0	0	0	0	0	0	0	0	0	0
XP_035359052.1	1	124500	36227	18707	18553	19700	14712	16602	0	0		0	0	0	0	0	0	0	0	0	0	0	0	0	0	0	0	0	0	0	0	0	0	0	0	0	0	0	0	0	0	0	0	0	0	0	0	0	0
XP_035359056.1	1	1017.7					563.54	454.11	0	1		0	0	0	0	0	0	0	0	0	0	0	0	0	0	0	0	0	0	0	0	0	0	0	0	0	0	0	0	0	0	0	0	0	0	0	0	0	0
XP_035359077.1	1	75.571	75.571						0	-1		0	0	0	0	0	0	0	0	0	0	0	0	0	0	0	0	0	0	0	0	0	0	0	0	0	0	0	0	0	0	0	0	0	0	0	0	0	0
XP_035359107.1	1	149.24		149.24					0	-1		0	0	0	0	0	0	0	0	0	0	0	0	0	0	0	0	0	0	0	0	0	0	0	0	0	0	0	0	0	0	0	0	0	0	0	0	0	0
XP_035359108.1	1	218.45						218.45	0	1		0	0	0	0	0	0	0	0	0	0	0	0	0	0	0	0	0	0	0	0	0	0	0	0	0	0	0	0	0	0	0	0	0	0	0	0	0	0
XP_035359121.1	1	4995.7	2010.3	1393.9	671.11	920.36			0	0	K01078	0	0	0	0	0	0	0	0	0	0	0	0	0	0	0	0	0	0	0	0	0	0	0	0	0	0	0	0	0	0	0	0	0	0	0	0	0	0
XP_035359127.1	1	27778	3732	1306.8	1901	6655	3773.8	10409	0	0		0	0	0	0	0	0	0	0	0	0	0	0	0	0	0	0	0	0	0	0	0	0	0	0	0	0	0	0	0	0	0	0	0	0	0	0	0	0
XP_035359128.1	1	544.69		544.69					0	-1	K07407	0	0	0	0	0	0	0	0	0	0	0	0	1	0	0	0	0	0	0	0	0	0	0	0	0	0	0	0	0	0	0	0	0	0	0	0	0	0
XP_035359129.1	1	3080700	1037600	835410	699540	226800	134960	146480	-1	-1		0	0	0	0	0	0	0	0	0	0	0	0	0	0	0	0	0	0	0	0	0	0	0	0	0	0	0	0	0	0	0	0	0	0	0	0	0	0
XP_035359130.1	1	6738	1255.9	1053	589.94	1965.8	498.94	1374.3	0	0	K01279	0	0	0	0	0	0	0	0	0	0	0	0	0	0	0	0	0	0	0	0	0	0	0	0	0	0	0	0	0	0	0	0	0	0	0	0	0	0
XP_035359164.1	1	373610	109580	122000	94093	23825	9254.5	14851	-1	-1		0	0	0	0	0	0	0	0	0	0	0	0	0	0	0	0	0	0	0	0	0	0	0	0	0	0	0	0	0	0	0	0	0	0	0	0	0	0
XP_035359170.1	1	25649	6376	4190	3036.5	4816.1	3206.4	4024.3	0	0	K01469	0	0	0	0	0	0	0	0	0	0	0	0	0	0	0	0	0	0	0	0	0	0	0	0	0	0	0	0	0	0	0	0	0	0	0	0	0	0
XP_035359174.1	1	575780	118260	139550	111660	79193	66493	60621	0	0		0	0	0	0	0	0	0	0	0	0	0	0	0	0	0	0	0	0	0	0	0	0	0	0	0	0	0	0	0	0	0	0	0	0	0	0	0	0
XP_035359182.1	1	16502	5158.2	1708.3	3668.9	2652.1	1818.1	1496.2	0	0	K03241	0	0	0	0	0	0	0	0	0	0	0	0	0	0	0	0	0	0	0	0	0	0	0	0	0	0	0	0	0	0	0	0	0	0	0	0	0	0
XP_035359189.1	1	60084	23333	12453	13546	3987.3	2340.8	4425	-1	-1		0	0	0	0	0	0	0	0	0	0	0	0	0	0	0	0	0	0	0	0	0	0	0	0	0	0	0	0	0	0	0	0	0	0	0	0	0	0
XP_035359203.1	1	4108.8	1262.8	372.69	518.67	693.74	955.21	305.64	0	0	K10396	0	0	0	0	0	0	0	0	0	0	0	0	0	0	0	0	0	0	0	0	0	0	0	0	0	0	0	0	0	0	0	0	0	0	0	0	0	0
XP_035359206.1	1	131.11					131.11		0	1		0	0	0	0	0	0	0	0	0	0	0	0	0	0	0	0	0	0	0	0	0	0	0	0	0	0	0	0	0	0	0	0	0	0	0	0	0	0
XP_035359208.1	1	1105.8			302.04	803.76			0	0		0	0	0	0	0	0	0	0	0	0	0	0	0	0	0	0	0	0	0	0	0	0	0	0	0	0	0	0	0	0	0	0	0	0	0	0	0	0
XP_035359230.1	1	47567	13865	4719.1	11434	8820.7	2915.5	5813.7	0	0		0	0	0	0	0	0	0	0	0	0	0	0	0	0	0	0	0	0	0	0	0	0	0	0	0	0	0	0	0	0	0	0	0	0	0	0	0	0
XP_035359231.1	1	10150	1837.4	1846.7		1960.3	2257.8	2247.7	0	0	K01027	0	0	0	0	0	0	0	0	0	0	0	0	0	0	0	0	0	0	0	0	0	0	0	0	0	0	0	0	0	0	0	0	0	0	0	0	0	0
XP_035359233.1	1	73596	11823	7051.4	11936	18514	11684	12588	0	0		0	0	0	0	0	0	0	0	0	0	0	0	0	0	0	0	0	0	0	0	0	0	0	0	0	0	0	0	0	0	0	0	0	0	0	0	0	0
XP_035359234.1	1	380.88			380.88				0	-1		0	0	0	0	0	0	0	0	0	0	0	0	0	0	0	0	0	0	0	0	0	0	0	0	0	0	0	0	0	0	0	0	0	0	0	0	0	0
XP_035359236.1	1	291260	70762	55962	37321	55432	32925	38857	0	0		0	0	0	0	0	0	0	0	0	0	0	0	0	0	0	0	0	0	0	0	0	0	0	0	0	0	0	0	0	0	0	0	0	0	0	0	0	0
XP_035359242.1	1	1174.2	694.83		234.85	154.42	90.114		0	0	K01230	0	0	0	0	0	0	0	0	0	0	0	0	0	0	0	0	0	0	0	0	0	0	0	0	1	0	0	0	0	0	0	0	0	0	1	0	0	0
XP_035359244.1	1	127150	24158	30985	24453	19187	13970	14395	0	0		0	0	0	0	0	0	0	0	0	0	0	0	0	0	0	0	0	0	0	0	0	0	0	0	0	0	0	0	0	0	0	0	0	0	0	0	0	0
XP_035359250.1	1	3207900	918930	908690	574900	240480	273810	291090	-1	-1		0	0	0	0	0	0	0	0	0	0	0	0	0	0	0	0	0	0	0	0	0	0	0	0	0	0	0	0	0	0	0	0	0	0	0	0	0	0
XP_035359253.1	1	11555	4975.5	1273.8	3045.2	616.65	783.32	860.85	0	0		0	0	0	0	0	0	0	0	0	0	0	0	0	0	0	0	0	0	0	0	0	0	0	0	0	0	0	0	0	0	0	0	0	0	0	0	0	0
XP_035359254.1	1	1378.8	1378.8						0	-1		0	0	0	0	0	0	0	0	0	0	0	0	0	0	0	0	0	0	0	0	0	0	0	0	0	0	0	0	0	0	0	0	0	0	0	0	0	0
XP_035359255.1	1	610660	176310	132570	142180	58558	41829	59220	-1	-1	K11187	0	0	0	0	0	0	0	0	0	0	0	0	0	0	0	0	0	0	0	0	0	0	0	0	0	0	0	0	0	0	0	0	0	0	0	0	0	0
XP_035359257.1	1	2346.9	847.25	549.6	712.92	237.17			0	0	K03240	0	0	0	0	0	0	0	0	0	0	0	0	0	0	0	0	0	0	0	0	0	0	0	0	0	0	0	0	0	0	0	0	0	0	0	0	0	0
XP_035359261.1	1	11862	2540.5	2363.8	2091.8	2697.3	976.24	1192.9	0	0	K12471	0	0	0	0	0	0	0	0	0	0	0	0	0	0	0	0	0	0	0	0	0	0	0	0	0	0	0	0	0	0	0	0	0	0	0	0	0	0
XP_035359262.1	1	832.11				832.11			0	1	K01657	0	1	0	0	0	0	0	0	0	0	0	0	0	0	0	0	0	0	0	0	0	0	0	0	0	0	0	0	0	0	0	0	0	0	0	0	0	0
XP_035359267.1	1	4935.4	817.84	991.94	858.73	993.16	541.44	732.27	0	0	K01869	0	0	0	0	0	0	0	0	0	0	0	0	0	0	0	0	0	0	0	0	0	0	0	0	0	0	0	0	0	0	0	0	0	0	0	0	0	0
XP_035359271.1	1	214430	51763	45331	42905	32550	18488	23393	0	0	K02947	1	0	0	0	0	0	0	0	0	0	0	0	0	0	0	0	0	0	0	0	0	0	0	0	0	0	0	0	0	0	0	0	0	0	0	0	0	0
XP_035359272.1	1	3022.5	905.99		415.57	1526	174.9		0	0		0	0	0	0	0	0	0	0	0	0	0	0	0	0	0	0	0	0	0	0	0	0	0	0	0	0	0	0	0	0	0	0	0	0	0	0	0	0
XP_035359273.1	1	799700	256310	213270	162450	61880	54994	50793	-1	-1		0	0	0	0	0	0	0	0	0	0	0	0	0	0	0	0	0	0	0	0	0	0	0	0	0	0	0	0	0	0	0	0	0	0	0	0	0	0
XP_035359274.1	1	298.71				280.73		17.989	0	1		0	0	0	0	0	0	0	0	0	0	0	0	0	0	0	0	0	0	0	0	0	0	0	0	0	0	0	0	0	0	0	0	0	0	0	0	0	0
XP_035359280.1	1	1597		809.13	343.99	164.95	278.93		0	0	K03039	0	0	1	0	0	0	0	0	0	0	0	0	0	0	0	0	0	0	0	0	0	0	0	0	0	0	0	0	0	0	0	0	0	0	0	0	0	0
XP_035359282.1	1	13250	3866.3	2257.9	2032.2	2186.8	1180.7	1725.8	0	0	K03953	0	0	0	0	1	1	0	0	1	1	0	0	0	0	0	0	0	1	0	0	0	0	0	0	0	0	0	0	0	0	0	0	0	0	0	0	0	0
XP_035359285.1	1	9362.9	2055.1	2576.8	1116.9	1129.6	1239.2	1245.3	0	0	K14007	0	0	0	0	0	0	0	0	0	0	0	0	0	0	0	0	0	0	0	0	0	0	0	0	0	0	0	0	0	0	0	0	0	0	0	0	0	0
XP_035359295.1	1	1109500	299270	240940	171440	163700	106540	127600	0	0	K01681	0	1	0	0	0	0	0	0	0	0	1	0	0	0	0	0	0	0	0	0	0	0	0	0	0	0	1	0	0	0	0	0	0	0	0	0	1	0
XP_035359296.1	1	6215	2591.8	710.13		761.63	1509.3	642.12	0	0		0	0	0	0	0	0	0	0	0	0	0	0	0	0	0	0	0	0	0	0	0	0	0	0	0	0	0	0	0	0	0	0	0	0	0	0	0	0
XP_035359297.1	1	689.59	296.88		226.57	166.15			0	0	K00697	0	0	0	0	0	0	0	0	0	0	0	0	0	0	1	0	0	0	0	0	0	0	0	0	0	0	0	0	0	0	0	0	0	0	0	0	0	0
XP_035359298.1	1	80257	24666	10229	20248	8712.2	8312.1	8089.9	0	0		0	0	0	0	0	0	0	0	0	0	0	0	0	0	0	0	0	0	0	0	0	0	0	0	0	0	0	0	0	0	0	0	0	0	0	0	0	0
XP_035359299.1	1	22151	5790.2	4406.9	4249.6	2833.7	2029.6	2841	0	0		0	0	0	0	0	0	0	0	0	0	0	0	0	0	0	0	0	0	0	0	0	0	0	0	0	0	0	0	0	0	0	0	0	0	0	0	0	0
XP_035359300.1	1	547400	115310	148640	96223	72085	53313	61827	0	0	K02936	1	0	0	0	0	0	0	0	0	0	0	0	0	0	0	0	0	0	0	0	0	0	0	0	0	0	0	0	0	0	0	0	0	0	0	0	0	0
XP_035359311.1	1	48331	14986	9550.5	11042	5496.8	3209.2	4045.5	-1	-1	K09291	0	0	0	0	0	0	0	0	0	0	0	0	0	0	0	0	0	0	0	0	0	0	0	0	0	0	0	0	0	0	0	0	0	0	0	0	0	0
XP_035359312.1	1	3621.8	682.41		2939.4				0	-1	K03137	0	0	0	0	0	0	0	0	0	0	0	0	0	0	0	0	0	0	0	0	0	0	0	0	0	0	0	0	0	0	0	0	0	0	0	0	0	0
XP_035359313.1	1	4768.6		860.97	1010.6	1427.2	667.69	802.18	0	0	K02858	0	0	0	0	0	0	0	0	0	0	0	0	0	0	0	0	0	0	0	0	0	0	0	0	0	0	0	0	0	0	0	0	0	0	0	0	0	0
XP_035359314.1	1	1039.5			668.22	371.25			0	0		0	0	0	0	0	0	0	0	0	0	0	0	0	0	0	0	0	0	0	0	0	0	0	0	0	0	0	0	0	0	0	0	0	0	0	0	0	0
XP_035359327.1	1	23870	1969.7	4130.8	2749	8788.4	2736.9	3495.8	0	0	K13566	0	0	0	0	0	0	0	0	0	0	0	0	0	0	0	0	0	0	0	0	0	0	0	0	0	0	0	0	0	0	1	0	0	0	0	0	0	0
XP_035359328.1	1	1435900	461020	322170	243750	158690	111210	139070	-1	-1	K02910	1	0	0	0	0	0	0	0	0	0	0	0	0	0	0	0	0	0	0	0	0	0	0	0	0	0	0	0	0	0	0	0	0	0	0	0	0	0
XP_035359329.1	1	585.62	296.45			217.88		71.285	0	0		0	0	0	0	0	0	0	0	0	0	0	0	0	0	0	0	0	0	0	0	0	0	0	0	0	0	0	0	0	0	0	0	0	0	0	0	0	0
XP_035359330.1	1	61796	31725	12659	7473.9	3861.1	1986.8	4090.8	0	0		0	0	0	0	0	0	0	0	0	0	0	0	0	0	0	0	0	0	0	0	0	0	0	0	0	0	0	0	0	0	0	0	0	0	0	0	0	0
XP_035359333.1	1	265430	45146	48501	35628	35802	46893	53461	0	0	K07936	0	0	0	0	0	0	0	0	0	0	0	0	0	1	0	0	0	0	0	0	0	0	0	0	0	0	0	0	0	0	0	0	0	0	0	0	0	0
XP_035359334.1	1	19129	6632.5	4655.2	4390.6	1024.5	1620.3	805.37	-1	-1		0	0	0	0	0	0	0	0	0	0	0	0	0	0	0	0	0	0	0	0	0	0	0	0	0	0	0	0	0	0	0	0	0	0	0	0	0	0
XP_035359336.1	1	786970	246050	181150	210400	81169	42364	25838	-1	-1		0	0	0	0	0	0	0	0	0	0	0	0	0	0	0	0	0	0	0	0	0	0	0	0	0	0	0	0	0	0	0	0	0	0	0	0	0	0
XP_035359350.1	1	25668	5371.3	1081.4	944.17	7443.4	4802.5	6025.5	0	0		0	0	0	0	0	0	0	0	0	0	0	0	0	0	0	0	0	0	0	0	0	0	0	0	0	0	0	0	0	0	0	0	0	0	0	0	0	0
XP_035359368.1	1	24377	7825.7	4417.2	3723.3	3897.4	1947.8	2565.4	0	0		0	0	0	0	0	0	0	0	0	0	0	0	0	0	0	0	0	0	0	0	0	0	0	0	0	0	0	0	0	0	0	0	0	0	0	0	0	0
XP_035359389.1	1	18987	1095	446.87	2631.3	5690.4	3011	6112	1	1		0	0	0	0	0	0	0	0	0	0	0	0	0	0	0	0	0	0	0	0	0	0	0	0	0	0	0	0	0	0	0	0	0	0	0	0	0	0
XP_035359392.1	1	11723	4690.8	3688.7	2706.1			637.06	0	0	K01183	0	0	0	0	0	0	0	0	0	0	0	0	0	0	0	0	0	0	0	0	0	0	0	0	0	0	0	0	0	0	0	0	0	0	0	0	0	0
XP_035359395.1	1	36964	9668.2	12120	6021.2	4896.2	1535.2	2723.9	-1	-1	K04523	0	0	0	0	0	0	0	0	0	0	0	0	0	0	0	0	0	0	0	0	0	0	0	0	0	0	0	0	0	0	0	0	0	0	0	0	0	0
XP_035359400.1	1	30560	13412	7466.3	5518.2	1174.2	1394.2	1595.8	-1	-1	K03781	0	0	0	0	0	0	0	0	0	0	1	0	0	0	0	0	0	0	0	0	0	0	0	0	0	0	1	0	0	0	0	0	0	0	0	0	0	0
XP_035359401.1	1	74244	21785	18517	18242	4506.5	5705.6	5487.4	-1	-1	K00387	0	0	0	0	0	0	0	0	0	0	0	0	0	0	0	0	0	0	0	0	0	0	0	0	0	0	0	0	0	0	0	0	0	0	0	0	0	0
XP_035359406.1	1	483.12	262.78		41.793	133.35		45.195	0	0		0	0	0	0	0	0	0	0	0	0	0	0	0	0	0	0	0	0	0	0	0	0	0	0	0	0	0	0	0	0	0	0	0	0	0	0	0	0
XP_035359407.1	1	1577.6	1046.7		342.03		188.84		0	0	K01580	0	0	0	0	0	0	0	0	0	0	0	0	0	0	0	0	0	0	0	0	0	0	0	0	0	0	0	0	0	0	1	0	0	0	0	0	0	0
XP_035359408.1	1	40920	16096	9633.2	9649.8	2530.1	1106	1904.8	-1	-1		0	0	0	0	0	0	0	0	0	0	0	0	0	0	0	0	0	0	0	0	0	0	0	0	0	0	0	0	0	0	0	0	0	0	0	0	0	0
XP_035359411.1	1	1127.8			462.37	665.41			0	0	K14574	0	0	0	0	0	0	0	0	0	0	0	0	0	1	0	0	0	0	0	0	0	0	0	0	0	0	0	0	0	0	0	0	0	0	0	0	0	0
XP_035359412.1	1	109770	26317	19345	17852	18416	13133	14706	0	0	K13289	0	0	0	0	0	0	0	0	0	0	0	0	0	0	0	0	0	0	0	0	0	0	0	0	0	0	0	0	0	0	0	0	0	0	0	0	0	0
XP_035359413.1	1	1879700	424800	317730	266150	331910	272300	266770	0	0	K02964	1	0	0	0	0	0	0	0	0	0	0	0	0	0	0	0	0	0	0	0	0	0	0	0	0	0	0	0	0	0	0	0	0	0	0	0	0	0
XP_035359418.1	1	639.83			639.83				0	-1		0	0	0	0	0	0	0	0	0	0	0	0	0	0	0	0	0	0	0	0	0	0	0	0	0	0	0	0	0	0	0	0	0	0	0	0	0	0
XP_035359421.1	1	2720.6		1323.5	1397.1				0	-1		0	0	0	0	0	0	0	0	0	0	0	0	0	0	0	0	0	0	0	0	0	0	0	0	0	0	0	0	0	0	0	0	0	0	0	0	0	0
XP_035359423.1	1	6346.4	2229.9	1476	1109.4		1531		0	0		0	0	0	0	0	0	0	0	0	0	0	0	0	0	0	0	0	0	0	0	0	0	0	0	0	0	0	0	0	0	0	0	0	0	0	0	0	0
XP_035359432.1	1	20942	11542	3182.7	6217.2				0	-1		0	0	0	0	0	0	0	0	0	0	0	0	0	0	0	0	0	0	0	0	0	0	0	0	0	0	0	0	0	0	0	0	0	0	0	0	0	0
XP_035359442.1	1	1839.5	1839.5						0	-1		0	0	0	0	0	0	0	0	0	0	0	0	0	0	0	0	0	0	0	0	0	0	0	0	0	0	0	0	0	0	0	0	0	0	0	0	0	0
XP_035359455.1	1	1057.2			174.57	643.3		239.33	0	0		0	0	0	0	0	0	0	0	0	0	0	0	0	0	0	0	0	0	0	0	0	0	0	0	0	0	0	0	0	0	0	0	0	0	0	0	0	0
XP_035359464.1	1	428.51	274.84		153.66				0	-1		0	0	0	0	0	0	0	0	0	0	0	0	0	0	0	0	0	0	0	0	0	0	0	0	0	0	0	0	0	0	0	0	0	0	0	0	0	0
XP_035359471.1	1	66874	10096	16104	12469	11931	7772	8501.6	0	0		0	0	0	0	0	0	0	0	0	0	0	0	0	0	0	0	0	0	0	0	0	0	0	0	0	0	0	0	0	0	0	0	0	0	0	0	0	0
XP_035359482.1	1	15088	1431.8	1809.5	2042.4	4655.7	2610.4	2537.9	0	0		0	0	0	0	0	0	0	0	0	0	0	0	0	0	0	0	0	0	0	0	0	0	0	0	0	0	0	0	0	0	0	0	0	0	0	0	0	0
XP_035359484.1	1	77431	15444	10734	7749.3	19890	10545	13069	0	0		0	0	0	0	0	0	0	0	0	0	0	0	0	0	0	0	0	0	0	0	0	0	0	0	0	0	0	0	0	0	0	0	0	0	0	0	0	0
XP_035359499.1	1	9310		1105.7	1278.9	3199.3	1925.3	1800.8	0	0	K10739	0	0	0	0	0	0	0	0	0	0	0	1	0	0	0	0	0	0	1	0	1	0	0	0	0	0	0	0	0	0	0	0	1	0	0	0	0	0
XP_035359507.1	1	38871	9888.7	5404.1	3896.5	8530.8	5780.2	5370.5	0	0		0	0	0	0	0	0	0	0	0	0	0	0	0	0	0	0	0	0	0	0	0	0	0	0	0	0	0	0	0	0	0	0	0	0	0	0	0	0
XP_035359508.1	1	77.501						77.501	0	1		0	0	0	0	0	0	0	0	0	0	0	0	0	0	0	0	0	0	0	0	0	0	0	0	0	0	0	0	0	0	0	0	0	0	0	0	0	0
XP_035359518.1	1	288.32	123.86			24.012	140.46		0	0	K11541	0	0	0	0	0	0	0	0	0	0	0	0	0	0	0	0	0	0	0	0	0	0	0	0	0	0	0	0	0	0	1	0	0	0	0	0	0	0
XP_035359523.1	1	6538.3			934.33	4364.5	604.15	635.34	0	0		0	0	0	0	0	0	0	0	0	0	0	0	0	0	0	0	0	0	0	0	0	0	0	0	0	0	0	0	0	0	0	0	0	0	0	0	0	0
XP_035359529.1	1	582670	114510	80721	59220	137560	89756	100910	0	0	K00128	0	0	0	0	0	0	0	0	0	0	0	0	0	0	0	0	0	0	0	0	0	0	0	0	0	0	0	0	0	0	0	0	0	0	0	0	0	0
XP_035359533.1	1	239440	62670	69861	60198	23111	13777	9819.4	-1	-1		0	0	0	0	0	0	0	0	0	0	0	0	0	0	0	0	0	0	0	0	0	0	0	0	0	0	0	0	0	0	0	0	0	0	0	0	0	0
XP_035359548.1	1	1177.9	397.57	322.87	230.19		136.88	90.342	0	0	K12843	0	0	0	0	0	0	0	0	0	0	0	0	0	0	0	0	0	0	0	0	0	0	0	0	0	0	0	0	0	0	0	0	0	0	0	0	0	0
XP_035359555.1	1	844390	78988	129070	120440	281490	131250	103150	0	0		0	0	0	0	0	0	0	0	0	0	0	0	0	0	0	0	0	0	0	0	0	0	0	0	0	0	0	0	0	0	0	0	0	0	0	0	0	0
XP_035359556.1	1	745510	94569	186290	121350	109060	112420	121820	0	0		0	0	0	0	0	0	0	0	0	0	0	0	0	0	0	0	0	0	0	0	0	0	0	0	0	0	0	0	0	0	0	0	0	0	0	0	0	0
XP_035359561.1	1	6633.5	1660.8	858.93	935.51	1549.4	883.8	745.13	0	0	K13830	0	1	0	0	0	0	0	0	0	0	0	0	0	0	0	0	0	0	0	0	0	0	0	0	0	0	0	0	0	0	0	0	0	0	0	0	0	0
XP_035359564.1	1	699.69	445.06		254.63				0	-1	K01870	0	0	0	0	0	0	0	0	0	0	0	0	0	0	0	0	0	0	0	0	0	0	0	0	0	0	0	0	0	0	0	0	0	0	0	0	0	0
XP_035359569.1	1	2511800	716500	299520	347340	390620	301190	456580	0	0		0	0	0	0	0	0	0	0	0	0	0	0	0	0	0	0	0	0	0	0	0	0	0	0	0	0	0	0	0	0	0	0	0	0	0	0	0	0
XP_035359575.1	1	25938	8388.4	5713.7	7039.9	1393.5	1938.5	1464.1	-1	-1		0	0	0	0	0	0	0	0	0	0	0	0	0	0	0	0	0	0	0	0	0	0	0	0	0	0	0	0	0	0	0	0	0	0	0	0	0	0
XP_035359576.1	1	709.75			554.43	113.2	42.118		0	0	K06679	0	0	0	0	0	0	0	1	0	0	0	0	0	0	0	0	1	0	0	0	0	0	0	0	0	0	0	0	0	0	0	0	0	0	0	0	0	0
XP_035359577.1	1	132970	1181.5	34526	28471	28650	19969	20175	0	0	K11129	0	0	0	0	0	0	0	0	0	0	0	0	0	1	0	0	0	0	0	0	0	0	0	0	0	0	0	0	0	0	0	0	0	0	0	0	0	0
XP_035359579.1	1	134570	61018	36143	28462	3234.5	2356.3	3357.1	-1	-1		0	0	0	0	0	0	0	0	0	0	0	0	0	0	0	0	0	0	0	0	0	0	0	0	0	0	0	0	0	0	0	0	0	0	0	0	0	0
XP_035359580.1	1	597990	223100	204320	137950	13881	9961.6	8774.8	-1	-1		0	0	0	0	0	0	0	0	0	0	0	0	0	0	0	0	0	0	0	0	0	0	0	0	0	0	0	0	0	0	0	0	0	0	0	0	0	0
XP_035359581.1	1	613.21		473.59			139.62		0	0		0	0	0	0	0	0	0	0	0	0	0	0	0	0	0	0	0	0	0	0	0	0	0	0	0	0	0	0	0	0	0	0	0	0	0	0	0	0
XP_035359585.1	1	261090	61983	44753	36804	53269	33343	30942	0	0	K00615	0	1	0	0	0	0	0	0	0	0	1	0	0	0	0	0	0	0	0	0	0	0	0	0	0	0	0	0	0	0	0	0	0	0	0	1	0	0
XP_035359586.1	1	249880	23805	25738	14462	166470	9264.4	10140	0	0	K00797	0	0	0	0	0	0	0	0	0	0	0	0	0	0	0	0	0	0	0	0	0	0	0	0	0	0	0	0	0	0	0	0	0	0	0	0	0	0
XP_035359587.1	1	103540	1580.9	2710.1	5652	45873	7256.9	40467	0	0	K00418	0	0	0	0	1	1	0	0	1	1	0	0	0	0	0	0	0	1	0	0	0	0	0	0	0	0	0	0	0	0	0	0	0	0	0	0	0	0
XP_035359588.1	1	83827	17434	10022	12506	16063	10687	17114	0	0		0	0	0	0	0	0	0	0	0	0	0	0	0	0	0	0	0	0	0	0	0	0	0	0	0	0	0	0	0	0	0	0	0	0	0	0	0	0
XP_035359595.1	1	4652.5	1144.1	1005.4			2503		0	0		0	0	0	0	0	0	0	0	0	0	0	0	0	0	0	0	0	0	0	0	0	0	0	0	0	0	0	0	0	0	0	0	0	0	0	0	0	0
XP_035359596.1	1	26409	9671.2	5203.5	4050	4301.2	1772.7	1410.9	0	0	K15303	0	0	0	0	0	0	0	0	0	0	0	0	0	0	0	0	0	0	0	0	0	0	0	0	0	0	0	0	0	0	0	0	0	0	0	0	0	0
XP_035359599.1	1	6769.7	2895.2	2783.6	411.85	269.1		409.88	0	0		0	0	0	0	0	0	0	0	0	0	0	0	0	0	0	0	0	0	0	0	0	0	0	0	0	0	0	0	0	0	0	0	0	0	0	0	0	0
XP_035359602.1	1	17586	2274	3237.8	9484.3	924.32	958.5	707.22	0	0	K01497	0	0	0	0	0	0	0	0	0	0	0	0	0	0	0	0	0	0	0	0	0	0	0	0	0	0	0	0	0	0	0	0	0	0	0	0	0	0
XP_035359603.1	1	6417.1	2595.4	2072.2	984.4	644.59		120.56	0	0		0	0	0	0	0	0	0	0	0	0	0	0	0	0	0	0	0	0	0	0	0	0	0	0	0	0	0	0	0	0	0	0	0	0	0	0	0	0
XP_035359604.1	1	10145	1065.5	855.98			7946.1	277.87	0	0	K01809	0	0	0	0	0	0	0	0	0	0	0	0	0	0	0	0	0	0	0	0	0	0	0	0	0	0	0	0	0	0	0	0	0	0	0	0	0	0
XP_035359613.1	1	22022	4922.7	11042	2056.5	1115.5	1430.2	1455.4	0	0		0	0	0	0	0	0	0	0	0	0	0	0	0	0	0	0	0	0	0	0	0	0	0	0	0	0	0	0	0	0	0	0	0	0	0	0	0	0
XP_035359620.1	1	10385	2103.3	3657.2	1534.1	1195.7	700.56	1193.6	0	0		0	0	0	0	0	0	0	0	0	0	0	0	0	0	0	0	0	0	0	0	0	0	0	0	0	0	0	0	0	0	0	0	0	0	0	0	0	0
XP_035359622.1	1	1475.8	984.4			273.21	218.16		-1	-1	K04630	0	0	0	0	0	0	0	0	0	0	0	0	0	0	0	0	0	0	0	0	0	0	0	0	0	0	0	0	0	0	0	0	0	0	0	0	0	0
XP_035359627.1	1	17617	7691.9	1030.6	1339.9	2565.9	2351.6	2637.3	0	0	K13501	0	1	0	0	0	0	0	0	0	0	0	0	0	0	0	0	0	0	0	0	0	0	0	0	0	0	0	0	0	0	0	0	0	0	0	0	0	0
XP_035359630.1	1	517.99	183.39		214.04	120.57			0	0	K14326	0	0	0	0	0	0	0	0	0	0	0	0	0	0	0	0	0	0	0	0	0	0	0	0	0	0	0	0	0	0	0	0	0	0	0	0	0	0
XP_035359637.1	1	32150	4535.4	8317	9993.8	4634.2	2431.7	2237.8	0	0		0	0	0	0	0	0	0	0	0	0	0	0	0	0	0	0	0	0	0	0	0	0	0	0	0	0	0	0	0	0	0	0	0	0	0	0	0	0
XP_035359645.1	1	8649.4	3436.9	2404.2	2225.4		453.12	129.69	-1	-1	K00688	0	0	0	0	0	0	0	0	0	0	0	0	0	0	1	0	0	0	0	0	0	0	0	0	0	0	0	0	0	0	0	0	0	0	0	0	0	0
XP_035359648.1	1	198640	47774	26378	24363	36315	31436	32374	0	0	K02932	1	0	0	0	0	0	0	0	0	0	0	0	0	0	0	0	0	0	0	0	0	0	0	0	0	0	0	0	0	0	0	0	0	0	0	0	0	0
XP_035359651.1	1	7699.7	1570.2	1398.8	1301.3	1734.5	467.09	1227.9	0	0		0	0	0	0	0	0	0	0	0	0	0	0	0	0	0	0	0	0	0	0	0	0	0	0	0	0	0	0	0	0	0	0	0	0	0	0	0	0
XP_035359653.1	1	93598	21836	32039	38012	1070.8		640.35	-1	-1		0	0	0	0	0	0	0	0	0	0	0	0	0	0	0	0	0	0	0	0	0	0	0	0	0	0	0	0	0	0	0	0	0	0	0	0	0	0
XP_035359658.1	1	70938	24392	12962	11776	8196.6	6327.3	7284.2	0	0	K00030	0	1	0	0	0	0	0	0	0	0	1	0	0	0	0	0	0	0	0	0	0	0	0	0	0	0	0	0	0	0	0	0	0	0	0	0	1	0
XP_035359659.1	1	822.31				471.87		350.43	0	1	K17637	0	0	0	0	0	0	0	0	0	0	0	0	0	0	0	0	0	0	0	0	0	0	0	0	0	0	0	0	0	0	0	0	0	0	0	0	0	0
XP_035359662.1	1	2191.7			563.42		591.24	1037	0	0		0	0	0	0	0	0	0	0	0	0	0	0	0	0	0	0	0	0	0	0	0	0	0	0	0	0	0	0	0	0	0	0	0	0	0	0	0	0
XP_035359665.1	1	3668.4				1936	909.56	822.85	0	1		0	0	0	0	0	0	0	0	0	0	0	0	0	0	0	0	0	0	0	0	0	0	0	0	0	0	0	0	0	0	0	0	0	0	0	0	0	0
XP_035359669.1	1	737.77	302	178.58		167.43		89.762	0	0	K19839	0	0	0	0	0	0	0	0	0	0	0	0	0	0	0	0	0	0	0	0	0	0	0	0	0	0	0	0	0	0	0	0	0	0	0	0	0	0
XP_035359672.1	1	51774	8945.2	7616.7	8954.8	12968	5641.8	7647.6	0	0		0	0	0	0	0	0	0	0	0	0	0	0	0	0	0	0	0	0	0	0	0	0	0	0	0	0	0	0	0	0	0	0	0	0	0	0	0	0
XP_035359676.1	1	1499.2		446.67		396.22	178.96	477.35	0	0		0	0	0	0	0	0	0	0	0	0	0	0	0	0	0	0	0	0	0	0	0	0	0	0	0	0	0	0	0	0	0	0	0	0	0	0	0	0
XP_035359681.1	1	287460	74873	51368	40377	47510	29309	44024	0	0	K09489	0	0	0	0	0	0	0	0	0	0	0	0	0	0	0	0	0	0	0	0	0	0	0	0	0	0	0	0	0	0	0	0	0	0	0	0	0	0
XP_035359684.1	1	34986	9615.3	9787	7907.6	3070.1	1767.4	2839.1	-1	-1		0	0	0	0	0	0	0	0	0	0	0	0	0	0	0	0	0	0	0	0	0	0	0	0	0	0	0	0	0	0	0	0	0	0	0	0	0	0
XP_035359685.1	1	2444.7	642.41	872.13	362.69		272.77	294.74	0	0		0	0	0	0	0	0	0	0	0	0	0	0	0	0	0	0	0	0	0	0	0	0	0	0	0	0	0	0	0	0	0	0	0	0	0	0	0	0
XP_035359693.1	1	293.55				104.05	95.738	93.772	0	1		0	0	0	0	0	0	0	0	0	0	0	0	0	0	0	0	0	0	0	0	0	0	0	0	0	0	0	0	0	0	0	0	0	0	0	0	0	0
XP_035359695.1	1	23741	9237.1	6172.4	4293.4	1344	1614.1	1079.9	-1	-1		0	0	0	0	0	0	0	0	0	0	0	0	0	0	0	0	0	0	0	0	0	0	0	0	0	0	0	0	0	0	0	0	0	0	0	0	0	0
XP_035359697.1	1	206.08					206.08		0	1		0	0	0	0	0	0	0	0	0	0	0	0	0	0	0	0	0	0	0	0	0	0	0	0	0	0	0	0	0	0	0	0	0	0	0	0	0	0
XP_035359699.1	1	1059.4	345.57			553.9		159.96	0	0	K00624	0	0	0	0	0	0	0	0	0	0	0	0	0	0	0	0	0	0	0	0	0	0	0	0	0	0	0	0	0	0	0	0	0	0	0	0	0	0
XP_035359703.1	1	841520	258490	207330	170000	96159	53858	55684	-1	-1	K03952	0	0	0	0	1	1	0	0	1	1	0	0	0	0	0	0	0	1	0	0	0	0	0	0	0	0	0	0	0	0	0	0	0	0	0	0	0	0
XP_035359704.1	1	13089	5401.7	1189		3170.5	1973	1355.1	0	0	K14308	0	0	0	0	0	0	0	0	0	0	0	0	0	0	0	0	0	0	0	0	0	0	0	0	0	0	0	0	0	0	0	0	0	0	0	0	0	0
XP_035359705.1	1	1269.7			857.21		412.47		0	0		0	0	0	0	0	0	0	0	0	0	0	0	0	0	0	0	0	0	0	0	0	0	0	0	0	0	0	0	0	0	0	0	0	0	0	0	0	0
XP_035359727.1	1	31515	11472	7818.4	8055	1778	1132.6	1259.7	-1	-1	K01279	0	0	0	0	0	0	0	0	0	0	0	0	0	0	0	0	0	0	0	0	0	0	0	0	0	0	0	0	0	0	0	0	0	0	0	0	0	0
XP_035359736.1	1	812.81		690.12		122.68			0	0		0	0	0	0	0	0	0	0	0	0	0	0	0	0	0	0	0	0	0	0	0	0	0	0	0	0	0	0	0	0	0	0	0	0	0	0	0	0
XP_035359741.1	1	6244.5	3672.1	1007.8	909.46		655.09		0	0		0	0	0	0	0	0	0	0	0	0	0	0	0	0	0	0	0	0	0	0	0	0	0	0	0	0	0	0	0	0	0	0	0	0	0	0	0	0
XP_035359743.1	1	188210	52428	21324	22406	44383	26351	21320	0	0		0	0	0	0	0	0	0	0	0	0	0	0	0	0	0	0	0	0	0	0	0	0	0	0	0	0	0	0	0	0	0	0	0	0	0	0	0	0
XP_035359749.1	1	1304.9						1304.9	0	1		0	0	0	0	0	0	0	0	0	0	0	0	0	0	0	0	0	0	0	0	0	0	0	0	0	0	0	0	0	0	0	0	0	0	0	0	0	0
XP_035359752.1	1	2911.4	2911.4						0	-1	K02990	1	0	0	0	0	0	0	0	0	0	0	0	0	0	0	0	0	0	0	0	0	0	0	0	0	0	0	0	0	0	0	0	0	0	0	0	0	0
XP_035359762.1	1	74145	17443	10914	13384	19280	5016.9	8106.8	0	0		0	0	0	0	0	0	0	0	0	0	0	0	0	0	0	0	0	0	0	0	0	0	0	0	0	0	0	0	0	0	0	0	0	0	0	0	0	0
XP_035359768.1	1	5174.2	1397.9	1692.9	624.7	789.44	669.28		0	0	K02876	1	0	0	0	0	0	0	0	0	0	0	0	0	0	0	0	0	0	0	0	0	0	0	0	0	0	0	0	0	0	0	0	0	0	0	0	0	0
XP_035359774.1	1	919.27		686.18	96.961		136.13		0	0	K01907	0	0	0	0	0	0	0	0	0	0	0	0	0	0	0	0	0	0	0	0	0	0	0	0	0	0	0	0	0	0	0	0	0	0	0	0	0	0
XP_035359775.1	1	1461.3	1132.9				328.43		0	0		0	0	0	0	0	0	0	0	0	0	0	0	0	0	0	0	0	0	0	0	0	0	0	0	0	0	0	0	0	0	0	0	0	0	0	0	0	0
XP_035359785.1	1	59645	18997	13479	8278.4	7316.3	4956	6618.7	0	0		0	0	0	0	0	0	0	0	0	0	0	0	0	0	0	0	0	0	0	0	0	0	0	0	0	0	0	0	0	0	0	0	0	0	0	0	0	0
XP_035359793.1	1	10444				3125.8	7318.4		0	1	K12627	0	0	0	0	0	0	0	0	0	0	0	0	0	0	0	0	0	0	0	0	0	0	0	0	0	0	0	0	0	0	0	0	0	0	0	0	0	0
XP_035359796.1	1	240710	52730	48385	47634	41721	19820	30418	0	0	K02865	1	0	0	0	0	0	0	0	0	0	0	0	0	0	0	0	0	0	0	0	0	0	0	0	0	0	0	0	0	0	0	0	0	0	0	0	0	0
XP_035359798.1	1	10401000	5029500	1546700	412680	2028700	141320	1242300	0	0		0	0	0	0	0	0	0	0	0	0	0	0	0	0	0	0	0	0	0	0	0	0	0	0	0	0	0	0	0	0	0	0	0	0	0	0	0	0
XP_035359805.1	1	6432.2	4597.5		1834.6				0	-1		0	0	0	0	0	0	0	0	0	0	0	0	0	0	0	0	0	0	0	0	0	0	0	0	0	0	0	0	0	0	0	0	0	0	0	0	0	0
XP_035359811.1	1	968.64				968.64			0	1	K00894	0	0	0	0	0	0	0	0	0	0	0	0	0	0	0	1	0	0	0	0	0	0	0	0	0	0	0	0	0	0	0	0	0	0	0	0	0	0
XP_035359812.1	1	43969	15299	11613	4198.6	5860.3	3094.6	3903.5	0	0		0	0	0	0	0	0	0	0	0	0	0	0	0	0	0	0	0	0	0	0	0	0	0	0	0	0	0	0	0	0	0	0	0	0	0	0	0	0
XP_035359815.1	1	53661	10263	12725	12739	6333.5	5516.8	6083.2	0	0		0	0	0	0	0	0	0	0	0	0	0	0	0	0	0	0	0	0	0	0	0	0	0	0	0	0	0	0	0	0	0	0	0	0	0	0	0	0
XP_035359819.1	1	193.21						193.21	0	1		0	0	0	0	0	0	0	0	0	0	0	0	0	0	0	0	0	0	0	0	0	0	0	0	0	0	0	0	0	0	0	0	0	0	0	0	0	0
XP_035359820.1	1	218950	42773	25921	19076	50905	40267	40003	0	0		0	0	0	0	0	0	0	0	0	0	0	0	0	0	0	0	0	0	0	0	0	0	0	0	0	0	0	0	0	0	0	0	0	0	0	0	0	0
XP_035359823.1	1	3872.5	1515.3	906.34	1450.9				0	-1	K01210	0	0	0	0	0	0	0	0	0	0	0	0	0	0	1	0	0	0	0	0	0	0	0	0	0	0	0	0	0	0	0	0	0	0	0	0	0	0
XP_035359824.1	1	1882.2	393.15	906.23	194.54	161.5	111.25	115.56	0	0		0	0	0	0	0	0	0	0	0	0	0	0	0	0	0	0	0	0	0	0	0	0	0	0	0	0	0	0	0	0	0	0	0	0	0	0	0	0
XP_035359827.1	1	14723	3250.6	3598.7	3730.2	1396.6	1332.5	1414.5	-1	-1		0	0	0	0	0	0	0	0	0	0	0	0	0	0	0	0	0	0	0	0	0	0	0	0	0	0	0	0	0	0	0	0	0	0	0	0	0	0
XP_035359832.1	1	1163400	441880	202720	190680	160450	50240	117400	0	0		0	0	0	0	0	0	0	0	0	0	0	0	0	0	0	0	0	0	0	0	0	0	0	0	0	0	0	0	0	0	0	0	0	0	0	0	0	0
XP_035359838.1	1	496300	179870	91072	80286	63933	37586	43552	0	0	K02934	1	0	0	0	0	0	0	0	0	0	0	0	0	0	0	0	0	0	0	0	0	0	0	0	0	0	0	0	0	0	0	0	0	0	0	0	0	0
XP_035359839.1	1	6145.3			490.02	2494.9	1951.4	1209	0	0	K06691	0	0	1	0	0	0	0	0	0	0	0	0	0	0	0	0	0	0	0	0	0	0	0	0	0	0	0	0	0	0	0	0	0	0	0	0	0	0
XP_035359843.1	1	51.578						51.578	0	1		0	0	0	0	0	0	0	0	0	0	0	0	0	0	0	0	0	0	0	0	0	0	0	0	0	0	0	0	0	0	0	0	0	0	0	0	0	0
XP_035359850.1	1	262.01						262.01	0	1		0	0	0	0	0	0	0	0	0	0	0	0	0	0	0	0	0	0	0	0	0	0	0	0	0	0	0	0	0	0	0	0	0	0	0	0	0	0
XP_035359851.1	1	5321.2	3012.4		1500.8	808.05			0	0	K12877	0	0	0	0	0	0	0	0	0	0	0	0	0	0	0	0	0	0	0	0	0	0	0	0	0	0	0	0	0	0	0	0	0	0	0	0	0	0
XP_035359855.1	1	616900	114910	85610	99801	150080	88813	77682	0	0	K07375	0	0	0	0	0	0	0	0	0	0	0	0	0	0	0	0	0	0	0	0	0	0	0	0	0	0	0	0	0	0	0	0	0	0	0	0	0	0
XP_035359856.1	1	976.26				372.84	603.42		0	1		0	0	0	0	0	0	0	0	0	0	0	0	0	0	0	0	0	0	0	0	0	0	0	0	0	0	0	0	0	0	0	0	0	0	0	0	0	0
XP_035359863.1	1	18878	7188.3	3709.9	2666.5	2636	1490.7	1186.8	0	0	K00605	0	0	0	0	0	0	0	0	0	0	1	0	0	0	0	0	0	0	0	0	0	0	0	0	0	0	1	0	0	0	0	0	0	0	0	0	0	0
XP_035359864.1	1	5381.3	899.77	2506.8	1656.1	92.347	154.24	72.05	-1	-1		0	0	0	0	0	0	0	0	0	0	0	0	0	0	0	0	0	0	0	0	0	0	0	0	0	0	0	0	0	0	0	0	0	0	0	0	0	0
XP_035359865.1	1	3554.9		1030.8		1185.9	813.14	525.06	0	0		0	0	0	0	0	0	0	0	0	0	0	0	0	0	0	0	0	0	0	0	0	0	0	0	0	0	0	0	0	0	0	0	0	0	0	0	0	0
XP_035359868.1	1	25391	5687.4	4250.8	6811.5	3368.3	2243.4	3029.6	0	0	K02148	0	0	0	0	1	0	0	0	0	0	0	0	0	0	0	0	0	0	0	0	0	0	0	0	0	0	0	0	0	0	0	0	0	0	0	0	0	0
XP_035359869.1	1	349910	98904	70344	38333	59357	39724	43248	0	0	K00860	0	0	0	0	0	0	0	0	0	0	0	0	0	0	0	0	0	0	0	0	0	0	0	0	0	0	0	0	0	0	0	0	0	0	0	0	0	0
XP_035359872.1	1	163720	25719	43457	34071	24471	18922	17076	0	0	K12160	0	0	0	0	0	0	0	0	0	0	0	0	0	0	0	0	0	0	0	0	0	0	0	0	0	0	0	0	0	0	0	0	0	0	0	0	0	0
XP_035359882.1	1	120550	39528	29373	28707	10374	5102	7463.6	-1	-1		0	0	0	0	0	0	0	0	0	0	0	0	0	0	0	0	0	0	0	0	0	0	0	0	0	0	0	0	0	0	0	0	0	0	0	0	0	0
XP_035359886.1	1	1964.9		1374.8			590.02		0	0		0	0	0	0	0	0	0	0	0	0	0	0	0	0	0	0	0	0	0	0	0	0	0	0	0	0	0	0	0	0	0	0	0	0	0	0	0	0
XP_035359887.1	1	1437.6	586.23	123.75	461.65		238.68	27.266	0	0		0	0	0	0	0	0	0	0	0	0	0	0	0	0	0	0	0	0	0	0	0	0	0	0	0	0	0	0	0	0	0	0	0	0	0	0	0	0
XP_035359888.1	1	10334	3608.1	2073.2	793	2119.8	1173.1	567.3	0	0	K02144	0	0	0	0	1	0	0	0	0	0	0	0	0	0	0	0	0	0	0	0	0	0	0	0	0	0	0	0	0	0	0	0	0	0	0	0	0	0
XP_035359893.1	1	269890	57919	39655	26166	64811	36944	44397	0	0	K00789	0	1	0	0	0	0	0	0	0	0	0	0	0	0	0	0	0	0	0	0	0	0	0	0	0	0	0	0	0	0	0	0	0	0	0	0	0	0
XP_035359896.1	1	1912.1			499.41	1037.2		375.47	0	0		0	0	0	0	0	0	0	0	0	0	0	0	0	0	0	0	0	0	0	0	0	0	0	0	0	0	0	0	0	0	0	0	0	0	0	0	0	0
XP_035359899.1	1	3880.8		970.73	1098.7	1811.4			0	0	K06116	0	0	0	0	0	0	0	0	0	0	0	0	0	0	0	0	0	0	0	0	0	0	0	0	0	0	0	0	0	0	0	0	0	0	0	0	0	0
XP_035359901.1	1	7564.2	3009.1	1188.8	2724.1		642.3		0	0		0	0	0	0	0	0	0	0	0	0	0	0	0	0	0	0	0	0	0	0	0	0	0	0	0	0	0	0	0	0	0	0	0	0	0	0	0	0
XP_035359905.1	1	208120	98797	79731	5875.4	3916.1	19797		0	0	K02918	1	0	0	0	0	0	0	0	0	0	0	0	0	0	0	0	0	0	0	0	0	0	0	0	0	0	0	0	0	0	0	0	0	0	0	0	0	0
XP_035359906.1	1	1471.9		1471.9					0	-1	K08495	0	0	0	0	0	0	0	0	0	0	0	0	0	0	0	0	0	0	0	0	0	0	0	0	0	0	0	0	0	0	0	0	0	0	0	0	0	0
XP_035359917.1	1	540.62	176			245.62		119.01	0	0	K14303	0	0	0	0	0	0	0	0	0	0	0	0	0	0	0	0	0	0	0	0	0	0	0	0	0	0	0	0	0	0	0	0	0	0	0	0	0	0
XP_035359923.1	1	1335200	371660	270690	208980	172410	131790	179660	0	0	K00927	0	1	0	0	0	0	0	0	0	0	1	0	0	0	0	0	0	0	0	0	0	0	0	0	0	0	0	0	0	0	0	0	0	0	0	1	0	0
XP_035359926.1	1	6219.6	2031.9	1288.1		1114.5	668.82	1116.3	0	0	K12821	0	0	0	0	0	0	0	0	0	0	0	0	0	0	0	0	0	0	0	0	0	0	0	0	0	0	0	0	0	0	0	0	0	0	0	0	0	0
XP_035359927.1	1	17521	5356.1	1243.3	2075.9	3703.2	1921.7	3221.2	0	0		0	0	0	0	0	0	0	0	0	0	0	0	0	0	0	0	0	0	0	0	0	0	0	0	0	0	0	0	0	0	0	0	0	0	0	0	0	0
XP_035359930.1	1	13419	3045.8	3884.7	2842.5	1662.3	1068.2	915.9	-1	-1	K05275	0	0	0	0	0	0	0	0	0	0	0	0	0	0	0	0	0	0	0	0	0	0	0	0	0	0	0	0	0	0	0	0	0	0	0	0	0	0
XP_035359931.1	1	783900	225630	227310	164430	65982	49529	51023	-1	-1		0	0	0	0	0	0	0	0	0	0	0	0	0	0	0	0	0	0	0	0	0	0	0	0	0	0	0	0	0	0	0	0	0	0	0	0	0	0
XP_035359940.1	1	3038		479.48	583.13	837.08	471.57	666.71	0	0	K12844	0	0	0	0	0	0	0	0	0	0	0	0	0	0	0	0	0	0	0	0	0	0	0	0	0	0	0	0	0	0	0	0	0	0	0	0	0	0
XP_035359943.1	1	155920	59728	53962		17582	10818	13833	-1	-1		0	0	0	0	0	0	0	0	0	0	0	0	0	0	0	0	0	0	0	0	0	0	0	0	0	0	0	0	0	0	0	0	0	0	0	0	0	0
XP_035359944.1	1	326200	78574	65922	58040	54937	23043	45686	0	0	K01251	0	0	0	0	0	0	0	0	0	0	0	0	0	0	0	0	0	0	0	0	0	0	0	0	0	0	0	0	0	0	0	0	0	0	0	0	0	0
XP_035359945.1	1	2620.2		2620.2					0	-1		0	0	0	0	0	0	0	0	0	0	0	0	0	0	0	0	0	0	0	0	0	0	0	0	0	0	0	0	0	0	0	0	0	0	0	0	0	0
XP_035359953.1	1	1962.8	1335	466.21				161.57	0	0		0	0	0	0	0	0	0	0	0	0	0	0	0	0	0	0	0	0	0	0	0	0	0	0	0	0	0	0	0	0	0	0	0	0	0	0	0	0
XP_035359955.1	1	68165	21383	15665	14703	6133	3119.9	7162	-1	-1		0	0	0	0	0	0	0	0	0	0	0	0	0	0	0	0	0	0	0	0	0	0	0	0	0	0	0	0	0	0	0	0	0	0	0	0	0	0
XP_035359958.1	1	159510	43799	19644	10427	30438	31569	23633	0	0	K03247	0	0	0	0	0	0	0	0	0	0	0	0	0	0	0	0	0	0	0	0	0	0	0	0	0	0	0	0	0	0	0	0	0	0	0	0	0	0
XP_035359963.1	1	184090	50787	39700	32858	32429	15035	13285	0	0		0	0	0	0	0	0	0	0	0	0	0	0	0	0	0	0	0	0	0	0	0	0	0	0	0	0	0	0	0	0	0	0	0	0	0	0	0	0
XP_035359964.1	1	1239.8	1239.8						0	-1		0	0	0	0	0	0	0	0	0	0	0	0	0	0	0	0	0	0	0	0	0	0	0	0	0	0	0	0	0	0	0	0	0	0	0	0	0	0
XP_035359967.1	1	24063	19059	4147.7	856.51				0	-1		0	0	0	0	0	0	0	0	0	0	0	0	0	0	0	0	0	0	0	0	0	0	0	0	0	0	0	0	0	0	0	0	0	0	0	0	0	0
XP_035359970.1	1	2886.1	1253.2	1211.5	421.28				0	-1	K02948	1	0	0	0	0	0	0	0	0	0	0	0	0	0	0	0	0	0	0	0	0	0	0	0	0	0	0	0	0	0	0	0	0	0	0	0	0	0
XP_035359971.1	1	5387.7	2485.4	1522.7	205.33		739.69	434.59	0	0		0	0	0	0	0	0	0	0	0	0	0	0	0	0	0	0	0	0	0	0	0	0	0	0	0	0	0	0	0	0	0	0	0	0	0	0	0	0
XP_035359972.1	1	222220	63357	42213	36888	31360	21486	26915	0	0		0	0	0	0	0	0	0	0	0	0	0	0	0	0	0	0	0	0	0	0	0	0	0	0	0	0	0	0	0	0	0	0	0	0	0	0	0	0
XP_035359973.1	1	4373.6		4036.4		337.18			0	0		0	0	0	0	0	0	0	0	0	0	0	0	0	0	0	0	0	0	0	0	0	0	0	0	0	0	0	0	0	0	0	0	0	0	0	0	0	0
XP_035359974.1	1	103560	47946	15112	17391	13550	5843.7	3713.2	0	0		0	0	0	0	0	0	0	0	0	0	0	0	0	0	0	0	0	0	0	0	0	0	0	0	0	0	0	0	0	0	0	0	0	0	0	0	0	0
XP_035359975.1	1	54608	15686	8699.3	10248	9223.9	3376.9	7373.5	0	0		0	0	0	0	0	0	0	0	0	0	0	0	0	0	0	0	0	0	0	0	0	0	0	0	0	0	0	0	0	0	0	0	0	0	0	0	0	0
XP_035359978.1	1	1896.6	1026.8	230.59	639.21				0	-1		0	0	0	0	0	0	0	0	0	0	0	0	0	0	0	0	0	0	0	0	0	0	0	0	0	0	0	0	0	0	0	0	0	0	0	0	0	0
XP_035359979.1	1	28611	3116.3	5946.2	3691.5	8380.1	4531.8	2944.7	0	0		0	0	0	0	0	0	0	0	0	0	0	0	0	0	0	0	0	0	0	0	0	0	0	0	0	0	0	0	0	0	0	0	0	0	0	0	0	0
XP_035359980.1	1	6852.5	2653.2	1763	1763		456.22	217.12	-1	-1		0	0	0	0	0	0	0	0	0	0	0	0	0	0	0	0	0	0	0	0	0	0	0	0	0	0	0	0	0	0	0	0	0	0	0	0	0	0
XP_035359982.1	1	6007.5	3302.5	1925.6	779.37				0	-1		0	0	0	0	0	0	0	0	0	0	0	0	0	0	0	0	0	0	0	0	0	0	0	0	0	0	0	0	0	0	0	0	0	0	0	0	0	0
XP_035359983.1	1	25109	1519.9				10507	13082	0	0		0	0	0	0	0	0	0	0	0	0	0	0	0	0	0	0	0	0	0	0	0	0	0	0	0	0	0	0	0	0	0	0	0	0	0	0	0	0
XP_035359984.1	1	407560	153450	109740	79616	29495	16523	18736	-1	-1		0	0	0	0	0	0	0	0	0	0	0	0	0	0	0	0	0	0	0	0	0	0	0	0	0	0	0	0	0	0	0	0	0	0	0	0	0	0
XP_035359996.1	1	4772.2	535.12	1615.9	824.27	1017.6	257.6	521.65	0	0		0	0	0	0	0	0	0	0	0	0	0	0	0	0	0	0	0	0	0	0	0	0	0	0	0	0	0	0	0	0	0	0	0	0	0	0	0	0
XP_035359997.1	1	4108.9	998.34	173.03	910.24	1287	157.74	582.58	0	0		0	0	0	0	0	0	0	0	0	0	0	0	0	0	0	0	0	0	0	0	0	0	0	0	0	0	0	0	0	0	0	0	0	0	0	0	0	0
XP_035360014.1	1	14886	4339.9	5429.3	2739.2	514.56	830.41	1033.1	-1	-1		0	0	0	0	0	0	0	0	0	0	0	0	0	0	0	0	0	0	0	0	0	0	0	0	0	0	0	0	0	0	0	0	0	0	0	0	0	0
XP_035360017.1	1	8801.6	4426.9		2356		1252.8	765.83	0	0		0	0	0	0	0	0	0	0	0	0	0	0	0	0	0	0	0	0	0	0	0	0	0	0	0	0	0	0	0	0	0	0	0	0	0	0	0	0
XP_035360020.1	1	11407	3234	375.51	1091.5	1496.2	2052.7	3156.6	0	0	K08266	0	0	0	0	0	0	0	0	0	0	0	0	0	0	0	0	0	0	0	0	0	0	0	0	0	0	0	0	0	0	0	0	0	0	0	0	0	0
XP_035360022.1	1	23714	1780	6709.2	4601.9	4219.6	1864.9	4538.2	0	0		0	0	0	0	0	0	0	0	0	0	0	0	0	0	0	0	0	0	0	0	0	0	0	0	0	0	0	0	0	0	0	0	0	0	0	0	0	0
XP_035360025.1	1	4613.2			4613.2				0	-1		0	0	0	0	0	0	0	0	0	0	0	0	0	0	0	0	0	0	0	0	0	0	0	0	0	0	0	0	0	0	0	0	0	0	0	0	0	0
XP_035360030.1	1	54215	20979	13562	13163	3753.4		2757.5	-1	-1		0	0	0	0	0	0	0	0	0	0	0	0	0	0	0	0	0	0	0	0	0	0	0	0	0	0	0	0	0	0	0	0	0	0	0	0	0	0
XP_035360031.1	1	4469.2	768.89	492.79	508.6	1507.4	194.29	997.22	0	0	K10591	0	0	0	1	0	0	0	0	0	0	0	0	0	0	0	0	0	0	0	0	0	0	0	0	0	0	0	0	0	0	0	0	0	0	0	0	0	0
XP_035360032.1	1	3397.4		648.94		1228	932.55	587.95	0	0	K14396	0	0	0	0	0	0	0	0	0	0	0	0	0	0	0	0	0	0	0	0	0	0	0	0	0	0	0	0	0	0	0	0	0	0	0	0	0	0
XP_035360033.1	1	3045.7	2078.9		966.82				0	-1	K18467	0	0	0	0	0	0	0	0	0	0	0	0	0	0	0	0	0	0	0	0	0	0	0	0	0	0	0	0	0	0	0	0	0	0	0	0	0	0
XP_035360034.1	1	7471.7	1847.8	3438.2	1792			393.72	0	0		0	0	0	0	0	0	0	0	0	0	0	0	0	0	0	0	0	0	0	0	0	0	0	0	0	0	0	0	0	0	0	0	0	0	0	0	0	0
XP_035360035.1	1	41734	13036	12755	5958.7	3948.5	1860.2	4175.7	-1	-1	K00830	0	0	0	0	0	0	0	0	0	0	1	0	0	0	0	0	0	0	0	0	0	0	0	0	0	0	1	0	0	0	1	0	0	0	0	0	0	0
XP_035360037.1	1	5906.6	1241.3		1791.5	1693.3	547.13	633.38	0	0	K03754	0	0	0	0	0	0	0	0	0	0	0	0	0	0	0	0	0	0	0	0	0	0	0	0	0	0	0	0	0	0	0	0	0	0	0	0	0	0
XP_035360038.1	1	133610	42251	34616	25657	11859	10112	9117	-1	-1	K02973	1	0	0	0	0	0	0	0	0	0	0	0	0	0	0	0	0	0	0	0	0	0	0	0	0	0	0	0	0	0	0	0	0	0	0	0	0	0
XP_035360041.1	1	28878	8231.1		2830.4	10188	4076.7	3552	0	0		0	0	0	0	0	0	0	0	0	0	0	0	0	0	0	0	0	0	0	0	0	0	0	0	0	0	0	0	0	0	0	0	0	0	0	0	0	0
XP_035360042.1	1	712.27	712.27						0	-1		0	0	0	0	0	0	0	0	0	0	0	0	0	0	0	0	0	0	0	0	0	0	0	0	0	0	0	0	0	0	0	0	0	0	0	0	0	0
XP_035360044.1	1	8173.9	6181	1159.4	833.52				0	-1	K12871	0	0	0	0	0	0	0	0	0	0	0	0	0	0	0	0	0	0	0	0	0	0	0	0	0	0	0	0	0	0	0	0	0	0	0	0	0	0
XP_035360048.1	1	10345	4411.5	1367	859.46	2975.5		732.07	0	0	K03249	0	0	0	0	0	0	0	0	0	0	0	0	0	0	0	0	0	0	0	0	0	0	0	0	0	0	0	0	0	0	0	0	0	0	0	0	0	0
XP_035360052.1	1	13942	6261.6	2576.3	452.8	754.47	2200	1696.8	0	0	K00968	0	0	0	0	0	0	0	0	0	0	0	0	0	0	0	1	0	0	0	0	0	0	0	0	0	0	0	0	0	0	0	0	0	0	0	0	0	0
XP_035360053.1	1	80678	11012	16588	15650	13481	12617	11328	0	0		0	0	0	0	0	0	0	0	0	0	0	0	0	0	0	0	0	0	0	0	0	0	0	0	0	0	0	0	0	0	0	0	0	0	0	0	0	0
XP_035360058.1	1	39014	12111	9029.3	7245.2	4230.1	3125.2	3273.5	-1	-1		0	0	0	0	0	0	0	0	0	0	0	0	0	0	0	0	0	0	0	0	0	0	0	0	0	0	0	0	0	0	0	0	0	0	0	0	0	0
XP_035360065.1	1	578.27					578.27		0	1		0	0	0	0	0	0	0	0	0	0	0	0	0	0	0	0	0	0	0	0	0	0	0	0	0	0	0	0	0	0	0	0	0	0	0	0	0	0
XP_035360066.1	1	362.59			362.59				0	-1		0	0	0	0	0	0	0	0	0	0	0	0	0	0	0	0	0	0	0	0	0	0	0	0	0	0	0	0	0	0	0	0	0	0	0	0	0	0
XP_035360067.1	1	5856.9	2012.8	415.65	514.96	1163.8	361.17	1388.5	0	0		0	0	0	0	0	0	0	0	0	0	0	0	0	0	0	0	0	0	0	0	0	0	0	0	0	0	0	0	0	0	0	0	0	0	0	0	0	0
XP_035360068.1	1	3734.4			25.447	74.741	3528.3	105.87	0	0		0	0	0	0	0	0	0	0	0	0	0	0	0	0	0	0	0	0	0	0	0	0	0	0	0	0	0	0	0	0	0	0	0	0	0	0	0	0
XP_035360073.1	1	600710	117070	119140	86311	103670	76034	98482	0	0	K02940	1	0	0	0	0	0	0	0	0	0	0	0	0	0	0	0	0	0	0	0	0	0	0	0	0	0	0	0	0	0	0	0	0	0	0	0	0	0
XP_035360074.1	1	6688.4	2319.1		1525.8	845.83	1160.8	836.86	0	0		0	0	0	0	0	0	0	0	0	0	0	0	0	0	0	0	0	0	0	0	0	0	0	0	0	0	0	0	0	0	0	0	0	0	0	0	0	0
XP_035360077.1	1	3379	964.12	1010.6	826.44	101.5	211.73	264.52	-1	-1		0	0	0	0	0	0	0	0	0	0	0	0	0	0	0	0	0	0	0	0	0	0	0	0	0	0	0	0	0	0	0	0	0	0	0	0	0	0
XP_035360080.1	1	153160	55660	48625	42493	2105	2461.2	1814.6	-1	-1		0	0	0	0	0	0	0	0	0	0	0	0	0	0	0	0	0	0	0	0	0	0	0	0	0	0	0	0	0	0	0	0	0	0	0	0	0	0
XP_035360081.1	1	27575	7903.7	6387.3	4540.9	4714.6	1741.1	2287.7	0	0	K14298	0	0	0	0	0	0	0	0	0	0	0	0	0	0	0	0	0	0	0	0	0	0	0	0	0	0	0	0	0	0	0	0	0	0	0	0	0	0
XP_035360082.1	1	9496.6	1806	2758	2902.9	1170.5	731.87	127.46	-1	-1	K01874	0	0	0	0	0	0	0	0	0	0	0	0	0	0	0	0	0	0	0	0	0	0	0	0	0	0	0	0	0	0	0	0	0	0	0	0	0	0
XP_035360085.1	1	81199	24311	17159	10958	10454	8401.4	9915.4	0	0		0	0	0	0	0	0	0	0	0	0	0	0	0	0	0	0	0	0	0	0	0	0	0	0	0	0	0	0	0	0	0	0	0	0	0	0	0	0
XP_035360087.1	1	25275	18263	3469.7	1949.3	1592.6			0	0		0	0	0	0	0	0	0	0	0	0	0	0	0	0	0	0	0	0	0	0	0	0	0	0	0	0	0	0	0	0	0	0	0	0	0	0	0	0
XP_035360088.1	1	40798	10746	10433	7945.5	6723.9	2882.9	2066	-1	-1		0	0	0	0	0	0	0	0	0	0	0	0	0	0	0	0	0	0	0	0	0	0	0	0	0	0	0	0	0	0	0	0	0	0	0	0	0	0
XP_035360089.1	1	467.49			282.2	185.29			0	0		0	0	0	0	0	0	0	0	0	0	0	0	0	0	0	0	0	0	0	0	0	0	0	0	0	0	0	0	0	0	0	0	0	0	0	0	0	0
XP_035360090.1	1	487.94			262.48	225.46			0	0		0	0	0	0	0	0	0	0	0	0	0	0	0	0	0	0	0	0	0	0	0	0	0	0	0	0	0	0	0	0	0	0	0	0	0	0	0	0
XP_035360094.1	1	4254.7		1431	1866.3			957.4	0	0	K07213	0	0	0	0	0	0	0	0	0	0	0	0	0	0	0	0	0	0	0	0	0	0	0	0	0	0	0	0	0	0	0	0	0	0	0	0	0	0
XP_035360099.1	1	239820	61468	35301	36661	42549	24557	39289	0	0		0	0	0	0	0	0	0	0	0	0	0	0	0	0	0	0	0	0	0	0	0	0	0	0	0	0	0	0	0	0	0	0	0	0	0	0	0	0
XP_035360100.1	1	79431	15283	16063	12905	15624	10144	9412.6	0	0	K00942	0	0	0	0	0	0	0	0	0	0	0	0	0	0	0	0	0	0	0	0	0	0	0	0	0	0	0	0	0	0	0	0	0	0	0	0	0	0
XP_035360101.1	1	4370		1692.4	177.83	1555.2	428.96	515.63	0	0		0	0	0	0	0	0	0	0	0	0	0	0	0	0	0	0	0	0	0	0	0	0	0	0	0	0	0	0	0	0	0	0	0	0	0	0	0	0
XP_035360102.1	1	13763	3928.8	2942.3	1476	3632.9		1782.8	0	0		0	0	0	0	0	0	0	0	0	0	0	0	0	0	0	0	0	0	0	0	0	0	0	0	0	0	0	0	0	0	0	0	0	0	0	0	0	0
XP_035360105.1	1	5182.3	2039.5	886.09	237.77	897.39	766.56	354.96	0	0	K00111	0	0	0	0	0	0	0	0	0	0	0	0	0	0	0	1	0	0	0	0	0	0	0	0	0	0	0	0	0	0	0	0	0	0	0	0	0	0
XP_035360111.1	1	33.061					33.061		0	1	K14290	0	0	0	0	0	0	0	0	0	0	0	0	0	1	0	0	0	0	0	0	0	0	0	0	0	0	0	0	0	0	0	0	0	0	0	0	0	0
XP_035360128.1	1	171.75			171.75				0	-1		0	0	0	0	0	0	0	0	0	0	0	0	0	0	0	0	0	0	0	0	0	0	0	0	0	0	0	0	0	0	0	0	0	0	0	0	0	0
XP_035360134.1	1	117020	38432	5724.5	28534	18483	11875	13974	0	0	K03008	0	0	0	0	0	0	0	0	0	1	0	0	0	0	0	0	0	0	0	0	0	0	0	0	0	0	0	0	0	0	0	0	0	0	0	0	0	0
XP_035360135.1	1	38410	11632	8447.3	7010.7	5128.3	2922.6	3268.6	-1	-1		0	0	0	0	0	0	0	0	0	0	0	0	0	0	0	0	0	0	0	0	0	0	0	0	0	0	0	0	0	0	0	0	0	0	0	0	0	0
XP_035360137.1	1	371.97	133.01	238.96					0	-1	K06676	0	0	0	0	0	0	0	0	0	0	0	0	0	0	0	0	1	0	0	0	0	0	0	0	0	0	0	0	0	0	0	0	0	0	0	0	0	0
XP_035360142.1	1	2945.6	1249.3	542.2	651.98	391.72		110.43	0	0		0	0	0	0	0	0	0	0	0	0	0	0	0	0	0	0	0	0	0	0	0	0	0	0	0	0	0	0	0	0	0	0	0	0	0	0	0	0
XP_035360145.1	1	205130		77988		56232	33494	37415	0	0		0	0	0	0	0	0	0	0	0	0	0	0	0	0	0	0	0	0	0	0	0	0	0	0	0	0	0	0	0	0	0	0	0	0	0	0	0	0
XP_035360146.1	1	11303	3589.2	2696.5		2008.5	1233.7	1774.9	0	0		0	0	0	0	0	0	0	0	0	0	0	0	0	0	0	0	0	0	0	0	0	0	0	0	0	0	0	0	0	0	0	0	0	0	0	0	0	0
XP_035360147.1	1	185230	41267	28957	25287	35004	26717	28000	0	0	K13800	0	0	0	0	0	0	0	0	0	0	0	0	0	0	0	0	0	0	0	0	0	0	0	0	0	0	0	0	0	0	0	0	0	0	0	0	0	0
XP_035360151.1	1	26684	9355.8	15061		1233.8	1034.4		0	0		0	0	0	0	0	0	0	0	0	0	0	0	0	0	0	0	0	0	0	0	0	0	0	0	0	0	0	0	0	0	0	0	0	0	0	0	0	0
XP_035360154.1	1	5100.9	3234.4		962.99	458.48	445.02		0	0		0	0	0	0	0	0	0	0	0	0	0	0	0	0	0	0	0	0	0	0	0	0	0	0	0	0	0	0	0	0	0	0	0	0	0	0	0	0
XP_035360155.1	1	155860	56345	34285	33570	14523	8017	9118.9	-1	-1	K01626	0	1	0	0	0	0	0	0	0	0	0	0	0	0	0	0	0	0	0	0	0	0	0	0	0	0	0	0	0	0	0	0	0	0	0	0	0	0
XP_035360161.1	1	16682	2880.8	2987.8	2362.3	4123	1944.5	2383.7	0	0	K08288	0	0	0	0	0	0	0	0	0	0	0	0	0	0	0	0	0	0	0	0	0	0	0	0	0	0	0	0	0	0	0	0	0	0	0	0	0	0
XP_035360165.1	1	104100	25340	19801	15891	15934	12946	14190	0	0		0	0	0	0	0	0	0	0	0	0	0	0	0	0	0	0	0	0	0	0	0	0	0	0	0	0	0	0	0	0	0	0	0	0	0	0	0	0
XP_035360168.1	1	27578	6610	6325.1	4640.3	4324.7	3154.9	2522.6	0	0	K00276	0	0	0	0	0	0	0	0	0	0	0	0	0	0	0	0	0	0	0	0	0	0	0	0	0	0	0	0	0	0	0	0	0	0	0	0	0	0
XP_035360173.1	1	3049400	1124400	691460	726920	217980	139800	148890	-1	-1		0	0	0	0	0	0	0	0	0	0	0	0	0	0	0	0	0	0	0	0	0	0	0	0	0	0	0	0	0	0	0	0	0	0	0	0	0	0
XP_035360175.1	1	7789.2	4174.7	1453.6			1168.2	992.66	0	0		0	0	0	0	0	0	0	0	0	0	0	0	0	0	0	0	0	0	0	0	0	0	0	0	0	0	0	0	0	0	0	0	0	0	0	0	0	0
XP_035360182.1	1	16657	7482.9	3143.7	2027.7	2403.9	763.85	835.05	0	0		0	0	0	0	0	0	0	0	0	0	0	0	0	0	0	0	0	0	0	0	0	0	0	0	0	0	0	0	0	0	0	0	0	0	0	0	0	0
XP_035360184.1	1	3354.2	1006.2	745.62		522.22	359.79	720.41	0	0		0	0	0	0	0	0	0	0	0	0	0	0	0	0	0	0	0	0	0	0	0	0	0	0	0	0	0	0	0	0	0	0	0	0	0	0	0	0
XP_035360200.1	1	3761600	1178400	686890	419620	501140	293780	681840	0	0	K02979	1	0	0	0	0	0	0	0	0	0	0	0	0	0	0	0	0	0	0	0	0	0	0	0	0	0	0	0	0	0	0	0	0	0	0	0	0	0
XP_035360201.1	1	2036.7	992.64			158.61	286.17	599.28	0	0	K00765	0	1	0	0	0	0	0	0	0	0	0	0	0	0	0	0	0	0	0	0	0	0	0	0	0	0	0	0	0	0	0	0	0	0	0	0	0	0
XP_035360203.1	1	25769	12034	9318.3	4022.9		394.67		0	0		0	0	0	0	0	0	0	0	0	0	0	0	0	0	0	0	0	0	0	0	0	0	0	0	0	0	0	0	0	0	0	0	0	0	0	0	0	0
XP_035360205.1	1	10073	2758.9	2770.7		1955.8	818.18	1769.4	0	0		0	0	0	0	0	0	0	0	0	0	0	0	0	0	0	0	0	0	0	0	0	0	0	0	0	0	0	0	0	0	0	0	0	0	0	0	0	0
XP_035360206.1	1	5391.8	3209.7	2182.1					0	-1		0	0	0	0	0	0	0	0	0	0	0	0	0	0	0	0	0	0	0	0	0	0	0	0	0	0	0	0	0	0	0	0	0	0	0	0	0	0
XP_035360213.1	1	12421	3397.2	632.74	1181.6	1995.6	3471.9	1741.8	0	0	K02738	0	0	1	0	0	0	0	0	0	0	0	0	0	0	0	0	0	0	0	0	0	0	0	0	0	0	0	0	0	0	0	0	0	0	0	0	0	0
XP_035360244.1	1	219380	56411	56446	40616	25413	19014	21476	-1	-1		0	0	0	0	0	0	0	0	0	0	0	0	0	0	0	0	0	0	0	0	0	0	0	0	0	0	0	0	0	0	0	0	0	0	0	0	0	0
XP_035360245.1	1	495240	117080	93972	92640	80597	54179	56767	0	0		0	0	0	0	0	0	0	0	0	0	0	0	0	0	0	0	0	0	0	0	0	0	0	0	0	0	0	0	0	0	0	0	0	0	0	0	0	0
XP_035360261.1	1	3710.7	1853.5	560.43	867.23	277.57		151.96	0	0		0	0	0	0	0	0	0	0	0	0	0	0	0	0	0	0	0	0	0	0	0	0	0	0	0	0	0	0	0	0	0	0	0	0	0	0	0	0
XP_035360267.1	1	7388.5	3014.9	1377.6	1500.9	1285.1	210.06		0	0		0	0	0	0	0	0	0	0	0	0	0	0	0	0	0	0	0	0	0	0	0	0	0	0	0	0	0	0	0	0	0	0	0	0	0	0	0	0
XP_035360282.1	1	1447.6				878.46		569.12	0	1		0	0	0	0	0	0	0	0	0	0	0	0	0	0	0	0	0	0	0	0	0	0	0	0	0	0	0	0	0	0	0	0	0	0	0	0	0	0
XP_035360289.1	1	1442.7				645.78	345.98	450.91	0	1	K18280	0	0	0	0	0	0	0	0	0	0	0	0	0	0	0	0	0	0	0	0	0	0	0	0	0	0	0	0	0	0	0	0	0	0	0	0	0	0
XP_035360290.1	1	216140	56513	39527	28876	39650	24602	26972	0	0		0	0	0	0	0	0	0	0	0	0	0	0	0	0	0	0	0	0	0	0	0	0	0	0	0	0	0	0	0	0	0	0	0	0	0	0	0	0
XP_035360297.1	1	85307	24855	19997	11762	13528	4722	10443	0	0		0	0	0	0	0	0	0	0	0	0	0	0	0	0	0	0	0	0	0	0	0	0	0	0	0	0	0	0	0	0	0	0	0	0	0	0	0	0
[truncated: 426 more rows]
[truncated: 271 more columns]
