# Supplementary material for: Application and Mechanism of Action of Carvacrol Against Aspergillus niger Causing Postharvest Rot of Garlic Scapes (Allium sativum L.)
Source: J Fungi (Basel). 2025 Sep 30;11(10):709. doi: 10.3390/jof11100709 (PMC12565558; doi:10.3390/jof11100709)
Supplement: Supplementary file 1 [file jof-11-00709-s001.zip › Table S7.xlsx]

## Sheet: Up
Protein product	Protein Name	Gene ID	Transcript ID
XP_035353876.1	DUF757 domain protein	AtWU_02870	XM_035497983.1
XP_035356795.1	PLP-dependent transferase	AtWU_05792	XM_035500902.1
XP_035359389.1	glutathione S-transferase	AtWU_08388	XM_035503496.1

## Sheet: Down
Protein product	Protein Name	Gene ID	Transcript ID
XP_035351168.1	translation elongation factor EF-1 alpha	AtWU_00159	XM_035495275.1
XP_035351171.1	six-hairpin glycosidase	AtWU_00162	XM_035495278.1
XP_035351395.1	guanine nucleotide-binding protein beta subunit	AtWU_00386	XM_035495502.1
XP_035351851.1	CBD9-like protein	AtWU_00843	XM_035495958.1
XP_035351940.1	UDP-glucose 4-epimerase	AtWU_00932	XM_035496047.1
XP_035352029.1	cell surface protein	AtWU_01021	XM_035496136.1
XP_035352146.1	GTP-binding protein 1	AtWU_01138	XM_035496253.1
XP_035352379.1	dienelactone hydrolase family protein	AtWU_01372	XM_035496486.1
XP_035352417.1	C6 zinc finger domain protein	AtWU_01410	XM_035496524.1
XP_035352854.1	cell pattern formation-associated protein stuA	AtWU_01847	XM_035496961.1
XP_035352923.1	pkinase-domain-containing protein	AtWU_01916	XM_035497030.1
XP_035353074.1	malate synthase, glyoxysomal	AtWU_02067	XM_035497181.1
XP_035353392.1	methyltransferase domain family protein	AtWU_02385	XM_035497499.1
XP_035353422.1	karyopherin alpha subunit	AtWU_02415	XM_035497529.1
XP_035353452.1	translation initiation factor 4B	AtWU_02445	XM_035497559.1
XP_035353494.1	NACHT domain protein	AtWU_02487	XM_035497601.1
XP_035353500.1	amid-like NADH oxidoreductase	AtWU_02493	XM_035497607.1
XP_035353637.1	protein ecm33	AtWU_02631	XM_035497744.1
XP_035353645.1	iron sulfur cluster assembly protein	AtWU_02639	XM_035497752.1
XP_035353661.1	outer mitochondrial membrane protein porin	AtWU_02655	XM_035497768.1
XP_035353708.1	UBX domain protein	AtWU_02702	XM_035497815.1
XP_035353724.1	uncharacterized protein AtWU_02718	AtWU_02718	XM_035497831.1
XP_035353734.1	bifunctional purine biosynthesis protein Ade16	AtWU_02728	XM_035497841.1
XP_035354126.1	Hsp90 co-chaperone Cdc37	AtWU_03120	XM_035498233.1
XP_035354319.1	rieske	AtWU_03313	XM_035498426.1
XP_035354576.1	CNVH-domain-containing protein	AtWU_03571	XM_035498683.1
XP_035354697.1	heat shock protein STI1	AtWU_03692	XM_035498804.1
XP_035354827.1	uncharacterized protein AtWU_03823	AtWU_03823	XM_035498934.1
XP_035354940.1	phosphoketolase	AtWU_03936	XM_035499047.1
XP_035354985.1	phosphoglycerate mutase family protein	AtWU_03981	XM_035499092.1
XP_035355084.1	C2H2 transcription factor	AtWU_04080	XM_035499191.1
XP_035355158.1	nuclear segregation protein	AtWU_04154	XM_035499265.1
XP_035355297.1	pyruvate decarboxylase	AtWU_04293	XM_035499404.1
XP_035355310.1	ribonuclease T2 family	AtWU_04306	XM_035499417.1
XP_035355334.1	endochitinase B1 domain protein	AtWU_04330	XM_035499441.1
XP_035355339.1	LEA domain protein	AtWU_04335	XM_035499446.1
XP_035355358.1	CUE domain-containing protein C354.10	AtWU_04354	XM_035499465.1
XP_035355382.1	trehalose synthase (Ccg-9)	AtWU_04378	XM_035499489.1
XP_035355712.1	pyruvate dehydrogenase complex component Pdx1	AtWU_04708	XM_035499819.1
XP_035355889.1	RNA binding protein Jsn1	AtWU_04885	XM_035499996.1
XP_035356103.1	mycelial catalase Cat1	AtWU_05100	XM_035500210.1
XP_035356129.1	bifunctional catalase-peroxidase Cat2	AtWU_05126	XM_035500236.1
XP_035356217.1	MCM-domain-containing protein	AtWU_05214	XM_035500324.1
XP_035356245.1	polyadenylate binding protein	AtWU_05242	XM_035500352.1
XP_035356327.1	protein VTS1	AtWU_05324	XM_035500434.1
XP_035356331.1	tRNA methyltransferase	AtWU_05328	XM_035500438.1
XP_035356436.1	EF hand domain protein	AtWU_05433	XM_035500543.1
XP_035356538.1	phosphatidyl synthase	AtWU_05535	XM_035500645.1
XP_035356611.1	conserved lysine-rich protein	AtWU_05608	XM_035500718.1
XP_035356636.1	DNA repair protein Rad50	AtWU_05633	XM_035500743.1
XP_035356672.1	beta subunit of citrate lyase	AtWU_05669	XM_035500779.1
XP_035356690.1	glutamine synthetase	AtWU_05687	XM_035500797.1
XP_035356816.1	telomere and ribosome associated protein Stm1	AtWU_05813	XM_035500923.1
XP_035356853.1	altered inheritance of mitochondria protein 21	AtWU_05850	XM_035500960.1
XP_035356906.1	NADH dehydrogenase I, D subunit	AtWU_05903	XM_035501013.1
XP_035356917.1	SAP domain protein	AtWU_05914	XM_035501024.1
XP_035357027.1	transcriptional corepressor Cyc8	AtWU_06024	XM_035501134.1
XP_035357088.1	CDC73-domain-containing protein	AtWU_06085	XM_035501195.1
XP_035357183.1	cytidine and deoxycytidylate deaminase zinc-binding domain protein	AtWU_06180	XM_035501290.1
XP_035357204.1	WD40 repeat-like protein	AtWU_06201	XM_035501311.1
XP_035357219.1	allergenic cerato-platanin Asp F13	AtWU_06216	XM_035501326.1
XP_035357251.1	coronin-like protein crn1	AtWU_06248	XM_035501358.1
XP_035357592.1	PH domain protein	AtWU_06590	XM_035501699.1
XP_035357840.1	similar to An11g05720	AtWU_06838	XM_035501947.1
XP_035357882.1	delta-1-pyrroline-5-carboxylate dehydrogenase PrnC	AtWU_06880	XM_035501989.1
XP_035357889.1	CCR4-NOT core complex subunit Not4	AtWU_06887	XM_035501996.1
XP_035357944.1	alpha/beta-hydrolase	AtWU_06942	XM_035502051.1
XP_035358189.1	Rho GTPase activator	AtWU_07187	XM_035502296.1
XP_035358235.1	nucleoporin NUP37	AtWU_07233	XM_035502342.1
XP_035358392.1	maleylacetate reductase	AtWU_07390	XM_035502499.1
XP_035358427.1	pyruvate kinase	AtWU_07425	XM_035502534.1
XP_035358488.1	two-component osmosensing histidine kinase	AtWU_07486	XM_035502595.1
XP_035358498.1	pkinase-domain-containing protein	AtWU_07496	XM_035502605.1
XP_035358530.1	alkaline phosphatase-like protein	AtWU_07528	XM_035502637.1
XP_035358558.1	KH domain RNA-binding protein	AtWU_07556	XM_035502665.1
XP_035358579.1	oxidoreductase	AtWU_07577	XM_035502686.1
XP_035358801.1	transaldolase	AtWU_07799	XM_035502908.1
XP_035358848.1	transaldolase	AtWU_07846	XM_035502955.1
XP_035358866.1	RNA-binding domain-containing protein	AtWU_07864	XM_035502973.1
XP_035358929.1	malate dehydrogenase, NAD-dependent	AtWU_07927	XM_035503036.1
XP_035359164.1	AraC-like ligand binding domain protein	AtWU_08163	XM_035503271.1
XP_035359189.1	FAD dependent oxidoreductase	AtWU_08188	XM_035503296.1
XP_035359395.1	ubiquitin-like protein DskB	AtWU_08394	XM_035503502.1
XP_035359400.1	catalase	AtWU_08399	XM_035503507.1
XP_035359401.1	sulfite reductase	AtWU_08400	XM_035503508.1
XP_035359408.1	similar to An08g08820	AtWU_08407	XM_035503515.1
XP_035359575.1	uncharacterized protein AtWU_08574	AtWU_08574	XM_035503682.1
XP_035359622.1	guanine nucleotide-binding protein subunit alpha	AtWU_08621	XM_035503729.1
XP_035359684.1	RNA-binding La domain protein	AtWU_08683	XM_035503791.1
XP_035359695.1	G2/M phase checkpoint control protein Sum2	AtWU_08694	XM_035503802.1
XP_035359827.1	cell wall biogenesis protein phosphatase Ssd1	AtWU_08826	XM_035503934.1
XP_035359980.1	la domain family	AtWU_08979	XM_035504087.1
XP_035359984.1	NADP(+) coupled glycerol dehydrogenase	AtWU_08983	XM_035504091.1
XP_035360014.1	PAB1 binding protein	AtWU_09013	XM_035504121.1
XP_035360035.1	aminotransferase, class V	AtWU_09034	XM_035504142.1
XP_035360058.1	CUE domain protein	AtWU_09057	XM_035504165.1
XP_035360080.1	SMP-30/Gluconolaconase/LRE-like region family protein	AtWU_09079	XM_035504187.1
XP_035360082.1	methionyl-tRNA synthetase	AtWU_09081	XM_035504189.1
XP_035360135.1	actin cytoskeleton-regulatory complex protein pan1	AtWU_09135	XM_035504242.1
XP_035360155.1	phospho-2-dehydro-3-deoxyheptonate aldolase	AtWU_09155	XM_035504262.1
XP_035360462.1	R3H domain protein	AtWU_09463	XM_035504569.1
XP_035360493.1	vacuolar import and degradation protein	AtWU_09494	XM_035504600.1
XP_035360531.1	tubulin-specific chaperone c	AtWU_09532	XM_035504638.1
XP_035360574.1	eukaryotic translation initiation factor 3 subunit EifCk	AtWU_09575	XM_035504681.1
XP_035360636.1	cruciform DNA-recognizing protein 1	AtWU_09637	XM_035504743.1
XP_035360695.1	stress response protein	AtWU_09696	XM_035504802.1
XP_035360740.1	oxidoreductase family, NAD-binding Rossmann fold protein	AtWU_09741	XM_035504847.1
XP_035360741.1	actin cytoskeleton protein	AtWU_09742	XM_035504848.1
XP_035360749.1	AMP-binding enzyme	AtWU_09750	XM_035504856.1
XP_035360768.1	phosphoglucose isomerase	AtWU_09769	XM_035504875.1
XP_035360870.1	acetyl-CoA hydrolase Ach1	AtWU_09871	XM_035504977.1
XP_035360898.1	transcription initiation factor IIF, beta subunit family protein	AtWU_09899	XM_035505005.1
XP_035361006.1	cystathionine gamma-lyase	AtWU_10007	XM_035505113.1
XP_035361156.1	vacuolar protein sorting-associated protein Vps17	AtWU_10158	XM_035505263.1
XP_035361306.1	NAP-domain-containing protein	AtWU_10308	XM_035505413.1
XP_035361317.1	actin binding protein	AtWU_10320	XM_035505424.1
XP_035361318.1	dynamin-2	AtWU_10321	XM_035505425.1
XP_035361504.1	myosin heavy chain, embryonic smooth muscle isoform	AtWU_10507	XM_035505611.1
XP_035361565.1	HLH DNA binding protein	AtWU_10568	XM_035505672.1
XP_035361585.1	uncharacterized protein AtWU_10588	AtWU_10588	XM_035505692.1
XP_035361870.1	NTF2 and RRM domain protein	AtWU_10875	XM_035505977.1
XP_035361877.1	CS-domain-containing protein	AtWU_10882	XM_035505984.1
XP_035361955.1	HypA-like protein	AtWU_10960	XM_035506062.1
XP_035361990.1	60S ribosomal protein L4-2	AtWU_10995	XM_035506097.1
XP_035362131.1	ribulose-phosphate 3-epimerase	AtWU_11136	XM_035506238.1
XP_035362158.1	catalase A	AtWU_11163	XM_035506265.1
XP_035362173.1	tyrosinase central domain protein	AtWU_11178	XM_035506280.1
