# Supplementary material for: Application and Mechanism of Action of Carvacrol Against Aspergillus niger Causing Postharvest Rot of Garlic Scapes (Allium sativum L.)
Source: J Fungi (Basel). 2025 Sep 30;11(10):709. doi: 10.3390/jof11100709 (PMC12565558; doi:10.3390/jof11100709)
Supplement: Supplementary file 1 [file jof-11-00709-s001.zip › Table S1.xlsx]

## Sheet: B_vs_A.gene_DE.signi
Gene id	MeanTPM (B)	MeanTPM (A)	log2FoldChange	pValue	qValue	result
AtWU_01332	132.404	52.8068	1.32615	4.38313e-45	9.25071e-44	up
AtWU_00577	60.2078	19.0702	1.65863	1.02554e-42	1.94834e-41	up
AtWU_00571	32.4418	9.94579	1.70569	2.44516e-13	9.4572e-13	up
AtWU_00572	345.124	84.7072	2.02656	5.10049e-59	1.96124e-57	up
AtWU_06484	15.6797	50.6586	-1.69191	2.82604e-11	9.62412e-11	down
AtWU_06485	2.45285	8.89979	-1.85931	8.41538e-15	3.57638e-14	down
AtWU_10039	18.126	45.4551	-1.32638	1.99788e-11	6.87892e-11	down
AtWU_10034	22.6547	49.7611	-1.13521	1.94004e-05	4.20516e-05	down
AtWU_10035	114.148	412.027	-1.85184	8.8086e-19	4.7164e-18	down
AtWU_10030	152.154	44.787	1.76438	1.02642e-47	2.49192e-46	up
AtWU_10032	143.084	459.001	-1.68164	2.11462e-06	4.97026e-06	down
AtWU_10033	7.76167	46.2531	-2.57511	1.27092e-25	9.97898e-25	down
AtWU_09468	425.339	84.5945	2.32998	2.80711e-07	7.11152e-07	up
AtWU_09466	2261.58	6482.84	-1.51929	4.09443e-17	2.00664e-16	down
AtWU_09460	0.820795	23.3474	-4.8301	2.63017e-14	1.08253e-13	down
AtWU_09463	15.8886	70.4458	-2.14852	1.22445e-28	1.1123e-27	down
AtWU_09781	7.02663	25.9446	-1.88453	8.46254e-13	3.16303e-12	down
AtWU_06488	2884.35	920.794	1.64729	5.62051e-40	9.51841e-39	up
AtWU_05664	125.538	1290.02	-3.36121	1.23226e-37	1.85716e-36	down
AtWU_09681	9.36396	1.87855	2.3175	7.27413e-31	7.5068e-30	up
AtWU_09680	314.59	33.4492	3.23343	2.83451e-90	3.31519e-88	up
AtWU_09683	6.4894	33.17	-2.35372	2.31823e-08	6.38907e-08	down
AtWU_09682	9.47432	22.5984	-1.25413	0.000650872	0.00121415	down
AtWU_09684	6.30492	64.259	-3.34935	6.92306e-41	1.21456e-39	down
AtWU_09687	5.98851	20.7159	-1.79047	1.86071e-09	5.58759e-09	down
AtWU_09688	21.3891	76.187	-1.83267	3.29865e-28	2.92322e-27	down
AtWU_01555	1.35656	0.112322	3.59424	1.03994e-06	2.51648e-06	up
AtWU_04293	203.33	1582.54	-2.96034	1.03056e-53	3.14434e-52	down
AtWU_04074	3.9385	21.2054	-2.42871	5.65068e-14	2.27976e-13	down
AtWU_08096	0.894477	5.32415	-2.57344	2.41098e-14	9.93777e-14	down
AtWU_04070	1.25119	6.98328	-2.4806	4.36925e-13	1.66186e-12	down
AtWU_05111	28.2411	13.0382	1.11506	4.16891e-17	2.04226e-16	up
AtWU_05442	2.45781	11.7182	-2.2533	6.57168e-14	2.63996e-13	down
AtWU_03012	25.4142	62.1064	-1.28911	1.25457e-06	3.01246e-06	down
AtWU_08333	259.288	58.6714	2.14383	4.11879e-105	7.11473e-103	up
AtWU_08330	0.463869	3.47005	-2.90317	1.70588e-13	6.66675e-13	down
AtWU_08331	0.458059	1.93005	-2.07503	0.000138569	0.000276057	down
AtWU_08488	4.30021	16.1472	-1.90881	1.80638e-12	6.60652e-12	down
AtWU_08486	18.3117	74.4596	-2.02369	8.27012e-14	3.30334e-13	down
AtWU_08480	0.372416	1.77144	-2.24994	0.000194584	0.000382692	down
AtWU_03170	1.18272	2.69111	-1.18609	0.00687807	0.0112822	down
AtWU_08483	70.0576	155.032	-1.14595	2.1551e-06	5.06116e-06	down
AtWU_02550	0.849774	0.0311543	4.76958	3.79478e-06	8.73649e-06	up
AtWU_02226	0.024481	0.437216	-4.15861	0.00346512	0.00593719	down
AtWU_02557	6.8574	17.8419	-1.37953	0.00052909	0.000995413	down
AtWU_01559	32.295	12.3933	1.38175	1.01803e-22	6.89414e-22	up
AtWU_06420	9.00646	20.4828	-1.18538	1.96815e-05	4.26281e-05	down
AtWU_06421	13.5912	3.05789	2.15207	5.79024e-16	2.65358e-15	up
AtWU_06422	6.38596	26.1785	-2.03541	6.3045e-26	5.02035e-25	down
AtWU_06423	19.3247	50.0586	-1.37317	1.53668e-08	4.28988e-08	down
AtWU_06425	3.58277	19.2015	-2.42207	2.56947e-38	4.03496e-37	down
AtWU_06427	57.1744	114.983	-1.00798	0.000130994	0.000261662	down
AtWU_06428	1.40555	5.13783	-1.87003	7.8347e-09	2.2458e-08	down
AtWU_06429	1.36164	9.46886	-2.79784	5.56558e-29	5.16022e-28	down
AtWU_04683	74.1632	248.562	-1.74483	1.21964e-11	4.24492e-11	down
AtWU_04686	27.8417	74.6872	-1.42361	0.000530548	0.000997988	down
AtWU_04687	4.55542	18.6805	-2.03588	1.15963e-23	8.2721e-23	down
AtWU_04685	5.28335	16.7993	-1.66888	1.9643e-11	6.76746e-11	down
AtWU_04689	28.361	1.48554	4.25485	3.53066e-23	2.45311e-22	up
AtWU_08156	9.66312	45.8899	-2.24762	2.75274e-24	2.02276e-23	down
AtWU_08157	0.0001	0.244123	-11.2534	0.00345968	0.00592876	down
AtWU_08154	1.42397	0.701299	1.02182	0.00104055	0.00190158	up
AtWU_08153	3.83285	1.87198	1.03386	8.81136e-06	1.96844e-05	up
AtWU_00637	15.6289	41.7421	-1.41729	6.26366e-08	1.67051e-07	down
AtWU_03235	40.8444	92.2325	-1.17514	0.00269885	0.00468646	down
AtWU_07080	1.56657	102.533	-6.03233	3.2577e-22	2.13654e-21	down
AtWU_07084	0.425211	3.83544	-3.17314	4.27942e-15	1.85375e-14	down
AtWU_07087	5.09415	2.11358	1.26915	1.70476e-06	4.04416e-06	up
AtWU_03231	0.388412	3.13207	-3.01145	1.08593e-09	3.30966e-09	down
AtWU_05023	124.385	32.4403	1.93895	6.69263e-65	3.09238e-63	up
AtWU_05025	6.04591	31.5688	-2.38447	8.57184e-20	4.85349e-19	down
AtWU_05796	20.8437	148.383	-2.83164	9.67346e-37	1.39427e-35	down
AtWU_05026	0.607171	0.145208	2.06399	7.24023e-05	0.000148291	up
AtWU_05798	16.5868	39.0681	-1.23596	0.00273838	0.00475143	down
AtWU_09864	0.902059	0.37404	1.27003	5.0141e-05	0.000104663	up
AtWU_07332	2.37984	9.12689	-1.93926	6.34744e-09	1.83494e-08	down
AtWU_07331	37.2988	85.5724	-1.19801	2.56941e-06	5.99902e-06	down
AtWU_07336	0.613635	0.280939	1.12712	0.00431201	0.00726955	up
AtWU_07339	24.8318	140.968	-2.50511	1.75974e-45	3.807e-44	down
AtWU_07338	13.4819	140.45	-3.38096	1.4024e-73	8.94666e-72	down
AtWU_07035	0.0405917	0.418486	-3.36593	0.00186894	0.00329944	down
AtWU_05245	4.55135	9.98393	-1.13331	5.70544e-05	0.000118249	down
AtWU_05241	3.08439	19.851	-2.68615	1.681e-34	2.11358e-33	down
AtWU_05240	5.20964	1.84255	1.49948	3.15848e-13	1.21284e-12	up
AtWU_05242	28.34	105.27	-1.89319	2.22843e-12	8.10786e-12	down
AtWU_08897	27.8464	62.1498	-1.15826	0.000406627	0.000773831	down
AtWU_08672	14.0508	86.4751	-2.62163	6.3414e-52	1.81636e-50	down
AtWU_08895	64.554	195.927	-1.60173	0.000115789	0.000232823	down
AtWU_08894	32.557	486.299	-3.9008	7.91358e-186	8.0776e-183	down
AtWU_08893	3.98545	9.72972	-1.28766	3.65489e-05	7.73702e-05	down
AtWU_08892	290.576	855.118	-1.55721	9.68859e-20	5.47201e-19	down
AtWU_08891	11.3912	22.8	-1.00111	0.00755326	0.0123071	down
AtWU_08890	28.5204	80.3462	-1.49424	2.44232e-05	5.24629e-05	down
AtWU_01561	0.843482	0.411493	1.03549	0.000729509	0.00135454	up
AtWU_04047	1.70727	4.64672	-1.44452	0.0016055	0.00285591	down
AtWU_00969	10.6738	3.78235	1.49673	6.56137e-31	6.81509e-30	up
AtWU_00968	19.9369	9.44213	1.07826	1.59471e-26	1.30506e-25	up
AtWU_00965	0.347562	0.0783967	2.14841	0.000600935	0.00112455	up
AtWU_00962	38.8469	3.803	3.35259	4.56401e-22	2.95529e-21	up
AtWU_09854	16.3967	54.3366	-1.72852	9.95945e-08	2.60482e-07	down
AtWU_09855	4.75986	15.7789	-1.729	3.77555e-15	1.64119e-14	down
AtWU_09856	56.419	1173.01	-4.37789	1.29697e-120	3.16574e-118	down
AtWU_09857	46.7684	149.835	-1.67977	8.4565e-07	2.06367e-06	down
AtWU_09853	12.315	25.349	-1.04151	0.0146905	0.0229409	down
AtWU_09859	46.8188	8.36271	2.48504	0.00080801	0.0014929	up
AtWU_04307	4.55854	18.5224	-2.02262	7.73001e-07	1.89173e-06	down
AtWU_04306	32.1168	95.1628	-1.56707	3.13984e-21	1.93492e-20	down
AtWU_04304	7.51562	32.6547	-2.11932	4.94453e-19	2.68458e-18	down
AtWU_04303	2.25036	0.639176	1.81587	2.25707e-05	4.86325e-05	up
AtWU_04302	30.9424	206.587	-2.73909	9.96565e-20	5.62565e-19	down
AtWU_04300	6.77131	37.923	-2.48556	8.97587e-29	8.23374e-28	down
AtWU_04309	759.305	213.977	1.82723	7.64727e-38	1.1698e-36	up
AtWU_04308	2441.88	1014.58	1.26711	6.80097e-32	7.43538e-31	up
AtWU_10937	701.758	312.095	1.16899	1.77773e-20	1.05054e-19	up
AtWU_10930	15.5019	85.3512	-2.46096	1.29528e-36	1.85266e-35	down
AtWU_10933	91.0877	42.663	1.09427	2.09945e-39	3.51831e-38	up
AtWU_10932	33.641	16.6054	1.01857	3.2625e-23	2.27665e-22	up
AtWU_00213	20.9864	6.88797	1.60731	6.3475e-20	3.62511e-19	up
AtWU_00216	0.449669	2.01751	-2.16564	0.00473413	0.00792527	down
AtWU_11049	111.863	470.586	-2.07273	5.64138e-12	2.00638e-11	down
AtWU_11046	24.0516	116.308	-2.27374	1.08089e-15	4.87006e-15	down
AtWU_11047	3.16331	36.3121	-3.52095	8.26031e-57	2.89834e-55	down
AtWU_11044	17.1068	53.8794	-1.65517	2.57444e-08	7.06743e-08	down
AtWU_11042	11.2064	35.5548	-1.66572	1.70271e-09	5.12959e-09	down
AtWU_11043	3.20888	12.0234	-1.9057	4.63218e-14	1.87787e-13	down
AtWU_11040	7.24437	38.443	-2.40779	1.33099e-12	4.91427e-12	down
AtWU_11041	51.2946	162.725	-1.66556	1.86819e-08	5.18568e-08	down
AtWU_03096	33.2933	118.275	-1.82885	1.70509e-12	6.25237e-12	down
AtWU_07460	4.64577	9.64648	-1.05409	0.00860298	0.0139125	down
AtWU_03094	39.3369	83.1174	-1.07927	0.0272059	0.0408817	down
AtWU_03095	1.44267	6.85891	-2.24924	1.79249e-11	6.18693e-11	down
AtWU_03092	452.793	141.702	1.67599	1.49807e-92	1.86893e-90	up
AtWU_03542	3.43208	0.451304	2.92691	2.07377e-11	7.12931e-11	up
AtWU_03091	6.1608	44.908	-2.86578	1.98738e-48	5.0032e-47	down
AtWU_03549	1.45045	6.61822	-2.18994	3.46494e-06	8.00995e-06	down
AtWU_07654	4.85743	1.62112	1.5832	1.86546e-06	4.41049e-06	up
AtWU_07655	8.13458	1.92174	2.08165	1.74546e-40	2.99207e-39	up
AtWU_07652	80.461	31.5018	1.35285	1.73256e-16	8.17706e-16	up
AtWU_07653	75.7247	9.65764	2.97102	1.27693e-121	3.33427e-119	up
AtWU_07658	23.3538	141.496	-2.59903	3.73839e-17	1.83696e-16	down
AtWU_05876	222.338	629.905	-1.50238	4.58082e-13	1.73879e-12	down
AtWU_05877	153.377	52.7776	1.53908	4.54831e-19	2.47785e-18	up
AtWU_05874	19.3709	51.7307	-1.41713	1.53958e-13	6.03364e-13	down
AtWU_05875	3.00572	9.23315	-1.61911	1.14951e-07	2.9918e-07	down
AtWU_05873	34.4403	126.848	-1.88093	2.83921e-33	3.36628e-32	down
AtWU_09142	9.90193	71.8741	-2.85969	3.37413e-53	1.0049e-51	down
AtWU_09143	14.3721	64.0804	-2.15661	2.77735e-32	3.09982e-31	down
AtWU_09146	34.7278	213.9	-2.62277	4.0786e-42	7.5444e-41	down
AtWU_03328	3.12719	1.55837	1.00483	0.000274805	0.000531892	up
AtWU_03321	0.079074	0.766165	-3.27638	1.93246e-05	4.19036e-05	down
AtWU_03322	1.38246	0.317781	2.12113	1.83939e-06	4.35067e-06	up
AtWU_03323	22.686	2.51077	3.1756	3.37649e-49	8.75548e-48	up
AtWU_08812	30.0679	5.35437	2.48944	8.25961e-31	8.50036e-30	up
AtWU_08811	45.3837	159.594	-1.81416	5.88776e-19	3.18132e-18	down
AtWU_07426	4.5178	15.9786	-1.82245	1.2253e-08	3.45403e-08	down
AtWU_01027	136.46	51.0228	1.41927	7.77582e-47	1.79644e-45	up
AtWU_01021	89.8402	542.834	-2.59508	5.52083e-42	1.01122e-40	down
AtWU_07528	40.9997	108.683	-1.40644	8.01931e-11	2.65216e-10	down
AtWU_01023	10.4082	3.2689	1.67084	9.51253e-22	6.03769e-21	up
AtWU_02055	4.89393	22.4029	-2.19462	3.72112e-22	2.42067e-21	down
AtWU_02054	2.39259	7.23208	-1.59583	0.000176357	0.000348371	down
AtWU_06219	7.15931	18.1258	-1.34015	3.05275e-06	7.08628e-06	down
AtWU_06218	1.46231	7.00186	-2.25949	3.84164e-17	1.88605e-16	down
AtWU_06217	5.9993	27.6776	-2.20585	3.60488e-34	4.4284e-33	down
AtWU_06216	41.4794	173.325	-2.06302	1.35315e-12	4.98626e-12	down
AtWU_06211	7.12566	32.287	-2.17986	1.46174e-29	1.39562e-28	down
AtWU_06210	6.02843	21.2766	-1.81942	1.06594e-16	5.09509e-16	down
AtWU_05491	50.1807	131.845	-1.39363	2.14395e-05	4.63196e-05	down
AtWU_02397	27.7911	11.9813	1.21383	1.49949e-30	1.5264e-29	up
AtWU_01797	0.51906	0.2595	1.00017	0.0143184	0.0223909	up
AtWU_01792	13.4988	74.0525	-2.45572	1.61114e-22	1.07742e-21	down
AtWU_07526	0.132207	0.0001	10.3686	0.0268993	0.0404534	up
AtWU_01799	5.9663	27.1412	-2.18558	7.47541e-31	7.70743e-30	down
AtWU_00773	210.397	94.7909	1.1503	4.25967e-51	1.17512e-49	up
AtWU_00770	5.51803	11.1627	-1.01646	0.0169013	0.0261712	down
AtWU_00776	19751.4	3623.4	2.44654	5.14494e-57	1.82231e-55	up
AtWU_08933	5.70234	38.2451	-2.74565	2.45643e-15	1.08033e-14	down
AtWU_10233	23.1287	101.065	-2.12753	9.62778e-35	1.23262e-33	down
AtWU_10231	13.5003	43.9395	-1.70253	9.22808e-15	3.91435e-14	down
AtWU_10588	71.5237	160.241	-1.16375	4.73116e-05	9.90333e-05	down
AtWU_10589	2.12925	7.53575	-1.82341	1.50857e-06	3.59886e-06	down
AtWU_10235	596.482	128.493	2.21479	1.25288e-64	5.71841e-63	up
AtWU_10585	16.7494	39.0911	-1.22273	6.13784e-07	1.5173e-06	down
AtWU_10582	5.95822	41.9096	-2.81432	2.55033e-27	2.16768e-26	down
AtWU_10583	28.3299	73.9994	-1.38519	7.64157e-13	2.8638e-12	down
AtWU_00517	3.96314	1.82108	1.12185	6.70582e-10	2.07419e-09	up
AtWU_00513	3.22722	14.3168	-2.14934	1.33948e-10	4.3771e-10	down
AtWU_00510	17.9673	7.64501	1.23278	6.27276e-15	2.69024e-14	up
AtWU_00511	11.4586	26.9967	-1.23635	0.000184128	0.000363145	down
AtWU_10441	1.42603	128.606	-6.49481	1.82309e-98	2.62431e-96	down
AtWU_09952	5.71652	1.48909	1.94071	1.40043e-12	5.15879e-12	up
AtWU_10442	3.63731	21.5356	-2.56578	2.26611e-37	3.35671e-36	down
AtWU_10445	115.043	14.7453	2.96384	1.65906e-27	1.42306e-26	up
AtWU_10112	31.4288	253.2	-3.01012	2.86219e-27	2.42908e-26	down
AtWU_08879	10.8043	4.87299	1.14873	1.08803e-10	3.57622e-10	up
AtWU_10052	106.832	48.7201	1.13276	1.32361e-11	4.59824e-11	up
AtWU_10050	242.519	763.511	-1.65455	1.1586e-15	5.19725e-15	down
AtWU_09955	8.16226	28.2496	-1.79119	2.39586e-13	9.26971e-13	down
AtWU_09331	0.827597	0.335071	1.30446	0.000107379	0.00021661	up
AtWU_09444	17.2566	8.23421	1.06745	8.68704e-22	5.52311e-21	up
AtWU_09441	7.33014	22.9843	-1.64873	1.15858e-11	4.03616e-11	down
AtWU_09440	27.2397	81.8547	-1.58735	2.89376e-06	6.7353e-06	down
AtWU_09339	3.7385	1.58314	1.23967	4.70228e-05	9.84472e-05	up
AtWU_07505	886.068	283.841	1.64234	6.2729e-24	4.54108e-23	up
AtWU_11183	7.29739	35.3219	-2.27511	8.44729e-26	6.68402e-25	down
AtWU_11187	1.89566	5.59677	-1.5619	0.00707398	0.0115749	down
AtWU_10664	0.19776	0.650465	-1.71772	0.0134194	0.0210525	down
AtWU_08878	18.2248	8.64199	1.07647	9.93149e-28	8.61752e-27	up
AtWU_04513	262.66	707.634	-1.42981	3.46202e-09	1.01998e-08	down
AtWU_04510	6.14277	39.4521	-2.68314	1.49217e-40	2.56571e-39	down
AtWU_04511	7.13526	43.3119	-2.60173	1.55099e-34	1.9545e-33	down
AtWU_04519	28.1239	80.1496	-1.5109	6.99931e-19	3.7638e-18	down
AtWU_08317	39.183	13.1633	1.57371	2.51605e-56	8.63919e-55	up
AtWU_03153	1.03549	3.57629	-1.78815	0.00973817	0.0156178	down
AtWU_03152	1.92598	6.80736	-1.8215	5.92358e-07	1.46659e-06	down
AtWU_08312	78.6405	233.542	-1.57034	1.92833e-10	6.21628e-10	down
AtWU_08318	6.61679	13.4294	-1.02119	1.93374e-05	4.19232e-05	down
AtWU_08319	0.79036	0.195818	2.01299	2.72705e-05	5.83669e-05	up
AtWU_02205	2.34553	6.36732	-1.44077	9.7505e-05	0.000197294	down
AtWU_02206	1.07402	0.260084	2.04597	5.6587e-05	0.000117355	up
AtWU_02207	23.5278	3.07741	2.93458	6.88415e-22	4.39677e-21	up
AtWU_02200	0.186754	0.940337	-2.33204	0.000938638	0.00172319	down
AtWU_02201	68.4098	311.592	-2.18738	9.8704e-35	1.26224e-33	down
AtWU_02202	6.19902	2.29842	1.4314	5.52471e-08	1.47799e-07	up
AtWU_02208	20.6296	7.22442	1.51376	6.80193e-25	5.17777e-24	up
AtWU_01656	0.299275	0.0142387	4.39359	0.000413774	0.0007873	up
AtWU_00419	37.2869	125.058	-1.74585	2.32214e-16	1.08683e-15	down
AtWU_04141	115.13	19.8448	2.53643	4.21913e-43	8.11171e-42	up
AtWU_08172	19.5148	43.9794	-1.17226	3.76597e-06	8.67372e-06	down
AtWU_08173	159.669	699.739	-2.13173	5.27505e-20	3.03268e-19	down
AtWU_08176	0.234639	0.0001	11.1962	0.00966054	0.0155066	up
AtWU_08177	4.01098	1.43787	1.48002	4.72585e-08	1.27064e-07	up
AtWU_03178	920.72	199.156	2.20887	3.40919e-88	3.68061e-86	up
AtWU_01646	1.36231	0.342157	1.99332	1.41617e-11	4.9122e-11	up
AtWU_01864	9.05196	21.2931	-1.23408	0.000100585	0.00020338	down
AtWU_01866	112.24	40.2948	1.47792	1.07376e-38	1.72231e-37	up
AtWU_08481	68.0479	23.2091	1.55186	2.22978e-45	4.77786e-44	up
AtWU_08482	3.85578	9.06735	-1.23366	0.00230702	0.00403855	down
AtWU_05009	1.24457	2.65492	-1.09303	0.0194936	0.0299335	down
AtWU_05008	0.264622	0.0769533	1.78188	0.0325521	0.0484163	up
AtWU_05003	1.54223	0.17536	3.13662	0.000287391	0.00055501	up
AtWU_05002	191.092	1087.3	-2.50841	8.45764e-13	3.16225e-12	down
AtWU_05001	3.50296	10.357	-1.56396	4.35497e-08	1.17373e-07	down
AtWU_02221	8.49544	86.2921	-3.34447	5.97189e-33	6.96286e-32	down
AtWU_02556	441.089	215.125	1.03589	3.32973e-43	6.42375e-42	up
AtWU_01653	1.69534	0.610174	1.47428	0.000535927	0.0010071	up
AtWU_07355	0.249527	0.831814	-1.73707	0.00711232	0.0116308	down
AtWU_07350	143.399	66.2154	1.1148	2.49823e-26	2.02968e-25	up
AtWU_07353	11.6459	3.30862	1.81553	1.45379e-19	8.11691e-19	up
AtWU_07358	4.51759	22.675	-2.32747	8.01022e-20	4.54696e-19	down
AtWU_05268	48.7883	19.9783	1.2881	2.067e-06	4.86342e-06	up
AtWU_05267	114.463	302.669	-1.40285	2.62576e-05	5.62526e-05	down
AtWU_05266	42.158	141.258	-1.74445	1.2194e-05	2.69146e-05	down
AtWU_05265	4.46119	92.0445	-4.36683	1.80813e-99	2.74347e-97	down
AtWU_05264	32.2469	173.53	-2.42795	2.95298e-24	2.16564e-23	down
AtWU_05263	6.19099	12.5904	-1.02409	0.00967776	0.015532	down
AtWU_05261	12.1126	38.9063	-1.6835	6.46946e-09	1.86829e-08	down
AtWU_05260	4.34196	42.5188	-3.29168	1.11936e-55	3.77422e-54	down
AtWU_06008	25.7817	55.3008	-1.10095	1.47723e-05	3.23068e-05	down
AtWU_06002	77.7175	347.457	-2.16052	1.94319e-24	1.44109e-23	down
AtWU_06000	8.21025	75.4511	-3.20004	4.88689e-82	4.35476e-80	down
AtWU_06005	21.6346	54.7847	-1.34044	5.59886e-09	1.62607e-08	down
AtWU_01585	0.0683207	0.0001	9.41618	0.0305232	0.0455676	up
AtWU_02851	32.8017	10.7582	1.60833	6.58854e-35	8.55215e-34	up
AtWU_02855	0.945994	8.01487	-3.08278	1.84913e-14	7.67707e-14	down
AtWU_02857	64.6666	196.682	-1.60477	2.04502e-07	5.22683e-07	down
AtWU_00983	16.0081	51.3425	-1.68136	2.3262e-09	6.94089e-09	down
AtWU_04234	2.45174	33.5836	-3.77588	3.43069e-35	4.54779e-34	down
AtWU_00985	2.72212	0.326244	3.06071	4.11235e-13	1.56733e-12	up
AtWU_00984	6.15582	1.76073	1.80577	5.69328e-07	1.41082e-06	up
AtWU_00989	15.3828	31.6276	-1.03987	0.00399555	0.0067747	down
AtWU_00188	0.114569	0.657091	-2.51988	0.0237464	0.0360206	down
AtWU_00181	44.7	94.1813	-1.07517	9.3707e-05	0.000189883	down
AtWU_00180	13.0304	54.5362	-2.06533	8.03668e-16	3.64737e-15	down
AtWU_00185	60.0719	155.813	-1.37505	4.02937e-08	1.08859e-07	down
AtWU_00184	70.4656	15.8462	2.15278	1.88938e-58	7.07132e-57	up
AtWU_00187	146.216	40.3647	1.85693	6.04223e-70	3.30937e-68	up
AtWU_00186	16.3105	42.43	-1.37928	1.4029e-07	3.62694e-07	down
AtWU_08565	0.122044	0.0001	10.2532	0.00319711	0.00550486	up
AtWU_08787	0.83254	0.0432267	4.26753	1.70982e-09	5.14687e-09	up
AtWU_08786	4.90062	0.331909	3.88411	5.39701e-26	4.313e-25	up
AtWU_08784	51.5736	108.753	-1.07635	0.00147019	0.0026319	down
AtWU_10919	0.273465	0.0160543	4.09032	0.0017833	0.00315569	up
AtWU_10917	9.76484	24.0815	-1.30226	1.922e-09	5.76241e-09	down
AtWU_10912	498.803	26.4512	4.23706	6.64146e-71	3.74725e-69	up
AtWU_10911	14.7183	36.9144	-1.32657	1.18765e-09	3.6099e-09	down
AtWU_00233	274.193	92.6936	1.56465	8.41421e-37	1.2206e-35	up
AtWU_07512	874.87	2564.26	-1.5514	6.72657e-10	2.08003e-09	down
AtWU_07510	22.6341	85.1458	-1.91144	2.56964e-23	1.79763e-22	down
AtWU_07517	334.88	774.292	-1.20924	0.000429822	0.000816866	down
AtWU_07515	78.3961	35.055	1.16116	1.1303e-34	1.43726e-33	up
AtWU_07518	43.1759	100.867	-1.22416	1.51968e-05	3.31899e-05	down
AtWU_11060	93.0427	309.242	-1.73277	9.22674e-17	4.42348e-16	down
AtWU_11063	5.4314	41.9604	-2.94964	3.01275e-30	2.98299e-29	down
AtWU_11064	0.358324	0.0469203	2.93298	0.0248362	0.0375721	up
AtWU_09838	23.2366	93.3645	-2.00648	1.44789e-28	1.3121e-27	down
AtWU_11067	14.2544	55.2526	-1.95463	1.22302e-21	7.70167e-21	down
AtWU_09834	102.484	826.87	-3.01226	1.88052e-50	5.08782e-49	down
AtWU_09832	5.13172	15.2979	-1.57582	4.84169e-10	1.51512e-09	down
AtWU_09785	41.5961	106.833	-1.36084	3.07887e-08	8.39128e-08	down
AtWU_09830	12.842	5.28263	1.28155	3.25052e-16	1.51125e-15	up
AtWU_09787	0.171394	2.00838	-3.55064	3.67483e-11	1.24318e-10	down
AtWU_03529	427.668	108.73	1.97574	6.56517e-38	1.01116e-36	up
AtWU_03526	2.64249	7.76121	-1.55438	0.00335547	0.00576074	down
AtWU_03524	77.821	30.4273	1.35479	1.21574e-31	1.305e-30	up
AtWU_03522	112.373	38.7618	1.53559	3.59619e-17	1.77096e-16	up
AtWU_03523	3866.4	962.329	2.00639	2.42383e-66	1.16302e-64	up
AtWU_03521	452.965	190.48	1.24976	3.83179e-17	1.88204e-16	up
AtWU_07638	8.3598	143.911	-4.10556	2.4736e-185	2.31447e-182	down
AtWU_07637	35.1206	76.2608	-1.11862	3.75035e-05	7.92414e-05	down
AtWU_07634	157.083	485.191	-1.62703	5.13619e-13	1.94369e-12	down
AtWU_07632	15.2226	54.9378	-1.85158	5.70104e-10	1.77464e-09	down
AtWU_07630	0.571366	2.31607	-2.01919	6.18024e-06	1.39846e-05	down
AtWU_07631	11.2967	48.4496	-2.10058	9.15311e-26	7.2374e-25	down
AtWU_05858	9.3814	19.3671	-1.04574	0.001409	0.00252881	down
AtWU_05850	28.0594	92.3815	-1.71912	8.05795e-12	2.83176e-11	down
AtWU_05854	3.21952	12.8921	-2.00157	1.21975e-18	6.48203e-18	down
AtWU_05855	3293.83	1120.76	1.55529	3.48052e-50	9.2825e-49	up
AtWU_04676	7.13532	21.2562	-1.57483	1.98645e-12	7.2462e-12	down
AtWU_09167	0.834745	5.98278	-2.84141	2.29662e-22	1.51863e-21	down
AtWU_09162	33.1012	11.0626	1.58119	2.04381e-24	1.51272e-23	up
AtWU_09163	2.04923	6.79365	-1.7291	2.95643e-09	8.75852e-09	down
AtWU_07185	84.9776	184.045	-1.11491	0.000130143	0.000260101	down
AtWU_07187	25.2212	138.379	-2.45592	2.5032e-38	3.9364e-37	down
AtWU_07188	19.3272	79.9536	-2.04853	4.82187e-15	2.08551e-14	down
AtWU_02698	6.67834	70.7158	-3.40447	1.5665e-56	5.41191e-55	down
AtWU_02696	222.262	553.13	-1.31536	5.38469e-14	2.17558e-13	down
AtWU_02694	24.7355	60.0519	-1.27963	9.26028e-11	3.05358e-10	down
AtWU_02690	63.987	217.23	-1.76337	1.1674e-06	2.81037e-06	down
AtWU_06589	44.035	354.714	-3.00993	6.61286e-48	1.62116e-46	down
AtWU_06587	7.79718	26.3155	-1.75489	9.82693e-27	8.09514e-26	down
AtWU_06583	79.1442	375.245	-2.24528	5.28597e-28	4.64041e-27	down
AtWU_06581	209.352	430.829	-1.04119	0.0171934	0.0265979	down
AtWU_06580	12.6386	45.9047	-1.86081	1.91122e-23	1.34709e-22	down
AtWU_04729	2.66563	12.5999	-2.24086	1.55245e-12	5.70945e-12	down
AtWU_04728	3.7878	26.1251	-2.786	1.15428e-44	2.37802e-43	down
AtWU_04721	37.3346	16.9019	1.14333	7.69998e-14	3.08219e-13	up
AtWU_04720	5.76756	19.8357	-1.78207	1.78057e-18	9.40809e-18	down
AtWU_04727	86.4674	461.544	-2.41624	1.10645e-36	1.59069e-35	down
AtWU_01007	0.737954	2.35141	-1.67192	0.000916602	0.00168466	down
AtWU_01005	9.55344	50.4718	-2.40139	7.73903e-30	7.51027e-29	down
AtWU_01004	3.91484	23.8867	-2.60918	9.62204e-28	8.35547e-27	down
AtWU_01001	8.71321	18.0198	-1.04831	0.000235186	0.000459087	down
AtWU_01008	40.3963	144.132	-1.8351	4.57398e-23	3.14878e-22	down
AtWU_02072	10.3578	26.0324	-1.3296	2.66586e-07	6.76896e-07	down
AtWU_02077	12.1136	27.0204	-1.15742	2.848e-07	7.21185e-07	down
AtWU_02076	1.12318	4.09745	-1.86713	2.58627e-05	5.54279e-05	down
AtWU_02074	41.4593	134.272	-1.6954	3.85656e-29	3.59647e-28	down
AtWU_01325	2.38725	8.19744	-1.77982	6.96153e-10	2.15032e-09	down
AtWU_01914	13.6681	90.4425	-2.72619	4.25781e-30	4.18257e-29	down
AtWU_01916	14.9803	75.5905	-2.33514	3.86973e-11	1.30753e-10	down
AtWU_01911	110.8	23.9723	2.20852	2.86175e-71	1.63937e-69	up
AtWU_01910	10.2598	22.3188	-1.12125	0.00562418	0.00933608	down
AtWU_01913	30.6488	94.5387	-1.62508	7.60224e-23	5.18263e-22	down
AtWU_01912	1.22749	5.79537	-2.23919	1.34071e-05	2.94647e-05	down
AtWU_07442	0.079351	0.0001	9.6321	0.015722	0.0244396	up
AtWU_01919	59.9209	21.7693	1.46076	6.87948e-20	3.91499e-19	up
AtWU_07089	0.544971	2.43052	-2.15701	1.97078e-06	4.64872e-06	down
AtWU_09874	48.9789	138.767	-1.50243	2.05296e-16	9.64459e-16	down
AtWU_00751	2.60655	0.382766	2.76761	5.18987e-06	1.18246e-05	up
AtWU_00752	24.5914	11.7719	1.06281	1.87929e-07	4.81861e-07	up
AtWU_00759	4.66598	66.7775	-3.83911	3.78313e-62	1.62747e-60	down
AtWU_10216	85.8897	365.448	-2.08911	2.39915e-10	7.65275e-10	down
AtWU_10210	4.93811	27.6242	-2.4839	1.60369e-23	1.13747e-22	down
AtWU_10211	16.513	68.3833	-2.05005	3.74873e-27	3.1576e-26	down
AtWU_10212	29.9726	203.899	-2.76614	1.42666e-52	4.18237e-51	down
AtWU_10213	35.8939	102.669	-1.51619	6.27031e-14	2.5225e-13	down
AtWU_00531	1.08627	0.384411	1.49866	4.27355e-05	8.98566e-05	up
AtWU_10218	22.0377	44.5632	-1.01588	3.02317e-05	6.44223e-05	down
AtWU_10219	23.2625	113.266	-2.28364	1.22366e-33	1.47417e-32	down
AtWU_02998	50.9669	110.277	-1.1135	6.99178e-07	1.71781e-06	down
AtWU_04104	16.8528	44.3389	-1.39559	7.14404e-05	0.000146508	down
AtWU_09318	0.346362	0.122133	1.50383	0.00412484	0.00698126	up
AtWU_01460	204.091	67.1506	1.60374	1.3515e-29	1.29256e-28	up
AtWU_05793	0.125533	0.0001	10.2939	0.0240531	0.0364711	up
AtWU_03292	1.65576	0.512376	1.69222	9.49585e-05	0.00019228	up
AtWU_05792	55.8226	19.1398	1.54428	1.26552e-40	2.18268e-39	up
AtWU_04102	27.2644	189.829	-2.79961	1.04247e-16	4.98505e-16	down
AtWU_01490	44.5042	20.9324	1.08821	1.16437e-35	1.58659e-34	up
AtWU_05790	4.46327	55.8564	-3.64555	1.60724e-48	4.05529e-47	down
AtWU_05795	12.2394	34.0505	-1.47615	4.63662e-10	1.45419e-09	down
AtWU_01469	33.403	227.444	-2.76746	2.86346e-52	8.32926e-51	down
AtWU_05794	5.4301	26.4832	-2.28603	2.11052e-43	4.11405e-42	down
AtWU_01468	7.50939	1.19715	2.64909	1.60747e-35	2.17454e-34	up
AtWU_10505	1.4374	0.376583	1.93242	0.000267272	0.000518028	up
AtWU_10077	2.51267	11.7609	-2.2267	1.28444e-15	5.74112e-15	down
AtWU_11309	62.317	229.671	-1.88187	3.27966e-11	1.11217e-10	down
AtWU_11301	1.00997	3.02565	-1.58294	0.000309243	0.000596082	down
AtWU_11300	3.37472	1.18784	1.50643	1.43418e-10	4.68109e-10	up
AtWU_11306	4.66897	20.8982	-2.1622	5.83865e-14	2.35138e-13	down
AtWU_04533	2.27948	19.0231	-3.06098	3.43411e-41	6.07215e-40	down
AtWU_08374	0.138781	0.634127	-2.19196	0.00317219	0.0054653	down
AtWU_10637	3.22045	0.281565	3.51572	8.75215e-13	3.26801e-12	up
AtWU_08870	76.3998	561.031	-2.87644	3.69008e-32	4.09005e-31	down
AtWU_07521	7.09831	25.8916	-1.86694	4.80527e-08	1.29137e-07	down
AtWU_08193	77.1148	186.569	-1.27463	2.19334e-10	7.03022e-10	down
AtWU_08190	159.699	385.015	-1.26956	4.19164e-07	1.04959e-06	down
AtWU_08191	1.06104	0.0001	13.3732	8.58346e-07	2.09284e-06	up
AtWU_08198	10.6692	24.8744	-1.22121	3.31917e-05	7.0556e-05	down
AtWU_10988	81.2128	247.412	-1.60713	1.37144e-11	4.76144e-11	down
AtWU_08995	43.2499	116.046	-1.42393	1.54434e-10	5.02457e-10	down
AtWU_07584	22.0115	58.0486	-1.39901	1.00715e-10	3.31719e-10	down
AtWU_07857	59.4038	151.834	-1.35387	5.98401e-09	1.73434e-08	down
AtWU_08818	4.25906	10.8025	-1.34275	0.000271609	0.000525978	down
AtWU_07580	2.2173	11.4388	-2.36706	1.24476e-12	4.60651e-12	down
AtWU_00422	1.91823	5.67953	-1.566	5.08901e-07	1.26723e-06	down
AtWU_02261	5.64601	1.96619	1.52183	5.69263e-21	3.46621e-20	up
AtWU_05065	0.387646	1.41695	-1.86998	9.0266e-06	2.01372e-05	down
AtWU_05064	309.199	137.138	1.17291	2.33363e-18	1.22154e-17	up
AtWU_05066	4.9476	0.653042	2.92148	8.836e-19	4.72882e-18	up
AtWU_05062	61.541	11.2677	2.44935	5.60328e-45	1.1694e-43	up
AtWU_08967	0.320928	1.26438	-1.97811	0.00835917	0.0135435	down
AtWU_07377	9.32897	19.6416	-1.07413	0.00410615	0.00695383	down
AtWU_07376	0.679479	0.0329467	4.36622	0.00258631	0.0044994	up
AtWU_07375	132.839	381.61	-1.52241	1.82571e-13	7.11034e-13	down
AtWU_07374	4.31534	27.984	-2.69705	2.43665e-42	4.55219e-41	down
AtWU_07370	4.08253	14.9141	-1.86914	2.40586e-14	9.9203e-14	down
AtWU_01789	91.9897	19.2686	2.25522	8.10679e-26	6.42364e-25	up
AtWU_08215	2.13734	0.831098	1.36273	1.54599e-07	3.98246e-07	up
AtWU_05281	12.8896	30.812	-1.25729	1.09626e-07	2.8592e-07	down
AtWU_05283	8.2111	52.0144	-2.66327	1.56778e-27	1.34683e-26	down
AtWU_05282	31.4702	67.2024	-1.09453	1.50426e-05	3.28787e-05	down
AtWU_03296	1.60403	0.459335	1.80408	3.04504e-06	7.0713e-06	up
AtWU_05286	0.454307	5.27137	-3.53644	2.30316e-32	2.58341e-31	down
AtWU_05289	119.144	334.039	-1.48731	1.81183e-13	7.06791e-13	down
AtWU_03297	10.3688	3.28198	1.65962	7.69704e-25	5.84725e-24	up
AtWU_08219	5.31694	1.31599	2.01445	4.28967e-29	3.98383e-28	up
AtWU_00421	0.425375	13.6583	-5.0049	9.41986e-67	4.59853e-65	down
AtWU_02489	3.13383	7.5723	-1.2728	3.09037e-05	6.57982e-05	down
AtWU_02483	3.62829	11.3522	-1.64561	2.59675e-07	6.59944e-07	down
AtWU_08814	1033.33	81.347	3.66707	7.67534e-161	5.06934e-158	up
AtWU_02481	6.80342	2.43299	1.48353	1.20453e-12	4.46498e-12	up
AtWU_03280	51.0861	17.7393	1.52598	3.29135e-26	2.66249e-25	up
AtWU_02484	0.350151	0.0474037	2.88491	5.51566e-05	0.000114642	up
AtWU_02485	23.8797	10.6192	1.16911	5.26197e-35	6.89398e-34	up
AtWU_06398	342.409	1203.37	-1.81329	8.84146e-14	3.51903e-13	down
AtWU_06399	499.501	1449.05	-1.53655	2.86737e-12	1.0362e-11	down
AtWU_00426	11.4449	32.734	-1.51608	0.000841718	0.00155339	down
AtWU_05948	3.87724	27.0831	-2.80429	8.6239e-53	2.54814e-51	down
AtWU_06396	3.37715	12.679	-1.90856	6.61246e-12	2.33694e-11	down
AtWU_01615	0.354249	0.0001	11.7905	9.59146e-06	2.13719e-05	up
AtWU_04885	12.9965	44.6999	-1.78214	4.12059e-15	1.78702e-14	down
AtWU_04886	5.2321	32.0539	-2.61504	6.31771e-46	1.40466e-44	down
AtWU_04887	41.0581	14.3099	1.52066	2.18222e-23	1.53137e-22	up
AtWU_04880	0.656219	3.70298	-2.49644	7.00746e-06	1.57801e-05	down
AtWU_08872	18.0777	2.67198	2.75823	2.36647e-17	1.17726e-16	up
AtWU_06029	19.8402	123.92	-2.64291	2.08258e-22	1.37873e-21	down
AtWU_06024	48.2255	247.086	-2.35715	1.31295e-16	6.22544e-16	down
AtWU_06025	24.7974	66.1007	-1.41448	2.19543e-05	4.73862e-05	down
AtWU_06021	1.46493	4.29809	-1.55286	0.000478211	0.000905455	down
AtWU_06022	132.609	325.772	-1.29669	1.13228e-06	2.72991e-06	down
AtWU_04087	11.754	70.9833	-2.59432	7.66611e-13	2.87204e-12	down
AtWU_04080	12.9732	99.5718	-2.9402	4.46919e-44	8.99284e-43	down
AtWU_04081	6.23872	13.8691	-1.15255	0.00698248	0.0114418	down
AtWU_04082	1.02002	5.61796	-2.46145	1.04603e-13	4.1428e-13	down
AtWU_02873	1.38308	3.52884	-1.35131	0.00918381	0.0147964	down
AtWU_02872	2.31049	9.23169	-1.9984	2.69455e-19	1.48161e-18	down
AtWU_02871	5.49917	13.6634	-1.31303	5.61494e-06	1.27543e-05	down
AtWU_02870	342.81	74.0693	2.21046	1.5564e-68	8.16602e-67	up
AtWU_10685	14.3135	6.44482	1.15117	3.49707e-27	2.95004e-26	up
AtWU_10684	25.8148	12.645	1.02963	1.44988e-27	1.24746e-26	up
AtWU_10683	5.22172	1.51723	1.78308	0.000265398	0.00051466	up
AtWU_03109	47.1033	21.3249	1.14329	1.26955e-43	2.4877e-42	up
AtWU_00255	5.11619	29.6311	-2.53397	5.61563e-20	3.21859e-19	down
AtWU_00254	746.85	124.238	2.58771	9.27821e-157	5.48293e-154	up
AtWU_00256	15.907	78.103	-2.29572	4.7447e-47	1.10756e-45	down
AtWU_07571	6.51947	1.41479	2.20417	2.7227e-06	6.34505e-06	up
AtWU_00258	1.2161	5.65698	-2.21777	3.45332e-09	1.01769e-08	down
AtWU_09811	0.0212313	0.408672	-4.26668	0.000575593	0.00107855	down
AtWU_09812	52.5306	16.642	1.65833	2.30598e-21	1.4281e-20	up
AtWU_09813	8.26728	3.41219	1.27671	4.60616e-06	1.05375e-05	up
AtWU_09815	231.955	46.7592	2.31052	1.34808e-62	5.86677e-61	up
AtWU_09819	11.7153	0.934473	3.6481	1.72669e-47	4.12496e-46	up
AtWU_09769	264.209	725.031	-1.45637	4.32105e-06	9.90946e-06	down
AtWU_03500	1.71962	4.02464	-1.22677	0.0306916	0.045813	down
AtWU_03051	125.327	15.9569	2.97344	9.16132e-91	1.10606e-88	up
AtWU_03056	8.07656	40.6926	-2.33296	4.87025e-49	1.25998e-47	down
AtWU_03054	3.30374	1.35157	1.28946	5.82769e-13	2.19575e-12	up
AtWU_03508	0.450178	0.184567	1.28635	0.00484197	0.00809615	up
AtWU_03058	9.85042	32.6647	-1.72948	1.90316e-16	8.95584e-16	down
AtWU_07610	3.43604	13.5862	-1.98332	1.75477e-10	5.68452e-10	down
AtWU_07611	8.44854	17.7045	-1.06734	0.00633951	0.0104507	down
AtWU_07612	10.2063	48.5646	-2.25044	5.26581e-34	6.43357e-33	down
AtWU_07613	49.3741	20.8764	1.24188	1.38944e-31	1.4886e-30	up
AtWU_07614	6.62157	18.6844	-1.49659	5.87261e-05	0.000121566	down
AtWU_07616	6.38097	26.4757	-2.05282	1.25064e-16	5.93749e-16	down
AtWU_07617	6.86246	20.6073	-1.58636	3.70425e-07	9.2983e-07	down
AtWU_07618	0.777132	4.50252	-2.5345	1.68101e-14	6.99052e-14	down
AtWU_07619	21.4839	50.3308	-1.22818	1.18036e-09	3.58969e-09	down
AtWU_02878	5.39103	11.5407	-1.0981	0.0136739	0.0214308	down
AtWU_03026	11.5025	29.9794	-1.38203	4.53255e-05	9.50355e-05	down
AtWU_09104	45.7936	136.128	-1.57175	3.39426e-25	2.62652e-24	down
AtWU_09101	6.15702	12.8122	-1.05722	0.0029448	0.00508915	down
AtWU_09109	5.43305	21.5205	-1.98588	6.64478e-07	1.63721e-06	down
AtWU_07458	28.3728	80.8107	-1.51004	4.88047e-06	1.11468e-05	down
AtWU_00339	0.814752	0.287875	1.50092	4.3488e-05	9.14046e-05	up
AtWU_06628	3.79417	1.89234	1.00361	1.52371e-10	4.96036e-10	up
AtWU_06622	7.40244	0.850597	3.12145	2.88455e-28	2.56638e-27	up
AtWU_06623	36.2047	291.089	-3.00721	5.60306e-54	1.72359e-52	down
AtWU_06621	1.02659	5.93427	-2.5312	1.25439e-12	4.64061e-12	down
AtWU_06626	6.87699	22.4664	-1.70792	9.82191e-12	3.43339e-11	down
AtWU_06627	0.525411	13.4433	-4.6773	4.55162e-72	2.704e-70	down
AtWU_00332	6.40133	39.6231	-2.6299	2.46156e-30	2.45171e-29	down
AtWU_07451	173.274	71.3217	1.28064	7.36174e-32	8.02501e-31	up
AtWU_07456	21.244	65.9003	-1.63323	1.87666e-25	1.46531e-24	down
AtWU_02671	6.21323	50.5687	-3.02483	5.30097e-32	5.81811e-31	down
AtWU_02672	12.947	65.8314	-2.34616	4.3625e-16	2.01407e-15	down
AtWU_02675	60.4971	144.686	-1.25799	1.19914e-05	2.64986e-05	down
AtWU_07454	15.2214	52.183	-1.77748	1.9896e-17	9.9551e-17	down
AtWU_02677	826.592	293.453	1.49405	2.83766e-76	1.96675e-74	up
AtWU_02676	3.60122	21.7616	-2.59522	1.03366e-23	7.39705e-23	down
AtWU_02679	93.2564	303.427	-1.70208	4.71056e-16	2.16763e-15	down
AtWU_07455	55.3572	21.368	1.37332	1.54723e-36	2.20181e-35	up
AtWU_06563	7.18553	33.0348	-2.20082	4.61242e-35	6.0642e-34	down
AtWU_06564	2.86353	18.4103	-2.68464	1.67303e-35	2.25778e-34	down
AtWU_06567	22.1821	57.4634	-1.37325	1.35934e-08	3.81853e-08	down
AtWU_06566	131.253	1004.82	-2.93651	6.82413e-27	5.66726e-26	down
AtWU_09835	84.2432	1279.86	-3.92528	3.12473e-65	1.45579e-63	down
AtWU_04702	24.9578	67.165	-1.42822	3.03083e-15	1.32516e-14	down
AtWU_04707	26.3169	7.29048	1.85191	1.05083e-41	1.90302e-40	up
AtWU_04709	7.03905	22.3652	-1.6678	3.88175e-18	2.01406e-17	down
AtWU_04708	50.9559	194.178	-1.93006	1.14128e-25	8.98615e-25	down
AtWU_03025	555.686	104.195	2.41499	1.52107e-77	1.09478e-75	up
AtWU_02016	22.6979	82.0329	-1.85364	5.89195e-25	4.50033e-24	down
AtWU_02010	4.19124	11.4356	-1.44808	6.41142e-09	1.85248e-08	down
AtWU_02013	43.7381	109.906	-1.32931	1.75692e-05	3.82152e-05	down
AtWU_02019	1.39775	4.25846	-1.60723	5.7655e-08	1.54094e-07	down
AtWU_02018	3.13054	38.8298	-3.63268	3.12659e-97	4.28113e-95	down
AtWU_09899	21.2793	100.604	-2.24117	8.94528e-30	8.61386e-29	down
AtWU_r57	445.196	26.4671	4.07217	6.10979e-19	3.29811e-18	up
AtWU_03023	9.41313	36.6938	-1.96279	2.23744e-14	9.2394e-14	down
AtWU_r56	490.697	17.5624	4.80427	5.55406e-15	2.39206e-14	up
AtWU_00738	2.61429	26.9834	-3.36758	9.7828e-54	3.00113e-52	down
AtWU_00739	1.20909	4.90395	-2.02002	1.26829e-07	3.2918e-07	down
AtWU_00883	245.702	58.4611	2.07136	1.85666e-37	2.77215e-36	up
AtWU_00885	17.0314	34.7103	-1.02716	0.000451999	0.000857415	down
AtWU_00731	84.7494	273.982	-1.69281	1.58545e-15	7.05009e-15	down
AtWU_05542	19.1356	45.4412	-1.24774	1.31736e-06	3.15919e-06	down
AtWU_05543	33.9544	111.897	-1.7205	1.00679e-18	5.37018e-18	down
AtWU_05540	14.4231	69.3729	-2.26599	1.20791e-23	8.61109e-23	down
AtWU_05541	66.9327	30.4104	1.13815	4.63254e-23	3.18715e-22	up
AtWU_05545	1.99181	0.596165	1.7403	0.00476943	0.00798198	up
AtWU_08788	190.649	4.38575	5.44195	5.35018e-137	2.40287e-134	up
AtWU_01939	802.79	2436.36	-1.60163	1.35836e-06	3.25335e-06	down
AtWU_01936	4.9609	12.8417	-1.37216	1.38007e-07	3.57038e-07	down
AtWU_01283	3.25317	0.861597	1.91676	8.42864e-19	4.51727e-18	up
AtWU_01282	20.3223	4.79353	2.0839	1.34856e-34	1.70514e-33	up
AtWU_00080	7.73518	16.1427	-1.06138	0.000150517	0.000299063	down
AtWU_00083	46.9677	140.405	-1.57985	7.19955e-12	2.54043e-11	down
AtWU_00084	17.0279	66.6164	-1.96798	2.03951e-11	7.01582e-11	down
AtWU_00086	50.6096	118.109	-1.22264	0.000254417	0.000494734	down
AtWU_08951	15.0261	39.5334	-1.3956	6.34501e-09	1.83494e-08	down
AtWU_07532	3.15481	12.5986	-1.99764	1.07866e-14	4.54623e-14	down
AtWU_06492	25.6377	76.4224	-1.57573	1.27707e-05	2.81155e-05	down
AtWU_09379	6.66572	21.8256	-1.71119	0.0033218	0.00570903	down
AtWU_09377	12.7163	4.74537	1.42208	7.87686e-23	5.36333e-22	up
AtWU_09371	2.13632	0.490593	2.12253	1.06515e-11	3.71875e-11	up
AtWU_09372	5.18488	1.1048	2.23053	8.71286e-19	4.66737e-18	up
AtWU_01429	4.95583	12.4608	-1.3302	1.62342e-06	3.85936e-06	down
AtWU_04049	27.8968	60.4254	-1.11505	0.000251996	0.00049028	down
AtWU_06499	3.59754	47.1853	-3.71326	1.9887e-42	3.7528e-41	down
AtWU_04143	1.32351	6.80217	-2.36163	3.94065e-14	1.60601e-13	down
AtWU_04145	8030.53	2256.97	1.83111	8.8604e-16	4.00986e-15	up
AtWU_05613	4.67783	0.438652	3.41469	1.69749e-12	6.22858e-12	up
AtWU_10278	4.92861	38.1216	-2.95136	5.67442e-38	8.78791e-37	down
AtWU_10279	8.68617	23.9126	-1.46098	3.23303e-06	7.48618e-06	down
AtWU_10276	9.0155	23.3653	-1.37389	1.14263e-08	3.23486e-08	down
AtWU_10274	6.32808	103.659	-4.03393	1.05845e-30	1.08334e-29	down
AtWU_10275	2.21163	14.3151	-2.69436	4.46282e-11	1.50071e-10	down
AtWU_10272	9.99763	45.0095	-2.17057	7.94172e-44	1.57266e-42	down
AtWU_10270	9.14837	18.5713	-1.02149	0.00581597	0.00964004	down
AtWU_10271	7.31187	26.1573	-1.8389	4.11067e-10	1.29321e-09	down
AtWU_06811	45.3394	14.5351	1.64122	3.73515e-55	1.22986e-53	up
AtWU_06812	19.2881	42.2679	-1.13185	0.000304394	0.000587138	down
AtWU_06818	12.0184	30.3791	-1.33783	3.57864e-11	1.21173e-10	down
AtWU_04043	9.83101	25.3963	-1.36921	7.93563e-08	2.09404e-07	down
AtWU_01564	0.143161	0.0001	10.4834	0.000184259	0.000363341	up
AtWU_10092	14.2444	30.9964	-1.12171	0.00255241	0.00444317	down
AtWU_10095	0.146792	0.0184773	2.98995	0.029142	0.04361	up
AtWU_03009	0.123913	0.627819	-2.34102	0.00604864	0.0100049	down
AtWU_10099	35.3263	12.1886	1.53521	1.92838e-37	2.8678e-36	up
AtWU_11327	8.83223	28.9326	-1.71185	2.78718e-07	7.0658e-07	down
AtWU_11324	53.5429	121.932	-1.18731	0.000988521	0.00181121	down
AtWU_09590	40.8735	150.426	-1.87981	4.87171e-37	7.14094e-36	down
AtWU_11329	0.364425	0.0718333	2.3429	0.00104164	0.00190326	up
AtWU_09594	14.71	31.3654	-1.09238	0.000862363	0.00158914	down
AtWU_04556	6.42568	2.75859	1.21992	8.44918e-08	2.22589e-07	up
AtWU_04550	21.3799	61.5601	-1.52574	2.93111e-12	1.05856e-11	down
AtWU_04551	294.531	124.6	1.24112	3.60854e-26	2.91068e-25	up
AtWU_08351	1.02446	4.23326	-2.0469	1.5257e-08	4.26132e-08	down
AtWU_10898	47.6468	203.612	-2.09537	2.15617e-09	6.44555e-09	down
AtWU_08354	38.5583	7.62136	2.33892	6.12262e-68	3.15343e-66	up
AtWU_08355	12.6458	5.47466	1.20782	3.94617e-25	3.0452e-24	up
AtWU_08425	2.39502	16.4354	-2.7787	7.81373e-46	1.71688e-44	down
AtWU_10896	5.71665	43.6378	-2.93234	5.18258e-48	1.28172e-46	down
AtWU_10897	60.4941	15.0224	2.00968	2.22767e-73	1.40519e-71	up
AtWU_10894	0.79286	0.118027	2.74794	0.000155256	0.000308043	up
AtWU_05127	1.66207	4.28341	-1.36578	0.00161066	0.00286419	down
AtWU_02352	15.4142	52.2319	-1.76067	1.69529e-10	5.50296e-10	down
AtWU_05430	41.8282	629.211	-3.911	1.54158e-37	2.30477e-36	down
AtWU_02356	25.9943	59.7076	-1.19972	2.07117e-08	5.72926e-08	down
AtWU_02605	93.8046	27.3501	1.77811	1.52415e-44	3.12285e-43	up
AtWU_02355	49.9341	216.049	-2.11326	4.89685e-14	1.98133e-13	down
AtWU_08282	6.07003	24.006	-1.98362	1.02937e-22	6.96667e-22	down
AtWU_08280	9.12701	2.61872	1.80128	2.74773e-11	9.3745e-11	up
AtWU_03737	285.557	62.1232	2.20057	1.62924e-49	4.2841e-48	up
AtWU_03149	0.729982	0.160499	2.1853	9.75862e-07	2.36754e-06	up
AtWU_03269	5.72918	39.7189	-2.79343	1.57527e-46	3.60227e-45	down
AtWU_03263	0.442419	2.7376	-2.62943	8.86172e-08	2.3302e-07	down
AtWU_03264	36.6152	184.336	-2.33182	3.75861e-27	3.16355e-26	down
AtWU_02241	3.52127	0.58187	2.59733	1.49426e-13	5.85808e-13	up
AtWU_02242	14.0817	3.84919	1.8712	4.61694e-38	7.17991e-37	up
AtWU_07028	4.7402	0.883186	2.42416	1.70989e-10	5.54874e-10	up
AtWU_02246	2.67388	0.658472	2.02174	1.79239e-12	6.56178e-12	up
AtWU_02249	17.7389	6.66842	1.4115	7.34866e-29	6.77428e-28	up
AtWU_05731	38.8965	119.989	-1.62519	1.93328e-23	1.36179e-22	down
AtWU_05732	3.53042	10.8851	-1.62445	1.13645e-08	3.21818e-08	down
AtWU_05040	33.1528	568.858	-4.10087	1.02013e-123	2.79366e-121	down
AtWU_05739	54.1072	108.851	-1.00846	0.0190361	0.0292911	down
AtWU_07391	2.9104	11.5288	-1.98595	1.56553e-12	5.75566e-12	down
AtWU_07390	32.2059	86.1878	-1.42016	2.03402e-05	4.40122e-05	down
AtWU_07392	13.4434	27.1466	-1.01388	0.000176494	0.000348579	down
AtWU_07396	4.11299	12.6064	-1.6159	3.73477e-06	8.60714e-06	down
AtWU_07399	8.51473	94.5698	-3.47335	2.15038e-36	3.04086e-35	down
AtWU_01634	4.20074	8.73665	-1.05644	0.0227405	0.0346304	down
AtWU_01631	8.18316	3.55692	1.20203	1.56157e-06	3.71704e-06	up
AtWU_01633	734.781	340.402	1.11007	1.6867e-20	9.99907e-20	up
AtWU_06887	8.1421	23.6553	-1.53869	2.34561e-10	7.4926e-10	down
AtWU_01638	0.0936967	0.526515	-2.4904	0.00749988	0.0122254	down
AtWU_01639	4.05582	10.4986	-1.37213	0.00423676	0.00715235	down
AtWU_06046	2.81074	8.64562	-1.62102	1.08141e-06	2.61233e-06	down
AtWU_06047	27.4801	79.2606	-1.52822	1.20009e-12	4.45001e-12	down
AtWU_06044	551.21	55.1832	3.3203	1.18575e-78	9.0569e-77	up
AtWU_06045	22.7861	4.99942	2.18833	1.06214e-78	8.16832e-77	up
AtWU_06043	33.7054	83.6776	-1.31186	5.43245e-07	1.34976e-06	down
AtWU_06040	2.19028	14.4101	-2.71789	6.13147e-46	1.36867e-44	down
AtWU_06041	9.36401	68.7925	-2.87705	6.9893e-33	8.09865e-32	down
AtWU_06049	3.42505	22.562	-2.7197	5.98048e-53	1.77174e-51	down
AtWU_02819	0.538332	1.55939	-1.53441	0.000333995	0.0006417	down
AtWU_02817	6.13336	20.8991	-1.76869	6.53203e-12	2.30997e-11	down
AtWU_02811	1.32662	7.69663	-2.53648	5.88975e-20	3.37055e-19	down
AtWU_09324	9.0357	3.28724	1.45876	1.02309e-24	7.71475e-24	up
AtWU_07485	29.8235	116.897	-1.97072	1.58395e-30	1.60366e-29	down
AtWU_04953	32.5527	14.0111	1.2162	3.57422e-26	2.88507e-25	up
AtWU_07536	12.4652	26.1728	-1.07017	0.00339443	0.00582228	down
AtWU_07808	178.562	609.85	-1.77203	9.09876e-11	3.00208e-10	down
AtWU_07558	24.7807	104.194	-2.07199	1.02759e-15	4.63925e-15	down
AtWU_00275	17.3838	48.5636	-1.48213	4.03008e-05	8.48805e-05	down
AtWU_07802	38.947	82.5165	-1.08317	0.000540206	0.00101462	down
AtWU_07805	27.3539	11.1901	1.28952	9.09359e-15	3.85876e-14	up
AtWU_00272	51.9684	13.9556	1.89678	5.77667e-22	3.7042e-21	up
AtWU_00270	25.0446	97.345	-1.95861	2.22549e-28	1.98947e-27	down
AtWU_09744	13.6318	59.788	-2.13288	8.63679e-30	8.33109e-29	down
AtWU_09297	1678.67	137.293	3.61199	1.90154e-99	2.84674e-97	up
AtWU_09747	66.4872	542.768	-3.02919	1.07768e-31	1.16237e-30	down
AtWU_09740	16.6847	77.5234	-2.21611	7.99253e-25	6.06353e-24	down
AtWU_09743	1314.37	290.874	2.17591	7.40427e-29	6.81436e-28	up
AtWU_03074	89.4702	43.6654	1.03492	2.15014e-30	2.14976e-29	up
AtWU_03075	11.0966	33.7153	-1.60329	2.93174e-15	1.28384e-14	down
AtWU_03076	191.645	458.118	-1.25728	7.19669e-09	2.06926e-08	down
AtWU_03077	12.7586	32.7073	-1.35814	8.48601e-08	2.23454e-07	down
AtWU_03071	19.4618	5.7926	1.74836	2.10783e-48	5.28275e-47	up
AtWU_03078	14.5021	60.1159	-2.05149	1.17756e-19	6.62405e-19	down
AtWU_03079	6.59237	83.4233	-3.66158	2.94388e-54	9.13091e-53	down
AtWU_05894	0.665561	2.29667	-1.7869	0.00106477	0.00194332	down
AtWU_05895	9.18678	75.4027	-3.03699	2.13013e-54	6.69947e-53	down
AtWU_05896	32.9873	93.2031	-1.49847	1.06333e-06	2.56919e-06	down
AtWU_05890	105.536	21.6483	2.28542	1.42872e-29	1.36524e-28	up
AtWU_05891	4.69418	35.2358	-2.90809	1.19461e-94	1.55966e-92	down
AtWU_05892	519.781	122.747	2.08222	1.85208e-06	4.37977e-06	up
AtWU_09121	0.363938	3.18267	-3.12847	2.39107e-05	5.14013e-05	down
AtWU_05899	6.63249	22.0455	-1.73286	2.54504e-08	6.99185e-08	down
AtWU_06609	101.681	26.4977	1.94011	6.34507e-27	5.27722e-26	up
AtWU_06606	6.90811	19.3173	-1.48353	9.64004e-10	2.95008e-09	down
AtWU_06601	20.4927	107.199	-2.3871	2.27138e-38	3.58189e-37	down
AtWU_02659	15.8803	88.8486	-2.48412	1.34346e-77	9.73183e-76	down
AtWU_02658	4.63213	12.3973	-1.42028	0.000424284	0.000806888	down
AtWU_02653	127.064	54.8321	1.21247	1.58609e-53	4.77442e-52	up
AtWU_02652	12.0764	78.1232	-2.69356	1.13747e-27	9.84696e-27	down
AtWU_02651	80.3863	274.785	-1.77328	2.25694e-16	1.05719e-15	down
AtWU_02650	26.0058	55.0839	-1.0828	0.00427191	0.00720737	down
AtWU_02655	634.67	1656.51	-1.38406	0.000960237	0.00176169	down
AtWU_02654	6.13726	55.217	-3.16945	2.05002e-48	5.14935e-47	down
AtWU_02385	41.4228	97.2352	-1.23106	0.00275901	0.00478501	down
AtWU_02384	198.439	1080.65	-2.44514	7.47092e-15	3.1907e-14	down
AtWU_02386	93.487	232.247	-1.31282	3.3559e-10	1.06231e-09	down
AtWU_02381	173.994	441.873	-1.34459	1.2434e-10	4.06905e-10	down
AtWU_02383	9.62657	19.6323	-1.02814	0.00661389	0.010868	down
AtWU_06543	9.08335	3.14615	1.52964	1.97953e-16	9.31135e-16	up
AtWU_02388	14.084	29.5038	-1.06684	0.00116665	0.00211754	down
AtWU_06544	4.22808	11.4959	-1.44304	1.10333e-12	4.1007e-12	down
AtWU_08832	5.34499	11.5773	-1.11504	0.00112413	0.00204467	down
AtWU_08659	17.4604	45.7847	-1.39078	2.51701e-06	5.87792e-06	down
AtWU_04767	29.3458	98.1275	-1.74151	6.16167e-15	2.64563e-14	down
AtWU_04761	360.982	1127.43	-1.64304	7.75475e-15	3.30689e-14	down
AtWU_04763	34.8932	99.3897	-1.51015	1.181e-12	4.38502e-12	down
AtWU_08651	5.10467	0.222636	4.51906	3.13381e-09	9.26691e-09	up
AtWU_08653	184.296	36.02	2.35515	2.83313e-68	1.47955e-66	up
AtWU_08657	370.251	871.629	-1.23521	4.26939e-05	8.9786e-05	down
AtWU_00219	1.212	8.77431	-2.8559	5.35901e-20	3.07622e-19	down
AtWU_02039	4.34751	15.7882	-1.86059	1.03397e-07	2.69986e-07	down
AtWU_02037	21.1002	80.0146	-1.92301	2.66402e-13	1.02825e-12	down
AtWU_02036	9.8227	19.976	-1.02408	0.00443504	0.00746017	down
AtWU_02035	10.2506	52.7297	-2.3629	1.91112e-25	1.49118e-24	down
AtWU_02034	14.1015	32.6428	-1.21092	2.17821e-06	5.11116e-06	down
AtWU_02033	86.0835	21.0346	2.03297	4.8629e-74	3.12004e-72	up
AtWU_02032	8.79535	23.1357	-1.39531	7.69944e-10	2.37368e-09	down
AtWU_02031	4.56239	36.9507	-3.01774	2.39286e-35	3.19845e-34	down
AtWU_00640	48.1518	149.673	-1.63615	2.25919e-10	7.23094e-10	down
AtWU_00211	89.2041	39.4319	1.17775	1.74697e-30	1.76077e-29	up
AtWU_07961	6.70793	1.28293	2.38642	6.8477e-09	1.97498e-08	up
AtWU_00210	9.82596	222.674	-4.50219	9.05626e-69	4.7964e-67	down
AtWU_00647	58.9026	170.925	-1.53696	8.59629e-16	3.89661e-15	down
AtWU_00215	8.00548	20.4129	-1.35042	1.00016e-08	2.84155e-08	down
AtWU_07965	0.936688	0.19479	2.26565	1.17844e-05	2.60873e-05	up
AtWU_10938	207.338	40.8789	2.34255	8.4312e-103	1.35236e-100	up
AtWU_05388	1.43218	8.99232	-2.65048	1.79829e-16	8.48013e-16	down
AtWU_05389	8.76885	109.212	-3.6386	5.48612e-107	1.00981e-104	down
AtWU_07537	63.2342	202.384	-1.67831	3.92737e-14	1.60118e-13	down
AtWU_05380	23.4825	643.334	-4.77591	9.266e-79	7.17508e-77	down
AtWU_05381	4.09278	46.2091	-3.49703	1.05829e-20	6.34749e-20	down
AtWU_05384	68.3088	153.419	-1.16734	0.00382908	0.00650718	down
AtWU_05385	18.2887	158.178	-3.11253	1.51492e-25	1.18616e-24	down
AtWU_03928	2.46938	19.8218	-3.00487	2.13077e-21	1.32251e-20	down
AtWU_03929	11.0484	57.0855	-2.36929	1.53006e-19	8.52583e-19	down
AtWU_03923	0.885667	0.210528	2.07275	0.0228826	0.0348138	up
AtWU_07239	14.7168	67.8085	-2.204	9.20396e-10	2.82587e-09	down
AtWU_08808	1789.47	589.62	1.60168	9.88818e-64	4.3539e-62	up
AtWU_07232	22.3604	54.05	-1.27335	5.98603e-10	1.85923e-09	down
AtWU_07233	11.4751	27.3935	-1.25533	4.70835e-06	1.07647e-05	down
AtWU_07231	21.3961	116.305	-2.44249	6.62842e-35	8.59399e-34	down
AtWU_07236	13.9633	69.1834	-2.30879	1.57808e-14	6.57708e-14	down
AtWU_07237	4.72254	15.8731	-1.74895	2.64171e-09	7.8531e-09	down
AtWU_07234	1.70673	8.44279	-2.30649	6.10629e-09	1.76887e-08	down
AtWU_07235	3.99387	21.3849	-2.42073	5.14919e-25	3.94373e-24	down
AtWU_00862	16.0617	73.586	-2.19581	8.71082e-48	2.12159e-46	down
AtWU_07486	21.3866	61.1949	-1.51671	4.81697e-11	1.61592e-10	down
AtWU_00867	0.395672	1.79274	-2.17979	0.00161246	0.00286648	down
AtWU_00717	8.99293	36.3994	-2.01705	6.82034e-15	2.91951e-14	down
AtWU_00718	1.27426	3.60749	-1.50134	7.39026e-05	0.000151226	down
AtWU_00868	2.48284	7.20077	-1.53616	0.00101161	0.0018502	down
AtWU_05564	45.955	285.948	-2.63746	1.03095e-60	4.22465e-59	down
AtWU_05565	30.6247	72.6455	-1.24618	5.35864e-07	1.33201e-06	down
AtWU_05566	4.66933	19.7094	-2.0776	3.94242e-13	1.50409e-12	down
AtWU_05561	28.7791	132.479	-2.20267	1.64528e-25	1.28644e-24	down
AtWU_00149	1570.64	555.376	1.49982	1.16341e-19	6.54776e-19	up
AtWU_08087	1.11414	7.07504	-2.66681	5.37708e-16	2.47029e-15	down
AtWU_07951	2.50765	0.19477	3.68649	1.27948e-15	5.72352e-15	up
AtWU_03200	59.259	299.883	-2.33929	9.48979e-37	1.36955e-35	down
AtWU_09354	0.24471	1.39516	-2.51128	4.64942e-09	1.35947e-08	down
AtWU_09353	0.162654	0.0001	10.6676	0.00596426	0.00987709	up
AtWU_04167	5.60148	15.741	-1.49065	9.26884e-12	3.24916e-11	down
AtWU_04166	28.2059	280.504	-3.31395	4.04122e-31	4.24063e-30	down
AtWU_01405	1.16283	4.14614	-1.83413	1.56056e-08	4.35113e-08	down
AtWU_01408	50.26	5.41749	3.21371	8.31252e-27	6.86777e-26	up
AtWU_10522	16.4834	8.0284	1.03783	5.6585e-09	1.64255e-08	up
AtWU_10520	16.093	51.1253	-1.6676	3.48141e-15	1.51626e-14	down
AtWU_10521	51.4817	124.214	-1.2707	4.57087e-14	1.85411e-13	down
AtWU_10254	68.1019	141.514	-1.05518	0.00204241	0.00358931	down
AtWU_10258	19.9463	45.5856	-1.19245	2.28118e-05	4.91332e-05	down
AtWU_10259	155.504	372.772	-1.26135	6.96692e-07	1.71245e-06	down
AtWU_11120	1.05411	0.452002	1.22163	0.000104613	0.000211106	up
AtWU_06838	13.0774	63.3099	-2.27536	1.38368e-17	6.97616e-17	down
AtWU_11125	0.299152	1.5652	-2.3874	3.18208e-06	7.37427e-06	down
AtWU_11124	0.801514	2.40986	-1.58815	0.0283732	0.042539	down
AtWU_11126	0.562844	2.74445	-2.28571	8.9682e-08	2.35654e-07	down
AtWU_06831	20.527	2.64757	2.95479	2.65316e-67	1.32399e-65	up
AtWU_06835	15.2993	6.15007	1.31479	4.49611e-08	1.21061e-07	up
AtWU_10876	82.7553	182.368	-1.13993	1.30643e-07	3.38689e-07	down
AtWU_07202	1.88569	3.96408	-1.07189	0.0218269	0.0333114	down
AtWU_10656	0.137444	0.936213	-2.76799	9.35648e-15	3.96582e-14	down
AtWU_11340	0.256318	0.083596	1.61643	0.00096762	0.00177379	up
AtWU_11343	0.160226	0.944155	-2.55892	4.33884e-06	9.94823e-06	down
AtWU_04574	0.37898	0.0764323	2.30987	0.00944973	0.0151902	up
AtWU_04578	1.26741	5.79095	-2.19192	7.84413e-15	3.3412e-14	down
AtWU_04579	0.398754	0.156907	1.34559	0.00411907	0.00697255	up
AtWU_08404	2.31019	31.6824	-3.7776	1.07625e-107	2.01402e-105	down
AtWU_08405	22.1873	47.4965	-1.09809	4.99289e-05	0.00010424	down
AtWU_08407	7.53539	56.5044	-2.90661	5.38352e-34	6.5631e-33	down
AtWU_08400	69.6059	232.317	-1.73881	5.7157e-14	2.30434e-13	down
AtWU_08401	0.300688	0.0289247	3.3779	0.00626842	0.0103465	up
AtWU_08402	18.121	321.601	-4.14954	3.37997e-264	1.26501e-260	down
AtWU_08408	55.3179	236.478	-2.09589	6.41885e-14	2.58041e-13	down
AtWU_00464	5.7092	15.876	-1.47549	0.000443851	0.00084253	down
AtWU_01712	13.4374	61.0271	-2.1832	1.09345e-35	1.49177e-34	down
AtWU_01670	0.594231	0.0001	12.5368	0.000148737	0.000295684	up
AtWU_04821	16.8233	40.5271	-1.26843	2.93922e-09	8.70982e-09	down
AtWU_04827	19.2197	105.97	-2.46299	4.63336e-15	2.0063e-14	down
AtWU_04824	4.4203	17.909	-2.01847	1.65932e-12	6.09248e-12	down
AtWU_08320	7.95181	20.4599	-1.36344	0.00128678	0.00232245	down
AtWU_08323	26.2296	175.792	-2.7446	1.84265e-27	1.57453e-26	down
AtWU_01854	97.7432	341.828	-1.8062	1.89414e-10	6.11485e-10	down
AtWU_08322	2.86945	19.826	-2.78855	2.11861e-12	7.7208e-12	down
AtWU_08324	1.38447	8.10848	-2.5501	4.57217e-17	2.23493e-16	down
AtWU_04829	0.924128	28.6255	-4.95306	7.6906e-73	4.64247e-71	down
AtWU_08494	0.652144	5.25103	-3.00934	2.79909e-13	1.07815e-12	down
AtWU_03710	5.67236	35.2559	-2.63584	2.25567e-45	4.82412e-44	down
AtWU_03241	4.64684	19.9835	-2.10449	1.07297e-21	6.79103e-21	down
AtWU_03240	17.5504	118.545	-2.75586	1.48644e-24	1.10675e-23	down
AtWU_03246	20.2524	49.2241	-1.28127	1.04582e-06	2.52852e-06	down
AtWU_03245	32.7531	66.5106	-1.02195	0.00121591	0.00220126	down
AtWU_03716	33.9089	114.143	-1.7511	1.902e-14	7.88614e-14	down
AtWU_03718	5.22408	21.3103	-2.0283	4.2792e-17	2.09446e-16	down
AtWU_07000	15.114	77.8983	-2.36571	1.61401e-41	2.89953e-40	down
AtWU_07007	17.2099	39.8902	-1.2128	0.000586713	0.00109867	down
AtWU_07006	1.45575	0.15463	3.23488	1.28099e-19	7.19147e-19	up
AtWU_07009	8.10592	55.1197	-2.76552	1.13701e-22	7.67669e-22	down
AtWU_07008	1.95086	5.13608	-1.39656	0.00488037	0.00815793	down
AtWU_05878	22.2069	101.639	-2.19437	5.03843e-37	7.37568e-36	down
AtWU_02546	0.931884	0.0001	13.1859	1.85949e-05	4.0368e-05	up
AtWU_02232	10.0852	2.34624	2.10382	1.15677e-20	6.9086e-20	up
AtWU_03209	1.17953	0.0001	13.5259	0.000747603	0.00138631	up
AtWU_01450	650.519	318.582	1.02993	1.21931e-24	9.13305e-24	up
AtWU_04802	0.510064	0.15937	1.6783	0.00413646	0.00699776	up
AtWU_08819	300.048	105.935	1.50201	6.3282e-39	1.02826e-37	up
AtWU_01451	3.19147	17.1085	-2.42242	5.64185e-18	2.90448e-17	down
AtWU_08815	2.69826	7.17718	-1.41139	5.22023e-05	0.000108784	down
AtWU_03895	3.60162	43.7097	-3.60124	2.3581e-48	5.88372e-47	down
AtWU_08813	2.05115	6.67924	-1.70325	1.88032e-09	5.643e-09	down
AtWU_03325	2.90886	0.380393	2.93489	4.58575e-05	9.60791e-05	up
AtWU_05718	43.7759	91.3875	-1.06186	3.56163e-05	7.55097e-05	down
AtWU_05712	68.3239	143.529	-1.07089	0.00602942	0.00997617	down
AtWU_05710	14.0454	32.3665	-1.2044	6.43314e-08	1.71286e-07	down
AtWU_05717	81.2302	22.286	1.86588	3.36425e-42	6.25394e-41	up
AtWU_05716	5.48591	12.2622	-1.16041	0.000748752	0.00138821	down
AtWU_05715	10.2992	31.6533	-1.61983	1.95647e-08	5.42267e-08	down
AtWU_01878	21.6295	47.0911	-1.12246	0.0197246	0.0302718	down
AtWU_01658	0.285755	1.97198	-2.7868	1.88556e-05	4.09261e-05	down
AtWU_01657	0.259469	1.61142	-2.6347	1.5683e-06	3.73227e-06	down
AtWU_01877	49.9681	20.2701	1.30166	5.55194e-25	4.24351e-24	up
AtWU_01651	30.4924	75.3457	-1.30507	3.91794e-05	8.25806e-05	down
AtWU_01454	76.5227	21.6376	1.82235	1.36143e-43	2.65846e-42	up
AtWU_09397	95.6959	361.307	-1.91669	4.85084e-33	5.68531e-32	down
AtWU_06061	2.77454	10.8218	-1.96362	1.79097e-14	7.44225e-14	down
AtWU_06062	3.96629	9.8545	-1.31299	0.00700119	0.0114691	down
AtWU_06064	1.82851	4.42328	-1.27445	0.000138552	0.000276057	down
AtWU_06065	12.357	31.4118	-1.34598	7.39022e-06	1.66054e-05	down
AtWU_06067	9.67908	34.3296	-1.82651	1.28135e-15	5.72957e-15	down
AtWU_01455	82.9732	40.5044	1.03457	2.85776e-17	1.41415e-16	up
AtWU_02890	16.3111	47.3583	-1.53776	8.84275e-15	3.75516e-14	down
AtWU_02836	34.316	97.412	-1.50522	1.25263e-07	3.25191e-07	down
AtWU_01456	262.112	97.0303	1.43368	2.93446e-25	2.27542e-24	up
AtWU_02834	36.1593	134.571	-1.89593	2.81541e-08	7.68761e-08	down
AtWU_02833	2.2993	4.9855	-1.11654	0.0260125	0.0392038	down
AtWU_02831	3.40856	16.7164	-2.29403	3.87186e-10	1.22047e-09	down
AtWU_02839	9.54195	32.401	-1.76368	3.29637e-22	2.16063e-21	down
AtWU_08140	0.300102	0.0001	11.5512	0.0199009	0.0305131	up
AtWU_10759	0.429328	0.0271903	3.98091	0.000478768	0.000906204	up
AtWU_10751	10.5506	27.3489	-1.37416	3.36116e-08	9.1378e-08	down
AtWU_10757	496.735	228.32	1.12142	7.12572e-25	5.4169e-24	up
AtWU_00295	38.9501	137.98	-1.82476	3.72168e-20	2.15619e-19	down
AtWU_00297	36.8367	76.9527	-1.06283	0.000427516	0.000812758	down
AtWU_00298	11.8938	52.1555	-2.1326	1.61026e-22	1.07742e-21	down
AtWU_09728	2.43076	0.860012	1.49898	1.99398e-10	6.42442e-10	up
AtWU_09729	3.0097	12.2307	-2.02281	1.34166e-12	4.94719e-12	down
AtWU_09727	32.5143	245.023	-2.91377	2.08406e-38	3.30507e-37	down
AtWU_09724	0.471542	1.42211	-1.59258	0.00121534	0.00220058	down
AtWU_09725	3.52239	22.0894	-2.64873	2.86023e-29	2.67177e-28	down
AtWU_09722	56.8946	272.421	-2.25947	4.39965e-16	2.02955e-15	down
AtWU_09723	245.178	102.783	1.25422	2.94552e-65	1.37801e-63	up
AtWU_09720	45.0827	110.112	-1.28833	7.89397e-05	0.000161152	down
AtWU_06998	0.102106	0.703509	-2.7845	0.00918524	0.0147965	down
AtWU_06994	9.63886	31.8405	-1.72393	8.91332e-11	2.94176e-10	down
AtWU_06995	25.2279	54.6278	-1.11461	0.000663684	0.00123723	down
AtWU_06992	1.43215	8.25181	-2.52653	9.83554e-14	3.90362e-13	down
AtWU_06993	4.23297	39.7121	-3.22984	2.9433e-74	1.89927e-72	down
AtWU_05726	8.10318	18.4281	-1.18535	2.18355e-05	4.71387e-05	down
AtWU_04295	7.53824	58.9367	-2.96687	1.38742e-32	1.58635e-31	down
AtWU_04294	2.59949	16.6253	-2.67708	3.18507e-24	2.33129e-23	down
AtWU_04297	3.3539	23.491	-2.80819	7.06769e-34	8.59762e-33	down
AtWU_04290	43.686	17.2165	1.34338	5.36911e-36	7.45172e-35	up
AtWU_03018	97.27	199.482	-1.03619	2.82368e-05	6.03546e-05	down
AtWU_08097	0.13326	1.26363	-3.24526	5.73529e-11	1.91597e-10	down
AtWU_08090	0.560795	2.36689	-2.07745	1.07515e-05	2.38753e-05	down
AtWU_00015	5.32934	13.1001	-1.29755	1.44496e-07	3.73223e-07	down
AtWU_02639	61.2265	183.548	-1.58393	7.68386e-08	2.02951e-07	down
AtWU_02638	18.6659	69.5089	-1.8968	1.02916e-14	4.34249e-14	down
AtWU_02635	27.2474	80.9703	-1.57127	1.70816e-06	4.05137e-06	down
AtWU_02631	436.152	1222.21	-1.48659	7.80359e-12	2.74409e-11	down
AtWU_02630	0.654039	2.07374	-1.66479	2.46403e-05	5.28989e-05	down
AtWU_02633	11.4067	3.12623	1.86738	3.74873e-20	2.17075e-19	up
AtWU_02632	64.5538	133.6	-1.04935	0.00176375	0.00312159	down
AtWU_06528	27.68	72.8589	-1.39626	1.89426e-07	4.85255e-07	down
AtWU_06525	116.566	237.211	-1.02502	5.51454e-05	0.00011464	down
AtWU_06524	7.20206	43.1086	-2.58149	4.04179e-15	1.75353e-14	down
AtWU_06527	41.5892	91.422	-1.13633	0.0187468	0.0288697	down
AtWU_06523	26.5723	103.668	-1.96398	8.29381e-22	5.28507e-21	down
AtWU_06522	111.548	18.2602	2.61089	2.06346e-81	1.76859e-79	up
AtWU_04747	241.493	484.556	-1.00468	0.000502087	0.000948106	down
AtWU_04743	1.30842	0.619201	1.07934	0.000659508	0.00122965	up
AtWU_04742	196.257	851.08	-2.11655	5.73584e-18	2.94746e-17	down
AtWU_08896	4.63782	16.0478	-1.79086	2.93533e-11	9.97691e-11	down
AtWU_08677	14.5777	4.44891	1.71224	3.95746e-23	2.73274e-22	up
AtWU_08676	61.1959	27.3281	1.16305	2.1102e-20	1.23984e-19	up
AtWU_08675	216.127	77.7284	1.47536	7.42776e-32	8.08912e-31	up
AtWU_08679	1.49203	7.88826	-2.40243	1.97233e-22	1.3096e-21	down
AtWU_08899	36.2564	88.5657	-1.28851	3.66855e-11	1.24143e-10	down
AtWU_08898	235.598	51.3547	2.19776	1.15474e-116	2.646e-114	up
AtWU_06293	11.6076	3.971	1.54749	2.33497e-12	8.48175e-12	up
AtWU_06292	2.12141	0.0001	14.3727	1.49212e-06	3.56155e-06	up
AtWU_06291	0.0001	0.177633	-10.7947	0.0181223	0.0279501	down
AtWU_07434	5.99846	51.6611	-3.10642	1.3744e-42	2.60671e-41	down
AtWU_05361	20.9985	75.233	-1.84108	1.7451e-26	1.42502e-25	down
AtWU_05366	10.2733	21.8975	-1.09187	0.000357582	0.00068479	down
AtWU_05367	52.7169	116.645	-1.14578	0.00019089	0.000375822	down
AtWU_05368	1124.2	526.937	1.09319	6.33677e-12	2.24375e-11	up
AtWU_05369	17.9952	43.2401	-1.26476	0.000441102	0.000837594	down
AtWU_03908	0.457498	1.36123	-1.57307	0.00158255	0.00281778	down
AtWU_03907	0.473611	1.28603	-1.44115	0.0225621	0.034382	down
AtWU_07218	548.456	1291.77	-1.2359	7.6954e-07	1.88408e-06	down
AtWU_07219	3.72421	15.4397	-2.05164	6.41593e-19	3.45838e-18	down
AtWU_05729	165.346	81.5215	1.02023	1.71185e-33	2.0513e-32	up
AtWU_07214	106.769	267.239	-1.32364	2.09348e-09	6.26314e-09	down
AtWU_07215	11.9027	5.14357	1.21044	4.76738e-15	2.06321e-14	up
AtWU_07216	1.8863	5.93503	-1.6537	0.000850669	0.00156836	down
AtWU_07217	8.37117	35.1424	-2.06971	1.01275e-12	3.77402e-12	down
AtWU_07211	1.11127	4.50135	-2.01814	2.18366e-07	5.57104e-07	down
AtWU_00840	452.259	1020.84	-1.17453	0.000610648	0.00114177	down
AtWU_00842	117.278	919.614	-2.97109	1.26366e-40	2.18268e-39	down
AtWU_00843	20.8066	293.971	-3.82056	5.93662e-34	7.22955e-33	down
AtWU_00848	10.2858	4.71764	1.12452	3.3825e-23	2.35746e-22	up
AtWU_00849	8.66228	18.7696	-1.11558	3.65745e-05	7.74097e-05	down
AtWU_05506	138.018	36.7235	1.91008	4.72189e-72	2.77578e-70	up
AtWU_05504	3.45163	12.1528	-1.81594	9.5265e-14	3.78364e-13	down
AtWU_05502	24.0171	3.85307	2.63998	6.39277e-59	2.44976e-57	up
AtWU_05503	39.9733	110.602	-1.46826	1.14225e-05	2.53212e-05	down
AtWU_05500	5.53477	16.3391	-1.56173	1.32979e-07	3.44427e-07	down
AtWU_10190	13.1852	37.9803	-1.52633	6.03817e-16	2.76269e-15	down
AtWU_05508	7.49157	20.4696	-1.45014	5.6128e-05	0.000116489	down
AtWU_01459	83.2811	35.3447	1.23649	9.33469e-37	1.3489e-35	up
AtWU_01328	168.914	482.748	-1.51498	1.34764e-06	3.22836e-06	down
AtWU_03069	0.903636	0.13961	2.69434	6.51486e-05	0.000133972	up
AtWU_04395	1.0482	0.324725	1.69062	0.00198978	0.00350231	up
AtWU_04131	6.09625	1.34455	2.1808	7.47435e-11	2.47704e-10	up
AtWU_03068	0.016116	0.10945	-2.76371	0.00338784	0.00581365	down
AtWU_04133	23.9866	53.0351	-1.14472	1.92837e-06	4.55348e-06	down
AtWU_04134	26.2603	5.77938	2.1839	2.32229e-71	1.33716e-69	up
AtWU_05589	13.3486	47.1658	-1.82106	5.10402e-15	2.20415e-14	down
AtWU_01020	7.8156	32.0167	-2.0344	7.79114e-15	3.32114e-14	down
AtWU_09973	11.4136	88.4384	-2.95392	6.70999e-49	1.72009e-47	down
AtWU_09971	17.8794	119.659	-2.74255	3.11163e-43	6.01332e-42	down
AtWU_01461	22.7387	58.0533	-1.35223	5.59728e-13	2.11319e-12	down
AtWU_01462	10.4227	4.38133	1.25029	4.78612e-10	1.49898e-09	up
AtWU_02990	23.2696	97.4016	-2.0655	5.12257e-26	4.09659e-25	down
AtWU_02993	6.95494	39.5703	-2.50831	2.32685e-22	1.53772e-21	down
AtWU_02994	29.7306	72.6404	-1.28882	1.4456e-11	5.01119e-11	down
AtWU_10504	14.8044	53.9554	-1.86574	1.36044e-09	4.11504e-09	down
AtWU_10506	40.4955	149.761	-1.88683	1.4132e-14	5.91183e-14	down
AtWU_10507	6.00182	28.8836	-2.26678	8.70289e-24	6.25583e-23	down
AtWU_00598	3.60792	17.3247	-2.26359	8.56927e-25	6.48791e-24	down
AtWU_00599	16.7351	80.1615	-2.26003	1.9988e-17	9.99668e-17	down
AtWU_09974	26.9189	122.411	-2.18505	8.38453e-36	1.1537e-34	down
AtWU_00590	47.8085	122.975	-1.36302	2.70937e-08	7.41067e-08	down
AtWU_00591	11.9749	28.2441	-1.23793	4.52398e-07	1.13029e-06	down
AtWU_02984	18.3788	73.7074	-2.00376	2.45238e-31	2.60012e-30	down
AtWU_06855	0.660584	0.0865253	2.93255	0.00437415	0.00736658	up
AtWU_06853	0.148758	1.0541	-2.82497	0.00776619	0.0126375	down
AtWU_10516	15.53	84.6795	-2.44696	1.06346e-22	7.19309e-22	down
AtWU_00355	9.8573	22.4948	-1.19033	2.93503e-05	6.26155e-05	down
AtWU_00356	2.67544	13.2026	-2.30298	1.19183e-16	5.67511e-16	down
AtWU_08466	26.7593	234.791	-3.13326	1.88702e-37	2.81001e-36	down
AtWU_08464	1.89422	14.0131	-2.8871	2.64348e-24	1.94375e-23	down
AtWU_08465	17.6071	113.169	-2.68425	1.78815e-28	1.61005e-27	down
AtWU_08463	14.887	4.74087	1.65082	4.22662e-23	2.91681e-22	up
AtWU_00333	0.886389	0.328612	1.43155	0.0010713	0.00195459	up
AtWU_00330	1.37219	5.85326	-2.09276	2.60333e-05	5.57828e-05	down
AtWU_00331	5.4308	14.8591	-1.45211	1.2217e-10	4.00036e-10	down
AtWU_07457	5.93899	34.2766	-2.52894	1.40373e-27	1.20867e-26	down
AtWU_11108	0.181385	2.13976	-3.56032	6.93969e-12	2.44951e-11	down
AtWU_11103	24.0444	59.1357	-1.29833	3.7778e-08	1.02235e-07	down
AtWU_11100	1.05639	9.41418	-3.15569	6.10293e-18	3.13036e-17	down
AtWU_11107	0.565151	22.5923	-5.32105	1.54572e-81	1.33502e-79	down
AtWU_11105	3.93034	25.8386	-2.7168	1.45186e-19	8.11022e-19	down
AtWU_11104	1.32832	4.98358	-1.90758	9.79575e-06	2.18054e-05	down
AtWU_10995	531.409	1869.97	-1.81512	5.63646e-19	3.04847e-18	down
AtWU_07598	189.406	67.8467	1.48113	2.50602e-36	3.52601e-35	up
AtWU_10990	12.3447	41.6514	-1.75447	1.08939e-24	8.19272e-24	down
AtWU_11366	2.56176	1.13037	1.18034	8.91479e-05	0.000180873	up
AtWU_11361	25.151	11.317	1.15212	9.96219e-23	6.75455e-22	up
AtWU_11360	2.22435	6.67991	-1.58645	5.87958e-05	0.000121688	down
AtWU_03738	11.982	26.5871	-1.14986	7.79836e-08	2.05927e-07	down
AtWU_03733	31.959	65.5282	-1.03589	0.0283577	0.0425214	down
AtWU_08283	48.5228	113.48	-1.2257	1.77251e-09	5.33129e-09	down
AtWU_08286	36.8397	149.871	-2.02439	3.35188e-18	1.74559e-17	down
AtWU_03736	29.1641	60.6334	-1.05592	0.00131149	0.00236363	down
AtWU_08284	32.4371	87.9921	-1.43973	1.08719e-09	3.3126e-09	down
AtWU_08285	4.61773	17.3091	-1.90627	5.99131e-24	4.34003e-23	down
AtWU_03226	5.35294	12.4814	-1.22138	0.000275548	0.000533148	down
AtWU_03220	0.739187	4.00667	-2.43839	5.80812e-16	2.66069e-15	down
AtWU_03228	8.25912	103.32	-3.64499	5.91057e-46	1.32199e-44	down
AtWU_03065	136.023	369.527	-1.44183	6.17241e-10	1.91553e-09	down
AtWU_01795	0.646774	0.101963	2.66522	7.1642e-05	0.000146895	up
AtWU_01791	3.28204	10.4919	-1.67661	1.11668e-07	2.90907e-07	down
AtWU_08737	12.2714	108.58	-3.14538	3.82607e-44	7.72645e-43	down
AtWU_08734	8.28151	24.8121	-1.58308	3.60969e-08	9.78031e-08	down
AtWU_08735	5.6312	20.0875	-1.83478	2.8748e-07	7.27807e-07	down
AtWU_03771	0.705384	0.177714	1.98885	0.000800721	0.00148016	up
AtWU_09252	0.603802	2.55967	-2.08381	4.04844e-07	1.01441e-06	down
AtWU_02178	38.9763	136.156	-1.80459	3.10708e-07	7.84666e-07	down
AtWU_02179	42.6705	123.352	-1.53147	1.01195e-06	2.45296e-06	down
AtWU_05819	35.4563	106.384	-1.58516	2.04332e-09	6.1196e-09	down
AtWU_05277	23.4824	122.845	-2.38719	6.77669e-20	3.86433e-19	down
AtWU_02177	9.82494	22.7159	-1.20918	3.8737e-05	8.17094e-05	down
AtWU_02174	149.537	27.7988	2.42741	1.50139e-19	8.37434e-19	up
AtWU_02175	18.469	61.6902	-1.73994	1.64559e-20	9.76567e-20	down
AtWU_09255	0.216413	1.0394	-2.26389	0.0285243	0.0427541	down
AtWU_05778	20.2377	5.40773	1.90395	1.15114e-43	2.25962e-42	up
AtWU_04822	0.409824	1.58002	-1.94687	1.27287e-05	2.80285e-05	down
AtWU_04820	4.26857	21.6657	-2.34359	1.73443e-29	1.64201e-28	down
AtWU_01676	1.12849	34.4986	-4.93407	7.53691e-39	1.21238e-37	down
AtWU_01856	1.09718	10.4501	-3.25164	2.75744e-09	8.19277e-09	down
AtWU_01851	104.815	45.7529	1.19591	3.29663e-31	3.47881e-30	up
AtWU_01852	9.51075	27.7876	-1.54681	6.07451e-12	2.15496e-11	down
AtWU_01853	75.6231	235.585	-1.63935	1.35161e-07	3.49916e-07	down
AtWU_06082	26.9752	170.562	-2.66058	3.71655e-17	1.82703e-16	down
AtWU_06086	5.15818	43.571	-3.07843	2.87023e-30	2.84942e-29	down
AtWU_06085	8.62683	47.9488	-2.47459	7.08249e-51	1.94431e-49	down
AtWU_06089	100.875	47.2834	1.09317	2.18495e-20	1.28175e-19	up
AtWU_05199	21.3643	63.7647	-1.57756	2.66497e-07	6.76822e-07	down
AtWU_05190	59.4438	145.208	-1.28853	0.000198419	0.000389892	down
AtWU_05195	152.837	74.2172	1.04217	2.0605e-20	1.21191e-19	up
AtWU_05197	22.65	302.24	-3.73811	8.51793e-76	5.79632e-74	down
AtWU_05196	2.77175	10.4527	-1.91501	1.4876e-09	4.49361e-09	down
AtWU_10198	0.94362	5.84552	-2.63105	4.01793e-14	1.63573e-13	down
AtWU_10195	83.3014	22.633	1.87992	1.03934e-49	2.7523e-48	up
AtWU_10193	26.3557	82.1778	-1.64063	1.70947e-09	5.14687e-09	down
AtWU_10192	6.09796	65.2538	-3.41966	4.6335e-33	5.43625e-32	down
AtWU_04678	22.4114	73.1083	-1.7058	2.51778e-13	9.72801e-13	down
AtWU_00102	146.955	355.392	-1.27404	5.80726e-08	1.55173e-07	down
AtWU_00104	3.05505	20.2823	-2.73095	3.00286e-23	2.09939e-22	down
AtWU_00109	0.771682	1.76417	-1.19292	0.0317054	0.0472196	down
AtWU_10772	16.5278	7.84699	1.07469	1.39775e-06	3.34483e-06	up
AtWU_10992	23.2177	69.0247	-1.57189	1.39702e-10	4.56112e-10	down
AtWU_07593	12.3811	49.7659	-2.00701	2.1964e-18	1.15185e-17	down
AtWU_07592	2.8893	8.99831	-1.63893	2.34231e-11	8.02793e-11	down
AtWU_07591	61.6575	181.766	-1.55973	1.57615e-19	8.77827e-19	down
AtWU_07596	2.54831	10.4207	-2.03185	2.93147e-11	9.96805e-11	down
AtWU_07594	23.8931	47.8413	-1.00166	0.00298494	0.00515614	down
AtWU_07845	466.219	1205.64	-1.37072	1.16119e-05	2.57157e-05	down
AtWU_07847	7.41164	24.7519	-1.73968	9.45627e-19	5.05114e-18	down
AtWU_07846	3.12618	56.1144	-4.1659	3.39203e-59	1.3133e-57	down
AtWU_07840	5.96221	25.3171	-2.08619	8.66271e-20	4.90246e-19	down
AtWU_07842	4.67229	27.5415	-2.55941	1.72021e-27	1.47102e-26	down
AtWU_00253	3.26877	18.6897	-2.51542	7.67148e-14	3.07187e-13	down
AtWU_07849	39.9796	82.7302	-1.04915	0.00359619	0.00613928	down
AtWU_09701	23.3552	182.848	-2.96883	3.04578e-23	2.12806e-22	down
AtWU_09704	29.3603	13.0548	1.16929	4.55195e-18	2.3531e-17	up
AtWU_09706	3.6296	8.28871	-1.19134	0.000386898	0.000738366	down
AtWU_09708	32.8666	146.936	-2.16049	1.15726e-24	8.67403e-24	down
AtWU_09258	5.4664	24.9327	-2.18938	1.14031e-21	7.20504e-21	down
AtWU_07541	184.176	84.029	1.13213	1.93982e-29	1.83133e-28	up
AtWU_00329	17.6094	48.8335	-1.47152	2.79883e-09	8.31135e-09	down
AtWU_00328	20.27	174.294	-3.10411	5.85911e-26	4.67563e-25	down
AtWU_06648	1.03389	0.261157	1.9851	1.20473e-05	2.66169e-05	up
AtWU_06649	50.1664	0.682993	6.19871	4.15888e-25	3.20273e-24	up
AtWU_06640	3.11057	39.9092	-3.68147	4.68781e-91	5.72116e-89	down
AtWU_06642	0.868145	5.02051	-2.53183	3.14085e-16	1.46209e-15	down
AtWU_03030	2.26147	9.15368	-2.01709	2.32881e-22	1.53811e-21	down
AtWU_03034	39.8859	85.7688	-1.10457	5.92851e-06	1.3434e-05	down
AtWU_03036	20.0368	76.4967	-1.93274	1.29155e-13	5.08468e-13	down
AtWU_08076	158.716	539.994	-1.76649	2.90935e-10	9.24339e-10	down
AtWU_07443	0.917818	2.87776	-1.64867	0.000110739	0.000223107	down
AtWU_02617	73.6481	29.7126	1.30957	2.06811e-42	3.8961e-41	up
AtWU_02615	5.51517	17.4334	-1.66037	9.69191e-08	2.5378e-07	down
AtWU_02612	1.92002	4.83943	-1.33372	0.000158674	0.000314603	down
AtWU_07445	27.7587	58.7428	-1.08147	6.40756e-05	0.000131886	down
AtWU_02619	42.653	322.002	-2.91635	4.91749e-108	9.35824e-106	down
AtWU_02618	3.20056	80.0394	-4.64431	4.69958e-217	8.79447e-214	down
AtWU_06507	4.42651	20.2017	-2.19023	7.41884e-17	3.57966e-16	down
AtWU_06503	3.13135	14.3702	-2.19823	1.66319e-15	7.38404e-15	down
AtWU_06501	10.7847	57.0051	-2.4021	3.74196e-33	4.41331e-32	down
AtWU_07446	6.70707	32.8319	-2.29134	2.21732e-12	8.07265e-12	down
AtWU_06508	460.093	184.694	1.31679	2.27058e-61	9.47736e-60	up
AtWU_08614	18.9728	40.5728	-1.09658	0.000532209	0.00100078	down
AtWU_08613	18.5726	71.6517	-1.94782	6.33481e-14	2.54754e-13	down
AtWU_08612	377.525	53.3437	2.82318	3.98702e-57	1.41666e-55	up
AtWU_08619	5.4668	12.3429	-1.17492	0.00775377	0.0126209	down
AtWU_01471	64.0499	165.5	-1.36956	1.18844e-08	3.36031e-08	down
AtWU_03698	23.4792	60.2547	-1.35969	7.82944e-07	1.91523e-06	down
AtWU_03699	60.2569	273.481	-2.18224	2.226e-41	3.97986e-40	down
AtWU_03694	11.2499	73.1599	-2.70115	5.23784e-78	3.84382e-76	down
AtWU_03696	25.5024	72.6476	-1.51028	3.54309e-08	9.60682e-08	down
AtWU_03690	344.36	943.714	-1.45443	1.47377e-08	4.12552e-08	down
AtWU_03691	19.558	42.7339	-1.12763	0.000233948	0.000456989	down
AtWU_03692	59.5482	146.65	-1.30024	8.11155e-09	2.32279e-08	down
AtWU_03693	7.96215	33.4911	-2.07255	3.56587e-24	2.60323e-23	down
AtWU_03512	13.1499	5.14399	1.35409	4.88051e-19	2.65111e-18	up
AtWU_05346	31.6113	141.811	-2.16546	6.0084e-12	2.13286e-11	down
AtWU_05347	6.43881	28.6404	-2.15319	4.01463e-11	1.35445e-10	down
AtWU_05343	30.1075	152.68	-2.34232	5.09284e-24	3.69634e-23	down
AtWU_05349	202.521	94.049	1.10659	3.37901e-22	2.21221e-21	up
AtWU_05698	11.1471	134.618	-3.59414	2.64718e-42	4.9373e-41	down
AtWU_05699	1.96734	16.6636	-3.08238	3.30019e-33	3.89637e-32	down
AtWU_03966	11.4953	34.4118	-1.58186	6.35215e-12	2.24849e-11	down
AtWU_03964	27.8754	305.782	-3.45544	6.24845e-37	9.11137e-36	down
AtWU_03962	6.63396	1.87657	1.82177	3.88292e-10	1.22362e-09	up
AtWU_03968	60.2646	239.365	-1.98983	5.01965e-17	2.44515e-16	down
AtWU_03969	6.41341	52.9859	-3.04644	1.1441e-36	1.6427e-35	down
AtWU_07274	3.04706	13.2048	-2.11558	2.18466e-35	2.93063e-34	down
AtWU_07278	428.681	154.579	1.47156	2.49507e-29	2.3365e-28	up
AtWU_05521	2.03812	0.755994	1.43079	5.07019e-05	0.000105795	up
AtWU_05524	2.19377	0.858384	1.35372	1.54384e-13	6.04823e-13	up
AtWU_01999	11.4863	32.6574	-1.50749	8.37755e-14	3.34387e-13	down
AtWU_01998	33.1158	83.8927	-1.34102	8.47503e-05	0.000172325	down
AtWU_01994	13.4757	47.4353	-1.8156	2.38928e-09	7.12153e-09	down
AtWU_01990	5.1647	35.2357	-2.77028	1.10996e-58	4.18209e-57	down
AtWU_01993	352.53	70.958	2.31271	1.07806e-70	6.05221e-69	up
AtWU_10236	18.1826	110.104	-2.59823	2.88067e-26	2.33364e-25	down
AtWU_10237	71.2837	363.164	-2.34898	5.29819e-12	1.88671e-11	down
AtWU_01194	0.118043	0.01002	3.55836	0.0166113	0.0257577	up
AtWU_01197	0.457663	0.209593	1.12669	0.0198417	0.0304264	up
AtWU_01191	13.4687	4.87219	1.46696	4.22816e-12	1.51238e-11	up
AtWU_01190	12.3404	3.57043	1.78923	1.04262e-30	1.06909e-29	up
AtWU_01193	4.11664	0.613655	2.74597	3.75341e-13	1.43442e-12	up
AtWU_00829	0.780232	4.75542	-2.6076	3.24628e-18	1.69138e-17	down
AtWU_00827	1.19783	0.373107	1.68277	0.0062774	0.010359	up
AtWU_00822	0.413576	0.174537	1.24462	0.00703016	0.0115117	up
AtWU_00823	3.96489	1.28128	1.6297	8.98712e-09	2.5637e-08	up
AtWU_01338	281.181	82.1182	1.77573	9.1311e-78	6.6574e-76	up
AtWU_01446	16.8153	6.16869	1.44674	2.85235e-33	3.37829e-32	up
AtWU_01444	19.2961	62.4934	-1.6954	1.62078e-19	9.02237e-19	down
AtWU_04120	26.3284	93.7005	-1.83144	2.50348e-16	1.16975e-15	down
AtWU_02972	0.169012	2.02573	-3.58324	4.16379e-13	1.58532e-12	down
AtWU_02973	2.37609	8.27238	-1.79971	5.5693e-06	1.26558e-05	down
AtWU_02970	144.533	579.408	-2.00318	3.53881e-18	1.83952e-17	down
AtWU_02971	3.79623	11.2772	-1.57078	0.0264599	0.0398193	down
AtWU_02976	10.0281	60.5737	-2.59464	3.02645e-14	1.24199e-13	down
AtWU_02977	3.93298	31.4039	-2.99725	5.48845e-33	6.4192e-32	down
AtWU_10568	36.2793	141.894	-1.9676	9.70219e-38	1.47211e-36	down
AtWU_10566	3.93133	8.32504	-1.08244	5.65177e-05	0.000117233	down
AtWU_02979	9.15992	21.7805	-1.24963	0.000319571	0.000614935	down
AtWU_10563	30.1381	76.396	-1.34191	5.62422e-05	0.000116683	down
AtWU_10560	58.5937	176.537	-1.59115	1.41109e-14	5.90742e-14	down
AtWU_05602	7.41104	66.4587	-3.16471	1.62109e-28	1.46198e-27	down
AtWU_06877	115.35	284.335	-1.30157	1.78879e-12	6.55072e-12	down
AtWU_06875	0.85844	9.68784	-3.49639	1.16078e-21	7.32614e-21	down
AtWU_06874	0.576362	1.31274	-1.18753	0.00143801	0.00257675	down
AtWU_06870	0.305653	0.0001	11.5777	4.78301e-05	0.000100081	up
AtWU_04950	3.44571	18.6328	-2.43497	2.6001e-22	1.71326e-21	down
AtWU_06879	2.54129	13.2167	-2.37873	1.20961e-15	5.41745e-15	down
AtWU_04057	9.38281	74.9124	-2.99711	5.29572e-70	2.91472e-68	down
AtWU_04951	224.617	79.3608	1.50097	4.14414e-36	5.76585e-35	up
AtWU_04056	4.31922	34.158	-2.98338	3.7589e-21	2.30628e-20	down
AtWU_04956	16.6333	6.75	1.30112	1.51899e-17	7.63779e-17	up
AtWU_09241	4.53403	2.04562	1.14826	0.000647316	0.00120772	up
AtWU_03654	41.1547	10.094	2.02756	5.71593e-18	2.93857e-17	up
AtWU_04053	9.99838	27.4382	-1.45642	2.79161e-08	7.62632e-08	down
AtWU_11390	135.218	942.706	-2.80153	2.19607e-29	2.06339e-28	down
AtWU_04052	7.6998	74.1322	-3.26721	1.11554e-49	2.94711e-48	down
AtWU_08877	10.6979	21.6431	-1.01659	1.49082e-05	3.25978e-05	down
AtWU_01570	0.204862	2.42474	-3.56511	2.15905e-11	7.41113e-11	down
AtWU_08074	25.3564	10.0919	1.32916	1.27409e-09	3.86529e-09	up
AtWU_08077	3.77065	18.1119	-2.26405	4.22317e-16	1.95215e-15	down
AtWU_03037	109.318	220.652	-1.01325	0.00351071	0.00600522	down
AtWU_10389	0.0137787	0.0001	7.10629	0.012814	0.020176	up
AtWU_08445	0.57755	7.56207	-3.71076	2.96165e-59	1.15064e-57	down
AtWU_10386	2.16298	0.440033	2.29734	6.18037e-10	1.91694e-09	up
AtWU_10385	131.83	42.37	1.63757	5.93895e-48	1.46234e-46	up
AtWU_07478	26.2859	130.739	-2.31433	1.31225e-19	7.36328e-19	down
AtWU_00314	2.0237	13.8935	-2.77934	4.63384e-27	3.87696e-26	down
AtWU_00317	11.7397	36.9476	-1.65408	2.83776e-13	1.09267e-12	down
AtWU_11168	169.761	56.2181	1.5944	7.0889e-16	3.23422e-15	up
AtWU_11164	338.006	1705.72	-2.33526	1.52108e-34	1.92111e-33	down
AtWU_11167	8.75822	37.3953	-2.09415	7.25445e-12	2.5582e-11	down
AtWU_11160	13.3782	126.017	-3.23566	1.16123e-31	1.24888e-30	down
AtWU_11163	345.909	1230.47	-1.83074	2.67789e-08	7.33528e-08	down
AtWU_03657	87.3763	259.002	-1.56765	2.82846e-09	8.3927e-09	down
AtWU_08298	7.04241	17.7498	-1.33366	1.64156e-07	4.22353e-07	down
AtWU_02343	1.10865	0.464388	1.2554	3.14807e-06	7.29998e-06	up
AtWU_02342	9.88193	43.1936	-2.12795	1.34191e-33	1.61144e-32	down
AtWU_02613	3.63113	10.2799	-1.50134	6.91316e-08	1.83241e-07	down
AtWU_09245	453.985	192.293	1.23934	2.47706e-43	4.81184e-42	up
AtWU_02347	257.794	107.152	1.26655	1.73665e-28	1.56494e-27	up
AtWU_02610	6.09122	19.0497	-1.64497	2.09782e-10	6.73945e-10	down
AtWU_11383	7.81809	0.695581	3.49053	3.60631e-30	3.55502e-29	up
AtWU_11385	0.0940307	0.472431	-2.3289	4.98084e-07	1.24057e-06	down
AtWU_08290	12.1979	97.1201	-2.99314	2.59413e-53	7.76716e-52	down
AtWU_09061	6.04168	27.3997	-2.18114	1.51062e-22	1.01443e-21	down
AtWU_09062	12.8025	52.3186	-2.0309	5.29241e-16	2.43238e-15	down
AtWU_09065	44.5642	97.0062	-1.12219	1.35493e-05	2.97656e-05	down
AtWU_08293	327.727	108.214	1.59861	1.52228e-47	3.65218e-46	up
AtWU_09067	26.5051	73.4471	-1.47043	2.03805e-12	7.42963e-12	down
AtWU_08913	1.30323	0.451863	1.52814	0.000922274	0.00169481	up
AtWU_08916	3.73886	22.5831	-2.59458	1.41302e-14	5.91183e-14	down
AtWU_03758	0.277111	0.0001	11.4362	0.0052638	0.00876624	up
AtWU_03206	2893.67	31.3795	6.52693	0	0	up
AtWU_08919	4.50404	76.6937	-4.08982	2.14742e-94	2.77141e-92	down
AtWU_03202	9.58374	19.81	-1.04757	0.0204737	0.0313315	down
AtWU_03215	1.24261	3.54568	-1.51269	7.49851e-05	0.00015333	down
AtWU_07049	2.07047	0.832443	1.31454	1.74176e-06	4.12933e-06	up
AtWU_07048	2.60333	6.61405	-1.34518	0.00718326	0.01174	down
AtWU_07045	6.66551	17.0601	-1.35584	0.000379862	0.000725479	down
AtWU_07046	10.9053	32.829	-1.58994	5.15281e-10	1.60844e-09	down
AtWU_07040	52.052	12.0495	2.11098	7.78446e-22	4.96331e-21	up
AtWU_07042	0.325041	0.076927	2.07906	0.0251864	0.0380558	up
AtWU_05956	41.1965	19.0517	1.1126	3.9752e-24	2.89642e-23	up
AtWU_06502	2.59762	14.5898	-2.4897	4.25026e-32	4.68781e-31	down
AtWU_10053	135.32	26.6636	2.34343	3.4832e-76	2.39935e-74	up
AtWU_00375	37.8321	18.2578	1.0511	6.66447e-24	4.81523e-23	up
AtWU_04468	22.5614	102.111	-2.17821	1.09253e-16	5.21775e-16	down
AtWU_04463	35.1304	145.597	-2.05119	1.20193e-16	5.71351e-16	down
AtWU_04466	8.43299	34.6757	-2.03981	1.45103e-19	8.1096e-19	down
AtWU_04467	1.56369	7.35035	-2.23286	2.65478e-17	1.3166e-16	down
AtWU_04464	260.376	73.9448	1.81607	1.6106e-32	1.83221e-31	up
AtWU_02406	0.691854	3.30459	-2.25593	9.96811e-11	3.28506e-10	down
AtWU_02407	14.967	83.4188	-2.47859	3.12343e-39	5.18786e-38	down
AtWU_02155	15.1064	69.8963	-2.21006	8.92947e-27	7.36665e-26	down
AtWU_02157	10.4733	48.7534	-2.21879	1.34501e-17	6.78732e-17	down
AtWU_02150	4.66242	18.3094	-1.97343	1.34148e-12	4.94719e-12	down
AtWU_02152	3.54974	23.6701	-2.73728	7.45414e-52	2.12424e-50	down
AtWU_06310	1.39832	0.476455	1.55328	0.000249603	0.000486046	up
AtWU_06316	2.37182	6.94489	-1.54996	5.20574e-06	1.18584e-05	down
AtWU_06317	5.82349	0.349219	4.05968	1.42519e-16	6.7519e-16	up
AtWU_06318	2.96637	0.404494	2.87451	2.3171e-10	7.41207e-10	up
AtWU_05757	10.0179	2.91297	1.78202	4.4775e-26	3.59352e-25	up
AtWU_05755	5.79659	1.90345	1.60659	2.5488e-19	1.40353e-18	up
AtWU_05759	1.53236	6.1365	-2.00166	6.03817e-11	2.01416e-10	down
AtWU_04807	3.41536	11.0315	-1.69153	6.83455e-08	1.81457e-07	down
AtWU_04800	1.16774	0.28138	2.05313	1.37323e-07	3.55351e-07	up
AtWU_01831	3030.98	199.819	3.92301	1.64915e-66	7.94706e-65	up
AtWU_04808	0.937071	9.36632	-3.32125	6.72458e-14	2.69945e-13	down
AtWU_04809	18.9304	187.561	-3.30858	6.05991e-38	9.372e-37	down
AtWU_01838	14.0881	30.4723	-1.11302	0.0044511	0.00748271	down
AtWU_09447	17.0475	4.72433	1.85138	6.11844e-33	7.11158e-32	up
AtWU_09330	12.4715	2.30322	2.43691	3.77997e-23	2.61661e-22	up
AtWU_09661	3.14087	9.69168	-1.62558	3.93569e-13	1.50204e-12	down
AtWU_09442	6.72305	45.0555	-2.74451	2.56907e-50	6.88437e-49	down
AtWU_10171	5.39431	51.6907	-3.26039	5.44393e-83	4.92939e-81	down
AtWU_10170	13.2235	26.5912	-1.00784	0.0039455	0.00669388	down
AtWU_10177	55.0489	188.065	-1.77245	9.59786e-12	3.35925e-11	down
AtWU_00121	4.3006	1.52958	1.4914	2.04263e-06	4.81112e-06	up
AtWU_00120	4.55733	9.22431	-1.01725	0.00666077	0.0109386	down
AtWU_00127	0.310279	0.052913	2.55187	0.00596292	0.00987633	up
AtWU_00124	45.4084	113.35	-1.31975	6.34634e-09	1.83494e-08	down
AtWU_03757	2.59572	8.18042	-1.65604	2.88213e-05	6.15219e-05	down
AtWU_09427	0.347898	1.15583	-1.73219	0.001789	0.00316478	down
AtWU_10714	28.0948	63.2318	-1.17035	9.28692e-06	2.07056e-05	down
AtWU_10716	146.468	51.6502	1.50375	1.4788e-21	9.26559e-21	up
AtWU_10713	91.7935	36.3386	1.33689	3.42574e-28	3.02867e-27	up
AtWU_10712	89.7378	25.0368	1.84167	3.48802e-44	7.05648e-43	up
AtWU_07866	1.50439	4.93938	-1.71515	7.23218e-11	2.39961e-10	down
AtWU_07865	13.2461	30.4749	-1.20205	0.00205283	0.00360707	down
AtWU_07864	36.3381	197.382	-2.44143	3.42092e-45	7.26088e-44	down
AtWU_07863	4.37003	20.9785	-2.2632	9.77367e-34	1.18126e-32	down
AtWU_01735	0.85788	2.12074	-1.30572	0.0309065	0.0461093	down
AtWU_09277	0.414018	1.09751	-1.40647	0.0120123	0.0189937	down
AtWU_09273	44.5353	19.2406	1.21079	9.41907e-09	2.68351e-08	up
AtWU_09278	21.9882	8.4467	1.38027	3.77439e-26	3.04227e-25	up
AtWU_09279	15.5806	4.00386	1.96029	7.75278e-30	7.51711e-29	up
AtWU_02895	10.3581	58.7586	-2.50404	2.51037e-35	3.35153e-34	down
AtWU_09189	1.74593	4.58983	-1.39444	0.00048832	0.000923662	down
AtWU_09186	0.489552	4.46324	-3.18856	1.00619e-14	4.24877e-14	down
AtWU_09185	9.79021	43.6092	-2.15522	7.4355e-24	5.35166e-23	down
AtWU_09182	4.054	29.053	-2.84127	4.42897e-61	1.82825e-59	down
AtWU_09183	3.55689	7.90588	-1.15231	0.00109352	0.00199253	down
AtWU_09180	136.326	11.6499	3.54866	1.0255e-30	1.0525e-29	up
AtWU_03752	103.234	45.6965	1.17576	1.4154e-19	7.91836e-19	up
AtWU_11449	1.25282	4.0648	-1.698	0.00118404	0.00214702	down
AtWU_11443	7.3406	0.0001	16.1636	0.0194885	0.0299298	up
AtWU_11444	0.623557	0.142759	2.12694	0.00798892	0.0129755	up
AtWU_09982	24.8326	54.0131	-1.12108	8.09133e-07	1.97714e-06	down
AtWU_09980	45.2447	126.632	-1.48482	1.95762e-11	6.74651e-11	down
AtWU_09981	43.4234	93.759	-1.11049	0.0049405	0.00824968	down
AtWU_09988	0.977082	2.60224	-1.4132	0.0173114	0.0267666	down
AtWU_04251	2.39096	8.07865	-1.75652	1.72423e-10	5.59205e-10	down
AtWU_08790	5.21289	0.542638	3.26402	1.25285e-21	7.88068e-21	up
AtWU_08059	4.2781	1.73507	1.30198	1.72208e-10	5.5867e-10	up
AtWU_08058	2.12892	0.672267	1.66302	9.16928e-11	3.02446e-10	up
AtWU_03366	1.38873	0.466565	1.57361	1.90574e-07	4.87863e-07	up
AtWU_04254	33.2758	133.262	-2.00172	1.5022e-26	1.23294e-25	down
AtWU_08791	22.8078	120.932	-2.4066	5.71801e-23	3.91714e-22	down
AtWU_08050	4371.3	1598.97	1.45092	2.11347e-35	2.83852e-34	up
AtWU_08055	0.849205	0.0814767	3.38165	0.000351582	0.000674106	up
AtWU_08585	314.766	872.851	-1.47145	7.84442e-09	2.24801e-08	down
AtWU_08584	337.032	1018.69	-1.59576	6.00927e-08	1.60419e-07	down
AtWU_08586	1894.48	601.249	1.65577	2.17595e-54	6.82445e-53	up
AtWU_08581	12.339	55.2035	-2.16154	1.61299e-12	5.92821e-12	down
AtWU_08583	28.4495	87.9457	-1.62821	7.17818e-14	2.8764e-13	down
AtWU_08589	27.604	114.194	-2.04854	8.94323e-13	3.33825e-12	down
AtWU_02891	1.15355	3.8014	-1.72046	3.39145e-05	7.20378e-05	down
AtWU_03896	1.56855	0.409844	1.93629	3.19671e-06	7.40512e-06	up
AtWU_08798	6.64483	17.325	-1.38256	6.6582e-10	2.06173e-09	down
AtWU_08799	5.22959	29.7668	-2.50893	4.5944e-27	3.8497e-26	down
AtWU_04785	18.3555	74.9122	-2.02899	1.92689e-20	1.1357e-19	down
AtWU_04784	1.42273	0.234316	2.60214	0.000360638	0.000690323	up
AtWU_08639	31.0247	7.77482	1.99654	1.35375e-26	1.11191e-25	up
AtWU_08638	35.66	95.9416	-1.42785	3.66748e-07	9.21011e-07	down
AtWU_10625	3.17819	18.382	-2.53201	4.0639e-47	9.52599e-46	down
AtWU_08632	2.32358	0.465693	2.3189	8.80603e-21	5.30725e-20	up
AtWU_08631	3.55106	1.0787	1.71895	1.31461e-08	3.6975e-08	up
AtWU_08630	50.4486	235.022	-2.21991	1.77508e-45	3.8328e-44	down
AtWU_03894	8.90532	58.7508	-2.72187	5.57047e-45	1.16472e-43	down
AtWU_07508	2.59619	12.4639	-2.26329	1.72327e-09	5.18459e-09	down
AtWU_07509	30.7996	139.172	-2.17589	2.94506e-27	2.49751e-26	down
AtWU_07970	19.3598	42.6961	-1.14104	0.00385924	0.00655645	down
AtWU_07504	9.06493	52.6934	-2.53925	1.64721e-67	8.33102e-66	down
AtWU_02360	6.84745	14.5054	-1.08296	0.00470806	0.00788517	down
AtWU_00227	5.36338	35.0609	-2.70865	5.97022e-10	1.85534e-09	down
AtWU_00657	10.3156	36.0706	-1.806	1.15064e-16	5.49061e-16	down
AtWU_05328	9.23474	26.02	-1.49448	3.366e-13	1.28988e-12	down
AtWU_05326	1.54789	0.696258	1.15261	1.74886e-06	4.14442e-06	up
AtWU_05324	43.0359	205.761	-2.25736	7.48228e-29	6.88051e-28	down
AtWU_05322	51.1823	121.794	-1.25073	0.000465542	0.000882211	down
AtWU_05320	61.8086	198.361	-1.68225	5.03004e-25	3.8551e-24	down
AtWU_00221	513.597	54.5745	3.23434	1.57806e-45	3.42056e-44	up
AtWU_03949	30.0335	100.262	-1.73913	7.82251e-13	2.92966e-12	down
AtWU_03418	8.39974	36.5489	-2.12141	3.11534e-32	3.47014e-31	down
AtWU_03419	36.4076	16.5007	1.14172	2.37868e-41	4.24608e-40	up
AtWU_01701	0.526835	2.59121	-2.2982	2.08411e-11	7.16048e-11	down
AtWU_03411	0.590746	2.2493	-1.92886	0.0010491	0.00191627	down
AtWU_03944	8.1006	17.8758	-1.14191	0.000401754	0.000764818	down
AtWU_01702	21.4348	89.3307	-2.0592	2.60322e-31	2.75745e-30	down
AtWU_07259	41.954	149.052	-1.82894	1.16847e-16	5.57094e-16	down
AtWU_03893	0.917131	2.42346	-1.40187	8.34601e-05	0.000169917	down
AtWU_01704	1.80574	4.64232	-1.36226	0.000240034	0.000468226	down
AtWU_01705	21.7001	149.238	-2.78184	8.3227e-17	3.9986e-16	down
AtWU_02090	5.28458	20.3318	-1.94388	7.48202e-18	3.82029e-17	down
AtWU_03890	0.620037	0.272831	1.18434	0.000341974	0.000656132	up
AtWU_04601	71.8477	144.585	-1.0089	0.00034337	0.000658697	down
AtWU_09843	5.25798	18.2817	-1.79782	2.19549e-17	1.09365e-16	down
AtWU_11057	1.58322	3.78662	-1.25805	0.0149596	0.0233384	down
AtWU_05696	40.3724	230.682	-2.51446	2.00326e-51	5.62315e-50	down
AtWU_03891	1.6751	9.48786	-2.50184	5.84927e-21	3.55966e-20	down
AtWU_05697	8.67682	96.2119	-3.47098	1.78911e-96	2.39144e-94	down
AtWU_11050	1.27417	17.9974	-3.82017	2.57273e-34	3.20404e-33	down
AtWU_05340	3.15674	13.0865	-2.05157	2.44982e-20	1.43413e-19	down
AtWU_11052	5.93368	15.1342	-1.35081	2.57848e-05	5.5282e-05	down
AtWU_03516	0.0534357	0.807693	-3.91793	1.00519e-48	2.55925e-47	down
AtWU_05693	377.822	129.157	1.54858	2.44846e-61	1.0182e-59	up
AtWU_05690	1.28784	4.17441	-1.69662	0.000834104	0.00153959	down
AtWU_05686	23.3627	72.3143	-1.63007	9.69979e-07	2.35479e-06	down
AtWU_00803	30.3194	437.809	-3.85199	2.80028e-108	5.42095e-106	down
AtWU_00804	6.14586	39.2071	-2.67343	1.51904e-19	8.46858e-19	down
AtWU_00807	41.1625	670.392	-4.0256	4.59917e-121	1.14754e-118	down
AtWU_06123	1.7048	23.108	-3.76072	1.23619e-82	1.1104e-80	down
AtWU_06122	11.4632	40.942	-1.83657	1.93725e-19	1.07468e-18	down
AtWU_06125	19.9925	70.6072	-1.82036	1.26518e-10	4.1391e-10	down
AtWU_06127	6.1813	18.3658	-1.57104	1.15072e-15	5.16603e-15	down
AtWU_01319	2.06753	0.592232	1.80367	4.58047e-06	1.04808e-05	up
AtWU_10545	3.04917	0.701343	2.12022	6.687e-13	2.51025e-12	up
AtWU_10546	107.344	28.6563	1.90531	5.32983e-55	1.72958e-53	up
AtWU_10548	10.2829	55.6921	-2.43723	4.81675e-35	6.31884e-34	down
AtWU_02958	13.2681	189.825	-3.83863	1.86849e-39	3.13594e-38	down
AtWU_07649	9.91579	44.6931	-2.17225	1.77119e-31	1.88681e-30	down
AtWU_03086	4.20589	26.4082	-2.6505	9.78692e-21	5.88263e-20	down
AtWU_08420	14.8507	54.5909	-1.87813	1.0584e-28	9.63804e-28	down
AtWU_10867	16.2753	65.933	-2.01832	1.47174e-17	7.4102e-17	down
AtWU_10313	232.768	82.3461	1.49912	9.0734e-24	6.5055e-23	up
AtWU_10629	16.5858	40.4602	-1.28656	0.000237788	0.000463923	down
AtWU_10979	1.60015	10.4178	-2.70277	2.7495e-16	1.2831e-15	down
AtWU_03088	77.0526	36.4676	1.07923	1.3798e-36	1.97104e-35	up
AtWU_10817	13.9906	34.7475	-1.31245	1.12012e-08	3.17272e-08	down
AtWU_10818	5.31129	26.1595	-2.3002	5.48333e-25	4.19393e-24	down
AtWU_10819	4.75801	18.3199	-1.94498	4.70267e-07	1.17311e-06	down
AtWU_11147	3.89041	1.04337	1.89867	3.24454e-11	1.1006e-10	up
AtWU_11145	193.372	42.9634	2.1702	5.36065e-58	1.94788e-56	up
AtWU_11142	0.28712	0.059847	2.2623	0.00326065	0.00560824	up
AtWU_11140	0.337285	0.04458	2.9195	0.000873482	0.00160857	up
AtWU_01843	2.50071	5.30463	-1.08491	0.0121827	0.0192361	down
AtWU_03347	3.18931	1.43363	1.15357	3.0853e-10	9.78305e-10	up
AtWU_08315	183.2	423.629	-1.20938	3.10488e-07	7.84287e-07	down
AtWU_03155	32.8489	101.409	-1.62627	2.53303e-20	1.48129e-19	down
AtWU_09042	36.4231	15.4344	1.2387	2.14037e-31	2.27361e-30	up
AtWU_09041	45.5686	120.109	-1.39824	1.4604e-06	3.48805e-06	down
AtWU_09046	51.3652	102.864	-1.00188	4.33715e-05	9.11769e-05	down
AtWU_09045	132.354	7.11409	4.21758	3.03939e-50	8.12531e-49	up
AtWU_09519	0.257012	0.0328533	2.96772	0.00726802	0.0118733	up
AtWU_03777	21.3184	141.409	-2.7297	1.918e-42	3.62548e-41	down
AtWU_08932	1.99005	22.821	-3.51948	1.38082e-74	9.01384e-73	down
AtWU_03150	2.61799	13.9637	-2.41514	1.12645e-21	7.12151e-21	down
AtWU_07067	1.40989	5.95196	-2.07779	1.29645e-12	4.79307e-12	down
AtWU_07064	20.6996	241.086	-3.54187	4.19296e-88	4.48368e-86	down
AtWU_07063	3.12185	21.1856	-2.76261	3.77979e-26	3.04444e-25	down
AtWU_07068	0.244113	2.00722	-3.03957	0.0149719	0.0233478	down
AtWU_05868	118.698	54.115	1.13319	1.38756e-21	8.71338e-21	up
AtWU_02203	24.237	9.03399	1.42377	2.84337e-26	2.30508e-25	up
AtWU_04448	6.08125	15.5603	-1.35543	2.15049e-08	5.93844e-08	down
AtWU_04447	8.00212	47.7709	-2.57768	9.95952e-14	3.94743e-13	down
AtWU_04440	1.95307	10.1865	-2.38284	1.9058e-08	5.28747e-08	down
AtWU_04443	2.9554	10.6913	-1.85501	6.71915e-12	2.3739e-11	down
AtWU_03332	1.26275	0.443051	1.51103	0.00311549	0.00537255	up
AtWU_02136	5.34894	19.9471	-1.89885	8.55052e-10	2.62884e-09	down
AtWU_02426	11.6553	4.24817	1.45607	2.08409e-16	9.7827e-16	up
AtWU_02133	8.36779	29.6722	-1.82619	1.20389e-29	1.15532e-28	down
AtWU_02428	67.9055	217.245	-1.67772	8.1429e-16	3.69408e-15	down
AtWU_02429	2.19529	14.0028	-2.67324	3.28933e-15	1.43539e-14	down
AtWU_02138	2.99089	42.545	-3.83034	1.03436e-54	3.30878e-53	down
AtWU_06330	0.673817	0.124068	2.44123	2.86557e-05	6.11802e-05	up
AtWU_06331	1.11902	0.277942	2.00938	0.000704941	0.00131066	up
AtWU_06332	3.33017	1.62342	1.03656	3.84825e-10	1.21405e-09	up
AtWU_06333	1.86242	0.628966	1.56613	1.48048e-07	3.82133e-07	up
AtWU_06338	1.59962	4.62849	-1.53281	0.00160579	0.00285598	down
AtWU_06339	0.4746	3.70428	-2.96441	1.91967e-10	6.19369e-10	down
AtWU_10976	56.7417	139.264	-1.29534	9.80024e-10	2.99584e-09	down
AtWU_01818	170.424	753.698	-2.14486	1.07278e-09	3.27047e-09	down
AtWU_04868	2.62569	10.4705	-1.99556	7.88014e-27	6.52976e-26	down
AtWU_04869	9.03125	20.4931	-1.18214	8.24599e-05	0.000168007	down
AtWU_04867	7.03611	14.9981	-1.09193	1.42802e-05	3.12915e-05	down
AtWU_04865	14.9641	158.785	-3.4075	4.49016e-29	4.16657e-28	down
AtWU_01814	0.310054	0.0001	11.5983	7.38992e-07	1.81285e-06	up
AtWU_04863	7.50086	3.01176	1.31645	6.01443e-06	1.36204e-05	up
AtWU_10485	13.6454	32.1689	-1.23725	9.07727e-06	2.02462e-05	down
AtWU_10484	33.4078	11.7287	1.51014	5.72326e-49	1.4705e-47	up
AtWU_10487	79.3194	7.22599	3.45641	4.69898e-142	2.29392e-139	up
AtWU_10483	7.4181	58.5902	-2.98154	6.07249e-44	1.21753e-42	down
AtWU_00144	7.44639	33.9563	-2.18907	1.55655e-36	2.21228e-35	down
AtWU_00146	32.5508	222.637	-2.77393	4.14568e-25	3.19476e-24	down
AtWU_00141	2.38449	8.26763	-1.79379	1.44689e-13	5.68231e-13	down
AtWU_08705	393.461	956.51	-1.28156	5.84439e-07	1.44794e-06	down
AtWU_08628	23.3805	67.7154	-1.53418	4.12205e-18	2.13677e-17	down
AtWU_06106	20.1154	74.5895	-1.89067	1.13351e-10	3.72244e-10	down
AtWU_07881	2.31143	10.2787	-2.15281	1.36895e-33	1.64216e-32	down
AtWU_07880	31.2423	114.179	-1.86972	4.67616e-19	2.54503e-18	down
AtWU_07883	9.81539	41.8944	-2.09364	1.32755e-19	7.43801e-19	down
AtWU_07887	4.44306	15.6926	-1.82045	9.75543e-18	4.95629e-17	down
AtWU_07886	16.0235	52.56	-1.71377	5.32279e-08	1.42567e-07	down
AtWU_07889	203.941	759.347	-1.89661	1.07297e-40	1.85914e-39	down
AtWU_07888	16.5589	90.3592	-2.44807	7.71159e-19	4.13889e-18	down
AtWU_09219	8.59153	28.3363	-1.72167	9.89505e-09	2.81341e-08	down
AtWU_09216	23.8596	48.6781	-1.0287	2.13805e-05	4.6201e-05	down
AtWU_09217	6.24463	31.5461	-2.33677	1.53764e-10	5.00423e-10	down
AtWU_09212	25.8329	88.0895	-1.76976	2.15334e-14	8.90524e-14	down
AtWU_09213	642.621	235.819	1.44629	2.07862e-87	2.18119e-85	up
AtWU_01769	6.93423	27.1133	-1.96719	2.2502e-13	8.71818e-13	down
AtWU_01762	3.14503	21.1803	-2.75158	1.57225e-16	7.43295e-16	down
AtWU_01763	0.682878	0.280172	1.28532	0.0108196	0.0172316	up
AtWU_01760	0.162169	1.85314	-3.5144	1.4855e-13	5.82579e-13	down
AtWU_01761	15.0388	57.8206	-1.94289	1.45583e-30	1.48331e-29	down
AtWU_01764	6.24447	20.4725	-1.71304	3.59443e-09	1.05816e-08	down
AtWU_01765	38.9893	103.937	-1.41456	4.6251e-09	1.35307e-08	down
AtWU_05445	17.9344	48.543	-1.43654	0.000125742	0.000251932	down
AtWU_10159	5.89839	20.6212	-1.80573	4.21473e-08	1.13757e-07	down
AtWU_10158	44.5158	90.8875	-1.02976	0.00436473	0.00735182	down
AtWU_10157	467.762	146.717	1.67273	2.22047e-81	1.87455e-79	up
AtWU_10156	9.94797	26.1771	-1.39583	0.00048215	0.000912452	down
AtWU_10155	1.00448	8.53784	-3.08742	9.65281e-22	6.11981e-21	down
AtWU_11288	50.8194	20.8508	1.28528	3.61461e-30	3.56007e-29	up
AtWU_11289	38.3629	11.9282	1.68533	9.00949e-22	5.72488e-21	up
AtWU_04986	0.642053	0.173045	1.89155	0.000216807	0.000424613	up
AtWU_11280	22.4191	105.483	-2.23421	5.67551e-22	3.64141e-21	down
AtWU_11283	10.8664	31.928	-1.55495	2.51451e-09	7.48091e-09	down
AtWU_11285	11.4505	33.982	-1.56937	6.50545e-12	2.3013e-11	down
AtWU_11287	8.56985	19.1257	-1.15817	3.39483e-05	7.2096e-05	down
AtWU_06932	404.644	147.812	1.45289	1.02757e-47	2.49192e-46	up
AtWU_06930	1.42937	7.44859	-2.38158	2.22408e-12	8.09465e-12	down
AtWU_06931	22.7245	154.742	-2.76754	1.24222e-36	1.77903e-35	down
AtWU_06937	121.625	22.5965	2.42827	2.57639e-39	4.30472e-38	up
AtWU_06935	2.46479	6.38846	-1.374	6.14418e-07	1.5182e-06	down
AtWU_06939	4.77344	10.4786	-1.13434	9.09693e-05	0.000184435	down
AtWU_10734	1.35636	3.73572	-1.46165	0.00229549	0.00401961	down
AtWU_11469	1.34861	3.24638	-1.26736	0.00137254	0.00246614	down
AtWU_11460	13.4113	4.57423	1.55184	3.41133e-22	2.23078e-21	up
AtWU_06681	154.501	24.3197	2.66741	4.52459e-69	2.44241e-67	up
AtWU_06683	1.25564	4.21241	-1.74622	5.63144e-06	1.27866e-05	down
AtWU_04272	5.48901	12.2679	-1.16027	0.000193307	0.000380314	down
AtWU_04271	8.91459	1.84776	2.27039	7.38872e-15	3.158e-14	up
AtWU_08039	13.2798	28.005	-1.07645	2.22235e-05	4.79397e-05	down
AtWU_08031	0.27293	0.0625913	2.1245	0.003153	0.00543473	up
AtWU_08030	11.4554	3.89305	1.55706	3.56002e-23	2.47198e-22	up
AtWU_02288	2.03935	17.1459	-3.07168	5.02416e-23	3.45023e-22	down
AtWU_03734	118.702	428.412	-1.85166	2.00968e-15	8.88374e-15	down
AtWU_05902	29.2149	135.422	-2.21268	1.4488e-38	2.3074e-37	down
AtWU_02306	17.3053	8.14851	1.0866	1.82054e-15	8.06672e-15	up
AtWU_05904	28.8927	93.0174	-1.6868	5.84743e-23	4.00335e-22	down
AtWU_05300	9.51093	48.7699	-2.35833	4.12481e-30	4.05546e-29	down
AtWU_05651	177.2	84.4827	1.06865	5.1133e-22	3.29766e-21	up
AtWU_10643	2.47593	7.38706	-1.57703	0.000131381	0.000262389	down
AtWU_05655	49.56	17.6333	1.49087	4.65124e-14	1.88399e-13	up
AtWU_05309	3.34527	9.66908	-1.53125	1.15863e-05	2.56641e-05	down
AtWU_05658	7.18678	53.899	-2.90684	8.05044e-36	1.10908e-34	down
AtWU_03435	21.9415	2.40363	3.19038	4.01591e-22	2.6079e-21	up
AtWU_03436	2.32782	0.944897	1.30075	7.9216e-06	1.77639e-05	up
AtWU_03431	7.35015	0.917276	3.00235	8.53697e-25	6.46782e-24	up
AtWU_03432	0.171774	0.797184	-2.2144	0.0215314	0.0328829	down
AtWU_03433	2.1432	1.04007	1.04308	0.00230662	0.00403847	up
AtWU_10641	5.64043	2.43346	1.2128	4.04005e-09	1.18686e-08	up
AtWU_10647	1.20235	0.542319	1.14864	0.00139251	0.00249962	up
AtWU_01151	0.663593	0.324625	1.03153	0.00129755	0.00234075	up
AtWU_01150	108.15	52.0602	1.05478	3.68529e-28	3.25047e-27	up
AtWU_01152	3.66941	8.09911	-1.14222	0.000300225	0.000579197	down
AtWU_01154	30.3905	81.0125	-1.41453	7.12786e-08	1.88754e-07	down
AtWU_10646	0.971451	5.13138	-2.40114	4.30717e-09	1.26269e-08	down
AtWU_01445	18.8008	190.564	-3.34141	3.11343e-67	1.5468e-65	down
AtWU_06101	984.837	349.784	1.49342	2.22334e-53	6.67477e-52	up
AtWU_06107	12.205	24.5741	-1.00966	0.000179492	0.000354375	down
AtWU_06109	75.0982	29.2905	1.35835	2.16521e-20	1.27083e-19	up
AtWU_01336	29.2373	14.0196	1.06036	1.91742e-38	3.04509e-37	up
AtWU_r63	627.723	37.4397	4.06749	5.14959e-13	1.94744e-12	up
AtWU_01481	2.17969	14.0665	-2.69007	1.56895e-30	1.59135e-29	down
AtWU_01480	719.927	106.237	2.76056	2.82852e-34	3.50537e-33	up
AtWU_r64	162.756	1.80779	6.49234	4.57461e-13	1.73702e-12	up
AtWU_01375	2.86441	1.26161	1.18298	0.000509086	0.000960676	up
AtWU_01374	1.68313	7.56448	-2.16809	9.91278e-08	2.59321e-07	down
AtWU_01377	24.744	124.035	-2.32559	6.32286e-21	3.83332e-20	down
AtWU_01370	4.77473	21.9384	-2.19996	1.17962e-16	5.61931e-16	down
AtWU_01373	30.662	116.975	-1.93168	4.28145e-10	1.3458e-09	down
AtWU_02939	12.0003	25.4207	-1.08293	0.00445585	0.00748956	down
AtWU_02933	12.5673	75.7405	-2.59139	7.48202e-15	3.19422e-14	down
AtWU_02930	1.26348	22.2604	-4.139	4.44025e-27	3.72331e-26	down
AtWU_02974	44.9611	20.0674	1.16382	6.5564e-24	4.7402e-23	up
AtWU_00685	0.279644	1.05672	-1.91793	0.00235841	0.0041208	down
AtWU_00680	14.5778	54.8068	-1.91058	3.28349e-16	1.52595e-15	down
AtWU_10837	20.0207	71.5945	-1.83836	3.65882e-12	1.31166e-11	down
AtWU_10831	13.9911	77.7119	-2.47363	2.97301e-18	1.5526e-17	down
AtWU_10832	19.6356	39.369	-1.00359	0.000719921	0.0013374	down
AtWU_10833	490.655	73.9602	2.72989	6.73172e-103	1.09542e-100	up
AtWU_00351	1.0026	2.54846	-1.34589	0.02257	0.0343894	down
AtWU_10839	0.824296	8.57839	-3.37947	1.28866e-27	1.11201e-26	down
AtWU_07879	2.32659	0.773515	1.58871	1.8498e-05	4.01731e-05	up
AtWU_09533	7.95656	58.5237	-2.87881	3.56023e-46	8.05932e-45	down
AtWU_09532	131.702	351.174	-1.41491	1.91225e-06	4.51636e-06	down
AtWU_09537	12.7325	28.0873	-1.1414	0.000139513	0.00027774	down
AtWU_09536	27.11	296.4	-3.45064	2.03315e-45	4.36486e-44	down
AtWU_09534	0.969683	2.61232	-1.42974	0.0186992	0.0288043	down
AtWU_09025	16.367	41.0475	-1.3265	1.58669e-05	3.46064e-05	down
AtWU_09027	0.312718	1.85217	-2.56628	0.000104825	0.000211496	down
AtWU_09021	90.1545	240.639	-1.4164	5.99066e-10	1.86015e-09	down
AtWU_09022	1.91846	0.37033	2.37306	5.32224e-10	1.66087e-09	up
AtWU_04299	3.39636	7.85509	-1.20964	5.4322e-05	0.000113012	down
AtWU_10709	14.5587	37.0959	-1.34937	9.8543e-10	3.01072e-09	down
AtWU_06741	5.80109	13.1382	-1.17937	4.02599e-07	1.00901e-06	down
AtWU_06743	11.1938	84.7181	-2.91997	1.56658e-30	1.59038e-29	down
AtWU_06742	38.9397	97.4298	-1.32312	6.51414e-05	0.000133972	down
AtWU_06745	10.6576	40.1336	-1.91293	5.42355e-18	2.79466e-17	down
AtWU_06744	2.17277	20.9548	-3.26967	4.15058e-59	1.60147e-57	down
AtWU_06746	1.76129	22.0564	-3.64649	5.32193e-49	1.37052e-47	down
AtWU_01904	27.1213	11.186	1.27773	6.01062e-33	7.00075e-32	up
AtWU_01905	13.708	37.8899	-1.4668	5.46436e-15	2.35614e-14	down
AtWU_01901	6.00444	15.9045	-1.40534	2.42846e-05	5.21851e-05	down
AtWU_07915	0.684767	2.06211	-1.59044	0.00827411	0.0134193	down
AtWU_04426	209.176	606.643	-1.53613	5.24742e-05	0.00010931	down
AtWU_08779	0.940728	8.07536	-3.10168	1.60536e-40	2.75611e-39	down
AtWU_04422	126.035	20.2199	2.63998	3.42185e-34	4.21741e-33	up
AtWU_04423	1074.24	275.129	1.96513	1.99674e-29	1.87924e-28	up
AtWU_08958	2.52323	20.3924	-3.01468	2.8547e-16	1.33053e-15	down
AtWU_08772	9.06616	36.781	-2.0204	9.88852e-24	7.08089e-23	down
AtWU_08771	60.4302	161.58	-1.41891	8.08598e-06	1.81108e-05	down
AtWU_08776	1.24499	5.70331	-2.19566	6.70047e-14	2.69073e-13	down
AtWU_04429	118.596	379.237	-1.67704	1.02046e-14	4.30741e-14	down
AtWU_02448	2.81323	10.8603	-1.94876	3.51323e-08	9.53046e-08	down
AtWU_02449	0.295017	1.42642	-2.27353	0.000280023	0.000541339	down
AtWU_02446	5.6471	1.65504	1.77064	7.85247e-16	3.56521e-15	up
AtWU_02447	47.7419	17.9476	1.41146	2.52213e-33	3.00621e-32	up
AtWU_02112	25.6897	70.4656	-1.45573	1.11758e-08	3.16635e-08	down
AtWU_02113	0.328868	0.0367547	3.16151	0.00132675	0.00238883	up
AtWU_09715	22.8091	60.795	-1.41434	4.62931e-12	1.65061e-11	down
AtWU_02117	0.457751	1.30428	-1.51061	0.0143739	0.0224745	down
AtWU_05919	1.62751	8.68219	-2.41539	1.72381e-19	9.58164e-19	down
AtWU_06357	1.58663	0.722875	1.13415	0.00247791	0.00431885	up
AtWU_06352	0.212059	0.0001	11.0503	1.99452e-05	4.31825e-05	up
AtWU_03883	4.24957	0.454798	3.22402	4.17099e-18	2.16014e-17	up
AtWU_09637	84.9931	232.998	-1.4549	8.60712e-07	2.09815e-06	down
AtWU_10527	0.250956	1.09777	-2.12907	0.000123312	0.000247373	down
AtWU_05469	2.12365	5.86202	-1.46485	4.85574e-10	1.51867e-09	down
AtWU_05461	2.91679	12.3752	-2.085	5.91659e-17	2.8659e-16	down
AtWU_05460	3.87827	21.0614	-2.44111	2.16787e-44	4.41758e-43	down
AtWU_04844	12.7884	54.91	-2.10223	1.79823e-14	7.46967e-14	down
AtWU_00165	17.9196	82.5051	-2.20294	1.55264e-29	1.47738e-28	down
AtWU_00162	12.747	36.9309	-1.53467	9.57449e-13	3.57032e-12	down
AtWU_00169	88.1645	192.43	-1.12607	0.0011522	0.00209234	down
AtWU_00168	20.0363	66.3728	-1.72797	5.46108e-07	1.35597e-06	down
AtWU_09230	0.211044	26.323	-6.96264	5.09354e-124	1.42976e-121	down
AtWU_09234	2.09042	0.485223	2.10708	0.000339688	0.00065208	up
AtWU_09236	0.763382	11.1335	-3.86635	2.39115e-24	1.76051e-23	down
AtWU_09238	1.22193	0.144449	3.08053	0.00402791	0.0068275	up
AtWU_09239	59.6244	5.02184	3.56962	5.46705e-39	8.90916e-38	up
AtWU_01748	12.08	54.7073	-2.17911	3.23566e-12	1.16405e-11	down
AtWU_01749	1.04247	0.42212	1.30428	0.0125087	0.0197286	up
AtWU_01744	11.753	41.7427	-1.82849	1.82386e-20	1.07611e-19	down
AtWU_01745	1.40704	16.7596	-3.57425	2.96489e-38	4.63001e-37	down
AtWU_01740	67.7445	23.6523	1.51812	1.68574e-44	3.44763e-43	up
AtWU_01742	4.16392	11.9122	-1.51642	3.36292e-07	8.468e-07	down
AtWU_08443	5.84338	0.816721	2.83889	6.47505e-19	3.48857e-18	up
AtWU_10138	3.12134	15.7587	-2.33591	2.57442e-14	1.05998e-13	down
AtWU_10137	7.75395	85.5327	-3.46347	8.0307e-59	3.04624e-57	down
AtWU_10131	3.09741	51.098	-4.04413	1.16815e-59	4.60211e-58	down
AtWU_10130	48.4735	191.151	-1.97944	4.49187e-46	1.00668e-44	down
AtWU_11262	254.345	89.3246	1.50966	3.19984e-64	1.43711e-62	up
AtWU_11263	3.80409	7.89245	-1.05292	0.0146116	0.0228273	down
AtWU_11260	4.26995	9.79305	-1.19754	0.00173049	0.00306612	down
AtWU_11267	3.55947	24.1259	-2.76085	3.85333e-42	7.13946e-41	down
AtWU_11264	108.364	49.9558	1.11716	2.99572e-28	2.66317e-27	up
AtWU_11265	11.467	5.65287	1.02043	7.9047e-20	4.4916e-19	up
AtWU_01968	12.7697	118.679	-3.21626	1.70924e-27	1.46387e-26	down
AtWU_06914	83.7825	428.561	-2.35478	7.84939e-30	7.60422e-29	down
AtWU_06916	0.648019	4.04338	-2.64146	1.4805e-10	4.82807e-10	down
AtWU_06917	2.34232	25.9362	-3.46896	8.41312e-36	1.15621e-34	down
AtWU_06910	7.07114	16.3021	-1.20505	1.27072e-05	2.79923e-05	down
AtWU_06911	7.64979	58.3149	-2.93037	2.78026e-81	2.32961e-79	down
AtWU_06912	40.587	117.749	-1.53662	1.63368e-09	4.92429e-09	down
AtWU_08449	8.12043	17.4571	-1.10419	0.000702294	0.0013066	down
AtWU_06918	4.42317	22.8406	-2.36845	1.35277e-19	7.57548e-19	down
AtWU_06919	20.7714	53.6352	-1.36858	0.000183427	0.000362017	down
AtWU_11406	17.0444	6.02117	1.50118	2.87253e-51	8.02308e-50	up
AtWU_11407	3.88063	10.0843	-1.37775	6.45289e-07	1.59133e-06	down
AtWU_11405	65.1054	173.202	-1.41161	3.81964e-09	1.12358e-08	down
AtWU_11403	16.0478	8.0002	1.00427	5.38749e-11	1.80354e-10	up
AtWU_11401	4.43452	23.5118	-2.40653	2.07933e-11	7.14623e-11	down
AtWU_09494	24.1002	60.9685	-1.33902	1.05929e-11	3.69946e-11	down
AtWU_09495	17.8285	43.769	-1.29572	4.22436e-06	9.69961e-06	down
AtWU_09497	1.49898	6.65785	-2.15107	7.44152e-11	2.46689e-10	down
AtWU_04219	2.16749	0.259733	3.06093	3.18015e-05	6.76521e-05	up
AtWU_04215	1.36749	4.19992	-1.61883	9.10357e-08	2.39099e-07	down
AtWU_04211	666.065	105.468	2.65885	1.58142e-22	1.05944e-21	up
AtWU_08545	4.44803	9.44974	-1.08711	0.000353247	0.000676951	down
AtWU_08548	5.42901	71.4867	-3.71891	6.91134e-80	5.5429e-78	down
AtWU_07476	14.5563	34.7541	-1.25554	2.76662e-08	7.56174e-08	down
AtWU_07477	0.613619	3.20754	-2.38605	1.27721e-07	3.3142e-07	down
AtWU_00310	0.815779	0.289082	1.4967	7.27746e-06	1.63652e-05	up
AtWU_00311	36.2421	78.4617	-1.11432	9.58397e-07	2.32718e-06	down
AtWU_07473	18.4785	45.5855	-1.30273	3.55855e-05	7.54588e-05	down
AtWU_03630	9.23759	33.9336	-1.87713	1.96611e-17	9.84197e-17	down
AtWU_03636	4.76173	9.70891	-1.02782	0.000391653	0.000746727	down
AtWU_03637	37.243	105.703	-1.50497	5.02597e-15	2.17128e-14	down
AtWU_03634	27.6217	9.68561	1.51189	9.54721e-12	3.34257e-11	up
AtWU_03187	2.59679	16.0522	-2.62796	2.24082e-28	2e-27	down
AtWU_07740	8.67958	58.4042	-2.75037	6.91966e-69	3.68218e-67	down
AtWU_07741	4.56721	16.7834	-1.87765	6.73038e-23	4.59663e-22	down
AtWU_07747	3.26079	9.57239	-1.55366	1.86207e-07	4.77662e-07	down
AtWU_07748	6.90111	38.7132	-2.48793	6.79559e-13	2.55016e-12	down
AtWU_07749	738.949	1655.11	-1.16338	0.000203332	0.000399127	down
AtWU_02327	4.81747	2.16963	1.15083	0.000773865	0.00143288	up
AtWU_02324	14.6713	6.58208	1.15638	2.31679e-14	9.56359e-14	up
AtWU_05924	5.13699	13.6222	-1.40697	6.28009e-06	1.41934e-05	down
AtWU_05927	51.1897	12.5068	2.03315	2.08019e-28	1.86552e-27	up
AtWU_05920	30.8448	72.1532	-1.22604	7.94974e-06	1.78234e-05	down
AtWU_09714	17.6659	94.5681	-2.42039	1.73164e-23	1.22359e-22	down
AtWU_03455	0.427922	0.0683857	2.64558	0.00155069	0.00276586	up
AtWU_03980	19.0055	41.6954	-1.13348	0.000949553	0.00174237	down
AtWU_03982	3144.08	1128.62	1.47808	6.09173e-33	7.08787e-32	up
AtWU_03983	15.7102	105.834	-2.75202	1.52572e-23	1.08492e-22	down
AtWU_03459	0.766971	0.285431	1.42603	0.00596622	0.00987888	up
AtWU_07294	38.2908	92.8347	-1.27767	7.22846e-13	2.71079e-12	down
AtWU_07296	81.931	35.6723	1.19961	2.45995e-13	9.51111e-13	up
AtWU_07297	8.76756	21.5121	-1.2949	0.00022656	0.000443406	down
AtWU_07298	77.8225	20.1765	1.94751	1.30521e-83	1.2315e-81	up
AtWU_02583	4.40192	12.5657	-1.51329	3.9523e-11	1.33423e-10	down
AtWU_02581	15.0365	35.9926	-1.25923	2.58004e-08	7.07935e-08	down
AtWU_02580	0.019557	1.41924	-6.18129	1.76067e-06	4.1715e-06	down
AtWU_02586	47.9836	475.387	-3.30849	1.13977e-40	1.97186e-39	down
AtWU_02585	57.3942	25.2052	1.18719	1.6144e-13	6.31366e-13	up
AtWU_01178	22.3487	9.78262	1.1919	5.3798e-22	3.4576e-21	up
AtWU_10592	559.493	17.6541	4.98604	7.80336e-173	6.2583e-170	up
AtWU_01173	3.29351	9.4599	-1.5222	0.00155762	0.00277647	down
AtWU_10591	2.83963	20.6209	-2.86033	5.73667e-51	1.57871e-49	down
AtWU_01175	13.8903	5.53488	1.32745	2.46194e-30	2.45171e-29	up
AtWU_04985	3.71921	7.97055	-1.09968	0.0114359	0.0181308	down
AtWU_10590	23.8937	88.1471	-1.88328	6.26019e-15	2.68588e-14	down
AtWU_04983	158.21	61.2723	1.36853	3.43829e-43	6.62181e-42	up
AtWU_10597	7.17923	27.2778	-1.92582	4.97403e-22	3.21152e-21	down
AtWU_05630	8.17606	19.2413	-1.23473	5.23582e-06	1.19221e-05	down
AtWU_10227	1681.81	806.27	1.06068	2.30145e-24	1.6967e-23	up
AtWU_06165	8.4623	17.0822	-1.01338	0.00777706	0.0126515	down
AtWU_06164	2.31529	9.67713	-2.06338	2.38236e-28	2.12295e-27	down
AtWU_06167	55.2336	19.4639	1.50475	1.91532e-35	2.57547e-34	up
AtWU_06163	14.0361	31.2004	-1.15242	1.2871e-06	3.08795e-06	down
AtWU_05586	9.25508	28.6351	-1.62947	1.06557e-12	3.96165e-12	down
AtWU_05585	6.63826	2.42864	1.45065	9.24526e-12	3.2419e-11	up
AtWU_05582	11.4306	37.1479	-1.70037	4.3942e-21	2.68142e-20	down
AtWU_06168	204.311	91.1456	1.16452	8.12205e-45	1.68566e-43	up
AtWU_05580	354.964	152.79	1.21612	6.29681e-30	6.12657e-29	up
AtWU_05581	20.3802	5.78125	1.81772	1.79178e-32	2.03214e-31	up
AtWU_01359	8.3558	65.0807	-2.96138	6.31953e-75	4.17386e-73	down
AtWU_01357	18.9585	5.06492	1.90424	2.10003e-37	3.11481e-36	up
AtWU_01353	115.342	34.1022	1.75798	6.17438e-25	4.71285e-24	up
AtWU_04180	7.52517	50.5768	-2.74868	2.18001e-38	3.44263e-37	down
AtWU_02912	2.38867	6.55434	-1.45624	0.000351753	0.000674319	down
AtWU_02914	2.58054	6.05161	-1.22965	0.00910416	0.0146722	down
AtWU_02915	2.1586	0.657675	1.71465	1.74392e-12	6.39057e-12	up
AtWU_02916	8.9918	2.19654	2.03338	5.84896e-12	2.07823e-11	up
AtWU_04610	0.0309457	0.794622	-4.68246	1.06425e-07	2.7783e-07	down
AtWU_02918	3.05311	1.1233	1.44253	8.01145e-15	3.41117e-14	up
AtWU_07983	51.5469	6.37727	3.01487	8.44382e-34	1.02273e-32	up
AtWU_07986	19.709	73.534	-1.89956	1.92112e-08	5.32733e-08	down
AtWU_07987	166.768	40.4064	2.04519	3.61616e-23	2.50786e-22	up
AtWU_01130	7.31617	33.9019	-2.21221	1.04067e-21	6.59035e-21	down
AtWU_05146	181.065	60.3814	1.58433	2.26487e-28	2.01985e-27	up
AtWU_08040	7.54783	16.0165	-1.08543	0.0245143	0.0371102	down
AtWU_07974	561.439	107.076	2.39049	1.73179e-109	3.53537e-107	up
AtWU_10675	1.53769	0.3566	2.10838	1.19867e-05	2.64935e-05	up
AtWU_11389	629.737	67.6843	3.21786	1.57709e-10	5.1252e-10	up
AtWU_09454	5.67115	2.15292	1.39734	2.23051e-13	8.64487e-13	up
AtWU_00400	2.12781	0.958212	1.15095	4.83761e-11	1.62236e-10	up
AtWU_00402	6.86093	26.6444	-1.95735	4.41332e-25	3.3917e-24	down
AtWU_02724	587.983	159.758	1.87989	9.46521e-99	1.3802e-96	up
AtWU_08917	5.16336	15.0349	-1.54194	0.00153238	0.00273396	down
AtWU_09558	6.69994	0.854466	2.97105	1.10927e-25	8.74643e-25	up
AtWU_09008	14.0799	73.8447	-2.39086	4.34654e-22	2.81772e-21	down
AtWU_09554	6.08258	20.8549	-1.77763	3.18705e-16	1.48298e-15	down
AtWU_09004	1.45953	3.53082	-1.2745	0.00334585	0.00574773	down
AtWU_09002	0.372431	1.02346	-1.45841	0.0198313	0.0304146	down
AtWU_09552	1.17285	14.7419	-3.65184	9.35884e-21	5.63739e-20	down
AtWU_03755	346.493	132.632	1.3854	2.0304e-26	1.65558e-25	up
AtWU_00982	42.2453	138.717	-1.71528	1.45462e-14	6.07608e-14	down
AtWU_08918	1.4059	7.35421	-2.38708	5.7073e-13	2.15183e-12	down
AtWU_03201	12.472	5.33035	1.22639	1.94208e-07	4.96825e-07	up
AtWU_06760	49.494	133.914	-1.43598	6.04466e-05	0.000124829	down
AtWU_06767	27.9151	10.0319	1.47646	2.82464e-44	5.73509e-43	up
AtWU_06764	6.99802	14.4124	-1.04229	0.00020731	0.000406653	down
AtWU_06769	7.7569	19.6695	-1.34241	7.36689e-11	2.44359e-10	down
AtWU_06768	47.4141	20.3331	1.22149	1.59076e-25	1.24467e-24	up
AtWU_07496	53.4982	483.733	-3.17665	4.74994e-27	3.96818e-26	down
AtWU_04409	40.3869	166.746	-2.0457	1.14216e-09	3.47728e-09	down
AtWU_04403	5.85044	72.7564	-3.63646	5.58255e-48	1.3776e-46	down
AtWU_04404	15.3457	105.344	-2.7792	5.50534e-64	2.46271e-62	down
AtWU_04405	7.64686	18.9528	-1.30947	5.38848e-08	1.44292e-07	down
AtWU_04406	3.61766	9.89234	-1.45125	1.95567e-05	4.23659e-05	down
AtWU_04407	43.9796	8.0846	2.44359	2.26739e-70	1.26031e-68	up
AtWU_08972	5.85361	28.2375	-2.27022	1.98717e-21	1.23612e-20	down
AtWU_08204	2.10684	9.65416	-2.19607	1.13651e-15	5.10632e-15	down
AtWU_08205	2.12175	37.7751	-4.15411	8.69492e-62	3.69797e-60	down
AtWU_08979	5.99891	28.1904	-2.23243	1.22358e-22	8.25126e-22	down
AtWU_08751	112.752	43.5582	1.37214	6.85331e-47	1.58658e-45	up
AtWU_08752	5.26673	11.5228	-1.12951	0.0027258	0.00473107	down
AtWU_02462	45.219	133.036	-1.55682	1.09483e-05	2.42987e-05	down
AtWU_02463	0.102479	2.87299	-4.80915	9.5847e-21	5.76726e-20	down
AtWU_02468	5.87265	1.03166	2.50905	7.72747e-20	4.39311e-19	up
AtWU_07257	55.1022	180.06	-1.7083	4.87262e-19	2.6481e-18	down
AtWU_06370	25.871	12.443	1.056	2.74014e-34	3.39959e-33	up
AtWU_06372	0.621758	0.0001	12.6021	1.33277e-06	3.19477e-06	up
AtWU_06376	1.76464	0.785974	1.16682	2.91721e-06	6.78567e-06	up
AtWU_06379	9.04884	18.2957	-1.0157	9.384e-05	0.000190118	down
AtWU_03131	30.3319	76.6125	-1.33675	2.9387e-10	9.33401e-10	down
AtWU_07493	29.2306	8.10084	1.85134	2.13796e-10	6.86052e-10	up
AtWU_03849	27.0621	11.6471	1.2163	1.80456e-16	8.50258e-16	up
AtWU_03840	48.9301	99.838	-1.02887	0.000393362	0.000749732	down
AtWU_03843	30.9374	66.0078	-1.09328	1.08346e-07	2.82646e-07	down
AtWU_03842	8.68015	20.6373	-1.24946	0.00544168	0.00904636	down
AtWU_03844	3.16255	1.04807	1.59335	7.62803e-07	1.86881e-06	up
AtWU_03847	11.3465	26.7921	-1.23956	0.00124194	0.00224658	down
AtWU_03846	15.7913	67.4141	-2.09392	2.57396e-34	3.20404e-33	down
AtWU_07179	4.04226	17.9739	-2.15267	3.18252e-27	2.69076e-26	down
AtWU_07171	11.293	84.4327	-2.90237	2.99429e-58	1.10229e-56	down
AtWU_07173	85.7706	32.4165	1.40376	1.27902e-46	2.93678e-45	up
AtWU_07172	18.2246	57.7447	-1.6638	4.70657e-10	1.47572e-09	down
AtWU_07177	0.765283	10.1221	-3.72537	8.34435e-28	7.26845e-27	down
AtWU_05441	42.487	90.1092	-1.08465	3.03345e-06	7.04584e-06	down
AtWU_05447	24.7568	63.8841	-1.36763	4.39235e-11	1.47745e-10	down
AtWU_05117	23.896	5.72574	2.06123	0.00102405	0.00187265	up
AtWU_05116	24.8425	2.50735	3.30858	4.79157e-14	1.93943e-13	up
AtWU_05119	0.111342	0.519949	-2.22337	0.00793167	0.0128862	down
AtWU_07803	22.0999	123.49	-2.48228	2.07407e-26	1.68996e-25	down
AtWU_02412	3.69242	25.8438	-2.80718	1.53285e-26	1.25627e-25	down
AtWU_07935	11.7497	94.0891	-3.0014	5.29282e-81	4.40206e-79	down
AtWU_02415	34.4586	187.991	-2.44773	1.27926e-61	5.39984e-60	down
AtWU_01727	0.287267	4.13221	-3.84645	4.23294e-32	4.6733e-31	down
AtWU_01724	11.5631	26.5381	-1.19853	1.70233e-08	4.73465e-08	down
AtWU_01722	7.1302	33.6803	-2.23989	1.04095e-12	3.87782e-12	down
AtWU_01723	10.8121	40.7724	-1.91495	5.74502e-20	3.29108e-19	down
AtWU_10443	8.7347	2.24386	1.96077	4.28663e-35	5.66238e-34	up
AtWU_10114	231.247	84.1992	1.45755	1.62671e-22	1.08719e-21	up
AtWU_10444	3.88412	1.21392	1.67791	2.32058e-08	6.39398e-08	up
AtWU_10446	1.56876	0.532167	1.55967	2.06194e-06	4.85254e-06	up
AtWU_10118	1.42969	10.9075	-2.93155	8.58952e-08	2.26127e-07	down
AtWU_01925	8.6901	17.9147	-1.0437	0.00993235	0.0158974	down
AtWU_06978	24.2678	196.585	-3.01804	5.42699e-38	8.42797e-37	down
AtWU_06977	11.6331	49.4145	-2.0867	3.69669e-17	1.81806e-16	down
AtWU_06975	17.0903	51.1787	-1.58236	0.000151047	0.00030001	down
AtWU_06971	0.0961187	0.31923	-1.73171	0.00642499	0.0105808	down
AtWU_07581	0.831855	3.064	-1.88102	4.74094e-06	1.0837e-05	down
AtWU_09965	427.061	38.7322	3.46284	4.29552e-158	2.67945e-155	up
AtWU_09960	36.5973	14.5717	1.32857	8.84311e-57	3.08355e-55	up
AtWU_03061	3.14718	14.7364	-2.22726	3.46802e-14	1.41647e-13	down
AtWU_08568	3140.7	307.798	3.35103	1.20485e-154	6.76405e-152	up
AtWU_04233	47.2984	155.814	-1.71996	2.53228e-12	9.16583e-12	down
AtWU_04232	39.9683	83.0449	-1.05504	4.16537e-05	8.7664e-05	down
AtWU_08562	3.77192	8.84615	-1.22975	6.07169e-08	1.62046e-07	down
AtWU_08561	14.8832	32.7133	-1.13619	2.15075e-05	4.64396e-05	down
AtWU_08567	17.6906	7.32336	1.27241	8.60073e-14	3.4293e-13	up
AtWU_04239	5.68143	36.4218	-2.68048	7.51866e-43	1.43327e-41	down
AtWU_04238	54.2793	384.168	-2.82326	7.75801e-36	1.07011e-34	down
AtWU_08781	9.60822	22.122	-1.20314	0.00111576	0.00203109	down
AtWU_08353	6.36005	1.116	2.51071	1.66315e-29	1.58119e-28	up
AtWU_08699	3.51195	26.5285	-2.9172	0.000112518	0.00022649	down
AtWU_08694	70.5245	170.352	-1.27232	5.84515e-06	1.32504e-05	down
AtWU_08691	16.2093	152.675	-3.23557	6.86793e-31	7.1072e-30	down
AtWU_08693	20.1779	53.5298	-1.40756	2.96482e-05	6.3239e-05	down
AtWU_08692	5.37747	41.0198	-2.93132	2.3095e-63	1.01293e-61	down
AtWU_08789	9.00522	0.602318	3.90216	3.68646e-25	2.8487e-24	up
AtWU_11422	0.345078	0.971137	-1.49275	0.000262345	0.00050918	down
AtWU_11425	2.35472	7.26273	-1.62495	0.000163851	0.000324523	down
AtWU_07513	5.51583	28.7261	-2.38071	5.65119e-13	2.13211e-12	down
AtWU_00232	9.04949	44.6387	-2.30239	1.80906e-41	3.24475e-40	down
AtWU_00230	45.8064	135.418	-1.5638	1.77241e-06	4.19845e-06	down
AtWU_07769	6.61011	26.5931	-2.0083	3.12982e-23	2.18542e-22	down
AtWU_05946	29.8037	110.041	-1.88448	1.29701e-16	6.15503e-16	down
AtWU_05947	12.1723	27.7088	-1.18674	0.000390211	0.00074423	down
AtWU_05942	64.621	17.5832	1.8778	1.84223e-05	4.00165e-05	up
AtWU_05940	16.6913	120.585	-2.85289	2.1339e-34	2.66216e-33	down
AtWU_05941	10.5092	52.8797	-2.33106	1.79627e-36	2.54653e-35	down
AtWU_09611	9.86063	30.8915	-1.64746	6.9957e-09	2.01508e-08	down
AtWU_09616	23.8725	133.251	-2.48073	2.46145e-16	1.15155e-15	down
AtWU_09614	247.529	29.7332	3.05745	6.34764e-173	5.48241e-170	up
AtWU_03478	1.66497	0.590003	1.4967	0.00354888	0.00606497	up
AtWU_03476	4.94976	12.6969	-1.35905	0.00014532	0.000289147	down
AtWU_03477	0.135855	0.579963	-2.0939	0.00211964	0.00371923	down
AtWU_01716	7.4989	1.79483	2.06283	4.36772e-18	2.26098e-17	up
AtWU_01940	5.46591	13.2853	-1.2813	2.26885e-05	4.8877e-05	down
AtWU_01243	8.24537	2.48476	1.73048	2.66243e-09	7.91258e-09	up
AtWU_09788	0.844636	2.34871	-1.47547	2.94449e-07	7.44945e-07	down
AtWU_00669	54.8936	232.21	-2.08072	3.42151e-23	2.38169e-22	down
AtWU_01711	1.75479	8.91989	-2.34573	6.08414e-20	3.48002e-19	down
AtWU_11066	1.23595	0.356283	1.79453	0.0064594	0.0106343	up
AtWU_09839	30.9026	85.0584	-1.46072	3.08885e-05	6.57846e-05	down
AtWU_11069	19.55	63.0719	-1.68983	1.48447e-12	5.463e-12	down
AtWU_01946	6.18761	28.8944	-2.22333	3.42899e-17	1.69011e-16	down
AtWU_09782	167.68	1290.9	-2.94459	2.03423e-69	1.10875e-67	down
AtWU_09833	3869.94	1692.34	1.19329	5.92114e-21	3.60144e-20	up
AtWU_06495	17.9887	49.3168	-1.45499	1.21588e-06	2.92207e-06	down
AtWU_06497	140.389	531.144	-1.91967	2.58864e-10	8.24781e-10	down
AtWU_06490	36.2735	14.2453	1.34843	1.38846e-46	3.18156e-45	up
AtWU_05617	50.8548	155	-1.60781	0.000291522	0.000562795	down
AtWU_05612	1.31258	0.218275	2.58819	9.05614e-10	2.78201e-09	up
AtWU_06498	20.2932	100.713	-2.31118	2.62072e-13	1.01188e-12	down
AtWU_08747	1.68755	6.54697	-1.95589	7.76576e-12	2.73164e-11	down
AtWU_01119	11.235	62.7869	-2.48246	2.18257e-16	1.02364e-15	down
AtWU_01114	12.2304	4.90627	1.31777	2.83906e-21	1.75148e-20	up
AtWU_01111	11.5717	42.7918	-1.88673	4.52659e-05	9.4946e-05	down
AtWU_01112	21.1779	69.0043	-1.70413	3.89154e-11	1.31411e-10	down
AtWU_02708	15.0848	46.8893	-1.63616	3.54302e-16	1.64384e-15	down
AtWU_02700	13.1234	65.4323	-2.31787	3.48879e-18	1.81437e-17	down
AtWU_02702	5.10738	40.6444	-2.9924	4.29269e-83	3.95068e-81	down
AtWU_02707	8.84433	22.9457	-1.3754	6.60938e-10	2.04774e-09	down
AtWU_02409	5.24611	18.2272	-1.79677	1.1205e-14	4.71728e-14	down
AtWU_06148	3.29452	13.8937	-2.07629	8.93931e-20	5.0539e-19	down
AtWU_06146	11.5818	34.3682	-1.56921	1.21975e-12	4.51694e-12	down
AtWU_06145	12.2833	36.7672	-1.58173	3.9498e-08	1.06761e-07	down
AtWU_06142	10.9569	4.42782	1.30717	4.5495e-06	1.04121e-05	up
AtWU_06140	4.06508	21.5881	-2.40888	5.76911e-20	3.30319e-19	down
AtWU_03972	10.6452	32.7001	-1.6191	2.78134e-11	9.48631e-11	down
AtWU_03978	1.87878	7.43095	-1.98375	2.77392e-10	8.81812e-10	down
AtWU_07960	1.44014	0.587907	1.29255	6.2386e-05	0.000128645	up
AtWU_00641	8.13004	54.558	-2.74646	1.19811e-48	3.02981e-47	down
AtWU_07966	0.87801	2.05628	-1.22773	0.0184456	0.0284331	down
AtWU_07967	2.55717	12.8244	-2.32628	1.74504e-20	1.03177e-19	down
AtWU_07964	1.44451	3.53055	-1.28931	0.00330309	0.00567949	down
AtWU_00645	58.2913	15.7482	1.88809	3.147e-13	1.20884e-12	up
AtWU_10632	8.75208	18.7887	-1.10217	0.00053549	0.00100644	down
AtWU_00648	2748.36	515.905	2.41339	8.46232e-81	6.98639e-79	up
AtWU_00440	8.87393	76.6478	-3.1106	1.5724e-66	7.6428e-65	down
AtWU_00442	4.67406	2.21459	1.07764	3.88834e-12	1.39261e-11	up
AtWU_10871	14.6179	37.3585	-1.3537	1.34453e-11	4.66947e-11	down
AtWU_10872	6.401	71.3256	-3.47805	5.46214e-42	1.00211e-40	down
AtWU_07495	5.87494	13.4991	-1.20022	6.92832e-05	0.000142266	down
AtWU_10874	58.2595	237.588	-2.0279	1.73568e-47	4.13763e-46	down
AtWU_10655	99.333	35.5172	1.48376	0.000497692	0.000940913	up
AtWU_10308	95.2903	300.593	-1.65741	5.5281e-14	2.23191e-13	down
AtWU_10309	6.34001	13.1221	-1.04945	0.00286657	0.00496389	down
AtWU_04503	7.0053	28.0806	-2.00305	4.08373e-27	3.43462e-26	down
AtWU_10652	11.9473	48.9799	-2.03551	2.13098e-20	1.2514e-19	down
AtWU_00917	18.521	297.017	-4.00331	1.46398e-92	1.84691e-90	down
AtWU_00394	5.01492	13.1321	-1.3888	2.79143e-09	8.29159e-09	down
AtWU_00396	2.03196	11.6115	-2.51461	9.71079e-09	2.76242e-08	down
AtWU_00460	10.5135	53.1133	-2.33683	9.75821e-32	1.05758e-30	down
AtWU_00399	7.62879	95.6214	-3.64781	2.30253e-50	6.18489e-49	down
AtWU_00469	199.871	40.1157	2.31683	6.05748e-52	1.73947e-50	up
AtWU_07268	17.8504	55.2261	-1.62939	1.22316e-15	5.47595e-15	down
AtWU_08303	0.82568	8.691	-3.39587	1.23585e-28	1.12175e-27	down
AtWU_01836	24.7368	59.4178	-1.26423	4.72393e-10	1.48075e-09	down
AtWU_01834	7.31443	47.6691	-2.70424	1.68075e-60	6.83749e-59	down
AtWU_08383	1.3361	0.31435	2.08759	1.21063e-07	3.14505e-07	up
AtWU_01835	12.4587	45.7905	-1.87789	7.39645e-15	3.1601e-14	down
AtWU_01833	0.786662	2.64423	-1.74903	2.39349e-05	5.14436e-05	down
AtWU_09577	10.9245	35.8554	-1.71462	1.48131e-19	8.26645e-19	down
AtWU_09576	4.34855	39.9819	-3.20074	6.36297e-58	2.30463e-56	down
AtWU_09575	121.107	503.016	-2.05432	1.27602e-27	1.10209e-26	down
AtWU_09574	10.0801	25.3355	-1.32965	7.11229e-09	2.04656e-08	down
AtWU_09570	16.9831	8.3732	1.02025	3.31269e-14	1.35599e-13	up
AtWU_09579	11.0543	28.1433	-1.34818	5.0232e-06	1.14612e-05	down
AtWU_09578	72.8002	351.433	-2.27124	3.83888e-38	5.97822e-37	down
AtWU_06704	0.259581	0.0540503	2.26381	0.0263011	0.0395857	up
AtWU_06707	1.03285	0.345198	1.58113	1.21635e-05	2.68525e-05	up
AtWU_04391	116.8	410.085	-1.81188	2.5759e-08	7.06971e-08	down
AtWU_04392	25.2185	125.109	-2.31063	2.06599e-22	1.36855e-21	down
AtWU_04393	0.506487	0.0001	12.3063	0.00876427	0.014157	up
AtWU_04396	5.77579	18.7362	-1.69774	4.24474e-05	8.92843e-05	down
AtWU_09069	12.172	38.0008	-1.64247	5.59424e-07	1.38658e-06	down
AtWU_08225	0.64741	1.6367	-1.33804	0.0175804	0.0271667	down
AtWU_03284	1.81914	8.17129	-2.1673	3.0928e-13	1.18925e-12	down
AtWU_03282	0.859282	4.71426	-2.45583	3.1074e-14	1.27382e-13	down
AtWU_08490	0.34102	1.17883	-1.78943	0.0228338	0.0347584	down
AtWU_03863	1.04323	0.480138	1.11953	0.000355936	0.000681872	up
AtWU_03865	63.2338	163.173	-1.36763	7.90217e-05	0.00016129	down
AtWU_03869	225.765	94.8835	1.25059	2.21765e-10	7.1061e-10	up
AtWU_03868	5.14455	0.656746	2.96964	7.15561e-13	2.68437e-12	up
AtWU_07152	58.9215	25.6648	1.19901	9.81856e-29	8.97012e-28	up
AtWU_07157	37.1376	120.315	-1.69587	2.77388e-18	1.44996e-17	down
AtWU_07155	52.4927	198.92	-1.922	6.40984e-12	2.26819e-11	down
AtWU_07154	15.3801	36.9821	-1.26576	1.11998e-06	2.70142e-06	down
AtWU_07158	14.2332	70.8057	-2.31461	3.86064e-51	1.0703e-49	down
AtWU_05138	24.3069	54.0754	-1.15361	0.0010881	0.00198363	down
AtWU_08661	24.0786	161.923	-2.74949	8.24707e-34	9.99979e-33	down
AtWU_05133	10.8245	5.38285	1.00786	1.29147e-28	1.1713e-27	up
AtWU_05131	3.78044	18.0852	-2.25818	2.15599e-10	6.91445e-10	down
AtWU_05136	3.74117	18.0642	-2.27157	3.22981e-22	2.12072e-21	down
AtWU_05425	55.9346	22.5793	1.30874	1.12383e-27	9.73636e-27	up
AtWU_05424	23.8583	106.539	-2.15882	4.50471e-35	5.92952e-34	down
AtWU_05427	66.5956	230.037	-1.78837	1.21006e-10	3.96341e-10	down
AtWU_05426	10.9897	25.3822	-1.20767	3.80448e-05	8.02946e-05	down
AtWU_05429	39.3334	369.064	-3.23005	2.84818e-43	5.51369e-42	down
AtWU_05428	21.636	68.3003	-1.65846	8.29673e-14	3.31279e-13	down
AtWU_07175	1.34393	5.38541	-2.00259	2.31849e-10	7.41442e-10	down
AtWU_02539	2.35902	9.5698	-2.0203	2.40637e-11	8.23491e-11	down
AtWU_01709	11.3784	51.2821	-2.17216	6.90677e-31	7.14081e-30	down
AtWU_01700	89.9601	301.611	-1.74533	9.71677e-10	2.97194e-09	down
AtWU_01253	17.6472	7.90555	1.15851	6.63144e-38	1.01997e-36	up
AtWU_01703	20.0842	42.5738	-1.0839	1.65112e-06	3.92271e-06	down
AtWU_10461	3.8235	1.7878	1.09671	6.93688e-19	3.73202e-18	up
AtWU_10460	3.25492	1.00505	1.69535	0.000139716	0.000278094	up
AtWU_10465	1.41295	0.607609	1.21749	0.00147717	0.00264313	up
AtWU_06950	2.80605	0.637711	2.13757	1.94366e-06	4.58764e-06	up
AtWU_06951	47.0678	14.0128	1.74799	1.21985e-18	6.48203e-18	up
AtWU_06954	3.4943	1.22814	1.50853	1.88066e-09	5.643e-09	up
AtWU_06957	0.104835	0.0123703	3.08316	0.0153443	0.0238821	up
AtWU_04591	544.169	238.532	1.18987	4.20503e-47	9.83627e-46	up
AtWU_09149	18.2895	39.447	-1.1089	0.00535857	0.00891085	down
AtWU_10797	0.962432	3.58982	-1.89915	2.5356e-07	6.4484e-07	down
AtWU_10796	17.2622	8.02093	1.10577	4.47129e-10	1.40351e-09	up
AtWU_10791	192.477	32.5481	2.56404	3.72811e-45	7.8831e-44	up
AtWU_07952	0.810722	0.252985	1.68015	2.31023e-06	5.4119e-06	up
AtWU_08504	8.53725	30.5942	-1.84142	9.78483e-15	4.13801e-14	down
AtWU_08507	2.4241	25.8261	-3.41331	7.47655e-39	1.2044e-37	down
AtWU_08502	3.14663	7.15714	-1.18558	0.00099981	0.00183011	down
AtWU_00079	43.4898	125.242	-1.52597	1.85707e-10	6.00206e-10	down
AtWU_00070	1.98475	12.4254	-2.64626	2.39399e-22	1.5793e-21	down
AtWU_00073	1.62707	6.32919	-1.95974	5.27585e-19	2.8599e-18	down
AtWU_00072	59.4649	440.011	-2.88743	1.19824e-28	1.08938e-27	down
AtWU_00074	16.5445	51.8746	-1.64867	3.68496e-06	8.50282e-06	down
AtWU_00077	31.3295	144.391	-2.20438	1.49669e-21	9.3725e-21	down
AtWU_00076	8.30205	61.3862	-2.88637	5.20803e-24	3.7775e-23	down
AtWU_05730	173.28	522.067	-1.59113	1.76974e-12	6.48308e-12	down
AtWU_11225	7.22391	1.96782	1.87618	8.42257e-17	4.04485e-16	up
AtWU_11223	12.7785	36.9285	-1.53101	1.48315e-07	3.82735e-07	down
AtWU_09908	2.55623	8.23326	-1.68745	4.96245e-09	1.44836e-08	down
AtWU_09909	4.76136	29.0304	-2.60812	1.71673e-36	2.43684e-35	down
AtWU_09903	21.0152	129.084	-2.6188	1.19743e-27	1.0358e-26	down
AtWU_09901	15.6014	37.212	-1.2541	1.33485e-07	3.45658e-07	down
AtWU_03678	31.127	63.0095	-1.0174	0.0181744	0.0280267	down
AtWU_03674	5.43526	44.2014	-3.02367	5.03337e-56	1.70739e-54	down
AtWU_03675	1.19818	7.01456	-2.54951	1.04759e-12	3.89868e-12	down
AtWU_03672	261.443	129.367	1.01503	4.04139e-32	4.47502e-31	up
AtWU_03673	200.181	76.7013	1.38398	3.87273e-20	2.23908e-19	up
AtWU_03671	8.198	86.344	-3.39675	3.88299e-29	3.61811e-28	down
AtWU_07705	2.93203	10.6031	-1.85451	5.45309e-06	1.23942e-05	down
AtWU_07703	24.1464	116.962	-2.27616	5.71428e-18	2.93857e-17	down
AtWU_05963	16.642	118.976	-2.83777	2.54181e-57	9.06013e-56	down
AtWU_05964	26.0255	82.546	-1.66527	1.5533e-13	6.08105e-13	down
AtWU_05966	0.588796	3.48012	-2.5633	2.98516e-11	1.01383e-10	down
AtWU_05967	388.314	186.827	1.05552	5.9268e-36	8.20544e-35	up
AtWU_09634	9.05784	23.9994	-1.40576	1.819e-06	4.30517e-06	down
AtWU_09636	126.803	22.5337	2.49244	2.37423e-24	1.7492e-23	up
AtWU_09631	17.5885	56.4076	-1.68125	5.5097e-15	2.37386e-14	down
AtWU_09632	26.6736	142.209	-2.41453	8.93283e-24	6.41291e-23	down
AtWU_03492	7.34301	2.99032	1.29607	1.8246e-09	5.48357e-09	up
AtWU_03490	20.8613	42.0514	-1.01132	0.00876157	0.0141547	down
AtWU_03491	0.75411	7.21892	-3.25894	1.32158e-22	8.88544e-22	down
AtWU_03497	11.9166	30.9578	-1.37733	1.67903e-06	3.9865e-06	down
AtWU_03499	0.619761	0.058649	3.40153	0.000360655	0.000690323	up
AtWU_10172	18.6442	124.615	-2.74068	4.04327e-47	9.49745e-46	down
AtWU_03229	8.60066	18.9452	-1.13931	1.63424e-05	3.55881e-05	down
AtWU_04774	15.4462	119.727	-2.95442	1.71135e-26	1.39848e-25	down
AtWU_00122	3.22023	8.19546	-1.34766	1.3466e-06	3.22655e-06	down
AtWU_02216	1.7114	8.6063	-2.33022	4.57989e-11	1.53823e-10	down
AtWU_05632	37.2379	83.2288	-1.16031	1.0797e-07	2.8173e-07	down
AtWU_05633	1.17424	3.20833	-1.4501	8.06716e-06	1.80722e-05	down
AtWU_05635	2.3272	14.4951	-2.6389	8.65441e-23	5.8892e-22	down
AtWU_05637	6.23923	25.5244	-2.03244	1.97838e-21	1.23133e-20	down
AtWU_04611	0.506483	2.5189	-2.31421	0.000868623	0.00160015	down
AtWU_05639	2.91632	67.7804	-4.53865	5.28293e-07	1.31348e-06	down
AtWU_01137	1.11164	3.15327	-1.50416	0.000341186	0.000654844	down
AtWU_01134	5.44057	24.6974	-2.18253	9.82468e-17	4.70411e-16	down
AtWU_01133	7.95302	42.069	-2.40318	1.34071e-34	1.69712e-33	down
AtWU_04947	48.9437	24.3219	1.00886	2.70347e-34	3.36152e-33	up
AtWU_01138	11.5955	123.39	-3.41158	8.93386e-64	3.94919e-62	down
AtWU_02723	148.377	43.2382	1.77889	2.50739e-49	6.53201e-48	up
AtWU_02722	15.9872	33.559	-1.06978	0.00047862	0.000906078	down
AtWU_02726	14.3684	32.7023	-1.1865	5.57547e-07	1.38254e-06	down
AtWU_02725	52.5825	264.699	-2.3317	8.51777e-18	4.33927e-17	down
AtWU_02729	52.9267	112.956	-1.09369	0.0067382	0.0110593	down
AtWU_02728	92.0518	188.328	-1.03273	0.00376084	0.00639969	down
AtWU_11070	4.19395	29.5105	-2.81484	1.32615e-24	9.90682e-24	down
AtWU_02965	35.1075	99.0767	-1.49677	1.96972e-15	8.71738e-15	down
AtWU_10578	0.795743	4.51151	-2.50324	6.93035e-18	3.54667e-17	down
AtWU_05094	24.7105	11.7954	1.06689	1.55967e-23	1.10835e-22	up
AtWU_05096	28.8217	11.0275	1.38605	8.23051e-12	2.89059e-11	up
AtWU_02969	0.44448	0.011259	5.30297	0.00849464	0.0137511	up
AtWU_10574	12.3575	29.1527	-1.23825	2.8022e-07	7.10067e-07	down
AtWU_00665	88.9968	210.207	-1.23999	0.000258205	0.000501665	down
AtWU_08399	67.2912	226.054	-1.74818	2.34132e-15	1.03211e-14	down
AtWU_08394	43.4351	95.7001	-1.13966	1.03869e-06	2.51453e-06	down
AtWU_01398	18.5945	40.3393	-1.11731	0.000338519	0.000649946	down
AtWU_01393	18.3603	39.0054	-1.08709	6.25729e-06	1.41447e-05	down
AtWU_01392	113.844	321.524	-1.49786	9.00938e-15	3.82447e-14	down
AtWU_01391	20.5391	67.9994	-1.72715	3.92879e-13	1.49991e-12	down
AtWU_01396	65.4436	25.3583	1.36779	3.51783e-27	2.96533e-26	up
AtWU_01395	32.6529	13.3529	1.29006	8.26572e-38	1.26097e-36	up
AtWU_10324	18.607	7.26565	1.35668	5.21592e-28	4.5825e-27	up
AtWU_10320	26.6447	60.947	-1.1937	1.03464e-08	2.93653e-08	down
AtWU_10321	21.4906	47.2063	-1.13527	5.79768e-05	0.00012006	down
[truncated: 3,050 more rows]
